# Supplementary material for: Effects of short-time exposure to atrazine on miRNA expression profiles in the gonad of common carp (Cyprinus carpio)
Source: BMC Genomics. 2019 Jul 17;20:587. doi: 10.1186/s12864-019-5896-6 (PMC6636164; doi:10.1186/s12864-019-5896-6)
Supplement: Supplementary file 1 — Differentially expressed miRNAs after exposed to atrazine. (XLS 510 kb) [file 12864_2019_5896_MOESM1_ESM.xls]

ID	length	seq	total	PG-A24h_count	PG-A8h_count	IIX-A24h_count	IIX-A8h_count	IIX-CK_count	IIC-A24h_count	IIC-A8h_count	IIC-CK_count	PG-CK_count	PG-A24h_TPM	PG-A8h_TPM	IIX-A24h_TPM	IIX-A8h_TPM	IIX-CK_TPM	IIC-A24h_TPM	IIC-A8h_TPM	IIC-CK_TPM	PG-CK_TPM
ccr-miR-26a	22	TTCAAGTAATCCAGGATAGGCT	1375107	345033	104540	27555	28781	41512	8067	31067	64382	136641	90127.5379	77129.2627	71978.6219	84148.3275	93699.9894	94737.5838	104680.94	97359.0772	87634.9886
ccr-miR-10b	22	TACCCTGTAGAACCGAATTTGT	1056166	267014	145238	8082	6225	16180	1837	3940	9685	188168	69747.8629	107156.1111	21111.6394	18200.3175	36521.1464	21573.4401	13275.9167	14645.7498	120681.9368
ccr-miR-21	23	TAGCTTATCAGACTGGTGTTGGC	944863	339014	74885	2470	4706	6377	5224	7157	8923	107893	88555.2893	55249.9028	6452.0848	13759.1477	14394.0266	61349.8373	24115.669	13493.4461	69197.3992
ccr-miR-143	20	TGAGATGAAGCACTGTAGCT	811755	176347	55731	83843	32313	34451	1808	8133	32709	46770	46064.3501	41118.1456	219013.0139	94474.9976	77762.0528	21232.8687	27404.3224	49462.8632	29996.0364
ccr-miR-146a	23	TGAGAACTGAATTCCATAGATGG	622373	218209	33498	17168	2894	6070	2579	2574	4564	18949	56999.3013	24714.7125	44845.9075	8461.3203	13701.0728	30287.3718	8673.1496	6901.7245	12152.9804
ccr-miR-181a	21	AACATTCAACGCTGTCGGTGA	600867	153149	66561	12553	10185	14190	4138	13103	20380	63500	40004.7019	49108.4834	32790.6965	29778.3508	32029.3614	48596.0235	44150.8468	30818.8312	40725.8566
ccr-miR-100	21	AACCCGTAGATCCGAACTTGT	583112	158349	65423	4282	3496	7795	1304	5077	9139	59403	41363.016	48268.8708	11185.3551	10221.4153	17594.7056	15313.9717	17107.0632	13820.0834	38098.2372
ccr-miR-10c	23	TACCCTGTAGATCCGGATTTGTG	364531	99740	48874	2430	2331	6813	1228	2394	6344	48334	26053.5097	36059.0739	6347.5976	6815.2514	15378.1564	14421.4396	8066.6357	9593.4576	30999.1111
ccr-miR-22a	22	AAGCTGCCAGCTGAAGAACTGT	356522	110127	22802	7712	9353	8954	1895	8283	17650	20474	28766.7422	16823.2394	20145.1327	27345.7943	20210.7753	22254.583	27909.7507	26690.4991	13131.0423
ccr-miR-92a	22	TATTGCACTTGTCCCGGCCTGT	321849	47023	17058	6408	19057	30365	3542	17779	41452	19932	12283.0779	12585.3354	16738.8499	55717.8234	68539.2219	41596.6929	59906.7316	62684.1115	12783.4295
ccr-miR-126-3p	22	CTCGTACCGTGAGTAATAATGC	281244	85893	26358	3152	2648	4854	685	2350	4411	25380	22436.476	19446.8443	8233.5916	7742.0788	10956.3439	8044.5327	7918.3767	6670.3565	16277.5156
ccr-miR-125b	22	TCCCTGAGACCCTAACTTGTGA	277158	73882	25816	2295	3162	8268	2068	8207	8397	32036	19299.0315	19046.9585	5994.9533	9244.8842	18662.3509	24286.2679	27653.6671	12698.0238	20546.355
ccr-miR-199-3p	21	ACAGTAGTCTGCACATTGGTT	183257	49804	17614	2265	3101	3484	526	2764	7098	17791	13009.5147	12995.5503	5916.5879	9066.5357	7864.0095	6177.2616	9313.3588	10733.6636	11410.2947
ccr-miR-30d	23	TGTAAACATCCCCGACTGGAAGC	166851	35678	14594	3898	7681	12518	1238	4035	8449	12547	9319.6022	10767.4044	10182.2779	22457.2914	28255.3591	14538.878	13596.0213	12776.6587	8047.0445
ccr-miR-199-5p	23	CCCAGTGTTCAGACTACCTGTTC	146153	39320	14881	1335	1676	2932	183	442	1314	18407	10270.9445	10979.1521	3487.2604	4900.1979	6618.047	2149.1233	1489.3287	1987.0434	11805.3676
ccr-miR-16b	22	TAGCAGCACGTAAATATTGGAG	105094	22551	6512	2967	7526	5935	769	3318	6515	7280	5890.6427	4804.5318	7750.3383	22004.1108	13396.3538	9031.0155	11180.074	9852.0454	4669.0431
ccr-let-7a	22	TGAGGTAGTAGGTTGTATAGTT	89351	12592	6943	3439	3908	4217	900	3863	7646	13136	3289.2099	5122.5222	8983.2873	11425.9985	9518.5213	10569.459	13016.4635	11562.3544	8424.8008
ccr-miR-27c-3p	22	TTCACAGTGGTTAAGTTCTGCC	83248	20442	7564	2992	4110	3471	440	1353	3781	7962	5339.7418	5580.6939	7815.6428	12016.5952	7834.6662	5167.291	4558.9633	5717.6644	5106.4452
ccr-miR-192	21	ATGACCTATGAATTGACAGCC	81747	27844	13988	25	152	360	4	27	525	11338	7273.2497	10320.2997	65.3045	444.4094	812.5842	46.9754	90.9771	793.91	7271.6498
ccr-miR-25	22	CATTGCACTTGTCTCGGTCTGA	77319	11840	4289	4446	7598	9579	357	1926	3225	5012	3092.7768	3164.4099	11613.7526	22214.6205	21621.5118	4192.5521	6489.6994	4876.8759	3214.4566
ccr-miR-101a	22	TACAGTACTGTGATAACTGAAG	75036	16014	6481	1207	1149	3540	534	2303	7846	6567	4183.0851	4781.6601	3152.9013	3359.3839	7990.4115	6271.2123	7760.0092	11864.7964	4211.7591
ccr-miR-125c	22	TCCCTGAGACCCTAACTCGTGA	65549	12229	4865	385	905	2075	1405	5038	10047	8143	3194.3891	3589.3807	1005.6893	2645.9899	4683.6452	16500.0998	16975.6518	15193.1697	5222.5299
ccr-miR-142-5p	21	CATAAAGTAGACAGCACTACT	62570	14360	7770	237	266	875	529	2996	6829	8310	3751.0367	5732.68	619.0867	777.7164	1975.0311	6212.4931	10095.0879	10326.8792	5329.6357
ccr-miR-144	21	CTACAGTATAGATGATGTACT	48753	14432	6373	297	178	468	43	200	625	3872	3769.8441	4701.9781	775.8175	520.4267	1056.3595	504.9853	673.9044	945.131	2483.3152
ccr-miR-15b	21	TAGCAGCACATCATGGTTTGT	46739	9275	3673	821	4198	4688	207	775	1756	5027	2422.7622	2709.9271	2144.5998	12273.8848	10581.6523	2430.9756	2611.3795	2655.44	3224.0769
ccr-let-7i	21	TGAGGTAGTAGTTTGTGCTGT	46703	12280	3045	1658	1880	2276	254	1017	1762	5937	3207.711	2246.5908	4330.9946	5496.6421	5137.338	2982.9362	3426.8039	2664.5133	3807.7073
ccr-miR-99	21	AACCCGTAGATCCGATCTTGT	37090	8881	4237	703	532	1227	144	596	1273	4108	2319.8438	3126.0444	1836.3626	1555.4328	2769.5579	1691.1134	2008.2351	1925.0428	2634.6743
ccr-miR-128	21	TCACAGTGAACCGGTCTCTTT	36715	3879	1921	1118	3350	4605	289	1988	5053	3148	1013.2501	1417.3074	2920.4173	9794.5484	10394.3065	3393.9707	6698.6097	7641.195	2018.9763
ccr-miR-200a	21	TAACACTGTCTGGTAACGATG	35688	10787	3920	61	154	236	274	957	4021	3915	2817.7182	2892.1629	159.343	450.2569	532.6941	3217.8131	3224.6326	6080.5947	2510.8934
ccr-miR-181b	21	AACATTCATTGCTGTCGGTGG	33613	9682	3758	482	393	271	203	670	836	4108	2529.0764	2772.6398	1259.0708	1149.0321	611.6953	2384.0002	2257.5797	1264.2072	2634.6743
ccr-miR-130b	22	CAGTGCAATAATGAAAGGGCAT	21689	5857	1868	196	226	377	165	689	1216	1789	1529.9319	1378.2042	511.9873	660.7665	850.9563	1937.7341	2321.6007	1838.8468	1147.3789
ccr-miR-30b	22	TGTAAACATCCTACACTCAGCT	20883	4707	1406	873	991	1089	136	543	1247	1848	1229.5355	1037.3421	2280.4332	2897.4321	2458.0673	1597.1627	1829.6504	1885.7253	1185.2186
ccr-miR-133a-3p	22	TTGGTCCCCTTCAACCAGCTGT	20853	1404	1584	1170	171	386	47	3650	8372	1013	366.7448	1168.6699	3056.2507	499.9605	871.2709	551.9606	12298.7553	12660.2186	649.6896
ccr-miR-16c	21	TAGCAGCATGTAAATATTGGA	20758	4859	1454	598	1034	925	196	744	1578	1538	1269.2401	1072.7563	1562.0837	3023.1531	2087.89	2301.7933	2506.9244	2386.2667	986.3995
ccr-miR-22b	22	AAGCTGCCAGTTGAAGAGCTGT	16860	3900	956	442	857	1016	131	717	1981	865	1018.7356	705.3336	1154.5836	2505.6501	2293.2932	1538.4435	2415.9473	2995.6872	554.7695
ccr-miR-148	22	TCAGTGCATTACAGAACTTTGT	16656	3651	1950	432	167	359	60	291	686	2022	953.6932	1438.7035	1128.4618	488.2655	810.327	704.6306	980.5309	1037.3758	1296.8139
ccr-let-7b	22	TGAGGTAGTAGGTTGTGTGGTT	15543	2862	1166	896	813	466	149	537	1180	1823	747.5952	860.2709	2340.5133	2377.0053	1051.8451	1749.8327	1809.4333	1784.4073	1169.1848
ccr-miR-20a-5p	23	TAAAGTGCTTATAGTGCAGGTAG	14917	2810	975	284	960	1270	200	583	1130	1082	734.0121	719.3517	741.8591	2806.796	2866.6166	2348.7687	1964.4313	1708.7968	693.9429
ccr-let-7j	22	TGAGGTAGTTGTTTGTACAGTT	14774	4355	1071	732	1059	538	39	212	381	1133	1137.5881	790.1802	1912.1158	3096.2468	1214.362	458.0099	714.3387	576.1519	726.6519
ccr-miR-301a	23	CAGTGCAATAGTATTGTCAAAGC	14767	4035	1522	368	554	566	62	158	184	1733	1053.9995	1122.9265	961.2823	1619.7552	1277.563	728.1183	532.3845	278.2466	1111.4631
ccr-miR-457a	20	AGCAGCACATCAATATTGGC	14449	2649	1148	685	925	1138	98	355	712	1153	691.9566	846.9906	1789.3434	2704.4649	2568.669	1150.8966	1196.1803	1076.6932	739.4789
ccr-miR-454b	21	TAGTGCAATATTGCTTATAGG	13284	3636	1661	86	61	126	78	123	113	1586	949.775	1225.4803	224.6475	178.3485	284.4045	916.0198	414.4512	170.8797	1017.1844
ccr-miR-29a	22	TAGCACCATTTGAAATCGGTTA	13038	3303	451	530	426	846	93	417	1411	861	862.7907	332.7463	1384.4554	1245.5157	1909.5729	1092.1774	1405.0907	2133.7277	552.2041
ccr-miR-194	22	TGTAACAGCAACTCCATGTGGA	12308	3639	2143	0	26	55	0	12	60	2747	950.5587	1581.0982	0.01	76.0174	124.1448	0.01	40.4343	90.7326	1761.7941
ccr-miR-142-3p	21	GTAGTGTTTCCTACTTTATGG	12295	3194	1863	30	47	184	81	287	475	2276	834.3183	1374.5152	78.3654	137.4161	415.3208	951.2513	967.0528	718.2996	1459.7173
ccr-miR-200b	22	TAATACTGCCTGGTAATGATGA	11584	3405	1483	17	47	74	75	284	893	1157	889.4345	1094.1524	44.4071	137.4161	167.0312	880.7882	956.9442	1350.4032	742.0443
ccr-miR-375	22	TTTGTTCGTTCGGCTCGCGTTA	10817	2315	1315	32	99	104	119	732	1043	875	604.711	970.2026	83.5898	289.4508	234.7466	1397.5174	2466.4901	1577.2346	561.1831
ccr-miR-15a	21	TAGCAGCACAGAATGGTTTGT	10580	1636	620	561	1048	865	64	325	985	549	427.3465	457.4339	1465.433	3064.0856	1952.4593	751.606	1095.0946	1489.5264	352.1023
ccr-miR-429	22	TAATACTGTCTGGTAATGCCGT	9924	2464	1258	10	39	73	64	176	772	1236	643.6319	928.1482	26.1218	114.0261	164.774	751.606	593.0359	1167.4258	792.7112
ccr-miR-738	19	GCTACGGCCCGCGTCGGGA	9370	453	357	2775	1964	139	6	163	815	74	118.3301	263.3934	7248.7997	5742.2367	313.7478	70.4631	549.2321	1232.4508	47.4601
ccr-miR-103	23	AGCAGCATTGTACAGGGCTATGA	8920	1888	597	403	627	603	32	112	258	1170	493.1725	440.4646	1052.7086	1833.1886	1361.0786	375.803	377.3865	390.1501	750.3819
ccr-miR-140-3p	22	TACCACAGGGTAGAACCACGGA	8627	1796	580	366	528	441	40	140	552	751	469.1408	427.9221	956.0579	1543.7378	995.4157	469.7537	471.7331	834.7397	481.6554
ccr-miR-23a	21	ATCACATTGCCAGGGATTTCC	8599	2516	805	156	206	228	47	103	215	962	657.2151	593.9263	407.5001	602.2916	514.6367	551.9606	347.0608	325.1251	616.9807
ccr-miR-27d	21	TTCACAGTGGCTAAGTTCTTC	8420	2670	920	21	11	41	29	126	392	1019	697.4421	678.7729	54.8558	32.1612	92.5443	340.5715	424.5598	592.7862	653.5378
ccr-miR-16a	22	TAGCAGCACGTAAATATTGGTG	8138	1234	386	402	1128	662	54	277	524	491	322.3384	284.7895	1050.0964	3297.9852	1494.2521	634.1675	933.3576	792.3978	314.9039
ccr-miR-17-5p	23	CAAAGTGCTTACAGTGCAGGTAG	8017	1453	452	202	457	646	90	312	552	804	379.5443	333.4841	527.6604	1336.1518	1458.1372	1056.9459	1051.2909	834.7397	515.6471
ccr-miR-9-3p	22	TCTTTGGTTATCTAGCTGTATG	7428	486	266	523	1060	1232	90	322	262	509	126.9501	196.2539	1366.1702	3099.1705	2780.8438	1056.9459	1084.9861	396.1989	326.4482
ccr-miR-210	20	CTGTGCGTGTGACAGCGGCT	7379	2006	870	210	131	141	19	108	619	465	523.9958	641.8831	548.5578	383.0107	318.2622	223.133	363.9084	936.0577	298.2287
ccr-miR-193a	22	AACTGGCCTACAAAGTCCCAGT	7027	1801	555	113	26	23	18	105	431	829	470.4469	409.4771	295.1763	76.0174	51.9151	211.3892	353.7998	651.7623	531.6809
ccr-miR-107	22	AGCAGCATTGTACAGGGCTATC	6651	1893	587	195	186	170	24	103	256	678	494.4786	433.0866	509.3751	543.8167	383.7203	281.8522	347.0608	387.1257	434.8367
ccr-let-7g	22	TGAGGTAGTAGTTTGTATAGTT	6205	861	437	310	564	431	47	226	439	686	224.9055	322.4171	809.7758	1648.9926	972.8439	551.9606	761.512	663.86	439.9675
ccr-miR-101b	21	GTACAGTACTATGATAACTGA	5905	1555	416	115	159	241	30	143	471	649	406.1882	306.9234	300.4007	464.8756	543.98	352.3153	481.8416	712.2507	416.2375
ccr-miR-196b	22	TAGGTAGTTTCAAGTTGTTGGG	5857	1763	680	94	56	91	24	61	123	746	460.5207	501.7017	245.5449	163.7298	205.4032	281.8522	205.5408	186.0018	478.4486
ccr-miR-27a	21	TTCACAGTGGCTAAGTTCCGC	5723	2015	491	54	19	32	16	56	142	739	526.3467	362.2582	141.0577	55.5512	72.2297	187.9015	188.6932	214.7338	473.9592
ccr-miR-155	22	TTAATGCTAATCGTGATAGGGG	5028	1442	438	30	26	87	14	24	92	458	376.671	323.1549	78.3654	76.0174	196.3745	164.4138	80.8685	139.1233	293.7392
ccr-miR-455	22	TATGTGCCCTTGGACTACATCG	4982	1253	474	48	47	92	63	234	577	432	327.3015	349.7156	125.3846	137.4161	207.6604	739.8621	788.4681	872.5449	277.0641
ccr-miR-217	23	TACTGCATCAGGAACTGATTGGA	4237	562	215	78	219	244	18	74	174	1206	146.8024	158.6263	203.75	640.3003	550.7515	211.3892	249.3446	263.1245	773.4706
ccr-miR-10d	22	TACCCTGTAGAACCGAATGTGT	3918	259	104	318	542	757	2	9	34	108	67.6545	76.7309	830.6733	1584.6702	1708.684	23.4877	30.3257	51.4151	69.266
ccr-miR-23b	21	ATCACATTGCCAGGGATTACC	3764	1078	332	86	48	73	19	78	155	525	281.589	244.9485	224.6475	140.3398	164.774	223.133	262.8227	234.3925	336.7098
ccr-miR-222	20	AGCTACATCTGGCTACTGGG	3719	1192	262	73	58	69	21	86	246	222	311.3674	193.3027	190.6891	169.5773	155.7453	246.6207	289.7789	372.0036	142.3802
ccr-miR-92b	22	TATTGCACTCGTCCCGGCCTCC	3690	486	242	19	21	87	34	20	1537	378	126.9501	178.5468	49.6314	61.3987	196.3745	399.2907	67.3904	2324.2661	242.4311
ccr-miR-205	22	TCCTTCATTCCACCGGAGTCTG	3637	54	18	0	6	88	4	12	261	3125	14.1056	13.2803	0.01	17.5425	198.6317	46.9754	40.4343	394.6867	2004.2252
ccr-miR-218a	22	TTGTGCTTGATCTAACCATGTG	3379	790	283	35	38	47	14	108	233	353	206.3593	208.7965	91.4263	111.1023	106.0874	164.4138	363.9084	352.3448	226.3973
ccr-miR-196a	22	TAGGTAGTTTCATGTTGTTGGG	3335	1129	278	77	50	43	8	32	51	471	294.9109	205.1075	201.1379	146.1873	97.0587	93.9507	107.8247	77.1227	302.0768
ccr-miR-221	19	AGCTACATTGTCTGCTGGG	3162	934	226	68	30	37	17	98	268	173	243.9741	166.742	177.6282	87.7124	83.5156	199.6453	330.2132	405.2722	110.9539
ccr-miR-24	22	TGGCTCAGTTCAGCAGGAACAG	3158	843	272	86	42	33	12	47	224	302	220.2036	200.6807	224.6475	122.7973	74.4869	140.9261	158.3675	338.7349	193.6883
ccr-miR-138	21	AGCTGGTGTTGTGAATCAGGC	2736	893	218	52	38	31	13	33	93	260	233.2643	160.8397	135.8334	111.1023	69.9725	152.67	111.1942	140.6355	166.7515
ccr-miR-187	23	TCGTGTCTTGTGTTGCAGCCAGT	2466	1123	132	22	11	14	0	11	25	82	293.3436	97.3892	57.468	32.1612	31.6005	0.01	37.0647	37.8052	52.5909
ccr-miR-363	22	AATTGCACGGTATCCATCTGTA	2235	500	185	46	84	91	14	38	120	273	130.6071	136.4924	120.1603	245.5946	205.4032	164.4138	128.0418	181.4651	175.0891
ccr-miR-724	22	TTAAAGGGAATTTGCGACTGTT	2194	471	143	32	52	89	8	33	59	224	123.0319	105.5049	83.5898	152.0348	200.8889	93.9507	111.1942	89.2204	143.6629
ccr-miR-454a	21	TAGTGCAATATTGCTAATAGG	2081	549	230	59	61	53	8	13	11	208	143.4066	169.6932	154.1186	178.3485	119.6305	93.9507	43.8038	16.6343	133.4012
ccr-miR-499	22	TTAAGACTTGCAGTGATGTTTA	1949	461	151	64	58	125	7	14	77	63	120.4198	111.4073	167.1795	169.5773	282.1473	82.2069	47.1733	116.4401	40.4052
ccr-miR-181c	22	CACATTCATTGCTGTCGGTGGG	1949	620	260	23	23	10	3	17	29	168	161.9528	191.8271	60.0801	67.2462	22.5718	35.2315	57.2819	43.8541	107.7471
ccr-miR-460-5p	22	CCTGCATTGTACACACTGTGCG	1894	251	133	16	15	53	36	209	460	182	65.5648	98.127	41.7949	43.8562	119.6305	422.7784	704.2301	695.6164	116.7261
ccr-miR-460-3p	22	CACAGCGCATACAATGTGGATG	1893	266	148	45	53	90	38	122	295	189	69.483	109.1939	117.5481	154.9585	203.1461	446.266	411.0817	446.1018	121.2155
ccr-miR-139	23	TCTACAGTGCATGTGTCTCCAGT	1815	442	170	29	73	65	7	32	63	208	115.4567	125.4254	75.7532	213.4334	146.7166	82.2069	107.8247	95.2692	133.4012
ccr-miR-18c	23	TAAGGTGCATCTTGTGTAGTTAG	1706	327	124	103	126	86	8	55	132	87	85.4171	91.4868	269.0545	368.392	194.1173	93.9507	185.3237	199.6117	55.7976
ccr-miR-7133	22	TAGTTTGATTCACAGCACAAGA	1657	474	143	10	6	9	12	31	97	156	123.8156	105.5049	26.1218	17.5425	20.3146	140.9261	104.4552	146.6843	100.0509
ccr-miR-190	21	TGATATGTTTGATATATTAGG	1654	360	126	38	46	44	21	56	131	151	94.0371	92.9624	99.2628	134.4923	99.3158	246.6207	188.6932	198.0995	96.8442
ccr-miR-135c	23	TATGGCTTTCTATTCCTATGTGA	1469	416	93	72	67	49	3	17	20	23	108.6651	68.6151	188.077	195.891	110.6017	35.2315	57.2819	30.2442	14.7511
ccr-miR-725	22	TTCAGTCATTGTTTCTAGTAGT	1435	49	63	5	10	22	51	203	510	132	12.7995	46.4812	13.0609	29.2375	49.6579	598.936	684.013	771.2269	84.6585
ccr-miR-20a-3p	23	ACTGCAGTGTGAGCACTTGAAGT	1431	469	126	22	36	54	15	39	74	69	122.5095	92.9624	57.468	105.2548	121.8876	176.1576	131.4114	111.9035	44.2533
ccr-miR-29b	23	TAGCACCATTTGAAATCAGTGTT	1352	400	53	74	40	65	4	25	100	114	104.4857	39.1032	193.3013	116.9498	146.7166	46.9754	84.238	151.221	73.1141
ccr-miR-34	22	TGGCAGTGTCTTAGCTGGTTGT	1187	328	95	25	21	23	9	8	40	135	85.6783	70.0907	65.3045	61.3987	51.9151	105.6946	26.9562	60.4884	86.5825
ccr-miR-27c-5p	23	CAGGACTTAACCCACTTGTGAAC	1176	295	131	7	40	97	3	32	15	162	77.0582	96.6514	18.2853	116.9498	218.9463	35.2315	107.8247	22.6831	103.899
ccr-miR-457b	21	AGCAGCACATAAATACTGGAG	1122	233	86	19	34	51	5	55	151	96	60.8629	63.4505	49.6314	99.4074	115.1161	58.7192	185.3237	228.3436	61.5698
ccr-miR-184	22	TGGACGGAGAACTGATAAGGGC	1023	50	28	54	88	287	0	5	88	249	13.0607	20.6583	141.0577	257.2896	647.8102	0.01	16.8476	133.0744	159.6967
ccr-miR-182-5p	23	TTTGGCAATGGTAGAACTCACAC	1008	163	89	36	35	84	5	26	25	220	42.5779	65.6639	94.0385	102.3311	189.603	58.7192	87.6076	37.8052	141.0975
ccr-miR-122	21	TGGAGTGTGACAATGGTGTTT	935	39	305	0	8	16	0	9	36	125	10.1874	225.028	0.01	23.39	36.1149	0.01	30.3257	54.4395	80.169
ccr-miR-1	22	TGGAATGTAAAGAAGTATGTAT	871	144	178	25	6	15	2	15	56	73	37.6149	131.3278	65.3045	17.5425	33.8577	23.4877	50.5428	84.6837	46.8187
ccr-miR-727-3p	22	GTTGAGGCGAGTTGAAGACTTA	822	159	66	46	31	65	8	24	46	44	41.5331	48.6946	120.1603	90.6361	146.7166	93.9507	80.8685	69.5616	28.2195
ccr-miR-214	19	TACAGCAGGCACAGACAGG	811	196	115	7	4	2	0	26	63	43	51.198	84.8466	18.2853	11.695	4.5144	0.01	87.6076	95.2692	27.5781
ccr-miR-18a	23	TAAGGTGCATCTAGTGCAGATAG	725	153	58	33	61	61	8	19	59	31	39.9658	42.7922	86.2019	178.3485	137.6879	93.9507	64.0209	89.2204	19.8819
ccr-miR-489	22	TGACATCATATGTACGGCTGCT	593	219	92	6	5	0	0	0	3	33	57.2059	67.8773	15.6731	14.6187	0.01	0.01	0.01	4.5366	21.1646
ccr-miR-430	22	TAAGTGCTATTTGTTGGGGTAG	466	26	12	0	0	0	15	62	209	29	6.7916	8.8536	0.01	0.01	0.01	176.1576	208.9104	316.0518	18.5992
ccr-miR-132a	22	TAACAGTCTACAGCCATGGTCG	460	109	18	22	25	62	4	19	20	19	28.4724	13.2803	57.468	73.0936	139.9451	46.9754	64.0209	30.2442	12.1857
ccr-miR-730	22	TCCTCATTGTGCATGCTGTGTG	453	103	34	32	41	56	0	4	21	21	26.9051	25.0851	83.5898	119.8736	126.402	0.01	13.4781	31.7564	13.4684
ccr-miR-132b	22	ACCATGGCTGTAGACTGTTACC	440	144	47	0	0	0	0	2	0	18	37.6149	34.6764	0.01	0.01	0.01	0.01	6.739	0.01	11.5443
ccr-miR-218b	21	TTGTGCTTGATCTAACCATGC	430	42	11	39	63	64	0	12	34	12	10.971	8.1158	101.875	184.196	144.4594	0.01	40.4343	51.4151	7.6962
ccr-miR-727-5p	22	TCAGTCTTCAATTCCTCCCAGC	372	36	25	37	30	36	5	17	26	18	9.4037	18.4449	96.6507	87.7124	81.2584	58.7192	57.2819	39.3174	11.5443
ccr-miR-124a	20	TCAAGGTCCGCTGTGAACAC	279	23	13	16	48	32	0	0	24	32	6.0079	9.5914	41.7949	140.3398	72.2297	0.01	0.01	36.293	20.5233
ccr-miR-17-3p	23	ACTGCAGTGGAGGCACTTCTAGC	243	97	18	2	0	9	2	4	2	13	25.3378	13.2803	5.2244	0.01	20.3146	23.4877	13.4781	3.0244	8.3376
ccr-miR-9-5p	22	TAAAGCTAGATAACCGAAAGTA	224	8	10	8	9	14	7	27	32	10	2.0897	7.378	20.8974	26.3137	31.6005	82.2069	90.9771	48.3907	6.4135
ccr-miR-459-5p	22	AGTAACAAGGATTCATCCTGTT	218	40	7	0	3	0	0	0	5	115	10.4486	5.1646	0.01	8.7712	0.01	0.01	0.01	7.561	73.7555
ccr-miR-551	21	GCGACCCATCCTTGGTTTCTG	194	47	19	0	8	12	2	13	3	24	12.2771	14.0181	0.01	23.39	27.0861	23.4877	43.8038	4.5366	15.3924
ccr-miR-137	23	TTATTGCTTAAGAATACGCGTAG	189	35	15	15	10	18	0	0	9	8	9.1425	11.0669	39.1827	29.2375	40.6292	0.01	0.01	13.6099	5.1308
ccr-miR-18b	23	TAAGGTGCATTTAGTGCAGATAG	187	33	9	5	11	20	2	8	21	13	8.6201	6.6402	13.0609	32.1612	45.1436	23.4877	26.9562	31.7564	8.3376
ccr-miR-734	22	TAAATGCTGCAGAATCGTACCG	183	52	17	3	2	0	0	2	2	18	13.5831	12.5425	7.8365	5.8475	0.01	0.01	6.739	3.0244	11.5443
ccr-miR-203a	22	GTGAAATGTTTAGGACCACTTG	180	16	0	5	10	9	4	3	38	65	4.1794	0.01	13.0609	29.2375	20.3146	46.9754	10.1086	57.464	41.6879
ccr-miR-183	23	TATGGCACTGGTAGAATTCACTG	146	20	25	4	5	13	0	2	5	22	5.2243	18.4449	10.4487	14.6187	29.3433	0.01	6.739	7.561	14.1097
ccr-miR-726	21	TTCACTACTAGCAGAACTCGG	110	41	8	0	2	2	0	3	2	11	10.7098	5.9024	0.01	5.8475	4.5144	0.01	10.1086	3.0244	7.0549
ccr-miR-203b-3p	22	GTGAAATGTTCAGGACCACTTG	104	6	4	2	4	17	0	0	28	25	1.5673	2.9512	5.2244	11.695	38.372	0.01	0.01	42.3419	16.0338
ccr-miR-206	22	TGGAATGTAAGGAAGTGTGTGG	47	7	6	2	2	7	0	0	2	4	1.8285	4.4268	5.2244	5.8475	15.8002	0.01	0.01	3.0244	2.5654
ccr-miR-124b	22	TCAAGGTCCGCCGTGAACACGC	47	10	3	0	3	3	0	0	0	7	2.6121	2.2134	0.01	8.7712	6.7715	0.01	0.01	0.01	4.4895
ccr-miR-459-3p	21	CAGGGAATCTCTGTTACTGGG	21	5	0	0	0	0	0	0	0	13	1.3061	0.01	0.01	0.01	0.01	0.01	0.01	0.01	8.3376
ccr-miR-7132	21	TGAGGAGTTTAGAGCAAGTAA	20	16	0	0	0	0	0	0	0	0	4.1794	0.01	0.01	0.01	0.01	0.01	0.01	0.01	0.01
ccr-miR-722	21	TTTTTTGCAGAAACGTTTCAG	10	2	0	0	0	0	0	0	0	3	0.5224	0.01	0.01	0.01	0.01	0.01	0.01	0.01	1.9241
ccr-miR-93	23	AAAAGTGCTGTTTGTGCAGGTAG	6	2	0	0	2	0	0	0	0	2	0.5224	0.01	0.01	5.8475	0.01	0.01	0.01	0.01	1.2827
miR-143-y	22	TGAGATGAAGCACTGTAGCTCT	847851	188261	55073	55789	30129	45740	2841	10081	34219	64563	49176.4568	40632.6754	145730.9141	88089.5368	103243.3396	33364.2588	33968.1513	51746.2996	41407.6139
miR-30-x	24	TGTAAACATCCTTGACTGGAAGCT	359773	98505	46148	5757	10805	15695	1400	4400	7021	47680	25730.9101	34047.8402	15038.3207	31591.0732	35426.4149	16441.3806	14825.8968	10617.2235	30579.6668
miR-462-x	23	TAACGGAACCCATAATGCAGCTG	348470	97026	43265	2627	2921	4308	2109	6559	12489	47084	25344.5743	31920.7724	6862.1971	8540.2614	9723.9245	24767.7655	22100.6948	18885.9854	30197.421
miR-202-x	21	TTCCTATGCATATACCTCTTT	270593	62234	12150	10956	10604	14499	2193	11537	23706	8581	16256.4079	8964.2294	28619.0449	31003.4003	32726.8295	25754.2483	38874.1753	35848.4403	5503.4421
miR-125-x	22	TCCCTGAGACCCTTAACCTGTG	129527	30498	14189	649	1351	3578	1264	4391	7240	17595	7966.5123	10468.5968	1695.3049	3949.9806	8076.1843	14844.2179	14795.5711	10948.3974	11284.5897
miR-142-x	22	TCCATAAAGTAGAAAGCACTAC	87154	23838	10399	524	367	1175	631	2977	6519	9740	6226.8254	7672.3475	1368.7824	1073.0147	2652.1846	7410.3651	10031.067	9858.0943	6246.7692
miR-2184-x	22	AACAGTAAGAGTTTATGTGCTG	83881	21463	5724	1055	742	2660	382	1547	5138	7006	5606.4415	4223.1481	2755.85	2169.4194	6004.0945	4486.1481	5212.6505	7769.7328	4493.3126
miR-2478-y	18	ATCCCACTTCTGACACCA	77627	13237	3116	38	131	1412	800	6098	28643	3740	3457.6931	2298.9744	99.2628	383.0107	3187.1359	9395.0746	20547.3452	43314.219	2398.6568
let-7-x	22	TGAGGTAGTAGATTGAATAGTT	73891	19351	6780	2186	1960	1893	458	1687	3150	9216	5054.757	5002.2613	5710.2256	5730.5417	4272.8387	5378.6802	5684.3836	4763.4602	5910.7007
miR-451-x	21	AAACCGTTACCATTACTGAGT	67462	21476	5450	586	480	2432	123	581	1514	6085	5609.8373	4020.9918	1530.7375	1403.398	5489.4578	1444.4927	1957.6923	2289.4853	3902.6274
miR-10-x	23	ACCCTGTAGAACCGAATTTGTGA	54497	12824	9750	166	181	698	102	128	272	11684	3349.8116	7193.5174	433.6219	529.198	1575.5105	1197.872	431.2988	411.321	7493.5576
miR-26-x	23	TTCAAGTAATCCAGGATAGGTTT	44151	11156	3727	381	767	1180	256	858	2040	7224	2914.1062	2749.7681	995.2406	2242.513	2663.4705	3006.4239	2891.0499	3084.9075	4633.1274
miR-146-x	22	TGAGAACTGAATTCCAAGGGTG	40143	12601	3516	213	76	577	195	368	1066	3250	3291.5608	2594.0931	556.3944	222.2047	1302.3919	2290.0494	1239.9841	1612.0154	2084.3942
miR-150-x	22	TCTCCCAATCCTTGTACCAGTG	29903	7735	3997	79	138	377	89	402	986	4229	2020.4923	2948.9732	206.3622	403.4769	850.9563	1045.2021	1354.5478	1491.0386	2712.2779
miR-30-y	22	CTTTCAGTCGGATGTTTGCAGC	28443	9168	3852	640	545	713	41	240	456	2290	2394.8123	2841.9927	1671.7952	1593.4415	1609.3682	481.4976	808.6853	689.5676	1468.6962
miR-222-x	23	TGCTCAGTAGTCAGTGTAGATCC	27136	11300	2546	153	167	230	74	218	263	1072	2951.7211	1878.4303	399.6636	488.2655	519.151	869.0444	734.5558	397.7111	687.5294
miR-9226-y	20	AGGTCCCTGTTCGGGCGCCA	24561	2065	690	159	205	1039	259	2395	8764	546	539.4074	509.0797	415.3366	599.3679	2345.2083	3041.6554	8070.0052	13253.0048	350.1782
miR-223-y	22	TGTCAGTTTGTCAAATACCCCA	24553	8591	2939	47	48	272	90	399	658	2282	2244.0917	2168.3844	122.7725	140.3398	613.9525	1056.9459	1344.4393	995.0339	1463.5654
miR-34-x	23	AGGCAGTGTAGTTAGTTGATTAC	23595	5731	901	441	990	779	677	1568	5845	1555	1497.0189	664.7548	1151.9714	2894.5083	1758.342	7950.5819	5283.4105	8838.865	997.3025
miR-100-x	23	AACCCGTAGATCCGAACTTGTGT	22235	5932	3248	92	52	172	30	78	118	2605	1549.523	2396.3635	240.3206	152.0348	388.2347	352.3153	262.8227	178.4407	1670.7221
miR-21-x	24	ATAGCTTATCAGACTGGTGTTGGC	20955	7102	1599	72	53	63	95	113	125	4130	1855.1436	1179.7369	188.077	154.9585	142.2022	1115.6651	380.756	189.0262	2648.7841
miR-126-y	23	TCGTACCGTGAGTAATAATGCAA	18660	5818	1920	163	199	382	58	188	372	2262	1519.7445	1416.5696	425.7854	581.8254	862.2421	681.1429	633.4701	562.542	1450.7384
miR-21-y	22	CGACAACAGTCTGTAGGCTGTC	17585	7892	1742	115	26	29	58	200	78	263	2061.5029	1285.2418	300.4007	76.0174	65.4582	681.1429	673.9044	117.9523	168.6756
miR-457-x	22	CAGCAGCACATCAATATTGGCA	17411	3496	1589	679	967	920	90	342	581	1481	913.205	1172.3589	1773.6703	2827.2622	2076.6041	1056.9459	1152.3765	878.5938	949.8424
miR-222-y	23	AGCTACATCTGATTACTGGGTCA	17244	5124	1862	37	47	167	124	567	1177	2054	1338.4618	1373.7774	96.6507	137.4161	376.9488	1456.2366	1910.519	1779.8707	1317.3372
miR-216-x	22	TAATCTCTGCAGGCAACTGTGA	15946	2297	1020	472	852	1160	40	248	304	4090	600.0091	752.5526	1232.949	2491.0314	2618.3269	469.7537	835.6415	459.7117	2623.13
miR-92-y	24	TATTGCACTTGTCCCGGCCTGTAT	15935	2570	1316	63	566	1518	288	882	999	2557	671.3206	970.9404	164.5673	1654.8401	3426.3968	3382.2269	2971.9184	1510.6974	1639.9373
miR-2188-x	22	AAGGTCCAACCTCACATGTCCT	15608	4045	1365	129	120	509	17	122	278	1435	1056.6117	1007.0924	336.9712	350.8495	1148.9038	199.6453	411.0817	420.3943	920.3402
let-7-y	22	CTATACAGTCTATTGCCTTCCT	13721	4204	1170	214	213	313	84	283	414	1083	1098.1447	863.2221	559.0065	622.7579	706.4968	986.4828	953.5747	626.0548	694.5843
miR-145-y	21	ATTCCTGGAAATACTGTTCTT	12497	3337	1158	587	258	510	22	118	471	1011	871.672	854.3685	1533.3497	754.3264	1151.161	258.3646	397.6036	712.2507	648.4069
miR-181-x	23	AACATTCAACGCTGTCGGTGAGA	12277	3274	1476	74	123	178	118	353	430	2239	855.2155	1088.9879	193.3013	359.6207	401.7778	1385.7735	1189.4413	650.2501	1435.9873
miR-204-x	23	TTCCCTTTGTCATCCTATGCCTG	12049	1955	781	120	440	931	47	169	289	3282	510.6739	576.2192	313.4616	1286.4481	2101.4331	551.9606	569.4492	437.0286	2104.9175
miR-211-x	23	TTCCCTTTGTCATCCTATGCCTG	11472	1848	732	120	431	902	47	167	278	3092	482.7239	540.0672	313.4616	1260.1344	2035.9749	551.9606	562.7102	420.3943	1983.0606
miR-2779-z	18	CTCCGGCTCGAAGGACCA	11280	367	285	24	10	99	111	1183	7062	87	95.8656	210.272	62.6923	29.2375	223.4607	1303.5666	3986.1445	10679.2241	55.7976
miR-101-y	22	TACAGTACTGTGATAACTGACT	10673	2156	808	108	130	580	120	452	951	1196	563.1779	596.1397	282.1154	380.087	1309.1635	1409.2612	1523.0239	1438.1113	767.0571
miR-221-x	26	ACCTGGCATACAATGTAGATTTCTGT	10386	3556	1661	43	30	49	24	20	20	511	928.8779	1225.4803	112.3237	87.7124	110.6017	281.8522	67.3904	30.2442	327.7309
miR-140-y	23	ACCACAGGGTAGAACCACGGACT	9674	2092	949	213	238	433	71	194	341	1135	546.4602	700.169	556.3944	695.8515	977.3582	833.8129	653.6873	515.6635	727.9346
miR-181-y	22	ACCATCGACCGTTGACTGTACC	9492	2751	908	220	195	156	41	192	502	833	718.6004	669.9194	574.6796	570.1304	352.1198	481.4976	646.9482	759.1292	534.2463
miR-214-y	22	ACAGCAGGCACAGACAGGCAGT	9356	2322	1081	29	12	64	30	212	383	1106	606.5395	797.5582	75.7532	35.0849	144.4594	352.3153	714.3387	579.1763	709.3354
miR-4454-x	18	ATCCGGGTCACGGCACCA	9274	391	180	6	15	128	120	856	5410	120	102.1348	132.8034	15.6731	43.8562	288.9188	1409.2612	2884.3108	8181.0538	76.9622
miR-27-y	21	TTCACAGTGGCTAAGTTCAGT	8565	2345	922	190	209	201	38	163	433	1109	612.5474	680.2485	496.3142	611.0629	453.6929	446.266	549.2321	654.7867	711.2594
miR-7550-x	18	CTCCGGCTCGAAGGACCA	6829	202	152	10	8	58	48	666	4541	58	52.7653	112.1451	26.1218	23.39	130.9163	563.7045	2244.1017	6866.9437	37.1984
miR-199-y	22	AACAGTAGTCCGCACATTGGTT	6615	1724	556	93	97	199	34	171	346	670	450.3334	410.2149	242.9327	283.6033	449.1785	399.2907	576.1883	523.2245	429.7059
miR-1388-y	22	ATCTCAGGTTCGTCAGCCCATG	6587	1291	771	27	40	91	99	485	638	733	337.2276	568.8412	70.5289	116.9498	205.4032	1162.6405	1634.2182	964.7897	470.1111
miR-456-y	22	CAGGCTGGTTAGATGGTTGTCT	6550	1971	434	220	270	343	22	117	181	624	514.8533	320.2037	574.6796	789.4114	774.2122	258.3646	394.2341	273.7099	400.2037
miR-125-y	22	ACGGGTTAGGTTCTTGGGAGCT	6373	2532	364	49	26	78	10	48	143	300	661.3945	268.558	127.9968	76.0174	176.0599	117.4384	161.7371	216.246	192.4056
miR-192-x	23	ATGACCTATGAATTGACAGCCAT	6211	1751	1074	0	7	14	0	0	20	2246	457.3862	792.3936	0.01	20.4662	31.6005	0.01	0.01	30.2442	1440.4768
miR-1388-x	22	AGGACTGTCCAACCTGAGAATG	6034	1440	1010	33	23	41	39	175	297	702	376.1485	745.1746	86.2019	67.2462	92.5443	458.0099	589.6663	449.1262	450.2292
miR-458-y	22	ATAGCTCTTTGAATGGTACTGC	5755	2047	833	137	99	69	17	115	169	383	534.7056	614.5846	357.8687	289.4508	155.7453	199.6453	387.495	255.5634	245.6378
miR-15-x	23	TAGCAGCACAGAATGGTTTGTGT	5321	1079	578	159	353	340	44	130	247	548	281.8502	426.4465	415.3366	1032.0823	767.4407	516.7291	438.0379	373.5158	351.4609
miR-7977-x	18	TTCCCGGCCAATGCACCA	5195	99	107	8	7	17	29	648	3207	51	25.8602	78.9442	20.8974	20.4662	38.372	340.5715	2183.4503	4849.6561	32.709
miR-215-x	23	ATGACCTATGAATTGACAGCCAT	4895	1705	827	4	7	16	0	0	18	1252	445.3703	610.1578	10.4487	20.4662	36.1149	0.01	0.01	27.2198	802.9728
miR-1338-x	22	AGGACTGTCCAACCTGAGAATG	4706	1125	785	33	19	33	26	140	252	501	293.866	579.1704	86.2019	55.5512	74.4869	305.3399	471.7331	381.0768	321.3174
miR-1260-x	18	ATCCCACCGCTGCCACCA	4581	299	132	8	7	35	42	545	2058	73	78.1031	97.3892	20.8974	20.4662	79.0012	493.2414	1836.3895	3112.1273	46.8187
miR-122-x	23	TGGAGTGTGACAATGGTGTTTGT	3891	190	929	10	34	63	0	35	69	1028	49.6307	685.4131	26.1218	99.4074	142.2022	0.01	117.9333	104.3425	659.3099
miR-152-y	22	TCAGTGCATGACAGAACTTTGA	3712	1013	352	31	53	66	10	49	136	655	264.61	259.7044	80.9776	154.9585	148.9738	117.4384	165.1066	205.6605	420.0856
miR-1338-y	22	ATCTCAGGTTCGTCAGCCCATG	3557	761	466	17	20	44	42	221	345	298	198.784	343.8132	44.4071	58.4749	99.3158	493.2414	744.6644	521.7123	191.1229
miR-221-y	24	AGCTACATTGTCTGCTGGGTTTCT	3286	1210	352	10	15	22	11	22	24	349	316.0692	259.7044	26.1218	43.8562	49.6579	129.1823	74.1295	36.293	223.8319
miR-31-x	22	TGGCAAGATGTTGGCATAGCTG	3186	1306	131	30	5	25	13	6	24	166	341.1458	96.6514	78.3654	14.6187	56.4295	152.67	20.2171	36.293	106.4644
miR-9-y	22	TAAAGCTAGAGAACCGAATGTA	2826	229	106	288	365	309	26	95	143	177	59.8181	78.2064	752.3079	1067.1672	697.4681	305.3399	320.1046	216.246	113.5193
miR-27-x	23	AGGACTTAGCTCACTCTGTGAAC	2751	1353	221	9	6	13	0	8	11	98	353.4229	163.0531	23.5096	17.5425	29.3433	0.01	26.9562	16.6343	62.8525
miR-1386-x	18	CTCCTGGCTGGCTCGCCA	2726	106	97	0	0	45	16	309	1328	79	27.6887	71.5663	0.01	0.01	101.573	187.9015	1041.1823	2008.2143	50.6668
miR-735-y	22	CTCCCACCGCTGAACTTGACTA	2612	293	162	780	507	9	0	14	46	24	76.5358	119.5231	2037.5005	1482.3391	20.3146	0.01	47.1733	69.5616	15.3924
miR-3968-y	21	CGAATCCCACTTCTGACACCA	2596	205	80	0	5	56	59	312	1233	65	53.5489	59.0237	0.01	14.6187	126.402	692.8868	1051.2909	1864.5544	41.6879
miR-132-x	22	ACCGTGGCTTTAGATTGTTACT	2585	635	147	88	112	211	44	111	138	215	165.8711	108.4561	229.8718	327.4595	476.2646	516.7291	374.0169	208.6849	137.8907
miR-200-y	23	TAATACTGCCTGGTAATGATGCA	2489	581	265	0	4	26	22	62	92	886	151.7655	195.5161	0.01	11.695	58.6866	258.3646	208.9104	139.1233	568.2379
miR-731-x	25	AATGACACGTTTTCTCCCGGATCGC	2409	288	261	3	29	92	25	49	76	1042	75.2297	192.5649	7.8365	84.7886	207.6604	293.5961	165.1066	114.9279	668.2889
miR-301-y	23	CAGTGCAATAGTATTGTCAGGGC	2299	764	240	36	41	72	12	18	49	263	199.5677	177.0712	94.0385	119.8736	162.5168	140.9261	60.6514	74.0983	168.6756
miR-378-y	22	ACTGGACTTGGAGTCAGAAGGC	2289	157	299	7	0	0	4	10	10	1559	41.0106	220.6012	18.2853	0.01	0.01	46.9754	33.6952	15.1221	999.8679
miR-146-y	23	ATCTATGGGCTCAGTTCTTCTGT	2262	859	182	16	10	19	15	27	27	97	224.383	134.279	41.7949	29.2375	42.8864	176.1576	90.9771	40.8297	62.2112
miR-6412-y	18	AACCATCCTCTGCTACCA	2243	30	22	2	0	8	33	402	1373	8	7.8364	16.2315	5.2244	0.01	18.0574	387.5468	1354.5478	2076.2638	5.1308
miR-9277-y	18	ATCCTGCCGACTACGCCA	2195	106	40	3	3	8	22	334	1187	44	27.6887	29.5119	7.8365	8.7712	18.0574	258.3646	1125.4203	1794.9928	28.2195
miR-72-x	22	TGGCAAGATGTTGGCATAGCTG	1995	858	79	21	3	16	4	3	18	14	224.1218	58.2859	54.8558	8.7712	36.1149	46.9754	10.1086	27.2198	8.9789
miR-22-x	21	AGTTCTTCACTGGCAAGCTTT	1968	392	83	69	78	79	9	75	234	88	102.396	61.2371	180.2404	228.0522	178.3171	105.6946	252.7141	353.857	56.439
miR-2188-y	22	GCTGTGTGAGGTTAGACCTATC	1849	660	181	2	3	12	2	4	17	180	172.4014	133.5412	5.2244	8.7712	27.0861	23.4877	13.4781	25.7076	115.4434
miR-23-y	24	ATCACATTGCCAGGGATTACCACT	1845	492	228	10	20	26	17	15	32	324	128.5174	168.2176	26.1218	58.4749	58.6866	199.6453	50.5428	48.3907	207.7981
miR-430-y	22	TAAGTGCTTCTCTTTGGGGTAG	1729	19	7	0	0	16	39	201	1082	19	4.9631	5.1646	0.01	0.01	36.1149	458.0099	677.2739	1636.2108	12.1857
miR-33-x	21	GTGCATTGTAGTTGCATTGCA	1558	506	115	18	8	25	2	54	142	114	132.1744	84.8466	47.0192	23.39	56.4295	23.4877	181.9542	214.7338	73.1141
miR-26-y	22	CCTATTCGGGATGACTTGGTTC	1547	536	93	8	13	32	2	22	93	80	140.0108	68.6151	20.8974	38.0087	72.2297	23.4877	74.1295	140.6355	51.3082
miR-5100-y	18	ATCCCAGCGGTGCCTCCA	1525	80	31	0	6	12	26	213	787	47	20.8971	22.8717	0.01	17.5425	27.0861	305.3399	717.7082	1190.1089	30.1435
miR-24-x	22	TGCCTACTGAGCTGATAACAGT	1456	504	118	38	44	17	2	18	34	120	131.652	87.06	99.2628	128.6448	38.372	23.4877	60.6514	51.4151	76.9622
miR-100-y	22	CAAGCTCGTGTCTATAGGTATG	1414	421	116	29	23	25	2	17	53	121	109.9712	85.5844	75.7532	67.2462	56.4295	23.4877	57.2819	80.1471	77.6036
miR-8159-x	22	TCAGTAACTGGTATCTGTCCCT	1408	241	130	0	0	6	0	8	13	816	62.9526	95.9136	0.01	0.01	13.5431	0.01	26.9562	19.6587	523.3433
miR-210-y	22	CTGTGCGTGTGACAGCGGCTAT	1396	407	121	14	12	52	4	11	58	126	106.3142	89.2734	36.5705	35.0849	117.3733	46.9754	37.0647	87.7082	80.8104
miR-22-y	23	AAGCTGCCAGCTGAAGAACTGCC	1289	167	198	9	14	24	34	89	168	323	43.6228	146.0837	23.5096	40.9324	54.1723	399.2907	299.8875	254.0512	207.1567
miR-148-y	24	TCAGTGCATGACAGAACTTTGTTT	1256	199	219	2	5	17	9	37	96	369	51.9816	161.5775	5.2244	14.6187	38.372	105.6946	124.6723	145.1721	236.6589
miR-141-y	23	TAACACTGTCTGGTAACGATGCA	1229	458	166	0	4	13	0	16	24	171	119.6361	122.4742	0.01	11.695	29.3433	0.01	53.9124	36.293	109.6712
miR-34-y	22	AATCACTAACCTCACTACCAGG	1225	194	59	145	121	45	14	32	280	19	50.6756	43.53	378.7661	353.7732	101.573	164.4138	107.8247	423.4187	12.1857
miR-142-y	24	GTAGTGTTTCCTACTTTATGGACT	1195	351	216	0	0	8	7	13	35	210	91.6862	159.3641	0.01	0.01	18.0574	82.2069	43.8038	52.9273	134.6839
miR-20-x	21	CAAAGTGCTCACAGTGCAAGT	1192	266	112	45	53	44	4	34	101	69	69.483	82.6332	117.5481	154.9585	99.3158	46.9754	114.5637	152.7332	44.2533
miR-454-y	23	TAGTGCAATATTGCTTATAGGGA	1189	308	154	5	6	17	8	19	18	171	80.454	113.6207	13.0609	17.5425	38.372	93.9507	64.0209	27.2198	109.6712
miR-99-y	21	CAAGCTTGTTTCTATGGGTCT	1164	295	104	15	18	13	3	41	119	160	77.0582	76.7309	39.1827	52.6274	29.3433	35.2315	138.1504	179.9529	102.6163
miR-28-y	22	CACTAGATTGTGAGCTCCTGGA	1117	29	67	3	0	0	0	0	5	972	7.5752	49.4324	7.8365	0.01	0.01	0.01	0.01	7.561	623.3942
miR-19-y	22	TGTGCAAATCCATGCAAACCTG	1085	88	776	9	6	18	10	15	4	21	22.9869	572.5302	23.5096	17.5425	40.6292	117.4384	50.5428	6.0488	13.4684
miR-99-x	22	CACCCGTAGAACCGACCTTGCG	1080	183	134	8	13	10	0	8	9	446	47.8022	98.8648	20.8974	38.0087	22.5718	0.01	26.9562	13.6099	286.043
miR-101-x	22	TCAGTTATCATAGTGCTGATGC	1014	266	84	17	12	45	12	26	66	101	69.483	61.9749	44.4071	35.0849	101.573	140.9261	87.6076	99.8058	64.7766
miR-151-x	21	TCGAGGAGCTCACAGTCTAGT	937	45	85	2	0	0	0	2	4	746	11.7546	62.7127	5.2244	0.01	0.01	0.01	6.739	6.0488	478.4486
miR-29-y	23	TAGCACCATATGAAATCGGTTAA	913	231	107	11	8	15	11	41	86	144	60.3405	78.9442	28.734	23.39	33.8577	129.1823	138.1504	130.05	92.3547
miR-25-y	24	CATTGCACTTGTCTCGGTCTGATT	889	190	69	16	42	62	0	31	28	104	49.6307	50.908	41.7949	122.7973	139.9451	0.01	104.4552	42.3419	66.7006
miR-212-x	23	ACCTTGGCTCTAGACTGCTTACT	827	277	66	23	31	73	6	5	9	39	72.3563	48.6946	60.0801	90.6361	164.774	70.4631	16.8476	13.6099	25.0127
miR-107-y	23	AGCAGCATTGTACAGGGCTTTCT	818	179	86	15	47	37	0	0	8	159	46.7574	63.4505	39.1827	137.4161	83.5156	0.01	0.01	12.0977	101.975
miR-10-y	21	CAAATTCGTGTCTTGGGGAAT	795	230	48	3	2	2	0	0	19	180	60.0793	35.4142	7.8365	5.8475	4.5144	0.01	0.01	28.732	115.4434
miR-151-y	22	CTAGACTGAAGCTCCTTGAGGA	765	19	52	0	0	0	0	0	0	661	4.9631	38.3654	0.01	0.01	0.01	0.01	0.01	0.01	423.9337
miR-16-x	23	TAGCAGCATGTAAATATTGGAGA	740	204	81	11	14	15	0	11	18	143	53.2877	59.7615	28.734	40.9324	33.8577	0.01	37.0647	27.2198	91.7133
miR-92-x	23	AGGTTGGGATTGGTAGCAATGCT	675	319	48	2	2	9	0	13	22	31	83.3273	35.4142	5.2244	5.8475	20.3146	0.01	43.8038	33.2686	19.8819
miR-2779-x	22	TCGTATCCGGCTCGAAGGACCA	671	174	49	5	20	14	8	43	115	18	45.4513	36.152	13.0609	58.4749	31.6005	93.9507	144.8894	173.9041	11.5443
miR-33-y	21	CAATGTTCCTGCAGTGCAATA	661	224	35	2	0	14	0	6	39	29	58.512	25.8229	5.2244	0.01	31.6005	0.01	20.2171	58.9762	18.5992
miR-202-z	22	AAAGAGGCATAGGGCATGGGAA	632	86	31	31	28	20	7	79	142	34	22.4644	22.8717	80.9776	81.8649	45.1436	82.2069	266.1922	214.7338	21.806
miR-143-x	24	GGTGCAGTGCTGCATCTCTGGTCT	621	177	59	25	12	18	0	2	11	67	46.2349	43.53	65.3045	35.0849	40.6292	0.01	6.739	16.6343	42.9706
miR-193-y	22	AACTGGCCCGCAAAGTCCCGCT	604	155	50	69	9	9	0	7	13	98	40.4882	36.8898	180.2404	26.3137	20.3146	0.01	23.5867	19.6587	62.8525
miR-486-x	22	TCCTGTACTGAGCTGCCCCGAG	600	109	226	0	0	0	0	20	2	63	28.4724	166.742	0.01	0.01	0.01	0.01	67.3904	3.0244	40.4052
miR-16-y	23	TCCAATATTGCTCGTGCTGCTGT	595	141	91	9	21	25	2	6	11	74	36.8312	67.1395	23.5096	61.3987	56.4295	23.4877	20.2171	16.6343	47.4601
miR-212-y	21	TAACAGTCTACAGTCATGGCT	502	197	37	27	27	13	3	9	8	16	51.4592	27.2985	70.5289	78.9411	29.3433	35.2315	30.3257	12.0977	10.2616
miR-144-x	23	GGATATCATCGTATACTGTAAGA	464	114	98	2	0	4	0	0	0	49	29.7784	72.3041	5.2244	0.01	9.0287	0.01	0.01	0.01	31.4263
miR-15-y	20	CAGGCCGTACTGTGCTGCGG	453	93	28	32	22	28	0	18	40	18	24.2929	20.6583	83.5898	64.3224	63.201	0.01	60.6514	60.4884	11.5443
miR-194-x	23	TGTAACAGCCACTCCATGTGGAC	452	144	82	0	8	4	0	0	2	104	37.6149	60.4993	0.01	23.39	9.0287	0.01	0.01	3.0244	66.7006
miR-339-x	23	TCCCTGTCCTCCAGGAGCTCACT	437	18	31	0	0	0	0	3	0	355	4.7019	22.8717	0.01	0.01	0.01	0.01	10.1086	0.01	227.68
miR-24-y	23	TGGCTCAGTTCAGCAGGAACCGA	396	133	42	0	0	2	2	2	16	33	34.7415	30.9875	0.01	0.01	4.5144	23.4877	6.739	24.1954	21.1646
miR-410-x	18	TGTCGGTGATGAGTTAGC	387	9	20	176	24	0	0	12	53	0	2.3509	14.7559	459.7437	70.1699	0.01	0.01	40.4343	80.1471	0.01
miR-210-z	23	CTGTGCGTGTGACAGCGGCTAAT	383	115	41	3	2	7	0	5	14	46	30.0396	30.2497	7.8365	5.8475	15.8002	0.01	16.8476	21.1709	29.5022
miR-128-y	23	TCACAGTGAACCGGTCTCTTTAT	375	45	25	2	31	34	2	17	24	99	11.7546	18.4449	5.2244	90.6361	76.7441	23.4877	57.2819	36.293	63.4939
miR-2187-x	22	TTTAATTAGTATAGCCTGTATT	375	59	23	31	15	30	2	11	46	13	15.4116	16.9693	80.9776	43.8562	67.7154	23.4877	37.0647	69.5616	8.3376
miR-199-x	23	CCCAGTGTTTAGACTATCTGTTC	370	44	62	0	3	2	2	0	2	175	11.4934	45.7434	0.01	8.7712	4.5144	23.4877	0.01	3.0244	112.2366
miR-128-x	23	CGGGGCCGTGTCACTGTATGAGA	370	117	37	0	2	11	3	10	20	19	30.5621	27.2985	0.01	5.8475	24.829	35.2315	33.6952	30.2442	12.1857
miR-127-y	22	TCGGATCCGTCTGAGCTTGGCT	359	101	61	0	0	0	0	0	0	43	26.3826	45.0056	0.01	0.01	0.01	0.01	0.01	0.01	27.5781
miR-423-y	23	AGCTCGGTCTGAGGCCCCTCAGT	320	5	20	2	0	0	0	0	0	283	1.3061	14.7559	5.2244	0.01	0.01	0.01	0.01	0.01	181.5026
miR-723-y	22	AGACATCAATTAAATCTGTGCT	319	42	7	16	25	44	0	10	2	4	10.971	5.1646	41.7949	73.0936	99.3158	0.01	33.6952	3.0244	2.5654
miR-20-y	23	ACTGCAATGTGAGCACTTCAAGT	317	83	21	39	7	7	0	6	19	35	21.6808	15.4937	101.875	20.4662	15.8002	0.01	20.2171	28.732	22.4473
miR-202-y	21	AGAGGCATAGGGCATGGGAAA	315	47	17	8	14	18	4	41	44	18	12.2771	12.5425	20.8974	40.9324	40.6292	46.9754	138.1504	66.5372	11.5443
miR-1307-x	21	TCGACCGGACCTCGACCGGCT	309	2	7	0	0	2	0	0	0	290	0.5224	5.1646	0.01	0.01	4.5144	0.01	0.01	0.01	185.9921
miR-28-x	22	AAGGAGCTCACAGTCTATTGAG	290	9	13	2	0	0	0	0	0	244	2.3509	9.5914	5.2244	0.01	0.01	0.01	0.01	0.01	156.4899
miR-29-x	23	ACTGATTTCCTCTGGTGGTTGGA	283	146	13	0	0	21	0	2	18	41	38.1373	9.5914	0.01	0.01	47.4007	0.01	6.739	27.2198	26.2954
miR-460-x	23	CCTGCATTGTACACACTGTGTGA	275	40	27	6	28	21	0	7	15	34	10.4486	19.9205	15.6731	81.8649	47.4007	0.01	23.5867	22.6831	21.806
miR-423-x	23	TGAGGGGCAGAGAGCGAGACTTT	272	3	16	0	0	0	2	0	0	241	0.7836	11.8047	0.01	0.01	0.01	23.4877	0.01	0.01	154.5658
miR-735-x	18	GGCTGGTCCGAAGGCGGT	259	47	26	49	8	2	0	2	13	6	12.2771	19.1827	127.9968	23.39	4.5144	0.01	6.739	19.6587	3.8481
miR-3618-x	22	TGATTTCCAATAATTGAGACAG	249	36	4	32	47	28	0	2	16	5	9.4037	2.9512	83.5898	137.4161	63.201	0.01	6.739	24.1954	3.2068
miR-93-x	21	CAAAGTGCTGTTCGTGCAGGT	246	6	15	3	2	2	0	0	0	211	1.5673	11.0669	7.8365	5.8475	4.5144	0.01	0.01	0.01	135.3253
miR-451-y	21	TTTAGTAATGGTAAGGGTTCT	238	110	13	2	0	7	0	3	5	14	28.7336	9.5914	5.2244	0.01	15.8002	0.01	10.1086	7.561	8.9789
miR-103-y	24	AGCAGCATTGTACAGGGCTATGTT	238	72	25	0	2	2	0	0	4	51	18.8074	18.4449	0.01	5.8475	4.5144	0.01	0.01	6.0488	32.709
miR-4286-z	18	ACCCCACTCCTGGTACCA	235	36	17	4	0	6	0	6	61	6	9.4037	12.5425	10.4487	0.01	13.5431	0.01	20.2171	92.2448	3.8481
miR-301-x	22	GCTTTGACGATGTTGCACTACT	232	85	22	6	0	4	0	0	2	17	22.2032	16.2315	15.6731	0.01	9.0287	0.01	0.01	3.0244	10.903
miR-532-x	22	CATGCCTTGAGTGTAGGACCGT	222	2	3	0	0	0	0	0	0	212	0.5224	2.2134	0.01	0.01	0.01	0.01	0.01	0.01	135.9666
miR-7547-x	22	AGCGGCGTCAGAAGCGATGGCC	213	5	3	17	59	70	0	2	2	4	1.3061	2.2134	44.4071	172.501	158.0025	0.01	6.739	3.0244	2.5654
miR-98-x	22	TGAGGTAGTAAGTTGTATTGTT	204	5	14	0	0	0	0	0	2	168	1.3061	10.3292	0.01	0.01	0.01	0.01	0.01	3.0244	107.7471
miR-340-x	22	TTATAAAGCAATGAGACTGATT	200	4	9	0	0	0	0	2	0	176	1.0449	6.6402	0.01	0.01	0.01	0.01	6.739	0.01	112.878
miR-210-x	23	AGCCACTGACTAACGCACATTGT	199	46	42	2	4	13	2	11	10	19	12.0159	30.9875	5.2244	11.695	29.3433	23.4877	37.0647	15.1221	12.1857
miR-1-y	23	TGGAATGTAAAGAAGTATGTACC	195	77	26	0	0	0	0	2	14	7	20.1135	19.1827	0.01	0.01	0.01	0.01	6.739	21.1709	4.4895
miR-7134-y	21	ATGCGGAACCTGCGGATACGG	187	2	13	0	0	0	0	0	0	172	0.5224	9.5914	0.01	0.01	0.01	0.01	0.01	0.01	110.3126
miR-429-y	21	TAATACTGCCTGGTAATGCCA	185	64	46	0	0	2	0	2	2	25	16.7177	33.9386	0.01	0.01	4.5144	0.01	6.739	3.0244	16.0338
miR-7641-x	21	TGAGCACGCCCGATCTCGTCC	185	12	7	50	17	0	0	14	40	0	3.1346	5.1646	130.609	49.7037	0.01	0.01	47.1733	60.4884	0.01
miR-542-y	22	TGTGACAGATTGATAACTGAAA	181	2	3	0	0	0	0	0	0	174	0.5224	2.2134	0.01	0.01	0.01	0.01	0.01	0.01	111.5953
miR-133-z	24	TTGGTCCCCTTCAACCAGCTGTAA	181	11	9	12	0	0	0	37	87	9	2.8734	6.6402	31.3462	0.01	0.01	0.01	124.6723	131.5622	5.7722
miR-425-x	22	AATGACACGATCACTCCCGTTG	179	4	5	5	0	0	0	17	25	100	1.0449	3.689	13.0609	0.01	0.01	0.01	57.2819	37.8052	64.1352
miR-196-x	23	TAGGTAGTTTCCTGTTGTTGGGT	179	68	2	4	0	2	0	0	0	52	17.7626	1.4756	10.4487	0.01	4.5144	0.01	0.01	0.01	33.3503
miR-138-x	24	AGCTGGTGTTGTGAATCAGGCCGT	176	53	17	4	5	0	4	0	2	25	13.8444	12.5425	10.4487	14.6187	0.01	46.9754	0.01	3.0244	16.0338
miR-223-x	22	GAGTATTTGACAGACTGTGGTT	175	73	17	0	0	0	0	0	2	16	19.0686	12.5425	0.01	0.01	0.01	0.01	0.01	3.0244	10.2616
miR-411-x	22	ATAGTAGACCGTATAGCGTACG	173	53	37	0	0	0	0	0	0	40	13.8444	27.2985	0.01	0.01	0.01	0.01	0.01	0.01	25.6541
miR-221-z	22	AGCTACATTGTCTGCTGGGTTA	170	45	20	2	0	4	0	2	11	14	11.7546	14.7559	5.2244	0.01	9.0287	0.01	6.739	16.6343	8.9789
miR-1357-x	21	AGATTATGAGATCTGAGGGTC	168	28	28	38	9	2	0	2	16	2	7.314	20.6583	99.2628	26.3137	4.5144	0.01	6.739	24.1954	1.2827
miR-378-x	23	ACTGGACTTGGAGTCAGAAGGCT	167	12	17	0	0	0	2	3	0	113	3.1346	12.5425	0.01	0.01	0.01	23.4877	10.1086	0.01	72.4728
miR-133-y	24	TTGGTCCCCTTCAACCAGCTGTAT	166	6	8	7	0	0	0	63	59	4	1.5673	5.9024	18.2853	0.01	0.01	0.01	212.2799	89.2204	2.5654
miR-190-x	23	TGATATGTTTGATATATTAGGTA	164	39	5	4	3	16	2	4	5	15	10.1874	3.689	10.4487	8.7712	36.1149	23.4877	13.4781	7.561	9.6203
miR-130-y	23	CAGTGCAATAATGAAAGGGCAAT	162	38	43	2	0	0	0	2	6	18	9.9261	31.7253	5.2244	0.01	0.01	0.01	6.739	9.0733	11.5443
miR-455-y	22	GCAGTCCATGGGCATATACACC	159	60	10	0	0	2	2	2	13	16	15.6729	7.378	0.01	0.01	4.5144	23.4877	6.739	19.6587	10.2616
miR-497-x	21	CAGCAGCACACTGTGGTTTGT	158	4	9	0	2	4	0	0	5	120	1.0449	6.6402	0.01	5.8475	9.0287	0.01	0.01	7.561	76.9622
miR-500-y	23	ATGCACCTGGGCAAGGATTCTGA	150	6	14	0	0	0	0	0	0	130	1.5673	10.3292	0.01	0.01	0.01	0.01	0.01	0.01	83.3758
miR-6240-x	26	AAAGCATCGTGAAGGCCCGCGGCGGG	150	10	0	81	0	0	0	0	2	0	2.6121	0.01	211.5866	0.01	0.01	0.01	0.01	3.0244	0.01
miR-502-y	23	ATGCACCTGGGCAAGGATTCTGA	150	6	14	0	0	0	0	0	0	130	1.5673	10.3292	0.01	0.01	0.01	0.01	0.01	0.01	83.3758
miR-18-y	22	ACTGCCCTAAGTGCTCCTTCTG	150	48	6	0	8	12	0	5	7	17	12.5383	4.4268	0.01	23.39	27.0861	0.01	16.8476	10.5855	10.903
miR-374-x	22	TTATAATACAACCTGATAAGTG	140	10	18	0	0	0	0	0	0	98	2.6121	13.2803	0.01	0.01	0.01	0.01	0.01	0.01	62.8525
miR-4185-y	18	ATTCATACTGTCTGACCC	138	38	15	17	14	0	0	0	3	2	9.9261	11.0669	44.4071	40.9324	0.01	0.01	0.01	4.5366	1.2827
miR-2317-x	18	TCTCTGTGATGAAGATAC	133	3	2	48	4	3	0	7	26	0	0.7836	1.4756	125.3846	11.695	6.7715	0.01	23.5867	39.3174	0.01
miR-733-x	22	CGCGTTGGTTTAGCTCAGTGGT	131	71	5	2	3	0	0	2	0	2	18.5462	3.689	5.2244	8.7712	0.01	0.01	6.739	0.01	1.2827
miR-430-x	22	ACTCTAACTCTAGCATCTTTCT	128	3	0	2	0	2	8	22	50	10	0.7836	0.01	5.2244	0.01	4.5144	93.9507	74.1295	75.6105	6.4135
miR-124-y	21	TAAGGCACGCGGTGAATGCCA	128	19	0	12	15	18	0	0	4	4	4.9631	0.01	31.3462	43.8562	40.6292	0.01	0.01	6.0488	2.5654
miR-9-x	24	TCTTTGGTTATCTAGCTGTATGAT	121	7	10	2	3	14	6	17	16	15	1.8285	7.378	5.2244	8.7712	31.6005	70.4631	57.2819	24.1954	9.6203
miR-3963-x	18	ATCCCACTTCTGACACCG	120	8	0	0	0	0	0	4	80	0	2.0897	0.01	0.01	0.01	0.01	0.01	13.4781	120.9768	0.01
miR-455-x	22	TATGTGCCCTTGGACTGCATTG	113	37	17	2	0	0	2	2	8	8	9.6649	12.5425	5.2244	0.01	0.01	23.4877	6.739	12.0977	5.1308
miR-7147-x	21	TGTACCATGCTGGTAGCCAGT	112	31	4	3	4	0	0	3	9	10	8.0976	2.9512	7.8365	11.695	0.01	0.01	10.1086	13.6099	6.4135
miR-738-x	18	ACGGCCCGCGTCGGGACT	107	20	4	26	21	0	0	0	13	0	5.2243	2.9512	67.9167	61.3987	0.01	0.01	0.01	19.6587	0.01
miR-375-y	24	TTTGTTCGTTCGGCTCGCGTTATT	105	26	24	0	0	0	0	0	4	20	6.7916	17.7071	0.01	0.01	0.01	0.01	0.01	6.0488	12.827
miR-2970-x	21	GACAGTCAGCAGTTGGTCTGT	103	2	0	6	0	0	3	12	63	4	0.5224	0.01	15.6731	0.01	0.01	35.2315	40.4343	95.2692	2.5654
miR-3535-x	18	TGCATATGATGACTGATC	100	7	14	24	2	0	0	8	35	5	1.8285	10.3292	62.6923	5.8475	0.01	0.01	26.9562	52.9273	3.2068
miR-4334-y	20	TCCCTGTCCTCCAGGAGCTC	98	2	8	0	0	0	0	0	0	81	0.5224	5.9024	0.01	0.01	0.01	0.01	0.01	0.01	51.9495
miR-214-x	22	TGCCTGTCTACACTTGCTGTGA	98	25	9	0	3	0	0	0	6	10	6.5304	6.6402	0.01	8.7712	0.01	0.01	0.01	9.0733	6.4135
miR-7-y	21	CAACAAATCATAGTCTACCTC	95	15	0	14	4	10	0	6	14	2	3.9182	0.01	36.5705	11.695	22.5718	0.01	20.2171	21.1709	1.2827
miR-361-x	22	TTATCAGAATCTCCAGGGGTAC	92	6	4	0	0	0	0	0	0	75	1.5673	2.9512	0.01	0.01	0.01	0.01	0.01	0.01	48.1014
miR-2779-y	20	CGCTCCGGCTCGAAGGACCA	90	4	0	2	0	0	0	7	60	0	1.0449	0.01	5.2244	0.01	0.01	0.01	23.5867	90.7326	0.01
miR-130-x	22	ACTCTTTCCCTGTTGCACTGCT	89	13	27	0	0	0	0	0	5	7	3.3958	19.9205	0.01	0.01	0.01	0.01	0.01	7.561	4.4895
miR-3120-y	22	CACAGCAAGTGTAGACAGGCAG	83	16	8	3	8	9	0	0	2	2	4.1794	5.9024	7.8365	23.39	20.3146	0.01	0.01	3.0244	1.2827
miR-2187-y	23	TTACAGGCTATGCTAATCTATGC	83	35	2	12	7	2	0	0	4	0	9.1425	1.4756	31.3462	20.4662	4.5144	0.01	0.01	6.0488	0.01
miR-122-y	21	AACGCCATTATCACACTAAAT	83	0	0	0	0	0	0	0	0	44	0.01	0.01	0.01	0.01	0.01	0.01	0.01	0.01	28.2195
miR-144-y	23	TACAGTATAGATGATGTACTATT	81	20	15	0	0	0	0	0	2	8	5.2243	11.0669	0.01	0.01	0.01	0.01	0.01	3.0244	5.1308
miR-195-x	22	TAGCAGCACAGAAATATTGGCA	81	8	20	0	0	0	0	0	0	47	2.0897	14.7559	0.01	0.01	0.01	0.01	0.01	0.01	30.1435
miR-145-x	25	GTCCAGTTTTCCCAGGAATCCCTTT	80	21	34	0	0	0	0	0	0	4	5.4855	25.0851	0.01	0.01	0.01	0.01	0.01	0.01	2.5654
miR-457-y	23	TCCAGTATTGCTGTTCTGCTGTT	79	32	11	0	0	3	0	4	0	7	8.3589	8.1158	0.01	0.01	6.7715	0.01	13.4781	0.01	4.4895
miR-484-z	22	TCAGGCTCAGTCCCCTCCCGAT	78	4	2	0	0	0	0	2	0	68	1.0449	1.4756	0.01	0.01	0.01	0.01	6.739	0.01	43.6119
miR-192-z	24	CCTGTCAGTTCTGTAGGCCACTGA	77	30	21	0	0	0	0	0	0	5	7.8364	15.4937	0.01	0.01	0.01	0.01	0.01	0.01	3.2068
miR-342-y	23	TCTCACACAGAAATCGCACCCAT	76	15	7	0	0	2	0	0	0	19	3.9182	5.1646	0.01	0.01	4.5144	0.01	0.01	0.01	12.1857
miR-219-y	22	AGAATTGTGCCTGGACATCTGT	75	4	3	9	3	3	0	3	8	11	1.0449	2.2134	23.5096	8.7712	6.7715	0.01	10.1086	12.0977	7.0549
miR-194-y	22	CCAGTGGAGGAGCTGTTACCTG	73	28	12	0	0	0	0	0	0	13	7.314	8.8536	0.01	0.01	0.01	0.01	0.01	0.01	8.3376
miR-200-x	23	CATCTTACCGGACAGTGCTGGAA	71	22	6	0	0	0	0	2	0	28	5.7467	4.4268	0.01	0.01	0.01	0.01	6.739	0.01	17.9579
miR-374-y	22	CTTATCAGGTTGTATTGTAATT	70	3	4	0	0	0	0	0	2	59	0.7836	2.9512	0.01	0.01	0.01	0.01	0.01	3.0244	37.8398
miR-3150-x	18	CTCGCGGATCTCCCCAGT	68	10	15	2	0	0	0	0	0	3	2.6121	11.0669	5.2244	0.01	0.01	0.01	0.01	0.01	1.9241
miR-218-x	24	TTGTGCTTGATCTAACCATGTGTT	67	17	2	0	0	0	0	2	0	18	4.4406	1.4756	0.01	0.01	0.01	0.01	6.739	0.01	11.5443
miR-155-x	24	TTAATGCTAATCGTGATAGGGGTA	65	20	11	0	0	2	0	0	0	2	5.2243	8.1158	0.01	0.01	4.5144	0.01	0.01	0.01	1.2827
miR-660-x	22	TACCCATTGCATATCGGAGTTG	59	8	2	0	0	0	0	0	0	43	2.0897	1.4756	0.01	0.01	0.01	0.01	0.01	0.01	27.5781
miR-1307-y	23	ACTCGGCGTGGCGTCGGTCGTGG	56	0	0	0	0	0	0	0	0	56	0.01	0.01	0.01	0.01	0.01	0.01	0.01	0.01	35.9157
miR-32-x	20	TATTGCACATTACTAAGTTG	55	3	2	0	0	0	0	0	0	48	0.7836	1.4756	0.01	0.01	0.01	0.01	0.01	0.01	30.7849
miR-1261-x	18	ATGGATAAGGCACTGGCT	54	10	12	0	3	2	0	0	0	5	2.6121	8.8536	0.01	8.7712	4.5144	0.01	0.01	0.01	3.2068
lin-4-x	21	TCCCTGAGACCTAACTTGTGA	53	12	7	3	4	0	0	2	4	4	3.1346	5.1646	7.8365	11.695	0.01	0.01	6.739	6.0488	2.5654
miR-106-x	23	CAAAGTGCTTACAGTGCAGGTTT	51	12	4	0	0	3	0	6	2	9	3.1346	2.9512	0.01	0.01	6.7715	0.01	20.2171	3.0244	5.7722
miR-135-y	21	TATAGGGATGGAAGCCATGCA	50	24	0	3	0	0	0	0	4	2	6.2691	0.01	7.8365	0.01	0.01	0.01	0.01	6.0488	1.2827
miR-193-x	21	CGGGACTTTGGGGGCAAGATG	50	14	6	0	0	4	0	0	2	2	3.657	4.4268	0.01	0.01	9.0287	0.01	0.01	3.0244	1.2827
miR-2686-y	19	TGTTCTCAATGTAGGCAGC	50	0	0	36	4	0	0	0	0	0	0.01	0.01	94.0385	11.695	0.01	0.01	0.01	0.01	0.01
miR-769-x	22	TGAGACCTCTGGGTTCTGAGCT	50	3	2	0	0	0	0	0	0	43	0.7836	1.4756	0.01	0.01	0.01	0.01	0.01	0.01	27.5781
miR-574-y	22	CACGCTCATGCACACACCCACA	49	5	2	0	0	0	0	0	0	40	1.3061	1.4756	0.01	0.01	0.01	0.01	0.01	0.01	25.6541
miR-9308-x	19	TGTTGATTGTAGGAACAGC	48	2	0	20	0	0	0	4	6	0	0.5224	0.01	52.2436	0.01	0.01	0.01	13.4781	9.0733	0.01
miR-6651-x	18	CACCAGGTCGTCTAAGGA	47	2	0	27	2	0	0	2	4	0	0.5224	0.01	70.5289	5.8475	0.01	0.01	6.739	6.0488	0.01
miR-1471-x	19	CCGGCGTGTGGCGCCAGGT	45	14	5	4	0	0	0	2	0	0	3.657	3.689	10.4487	0.01	0.01	0.01	6.739	0.01	0.01
miR-9-z	24	TCTTTGGTTATCTAGCTGTATGAA	45	6	2	2	2	7	0	8	2	4	1.5673	1.4756	5.2244	5.8475	15.8002	0.01	26.9562	3.0244	2.5654
miR-54-y	18	TACTCTGATATCTGAGCC	45	0	2	29	0	0	0	0	2	0	0.01	1.4756	75.7532	0.01	0.01	0.01	0.01	3.0244	0.01
miR-466-x	18	TGTGTGTGTGTGTGTGTG	44	12	2	6	0	0	0	2	5	0	3.1346	1.4756	15.6731	0.01	0.01	0.01	6.739	7.561	0.01
miR-152-x	24	AAGTTCTGTGATACACTCCGACTT	43	11	6	0	0	0	0	0	2	13	2.8734	4.4268	0.01	0.01	0.01	0.01	0.01	3.0244	8.3376
miR-187-y	23	TCGTGTCTTGTGTTGCAGCCACC	43	25	3	0	0	0	0	0	0	2	6.5304	2.2134	0.01	0.01	0.01	0.01	0.01	0.01	1.2827
miR-7552-y	22	AAATATCTCTTAATTGTTTGGT	41	3	3	0	2	0	0	2	8	5	0.7836	2.2134	0.01	5.8475	0.01	0.01	6.739	12.0977	3.2068
miR-542-x	23	TCGGGGATCATCATGTCACGAGA	41	0	0	0	0	0	0	0	0	41	0.01	0.01	0.01	0.01	0.01	0.01	0.01	0.01	26.2954
miR-730-y	22	CACAGCGCCTGCAATGTGGAGT	40	13	6	0	2	7	0	0	0	0	3.3958	4.4268	0.01	5.8475	15.8002	0.01	0.01	0.01	0.01
miR-9855-x	18	TGTTCTGTCGCATGAGCC	40	0	0	14	2	2	0	3	0	2	0.01	0.01	36.5705	5.8475	4.5144	0.01	10.1086	0.01	1.2827
miR-17-x	23	CAAAGTGCTTACAGTGCAGGTTT	38	12	6	0	0	3	0	6	2	0	3.1346	4.4268	0.01	0.01	6.7715	0.01	20.2171	3.0244	0.01
miR-200-z	23	TAATACTGCCTGGTAATGATGCC	37	6	0	0	0	0	2	0	0	17	1.5673	0.01	0.01	0.01	0.01	23.4877	0.01	0.01	10.903
miR-874-y	22	CTGCCCTGGCCCGAGGGACCGA	37	2	0	0	0	0	0	0	0	35	0.5224	0.01	0.01	0.01	0.01	0.01	0.01	0.01	22.4473
miR-1788-y	22	CAGGCAGCTAAAGCAAGTCTGT	36	8	7	0	0	0	0	0	9	10	2.0897	5.1646	0.01	0.01	0.01	0.01	0.01	13.6099	6.4135
miR-205-x	24	TCCTTCATTCCACCGGAGTCTGTT	35	0	0	0	0	0	0	0	0	35	0.01	0.01	0.01	0.01	0.01	0.01	0.01	0.01	22.4473
miR-6529-x	21	GAGAGATCAGAGGCGCAGAGT	35	3	0	0	0	0	0	0	0	32	0.7836	0.01	0.01	0.01	0.01	0.01	0.01	0.01	20.5233
let-7-z	22	TCAGGTAGTTGTTTGTACAGTT	34	14	5	0	6	0	0	0	0	0	3.657	3.689	0.01	17.5425	0.01	0.01	0.01	0.01	0.01
miR-235-y	22	TATTGCACTCGTCCCGGCCTAA	34	4	0	0	0	3	0	0	17	5	1.0449	0.01	0.01	0.01	6.7715	0.01	0.01	25.7076	3.2068
miR-4792-x	21	CCGGTGAGCTCTCGCTGGCCC	34	0	16	0	0	0	0	0	2	14	0.01	11.8047	0.01	0.01	0.01	0.01	0.01	3.0244	8.9789
miR-183-y	18	AGTGAATGACTAGAGGCC	34	3	0	25	0	0	0	0	0	0	0.7836	0.01	65.3045	0.01	0.01	0.01	0.01	0.01	0.01
miR-3966-x	22	CCGCTGCCAGCTGAAGAACTGT	33	0	33	0	0	0	0	0	0	0	0.01	24.3473	0.01	0.01	0.01	0.01	0.01	0.01	0.01
miR-203-y	22	TGAAATGTTTAGGACCACTAGT	32	0	2	0	0	0	2	0	0	28	0.01	1.4756	0.01	0.01	0.01	23.4877	0.01	0.01	17.9579
miR-425-y	21	CATCGGGAATGTCGTGTCCGC	31	0	2	0	0	0	0	0	2	25	0.01	1.4756	0.01	0.01	0.01	0.01	0.01	3.0244	16.0338
miR-25-x	23	AGGCGGAGACTTGGGCAGTTGCC	30	7	4	0	2	0	0	0	3	2	1.8285	2.9512	0.01	5.8475	0.01	0.01	0.01	4.5366	1.2827
miR-4448-y	18	GGCTCGTTCGTCTAGGGG	30	0	4	9	5	0	0	0	6	0	0.01	2.9512	23.5096	14.6187	0.01	0.01	0.01	9.0733	0.01
miR-726-y	22	TTCACTACTAGCAGAACTCGAT	30	9	0	0	2	0	0	2	2	2	2.3509	0.01	0.01	5.8475	0.01	0.01	6.739	3.0244	1.2827
miR-1692-x	18	TAGCTCAGTCGGTAGAGC	29	6	0	2	3	0	0	2	4	4	1.5673	0.01	5.2244	8.7712	0.01	0.01	6.739	6.0488	2.5654
miR-449-x	19	TAGGCAGTGTTGTTAGCTG	29	0	0	0	0	0	0	0	22	0	0.01	0.01	0.01	0.01	0.01	0.01	0.01	33.2686	0.01
miR-136-y	22	CATCATCGTCTCAAATGAGTCT	28	16	0	0	0	0	0	0	0	4	4.1794	0.01	0.01	0.01	0.01	0.01	0.01	0.01	2.5654
miR-2484-y	18	GCTATGATGAAGTTGATT	28	0	0	20	0	0	0	0	2	0	0.01	0.01	52.2436	0.01	0.01	0.01	0.01	3.0244	0.01
miR-148-x	24	GAAGTTCTGTTATACACTCAGGCT	28	0	2	0	0	0	0	0	0	26	0.01	1.4756	0.01	0.01	0.01	0.01	0.01	0.01	16.6752
miR-7886-y	18	TCAGTGATCAGGATGCGT	27	0	0	14	4	0	0	0	0	0	0.01	0.01	36.5705	11.695	0.01	0.01	0.01	0.01	0.01
miR-188-x	22	CATCCCTTGCATGGTGGAGGGT	24	0	0	0	0	0	0	0	0	24	0.01	0.01	0.01	0.01	0.01	0.01	0.01	0.01	15.3924
miR-9012-y	18	TCTGATTCAGCAACAGGC	24	0	2	11	3	0	0	0	0	0	0.01	1.4756	28.734	8.7712	0.01	0.01	0.01	0.01	0.01
miR-7568-y	18	TGACCGACCAGGTGCTGC	24	0	0	5	0	0	0	2	6	0	0.01	0.01	13.0609	0.01	0.01	0.01	6.739	9.0733	0.01
miR-218-y	22	TCACATGGTTCTGTCAAGCACC	24	8	6	0	0	0	0	0	0	5	2.0897	4.4268	0.01	0.01	0.01	0.01	0.01	0.01	3.2068
miR-3385-y	19	TCTTGGTGTATGGTAGAGC	23	0	0	13	0	0	0	0	0	0	0.01	0.01	33.9583	0.01	0.01	0.01	0.01	0.01	0.01
miR-338-x	25	AACAATATCCTGGTGCTGCCTGAGT	23	10	4	0	0	0	0	0	0	4	2.6121	2.9512	0.01	0.01	0.01	0.01	0.01	0.01	2.5654
miR-786-y	20	TGTAATGCGCTGGCTGAGAT	23	0	0	17	0	0	0	0	2	0	0.01	0.01	44.4071	0.01	0.01	0.01	0.01	3.0244	0.01
miR-126-x	22	CATTATTACCTTTGGTACGCGA	23	4	10	0	0	2	0	0	0	2	1.0449	7.378	0.01	0.01	4.5144	0.01	0.01	0.01	1.2827
miR-106-y	20	CCGCACTGTGGGTACTTGCT	22	0	3	0	0	0	0	0	0	19	0.01	2.2134	0.01	0.01	0.01	0.01	0.01	0.01	12.1857
miR-503-x	20	TAGCAGCGGGAACAGTACTG	22	0	0	0	0	0	0	0	0	22	0.01	0.01	0.01	0.01	0.01	0.01	0.01	0.01	14.1097
miR-451-z	25	AAACCGTTACCATTACTGAGTTTAG	22	7	4	0	0	0	0	0	0	6	1.8285	2.9512	0.01	0.01	0.01	0.01	0.01	0.01	3.8481
miR-5588-x	18	TTGGCATTAATGGGACTT	22	0	0	11	0	0	0	0	0	0	0.01	0.01	28.734	0.01	0.01	0.01	0.01	0.01	0.01
miR-380-y	21	TATGTAATATGGTCCACGTCT	22	6	2	0	0	0	0	0	0	14	1.5673	1.4756	0.01	0.01	0.01	0.01	0.01	0.01	8.9789
miR-1271-x	21	CTTGGCACCTAGTAAGCACTC	22	0	0	0	0	0	0	0	0	22	0.01	0.01	0.01	0.01	0.01	0.01	0.01	0.01	14.1097
miR-279-y	20	TGACTTGATCTACACTCAGC	21	0	0	15	2	0	0	0	2	0	0.01	0.01	39.1827	5.8475	0.01	0.01	0.01	3.0244	0.01
miR-328-y	22	CTGGCCCTCTCTGCCCTTCCGT	21	0	0	0	0	0	0	0	0	21	0.01	0.01	0.01	0.01	0.01	0.01	0.01	0.01	13.4684
miR-421-y	23	ATCAACAGACATTAATTGGGCGT	21	2	2	0	0	0	0	0	0	15	0.5224	1.4756	0.01	0.01	0.01	0.01	0.01	0.01	9.6203
miR-2192-y	21	TGAAAGTGAACGGTGACTGAA	21	7	0	0	2	0	0	0	0	2	1.8285	0.01	0.01	5.8475	0.01	0.01	0.01	0.01	1.2827
miR-331-y	21	CCCCTGGGCCTATCCTAGAAT	21	0	0	0	0	0	0	0	0	21	0.01	0.01	0.01	0.01	0.01	0.01	0.01	0.01	13.4684
miR-1559-x	22	TTCGATGCTTGTATGCTACTCC	20	0	0	4	0	0	0	3	5	0	0.01	0.01	10.4487	0.01	0.01	0.01	10.1086	7.561	0.01
miR-505-y	22	GTCAACACTTGCTGGTTTCCTC	19	0	2	0	0	0	0	0	0	17	0.01	1.4756	0.01	0.01	0.01	0.01	0.01	0.01	10.903
miR-708-x	22	AAGGAGCTTACAATCTAGCTGG	19	0	4	0	0	0	0	0	0	15	0.01	2.9512	0.01	0.01	0.01	0.01	0.01	0.01	9.6203
miR-192-y	21	CTGCCAATTCCATAGGTCACA	19	0	0	2	0	0	0	0	0	15	0.01	0.01	5.2244	0.01	0.01	0.01	0.01	0.01	9.6203
miR-669-y	18	TAACATAGTCACACATGT	18	0	0	4	0	0	0	0	4	0	0.01	0.01	10.4487	0.01	0.01	0.01	0.01	6.0488	0.01
miR-3964-y	20	CATAAAGTAGAAAGCACTAA	18	0	3	0	0	0	0	0	4	0	0.01	2.2134	0.01	0.01	0.01	0.01	0.01	6.0488	0.01
miR-381-y	22	TATACAAGGGCAAGCTCTCTGT	17	5	3	0	0	0	0	0	0	3	1.3061	2.2134	0.01	0.01	0.01	0.01	0.01	0.01	1.9241
miR-4770-y	19	TGAGATGAAGCTGTAGCTC	17	4	2	3	0	0	0	0	4	2	1.0449	1.4756	7.8365	0.01	0.01	0.01	0.01	6.0488	1.2827
miR-149-x	23	TCTGGCTCCGTGTCTTCACTCCC	16	3	0	0	0	0	0	0	0	13	0.7836	0.01	0.01	0.01	0.01	0.01	0.01	0.01	8.3376
miR-5912-y	18	TATATTCGAATCATCTGT	16	0	0	8	2	0	0	0	0	0	0.01	0.01	20.8974	5.8475	0.01	0.01	0.01	0.01	0.01
miR-7911-x	18	CTCCCGGCCAATGCACCA	16	0	0	0	0	0	0	0	11	0	0.01	0.01	0.01	0.01	0.01	0.01	0.01	16.6343	0.01
miR-454-x	23	CCCTATCAATATTGCATCTGCTT	16	0	0	0	0	0	0	0	0	7	0.01	0.01	0.01	0.01	0.01	0.01	0.01	0.01	4.4895
miR-338-y	20	TCCAGCATCAGTGATTTGTT	16	5	0	0	0	2	0	0	5	0	1.3061	0.01	0.01	0.01	4.5144	0.01	0.01	7.561	0.01
miR-219-x	23	TGATTGTCCAAACGCAATTCTTG	16	5	0	3	0	3	0	0	0	0	1.3061	0.01	7.8365	0.01	6.7715	0.01	0.01	0.01	0.01
miR-184-y	23	TGGACGGAGAACTGATAAGGGAT	15	3	0	0	0	2	0	0	2	6	0.7836	0.01	0.01	0.01	4.5144	0.01	0.01	3.0244	3.8481
miR-296-y	21	AGGGTTGGGCGGAGGCTTTCC	15	0	2	0	0	0	0	0	0	13	0.01	1.4756	0.01	0.01	0.01	0.01	0.01	0.01	8.3376
miR-499-x	24	TTAAGACTTGCAGTGATGTTTAAC	15	7	0	0	0	0	0	0	0	0	1.8285	0.01	0.01	0.01	0.01	0.01	0.01	0.01	0.01
miR-363-y	22	AATTGCACGGTATCCATCTGTC	15	7	6	0	0	0	0	0	0	0	1.8285	4.4268	0.01	0.01	0.01	0.01	0.01	0.01	0.01
miR-725-y	23	TTCAGTCATTGTTTCTAGTAGCC	15	0	0	0	0	0	0	4	11	0	0.01	0.01	0.01	0.01	0.01	0.01	13.4781	16.6343	0.01
miR-4451-y	18	GTTGGTAGAGCTGAGGAC	15	8	0	0	0	0	0	0	0	0	2.0897	0.01	0.01	0.01	0.01	0.01	0.01	0.01	0.01
miR-4791-x	18	TGCATATGATGACTGATA	14	2	2	0	0	0	0	2	8	0	0.5224	1.4756	0.01	0.01	0.01	0.01	6.739	12.0977	0.01
miR-2208-x	18	TACCCGAATCTGACAACC	14	0	0	9	0	0	0	0	0	0	0.01	0.01	23.5096	0.01	0.01	0.01	0.01	0.01	0.01
miR-722-y	21	TTTGCAGAAACGTTTCAGATA	14	6	0	0	0	0	0	0	0	4	1.5673	0.01	0.01	0.01	0.01	0.01	0.01	0.01	2.5654
miR-361-y	22	TCCCCCAGGTGTGATTCTGATT	14	0	0	0	0	0	0	0	0	14	0.01	0.01	0.01	0.01	0.01	0.01	0.01	0.01	8.9789
miR-141-x	22	CATCTTACCTGGCAGTGCTTGG	13	9	2	0	0	0	0	0	0	0	2.3509	1.4756	0.01	0.01	0.01	0.01	0.01	0.01	0.01
miR-545-y	23	ATCAACAAACATTTATTGTGTGC	13	0	0	0	0	0	0	0	0	13	0.01	0.01	0.01	0.01	0.01	0.01	0.01	0.01	8.3376
miR-9138-x	18	CCGGCACCGTGGCTCTGC	13	0	0	5	0	0	0	0	2	0	0.01	0.01	13.0609	0.01	0.01	0.01	0.01	3.0244	0.01
bantam-y	20	TTTGAGATCACACTTATTGT	13	0	2	9	0	0	2	0	0	0	0.01	1.4756	23.5096	0.01	0.01	23.4877	0.01	0.01	0.01
miR-744-x	21	TGCGGGGCTAGGGCTAACAGC	12	0	0	0	0	0	0	0	0	12	0.01	0.01	0.01	0.01	0.01	0.01	0.01	0.01	7.6962
miR-7146-x	21	GTAGCCATTGACTTCCATAGT	12	5	0	0	2	0	0	0	0	0	1.3061	0.01	0.01	5.8475	0.01	0.01	0.01	0.01	0.01
miR-3958-y	22	AGATATTGCACGGTTGATCTCT	12	2	4	0	0	0	0	0	0	4	0.5224	2.9512	0.01	0.01	0.01	0.01	0.01	0.01	2.5654
miR-615-y	22	TCCGAGCCTGGGTCTCCCTCTT	12	0	0	0	0	0	0	0	0	12	0.01	0.01	0.01	0.01	0.01	0.01	0.01	0.01	7.6962
miR-7448-x	19	TCATCATCCATGGTCTGCA	12	0	0	7	3	0	0	0	2	0	0.01	0.01	18.2853	8.7712	0.01	0.01	0.01	3.0244	0.01
miR-324-x	23	CGCATCCCCTAGGGCATTGGTGT	12	0	0	0	0	0	0	0	0	10	0.01	0.01	0.01	0.01	0.01	0.01	0.01	0.01	6.4135
miR-379-x	21	TGGTAGACTATGGAACGTAGG	12	9	0	0	0	0	0	0	0	0	2.3509	0.01	0.01	0.01	0.01	0.01	0.01	0.01	0.01
miR-802-x	23	CAGTAACAAAGATTCATCCTTGT	12	0	3	0	0	0	0	0	0	9	0.01	2.2134	0.01	0.01	0.01	0.01	0.01	0.01	5.7722
miR-154-y	22	AGATATTGCACGGTTGATCTCT	12	2	4	0	0	0	0	0	0	4	0.5224	2.9512	0.01	0.01	0.01	0.01	0.01	0.01	2.5654
miR-182-x	26	TTTGGCAATGGTAGAACTCACACTGT	12	2	0	0	0	0	0	0	0	4	0.5224	0.01	0.01	0.01	0.01	0.01	0.01	0.01	2.5654
miR-217-x	23	TACTGCATCAGGAACTGATTGTT	12	2	0	0	0	0	0	0	0	7	0.5224	0.01	0.01	0.01	0.01	0.01	0.01	0.01	4.4895
miR-276-y	22	TAGGAACTTCATACCGTGCTCT	12	0	0	0	0	2	2	2	2	2	0.01	0.01	0.01	0.01	4.5144	23.4877	6.739	3.0244	1.2827
miR-664-x	23	CAGGCTAGGAGAAGTGATTGGAT	11	0	0	0	0	0	0	0	0	11	0.01	0.01	0.01	0.01	0.01	0.01	0.01	0.01	7.0549
miR-201-x	19	TCACTCTGTAAGGCCTTGT	11	0	0	3	3	0	0	0	0	0	0.01	0.01	7.8365	8.7712	0.01	0.01	0.01	0.01	0.01
miR-19-x	20	TTTGCAGGATTGCATCCAGC	11	3	2	2	0	0	0	0	0	2	0.7836	1.4756	5.2244	0.01	0.01	0.01	0.01	0.01	1.2827
miR-500-x	23	TAATCCTTGCTACCTGGGTGAGA	11	0	0	0	0	0	0	0	0	11	0.01	0.01	0.01	0.01	0.01	0.01	0.01	0.01	7.0549
miR-1296-x	22	TTAGGGCCCTGGCTCCATCTCC	11	0	0	0	0	0	0	0	0	11	0.01	0.01	0.01	0.01	0.01	0.01	0.01	0.01	7.0549
miR-7680-x	18	TTCGAGTGAACTAGCAGT	11	0	0	7	0	0	0	0	2	0	0.01	0.01	18.2853	0.01	0.01	0.01	0.01	3.0244	0.01
miR-874-x	22	CGGCCCCACGCACCAGGGTAAG	11	0	0	0	0	0	0	0	0	11	0.01	0.01	0.01	0.01	0.01	0.01	0.01	0.01	7.0549
miR-7851-y	18	CTGGGAGGCTGAGGCTGG	11	0	0	7	0	0	0	0	0	0	0.01	0.01	18.2853	0.01	0.01	0.01	0.01	0.01	0.01
miR-9547-y	18	TAATTCAAGATCTGGACT	11	0	0	0	0	0	2	2	7	0	0.01	0.01	0.01	0.01	0.01	23.4877	6.739	10.5855	0.01
miR-696-y	18	GTGGGCTGGCTGTGGGCA	11	0	0	0	0	0	0	3	8	0	0.01	0.01	0.01	0.01	0.01	0.01	10.1086	12.0977	0.01
miR-1662-x	22	TTGACATCATCATACTTGGGAT	11	0	0	4	0	0	0	2	3	0	0.01	0.01	10.4487	0.01	0.01	0.01	6.739	4.5366	0.01
miR-17-y	23	ACTGCAGTGAAGGCACTTCAAGC	10	2	0	0	0	0	0	2	0	4	0.5224	0.01	0.01	0.01	0.01	0.01	6.739	0.01	2.5654
miR-1623-x	18	CAGGCACAGACAGGCAGT	10	0	0	0	0	0	0	0	0	0	0.01	0.01	0.01	0.01	0.01	0.01	0.01	0.01	0.01
miR-18-x	24	TAAGGTGCATCTAGTGCAGATAGA	10	2	0	0	0	0	0	2	0	2	0.5224	0.01	0.01	0.01	0.01	0.01	6.739	0.01	1.2827
miR-727-x	22	TCAGTCTTCAATTCCTCCCAGT	10	0	2	2	0	0	0	0	2	2	0.01	1.4756	5.2244	0.01	0.01	0.01	0.01	3.0244	1.2827
miR-724-x	21	TAAAGGGAATGTGCGACTGTT	10	2	6	0	0	0	0	0	0	0	0.5224	4.4268	0.01	0.01	0.01	0.01	0.01	0.01	0.01
miR-4254-y	18	GCCTGGAGCTACTGGACC	10	0	0	0	0	0	0	7	3	0	0.01	0.01	0.01	0.01	0.01	0.01	23.5867	4.5366	0.01
miR-2320-y	22	CGATGATGGTCCCTGTGTTTGT	10	0	0	0	0	0	0	0	0	10	0.01	0.01	0.01	0.01	0.01	0.01	0.01	0.01	6.4135
miR-727-y	22	GTTGAGGCGAGTTGAAGACTTC	9	2	3	0	0	0	0	0	0	0	0.5224	2.2134	0.01	0.01	0.01	0.01	0.01	0.01	0.01
miR-600-y	20	TTACGGACAAGAGCTTTGCT	9	0	0	5	0	0	0	2	0	0	0.01	0.01	13.0609	0.01	0.01	0.01	6.739	0.01	0.01
miR-450-x	18	TGCTAGATGTTCCTGAAT	9	0	0	0	0	0	0	0	4	5	0.01	0.01	0.01	0.01	0.01	0.01	0.01	6.0488	3.2068
miR-516-x	22	TTCTCGAGGAAAGAAGCACTTT	9	0	0	0	5	0	0	2	0	0	0.01	0.01	0.01	14.6187	0.01	0.01	6.739	0.01	0.01
miR-7975-y	18	ATCCTGGTCACGGCACCA	9	0	0	0	0	0	0	0	7	0	0.01	0.01	0.01	0.01	0.01	0.01	0.01	10.5855	0.01
miR-330-x	23	TCTCTGGGCCTGTGTCTTAGGCT	9	0	0	0	0	0	0	0	0	9	0.01	0.01	0.01	0.01	0.01	0.01	0.01	0.01	5.7722
miR-410-y	21	AATATAACACAGATGGCCTGT	9	0	2	0	0	0	0	0	0	3	0.01	1.4756	0.01	0.01	0.01	0.01	0.01	0.01	1.9241
miR-489-y	22	GTGACATCATATGTACGGCTGT	9	4	0	0	0	0	0	0	0	3	1.0449	0.01	0.01	0.01	0.01	0.01	0.01	0.01	1.9241
miR-5895-x	18	TACCATCTGAATGTCTCA	9	0	0	3	0	0	0	2	4	0	0.01	0.01	7.8365	0.01	0.01	0.01	6.739	6.0488	0.01
miR-7142-y	22	TTTGTTGGCTCCTCTGAAGTGA	9	0	0	0	0	0	0	0	0	9	0.01	0.01	0.01	0.01	0.01	0.01	0.01	0.01	5.7722
miR-190-y	18	TATATCCAACATCTGGTC	9	2	0	5	0	0	0	0	0	0	0.5224	0.01	13.0609	0.01	0.01	0.01	0.01	0.01	0.01
miR-460-y	22	CACAGCGCATACAATGTGGATT	9	2	2	0	0	0	0	0	0	0	0.5224	1.4756	0.01	0.01	0.01	0.01	0.01	0.01	0.01
miR-731-y	22	CACCGGGAACTTCGTGTCAGCA	8	5	0	0	0	0	0	0	0	0	1.3061	0.01	0.01	0.01	0.01	0.01	0.01	0.01	0.01
miR-345-y	21	CCTGAACTAGGGGTCTGGAGT	8	0	0	0	0	0	0	0	0	8	0.01	0.01	0.01	0.01	0.01	0.01	0.01	0.01	5.1308
miR-2954-y	21	CATCCCCATTCCACTCCTAGC	8	0	0	0	0	0	2	0	6	0	0.01	0.01	0.01	0.01	0.01	23.4877	0.01	9.0733	0.01
miR-652-y	22	AATGGCGCCACTAGGGTTGTGT	8	2	0	0	0	0	0	0	0	6	0.5224	0.01	0.01	0.01	0.01	0.01	0.01	0.01	3.8481
miR-3168-x	18	GAGTTCTACAGTCCGACG	8	0	0	0	0	0	0	0	8	0	0.01	0.01	0.01	0.01	0.01	0.01	0.01	12.0977	0.01
miR-3971-y	23	TCTCCCAACCCCTGTACCAGTGA	8	2	0	0	0	0	0	0	0	0	0.5224	0.01	0.01	0.01	0.01	0.01	0.01	0.01	0.01
miR-789-x	18	TAGATAACTCAGGCAGGG	8	0	0	0	0	0	0	0	5	0	0.01	0.01	0.01	0.01	0.01	0.01	0.01	7.561	0.01
miR-3146-y	21	TCCTAGGATAGAACGAATGGG	8	0	0	2	2	0	0	0	0	0	0.01	0.01	5.2244	5.8475	0.01	0.01	0.01	0.01	0.01
miR-1777-z	18	GGGGCGGTGGGGGGCGTC	8	0	0	8	0	0	0	0	0	0	0.01	0.01	20.8974	0.01	0.01	0.01	0.01	0.01	0.01
miR-124-x	22	CGTGTTCACGGCGGACCTTGAT	8	0	2	0	0	2	0	0	2	0	0.01	1.4756	0.01	0.01	4.5144	0.01	0.01	3.0244	0.01
miR-2440-y	18	GAGCTGTGATGAGACCCT	8	2	6	0	0	0	0	0	0	0	0.5224	4.4268	0.01	0.01	0.01	0.01	0.01	0.01	0.01
miR-95-y	21	TTCAACGGGTATTTATTGAGC	8	3	2	0	0	0	0	0	0	3	0.7836	1.4756	0.01	0.01	0.01	0.01	0.01	0.01	1.9241
miR-2320-x	23	TGGCACAGGGTCCAGCTGTCGGA	8	0	0	0	0	0	0	0	0	8	0.01	0.01	0.01	0.01	0.01	0.01	0.01	0.01	5.1308
miR-494-y	23	TGAAACATACACGGGAAACCTCT	7	2	5	0	0	0	0	0	0	0	0.5224	3.689	0.01	0.01	0.01	0.01	0.01	0.01	0.01
miR-1343-y	22	CTCCTGGGGCCCGCACTCTCGC	7	0	0	0	0	0	0	0	0	7	0.01	0.01	0.01	0.01	0.01	0.01	0.01	0.01	4.4895
miR-8535-y	18	TAGTTGGTGTCACTCAGC	7	0	0	7	0	0	0	0	0	0	0.01	0.01	18.2853	0.01	0.01	0.01	0.01	0.01	0.01
miR-32-y	21	CAATTTAGTGTGTGTGATATT	7	0	0	0	0	0	0	0	0	7	0.01	0.01	0.01	0.01	0.01	0.01	0.01	0.01	4.4895
miR-376-y	21	AACATAGAGGAAATTCCACGT	7	5	0	2	0	0	0	0	0	0	1.3061	0.01	5.2244	0.01	0.01	0.01	0.01	0.01	0.01
miR-8267-y	19	TCAAGACTATAGAAGAATC	7	0	0	4	0	0	0	0	0	0	0.01	0.01	10.4487	0.01	0.01	0.01	0.01	0.01	0.01
miR-8335-y	19	TTGTTGTTGTTGTTGAGCC	7	0	0	3	0	0	0	0	2	0	0.01	0.01	7.8365	0.01	0.01	0.01	0.01	3.0244	0.01
miR-676-y	21	CCGTCCTAAGGTTGTTGAGTT	7	0	0	0	0	0	0	0	0	7	0.01	0.01	0.01	0.01	0.01	0.01	0.01	0.01	4.4895
miR-582-x	18	TACAGTTGTTCCATCAGT	7	0	0	2	0	0	0	0	0	2	0.01	0.01	5.2244	0.01	0.01	0.01	0.01	0.01	1.2827
miR-490-y	23	CAACCTGGAGGACTCCATGCTGT	7	0	0	0	0	0	0	0	0	3	0.01	0.01	0.01	0.01	0.01	0.01	0.01	0.01	1.9241
miR-6516-y	22	ATCATGTATGATACTGCAAACA	7	0	0	2	2	0	0	0	0	3	0.01	0.01	5.2244	5.8475	0.01	0.01	0.01	0.01	1.9241
miR-6992-y	18	TTATCACTGAAGATCATT	7	0	0	3	0	0	0	0	0	0	0.01	0.01	7.8365	0.01	0.01	0.01	0.01	0.01	0.01
miR-147-y	22	GTGTGCGGAAATGCTTCTGCTA	7	2	0	0	0	0	0	0	0	3	0.5224	0.01	0.01	0.01	0.01	0.01	0.01	0.01	1.9241
miR-504-x	23	AGACCCTGGTCTGCACTCTGTCT	7	2	0	0	0	0	0	0	0	2	0.5224	0.01	0.01	0.01	0.01	0.01	0.01	0.01	1.2827
miR-1306-x	21	CCACCTCCCCTGCAAACGTCC	6	2	0	0	0	0	0	0	0	2	0.5224	0.01	0.01	0.01	0.01	0.01	0.01	0.01	1.2827
miR-4465-y	18	AAGTAATCTGACGAGGGG	6	0	0	0	0	0	0	0	6	0	0.01	0.01	0.01	0.01	0.01	0.01	0.01	9.0733	0.01
miR-8323-x	18	TATAATTCAGAGGAGATC	6	0	0	2	0	0	0	2	2	0	0.01	0.01	5.2244	0.01	0.01	0.01	6.739	3.0244	0.01
miR-362-y	20	AACACACCTATTCAAGGATT	6	0	0	0	0	0	0	0	0	6	0.01	0.01	0.01	0.01	0.01	0.01	0.01	0.01	3.8481
miR-750-y	23	CCAGATCTAACTCTTCCAGCTCA	6	0	0	0	0	0	0	0	0	0	0.01	0.01	0.01	0.01	0.01	0.01	0.01	0.01	0.01
miR-278-x	18	TGATAGTCTTCTGCGGCC	6	0	0	2	0	0	0	0	2	0	0.01	0.01	5.2244	0.01	0.01	0.01	0.01	3.0244	0.01
miR-8291-y	18	TCACTATCAATTCTGAGG	6	0	0	3	3	0	0	0	0	0	0.01	0.01	7.8365	8.7712	0.01	0.01	0.01	0.01	0.01
miR-5589-y	20	TGCACATGACATCCTAGCTC	6	0	0	3	0	0	0	0	0	0	0.01	0.01	7.8365	0.01	0.01	0.01	0.01	0.01	0.01
miR-345-x	21	GCTGACTCCTAGTCCAGTGCT	6	0	2	0	0	0	0	0	0	2	0.01	1.4756	0.01	0.01	0.01	0.01	0.01	0.01	1.2827
miR-8-y	23	TAATACTGTCAGGTAAAGATGTC	6	0	0	0	0	0	0	0	2	0	0.01	0.01	0.01	0.01	0.01	0.01	0.01	3.0244	0.01
miR-628-x	22	ATGCTGACATATTTACTAGAGG	6	0	0	0	0	0	0	0	0	6	0.01	0.01	0.01	0.01	0.01	0.01	0.01	0.01	3.8481
miR-137-y	23	TTATTGCTTAAGAATACGCGTAT	6	2	0	0	0	0	0	0	0	2	0.5224	0.01	0.01	0.01	0.01	0.01	0.01	0.01	1.2827
miR-8890-x	18	TGACTGTGACACCTAGGT	6	0	0	0	0	0	0	0	4	0	0.01	0.01	0.01	0.01	0.01	0.01	0.01	6.0488	0.01
miR-340-y	23	TCCGTCTCAGTTACTTTATAGCC	6	2	2	0	0	0	0	0	0	2	0.5224	1.4756	0.01	0.01	0.01	0.01	0.01	0.01	1.2827
miR-532-y	21	CCTCCCACACCCAAGGCTTGC	6	0	0	0	0	0	0	0	0	6	0.01	0.01	0.01	0.01	0.01	0.01	0.01	0.01	3.8481
miR-362-x	24	AATCCTTGGAACCTAGGTGTGAGT	6	0	0	0	0	0	0	0	0	3	0.01	0.01	0.01	0.01	0.01	0.01	0.01	0.01	1.9241
miR-3431-x	22	CCTCAGTCAGCCTTGTGGATGT	6	2	0	0	0	0	0	0	0	0	0.5224	0.01	0.01	0.01	0.01	0.01	0.01	0.01	0.01
miR-2201-x	18	TGAAGAAGCTGAGGCTGA	6	0	0	0	0	0	0	0	0	0	0.01	0.01	0.01	0.01	0.01	0.01	0.01	0.01	0.01
miR-6363-y	18	TAGACTTGACTGTCCTCT	6	0	0	6	0	0	0	0	0	0	0.01	0.01	15.6731	0.01	0.01	0.01	0.01	0.01	0.01
miR-7386-x	18	ACCCGGATGATGCACTCT	6	0	0	0	0	0	0	3	0	0	0.01	0.01	0.01	0.01	0.01	0.01	10.1086	0.01	0.01
miR-7134-x	21	ATGTCCGCGGGTTCCCTATCC	5	2	0	0	0	0	0	0	0	3	0.5224	0.01	0.01	0.01	0.01	0.01	0.01	0.01	1.9241
miR-459-y	22	CAGGGAATCTCTGTTACTGGGA	5	0	0	0	0	0	0	0	0	5	0.01	0.01	0.01	0.01	0.01	0.01	0.01	0.01	3.2068
miR-4114-x	18	TTGCAATATGTTGTGACT	5	0	0	5	0	0	0	0	0	0	0.01	0.01	13.0609	0.01	0.01	0.01	0.01	0.01	0.01
miR-378-z	22	ACTGGACTTGGAGTCAGAAGAA	5	0	0	0	0	0	0	0	0	5	0.01	0.01	0.01	0.01	0.01	0.01	0.01	0.01	3.2068
miR-499-y	18	TGAAGCTCACTGCAAGTC	5	0	0	0	0	0	0	0	3	0	0.01	0.01	0.01	0.01	0.01	0.01	0.01	4.5366	0.01
miR-139-x	23	TCTACAGTGCATGTGTCTCCAGA	5	2	0	0	0	0	0	0	0	0	0.5224	0.01	0.01	0.01	0.01	0.01	0.01	0.01	0.01
miR-4457-y	18	TTCACAAGGAATGGACTG	5	0	0	0	0	0	0	2	3	0	0.01	0.01	0.01	0.01	0.01	0.01	6.739	4.5366	0.01
miR-4273-x	18	TGTTCTCTTCTGGACAGT	5	0	0	5	0	0	0	0	0	0	0.01	0.01	13.0609	0.01	0.01	0.01	0.01	0.01	0.01
miR-8205-x	19	TCGGAGACTTCGTTGAGGC	5	0	0	0	0	0	0	0	0	0	0.01	0.01	0.01	0.01	0.01	0.01	0.01	0.01	0.01
miR-4662-y	18	TTAAGATAGATAATTGGC	5	0	0	2	0	0	0	0	0	0	0.01	0.01	5.2244	0.01	0.01	0.01	0.01	0.01	0.01
miR-3959-x	22	GGTTGATCAGAGAACATACATT	5	5	0	0	0	0	0	0	0	0	1.3061	0.01	0.01	0.01	0.01	0.01	0.01	0.01	0.01
miR-967-x	18	GACATACCGCTGGAGAAG	5	0	0	0	0	0	0	0	5	0	0.01	0.01	0.01	0.01	0.01	0.01	0.01	7.561	0.01
miR-9153-y	18	TCCATGAAGACGCAGAAG	5	0	0	0	0	0	0	0	5	0	0.01	0.01	0.01	0.01	0.01	0.01	0.01	7.561	0.01
miR-7552-x	23	TTACAATTAAAGGATATTTCTTG	5	0	0	0	0	0	0	0	0	5	0.01	0.01	0.01	0.01	0.01	0.01	0.01	0.01	3.2068
miR-3523-y	22	CCGCGCAGTGCCTCGTCCTCGA	5	0	0	0	0	0	0	0	5	0	0.01	0.01	0.01	0.01	0.01	0.01	0.01	7.561	0.01
miR-186-x	22	CAAAGAATTCTCCCTTTGGGCT	5	0	0	0	0	0	0	0	0	5	0.01	0.01	0.01	0.01	0.01	0.01	0.01	0.01	3.2068
miR-1416-x	21	TCCTTAACTCATGCCGCTGTG	5	0	0	0	0	0	0	2	3	0	0.01	0.01	0.01	0.01	0.01	0.01	6.739	4.5366	0.01
miR-281-y	20	TCACTGTCATGGAGTTGCTT	5	0	0	5	0	0	0	0	0	0	0.01	0.01	13.0609	0.01	0.01	0.01	0.01	0.01	0.01
miR-5981-x	20	GTTTACAATATGAGGACCCT	5	0	0	5	0	0	0	0	0	0	0.01	0.01	13.0609	0.01	0.01	0.01	0.01	0.01	0.01
miR-8250-x	20	TCATTTATCTGATTAGGATT	5	0	0	5	0	0	0	0	0	0	0.01	0.01	13.0609	0.01	0.01	0.01	0.01	0.01	0.01
miR-8993-x	18	CAGGGACAAGGTCAGGGT	4	0	0	0	0	0	0	4	0	0	0.01	0.01	0.01	0.01	0.01	0.01	13.4781	0.01	0.01
miR-1842-x	22	TTGGCTCTGCGAGGTCGGCTCA	4	0	0	0	0	0	0	0	0	4	0.01	0.01	0.01	0.01	0.01	0.01	0.01	0.01	2.5654
miR-2471-y	18	CTTCTGATGAAGACTGCC	4	0	0	0	0	0	0	0	0	0	0.01	0.01	0.01	0.01	0.01	0.01	0.01	0.01	0.01
miR-5119-y	18	CATCACATCCTGGGGCTG	4	0	0	0	0	0	0	0	4	0	0.01	0.01	0.01	0.01	0.01	0.01	0.01	6.0488	0.01
miR-61-y	18	TAGAACCTTGACCTTGCT	4	0	0	2	0	0	0	0	2	0	0.01	0.01	5.2244	0.01	0.01	0.01	0.01	3.0244	0.01
miR-4286-x	20	AAACCCCACTCCTGGTACCA	4	0	0	0	0	0	0	0	2	0	0.01	0.01	0.01	0.01	0.01	0.01	0.01	3.0244	0.01
miR-64-x	20	TATTACAATCAAATCTTAGT	4	0	0	4	0	0	0	0	0	0	0.01	0.01	10.4487	0.01	0.01	0.01	0.01	0.01	0.01
miR-296-x	21	GAGGGCCCCCCCCAATCCTGT	4	0	0	0	0	0	0	0	0	4	0.01	0.01	0.01	0.01	0.01	0.01	0.01	0.01	2.5654
miR-224-x	22	CAAGTCACTAGTGGTTCCGTTT	4	0	0	0	0	0	0	2	0	0	0.01	0.01	0.01	0.01	0.01	0.01	6.739	0.01	0.01
miR-7702-x	18	CTGCCAGACTCTCTGAGA	4	0	0	0	0	0	0	0	4	0	0.01	0.01	0.01	0.01	0.01	0.01	0.01	6.0488	0.01
miR-1451-x	21	TCGCACAGGAGCAAGTTACCG	4	0	0	0	0	0	0	2	0	0	0.01	0.01	0.01	0.01	0.01	0.01	6.739	0.01	0.01
miR-23-x	21	GGGTTCCTGGCGTGCTGATTT	4	2	0	0	0	0	0	0	0	0	0.5224	0.01	0.01	0.01	0.01	0.01	0.01	0.01	0.01
miR-5852-y	19	TGTTCTTAATATGCTGAAT	4	0	0	4	0	0	0	0	0	0	0.01	0.01	10.4487	0.01	0.01	0.01	0.01	0.01	0.01
miR-81-y	18	TGAGAACATGACACATCT	4	0	0	0	2	0	0	0	2	0	0.01	0.01	0.01	5.8475	0.01	0.01	0.01	3.0244	0.01
miR-7-x	25	TGGAAGACTAGTGATTTTGTTGTTT	4	0	0	0	2	2	0	0	0	0	0.01	0.01	0.01	5.8475	4.5144	0.01	0.01	0.01	0.01
miR-4869-x	18	TTGACTTCCACTCCACTG	4	0	0	0	0	0	0	0	2	0	0.01	0.01	0.01	0.01	0.01	0.01	0.01	3.0244	0.01
miR-6920-x	20	ACACATTGCAAAGACTGCTT	4	0	0	4	0	0	0	0	0	0	0.01	0.01	10.4487	0.01	0.01	0.01	0.01	0.01	0.01
miR-8485-y	18	CACACACACACACACACA	4	0	0	0	0	0	0	0	0	2	0.01	0.01	0.01	0.01	0.01	0.01	0.01	0.01	1.2827
miR-6516-x	22	ATTTGCAGTAACAGGTGTGAAC	4	0	0	0	0	0	0	0	0	4	0.01	0.01	0.01	0.01	0.01	0.01	0.01	0.01	2.5654
miR-7388-y	18	TCATGTCATATATAACTG	4	0	0	2	0	0	0	0	2	0	0.01	0.01	5.2244	0.01	0.01	0.01	0.01	3.0244	0.01
miR-7579-y	18	TGAGAATGTGTGTGCGGT	4	0	0	4	0	0	0	0	0	0	0.01	0.01	10.4487	0.01	0.01	0.01	0.01	0.01	0.01
miR-11-y	18	CACATTCTGAGTTCTAGC	4	0	0	0	0	0	0	0	2	0	0.01	0.01	0.01	0.01	0.01	0.01	0.01	3.0244	0.01
miR-9368-y	18	TGTCGAGGAACTTCCCCT	4	0	0	4	0	0	0	0	0	0	0.01	0.01	10.4487	0.01	0.01	0.01	0.01	0.01	0.01
miR-518-x	23	CTCTAGAGGGAAGCGCTTTCTGT	4	0	0	2	0	2	0	0	0	0	0.01	0.01	5.2244	0.01	4.5144	0.01	0.01	0.01	0.01
miR-8282-y	18	GATAGTAGTATTGGTGAC	4	0	0	0	0	0	0	0	4	0	0.01	0.01	0.01	0.01	0.01	0.01	0.01	6.0488	0.01
miR-7417-x	19	CCCACTGTGAGCACCCAGC	4	0	0	2	0	0	0	0	0	0	0.01	0.01	5.2244	0.01	0.01	0.01	0.01	0.01	0.01
miR-545-x	20	TCAGTAAATGTTTATTGGAT	4	0	0	0	0	0	0	0	0	4	0.01	0.01	0.01	0.01	0.01	0.01	0.01	0.01	2.5654
miR-1582-y	22	TGAAAGAGAGCCAGAACACAGT	4	2	0	0	0	0	0	0	0	0	0.5224	0.01	0.01	0.01	0.01	0.01	0.01	0.01	0.01
miR-582-y	22	AACCGGTTGAACAACTGAACCC	4	0	0	0	0	0	0	0	0	4	0.01	0.01	0.01	0.01	0.01	0.01	0.01	0.01	2.5654
miR-7321-x	18	TCTGAATTGAGGCAGATT	4	0	0	2	2	0	0	0	0	0	0.01	0.01	5.2244	5.8475	0.01	0.01	0.01	0.01	0.01
miR-3334-x	18	ACCAGATTGATGGCAGGA	4	0	0	0	0	0	0	0	4	0	0.01	0.01	0.01	0.01	0.01	0.01	0.01	6.0488	0.01
miR-135-x	24	TATGGCTTTCTATTCCTATGTGAC	4	2	0	0	0	0	0	0	0	0	0.5224	0.01	0.01	0.01	0.01	0.01	0.01	0.01	0.01
miR-2860-x	20	CACTGTATGATAGTCCGAGG	4	0	0	0	0	0	0	0	0	0	0.01	0.01	0.01	0.01	0.01	0.01	0.01	0.01	0.01
miR-299-y	21	TATGTGGGACGGTAAACCGCT	4	2	0	0	0	0	0	0	0	2	0.5224	0.01	0.01	0.01	0.01	0.01	0.01	0.01	1.2827
miR-5433-y	18	TAGTACTGTATCCTCTGG	4	0	0	2	0	0	0	0	2	0	0.01	0.01	5.2244	0.01	0.01	0.01	0.01	3.0244	0.01
miR-100-z	24	AACCCGTAGATCCGAACTTGTGCG	4	0	0	0	0	0	0	0	0	4	0.01	0.01	0.01	0.01	0.01	0.01	0.01	0.01	2.5654
miR-5706-x	18	TGTTCTGGATTACATGCT	3	0	0	3	0	0	0	0	0	0	0.01	0.01	7.8365	0.01	0.01	0.01	0.01	0.01	0.01
miR-1354-x	18	CCATGATGATGATGAGCT	3	0	0	0	0	0	0	3	0	0	0.01	0.01	0.01	0.01	0.01	0.01	10.1086	0.01	0.01
miR-551-y	22	GCGACCCATACTTGGTTTCAGT	3	0	0	0	0	0	0	0	0	3	0.01	0.01	0.01	0.01	0.01	0.01	0.01	0.01	1.9241
miR-57-x	18	TGTACATAGAGCTGTATG	3	0	0	0	0	0	0	0	3	0	0.01	0.01	0.01	0.01	0.01	0.01	0.01	4.5366	0.01
miR-708-y	23	CATCTAGACTGTGAGCTTCTAGA	3	3	0	0	0	0	0	0	0	0	0.7836	0.01	0.01	0.01	0.01	0.01	0.01	0.01	0.01
miR-744-y	22	CTGTTGCCACTAACCTCAACCT	3	0	0	0	0	0	0	0	0	3	0.01	0.01	0.01	0.01	0.01	0.01	0.01	0.01	1.9241
miR-7648-y	20	GGGCTGGGCCCGTGCCGCGG	3	0	0	3	0	0	0	0	0	0	0.01	0.01	7.8365	0.01	0.01	0.01	0.01	0.01	0.01
miR-6978-x	19	TGATAGAGAAGCTGGTCCC	3	0	0	0	0	0	0	0	0	0	0.01	0.01	0.01	0.01	0.01	0.01	0.01	0.01	0.01
miR-4056-x	18	TGATGTAGAACAAGGCCG	3	0	0	3	0	0	0	0	0	0	0.01	0.01	7.8365	0.01	0.01	0.01	0.01	0.01	0.01
miR-8191-x	18	CCCCCACCTGGGTCACCA	3	0	3	0	0	0	0	0	0	0	0.01	2.2134	0.01	0.01	0.01	0.01	0.01	0.01	0.01
miR-2557-x	21	TAGCACTGATCACTTTGAGGG	3	0	0	0	0	0	0	0	0	0	0.01	0.01	0.01	0.01	0.01	0.01	0.01	0.01	0.01
miR-6938-y	18	TCATCAGTGGCTGTCTCC	3	0	0	0	0	0	0	0	3	0	0.01	0.01	0.01	0.01	0.01	0.01	0.01	4.5366	0.01
miR-7398-x	18	TGTAGACGATGGTGAAGA	3	0	0	0	0	0	0	0	3	0	0.01	0.01	0.01	0.01	0.01	0.01	0.01	4.5366	0.01
miR-3228-x	19	TGAGATCAGATGTTGCAGT	3	0	0	3	0	0	0	0	0	0	0.01	0.01	7.8365	0.01	0.01	0.01	0.01	0.01	0.01
miR-4286-y	18	CCCCACTCCTGGTACCAA	3	0	0	0	0	0	0	0	0	0	0.01	0.01	0.01	0.01	0.01	0.01	0.01	0.01	0.01
miR-429-x	21	GTCTTACCAGACACGGTTAGA	3	3	0	0	0	0	0	0	0	0	0.7836	0.01	0.01	0.01	0.01	0.01	0.01	0.01	0.01
miR-9299-x	19	TCAGCAATGTCATGGATGC	3	0	0	3	0	0	0	0	0	0	0.01	0.01	7.8365	0.01	0.01	0.01	0.01	0.01	0.01
miR-8802-x	19	TGGATGGTTCTCTCTCGGC	3	0	0	0	0	0	0	0	3	0	0.01	0.01	0.01	0.01	0.01	0.01	0.01	4.5366	0.01
miR-9843-y	22	TCTGTGAACTAGAAACCTCTGG	3	0	0	0	0	0	0	0	0	3	0.01	0.01	0.01	0.01	0.01	0.01	0.01	0.01	1.9241
miR-7264-y	19	TCAATTCTGAATGGCACCT	3	0	0	0	0	0	0	0	3	0	0.01	0.01	0.01	0.01	0.01	0.01	0.01	4.5366	0.01
miR-2887-x	22	CGGGACCGGGGTCCGGTGCGGA	3	0	0	0	0	0	0	0	0	3	0.01	0.01	0.01	0.01	0.01	0.01	0.01	0.01	1.9241
miR-6122-y	20	TATACCATGTAAACTGAACT	3	0	0	0	0	0	0	0	0	0	0.01	0.01	0.01	0.01	0.01	0.01	0.01	0.01	0.01
miR-4324-y	20	TCCCTGAGACCCTAACCCTA	3	3	0	0	0	0	0	0	0	0	0.7836	0.01	0.01	0.01	0.01	0.01	0.01	0.01	0.01
miR-8162-y	18	TGACAATGGATCTGGGAT	3	0	0	3	0	0	0	0	0	0	0.01	0.01	7.8365	0.01	0.01	0.01	0.01	0.01	0.01
miR-8835-x	18	TACTTGGTCGTCAGTTGT	3	0	0	3	0	0	0	0	0	0	0.01	0.01	7.8365	0.01	0.01	0.01	0.01	0.01	0.01
miR-3759-y	18	GTCGATCGGGTGTCCGCG	3	0	0	0	0	0	0	0	3	0	0.01	0.01	0.01	0.01	0.01	0.01	0.01	4.5366	0.01
miR-8517-x	20	TGACTATTGAACTGTTATGT	3	0	0	0	0	0	0	0	0	0	0.01	0.01	0.01	0.01	0.01	0.01	0.01	0.01	0.01
miR-3716-y	20	TGTTATATGAAATCATAGGC	3	0	0	0	0	0	0	0	0	0	0.01	0.01	0.01	0.01	0.01	0.01	0.01	0.01	0.01
miR-1597-y	18	TTAGGACCTCTGCGAGCA	3	0	0	3	0	0	0	0	0	0	0.01	0.01	7.8365	0.01	0.01	0.01	0.01	0.01	0.01
miR-2209-x	18	TGTATTCACTCTTCTCCT	3	0	0	0	0	0	0	0	3	0	0.01	0.01	0.01	0.01	0.01	0.01	0.01	4.5366	0.01
miR-671-x	24	AGGAAGCCCTGGAGGGGCTGGAGG	3	0	0	0	0	0	0	0	0	3	0.01	0.01	0.01	0.01	0.01	0.01	0.01	0.01	1.9241
miR-5457-y	18	TTCAACATCTGATTCAGT	3	0	0	0	0	0	0	0	0	0	0.01	0.01	0.01	0.01	0.01	0.01	0.01	0.01	0.01
miR-8269-y	20	ATTCATCTGAGCGTTCAGGA	3	0	0	0	0	0	0	0	0	0	0.01	0.01	0.01	0.01	0.01	0.01	0.01	0.01	0.01
miR-4874-x	20	TTTGTAGCATCCAGGTAAGC	2	0	0	0	0	0	0	0	0	0	0.01	0.01	0.01	0.01	0.01	0.01	0.01	0.01	0.01
miR-452-x	22	AACTGTTTGCAGAGGAAACTGT	2	2	0	0	0	0	0	0	0	0	0.5224	0.01	0.01	0.01	0.01	0.01	0.01	0.01	0.01
miR-449-y	18	TTAGAACTTCGACCCACC	2	0	0	0	0	0	0	0	2	0	0.01	0.01	0.01	0.01	0.01	0.01	0.01	3.0244	0.01
miR-67-x	18	TCACTATGGAGGTTCAGC	2	0	0	2	0	0	0	0	0	0	0.01	0.01	5.2244	0.01	0.01	0.01	0.01	0.01	0.01
miR-7296-y	18	AAGACACTAAGACTCTGG	2	0	0	0	0	0	0	0	2	0	0.01	0.01	0.01	0.01	0.01	0.01	0.01	3.0244	0.01
miR-3156-y	18	TCTTCCAGATCTGTCTCT	2	0	0	2	0	0	0	0	0	0	0.01	0.01	5.2244	0.01	0.01	0.01	0.01	0.01	0.01
miR-525-x	21	CTCCAGAGGGATGCACTTTCT	2	0	0	0	0	0	0	2	0	0	0.01	0.01	0.01	0.01	0.01	0.01	6.739	0.01	0.01
miR-523-x	23	CTCTAGAGGGAAGCGCTTTCTGT	2	0	0	0	0	2	0	0	0	0	0.01	0.01	0.01	0.01	4.5144	0.01	0.01	0.01	0.01
miR-2888-y	18	GGGGTGGTGTCGGGGGGT	2	0	0	2	0	0	0	0	0	0	0.01	0.01	5.2244	0.01	0.01	0.01	0.01	0.01	0.01
miR-2757-x	19	AATGATCACTAACAACTGT	2	0	0	2	0	0	0	0	0	0	0.01	0.01	5.2244	0.01	0.01	0.01	0.01	0.01	0.01
miR-6580-x	18	TTGACTTCAGGGCTGACC	2	0	0	0	0	0	0	0	0	0	0.01	0.01	0.01	0.01	0.01	0.01	0.01	0.01	0.01
miR-8279-y	19	TGATTCATGTCCATCTGGT	2	0	0	0	0	0	0	0	0	0	0.01	0.01	0.01	0.01	0.01	0.01	0.01	0.01	0.01
miR-2-y	23	TATCACAGCCTGCTTGGATCAGT	2	0	0	2	0	0	0	0	0	0	0.01	0.01	5.2244	0.01	0.01	0.01	0.01	0.01	0.01
miR-6237-y	18	TAATGATTGGTTCTTGGA	2	0	0	0	0	0	0	0	2	0	0.01	0.01	0.01	0.01	0.01	0.01	0.01	3.0244	0.01
miR-411-y	21	TATGTAACACGGTCCACTAAC	2	0	0	0	0	0	0	0	0	2	0.01	0.01	0.01	0.01	0.01	0.01	0.01	0.01	1.2827
miR-3920-y	18	TGATTATTGTAACTCTCT	2	0	0	2	0	0	0	0	0	0	0.01	0.01	5.2244	0.01	0.01	0.01	0.01	0.01	0.01
miR-5334-y	18	TTGTACATCACCACCAGT	2	0	0	2	0	0	0	0	0	0	0.01	0.01	5.2244	0.01	0.01	0.01	0.01	0.01	0.01
miR-6353-x	21	TAGCAGCACGTAAATATCCTA	2	2	0	0	0	0	0	0	0	0	0.5224	0.01	0.01	0.01	0.01	0.01	0.01	0.01	0.01
miR-9377-x	19	TATCTCTCCATCTGGCCTG	2	0	0	0	0	0	0	0	2	0	0.01	0.01	0.01	0.01	0.01	0.01	0.01	3.0244	0.01
miR-107-x	23	AGCTTCTTTACAGTGTTGTCTTT	2	0	0	0	0	0	0	0	0	0	0.01	0.01	0.01	0.01	0.01	0.01	0.01	0.01	0.01
miR-191-y	21	CTGCACTTGGATTTCGTTCCT	2	0	0	0	0	0	0	0	0	2	0.01	0.01	0.01	0.01	0.01	0.01	0.01	0.01	1.2827
miR-8079-x	18	TCAGTGATTGACTCTGCT	2	0	0	2	0	0	0	0	0	0	0.01	0.01	5.2244	0.01	0.01	0.01	0.01	0.01	0.01
miR-1777-y	18	TCCGGGGCGGTGGGGGGC	2	0	0	0	0	0	0	0	0	0	0.01	0.01	0.01	0.01	0.01	0.01	0.01	0.01	0.01
miR-3884-x	19	CTGACGTTGACGAGTTAAC	2	0	0	0	0	0	0	0	2	0	0.01	0.01	0.01	0.01	0.01	0.01	0.01	3.0244	0.01
miR-2442-x	18	CAGGGGTTCTGGGCTGCA	2	0	0	2	0	0	0	0	0	0	0.01	0.01	5.2244	0.01	0.01	0.01	0.01	0.01	0.01
miR-2467-x	18	AGCTCTGTAAGCCTTGGC	2	0	0	0	0	0	0	0	0	0	0.01	0.01	0.01	0.01	0.01	0.01	0.01	0.01	0.01
miR-8434-x	18	GACTGTTCCATAGGAAGC	2	0	0	2	0	0	0	0	0	0	0.01	0.01	5.2244	0.01	0.01	0.01	0.01	0.01	0.01
miR-4503-x	18	TAAGTAGGAATTAGAATT	2	0	0	0	0	0	0	2	0	0	0.01	0.01	0.01	0.01	0.01	0.01	6.739	0.01	0.01
miR-4481-x	18	GGAGTGGGCTGGTGGTCC	2	0	0	0	0	0	0	0	0	0	0.01	0.01	0.01	0.01	0.01	0.01	0.01	0.01	0.01
miR-9356-y	20	TGACTTTCAGAATACATTGC	2	0	0	0	0	0	0	0	0	0	0.01	0.01	0.01	0.01	0.01	0.01	0.01	0.01	0.01
miR-556-x	18	AATCCTTGTAATATGAGC	2	0	0	0	0	0	0	0	0	0	0.01	0.01	0.01	0.01	0.01	0.01	0.01	0.01	0.01
miR-298-x	18	TCGGCAGAGGAGGACTGT	2	0	0	2	0	0	0	0	0	0	0.01	0.01	5.2244	0.01	0.01	0.01	0.01	0.01	0.01
miR-6950-x	18	CTGGATTGGAGAACAGTC	2	0	0	0	0	0	0	0	2	0	0.01	0.01	0.01	0.01	0.01	0.01	0.01	3.0244	0.01
miR-409-y	22	GAATGTTGCTCGGTGAACCCCT	2	2	0	0	0	0	0	0	0	0	0.5224	0.01	0.01	0.01	0.01	0.01	0.01	0.01	0.01
miR-1715-y	19	TGACACTGTGGGTAGCTCT	2	0	0	2	0	0	0	0	0	0	0.01	0.01	5.2244	0.01	0.01	0.01	0.01	0.01	0.01
miR-3600-x	18	TTCTTCAACTGGCAGAAT	2	0	0	2	0	0	0	0	0	0	0.01	0.01	5.2244	0.01	0.01	0.01	0.01	0.01	0.01
miR-8873-y	18	CGACCTCAGATGCTTCTG	2	0	0	0	0	0	0	0	0	0	0.01	0.01	0.01	0.01	0.01	0.01	0.01	0.01	0.01
miR-8366-y	19	TTCCCGTAGACCAATGCTG	2	0	0	0	0	0	0	2	0	0	0.01	0.01	0.01	0.01	0.01	0.01	6.739	0.01	0.01
miR-8331-y	18	CTTCCGTTCGTGTCGAGG	2	0	0	0	0	0	0	0	2	0	0.01	0.01	0.01	0.01	0.01	0.01	0.01	3.0244	0.01
miR-4642-x	18	TCTTCACCTGGTGGCTGT	2	0	0	0	0	0	0	0	2	0	0.01	0.01	0.01	0.01	0.01	0.01	0.01	3.0244	0.01
miR-4028-y	18	TAATGATGTTGGTGTGGC	2	0	0	2	0	0	0	0	0	0	0.01	0.01	5.2244	0.01	0.01	0.01	0.01	0.01	0.01
miR-6615-y	18	GTGGGACTGATGTGTGCT	2	0	0	0	0	0	0	0	2	0	0.01	0.01	0.01	0.01	0.01	0.01	0.01	3.0244	0.01
miR-2951-x	25	GAAGAGCTCAGCACGCAGGGGTGGC	2	0	0	0	0	0	0	0	0	0	0.01	0.01	0.01	0.01	0.01	0.01	0.01	0.01	0.01
miR-4531-y	18	ATGGATAAGGCTTCTGAC	2	2	0	0	0	0	0	0	0	0	0.5224	0.01	0.01	0.01	0.01	0.01	0.01	0.01	0.01
miR-3432-x	20	TGCGGGATCTTTAGTTGTGG	2	2	0	0	0	0	0	0	0	0	0.5224	0.01	0.01	0.01	0.01	0.01	0.01	0.01	0.01
miR-5728-x	18	TAGGAGTAACAGAATATT	2	0	0	2	0	0	0	0	0	0	0.01	0.01	5.2244	0.01	0.01	0.01	0.01	0.01	0.01
miR-197-x	18	TGCTCCTGGTGCTGTGCC	2	0	0	2	0	0	0	0	0	0	0.01	0.01	5.2244	0.01	0.01	0.01	0.01	0.01	0.01
miR-6948-y	18	TACTTCCTGTCTGACCTC	2	2	0	0	0	0	0	0	0	0	0.5224	0.01	0.01	0.01	0.01	0.01	0.01	0.01	0.01
miR-191-x	25	CAACGGAATCCCAAAAGCAGCTGTT	2	0	0	0	0	0	0	0	0	0	0.01	0.01	0.01	0.01	0.01	0.01	0.01	0.01	0.01
miR-1667-y	18	GAACATCATGTCAGGATT	2	0	0	0	0	0	0	0	0	0	0.01	0.01	0.01	0.01	0.01	0.01	0.01	0.01	0.01
miR-45-y	18	CAGGAACATTCAGCATTC	2	0	0	0	0	0	0	0	2	0	0.01	0.01	0.01	0.01	0.01	0.01	0.01	3.0244	0.01
miR-1329-x	23	CCAGTGATCAGGTTACGATGGAT	2	0	0	0	0	0	0	0	0	2	0.01	0.01	0.01	0.01	0.01	0.01	0.01	0.01	1.2827
miR-7386-y	18	TGACTGCCTCATCCTTGG	2	0	0	0	0	0	0	0	2	0	0.01	0.01	0.01	0.01	0.01	0.01	0.01	3.0244	0.01
miR-1299-y	18	TCTTCTGGAATTCTGTGT	2	0	0	2	0	0	0	0	0	0	0.01	0.01	5.2244	0.01	0.01	0.01	0.01	0.01	0.01
miR-2281-y	18	TGTATCTGTATCTGTACT	2	0	0	2	0	0	0	0	0	0	0.01	0.01	5.2244	0.01	0.01	0.01	0.01	0.01	0.01
miR-5099-y	18	TATCGATATGGTGCTCCT	2	0	0	2	0	0	0	0	0	0	0.01	0.01	5.2244	0.01	0.01	0.01	0.01	0.01	0.01
miR-5839-y	18	TCATCGATTATTACTCCC	2	0	0	2	0	0	0	0	0	0	0.01	0.01	5.2244	0.01	0.01	0.01	0.01	0.01	0.01
miR-324-y	24	CCACTGCCCCAGGTGCTGCTGGAT	2	0	0	0	0	0	0	0	0	2	0.01	0.01	0.01	0.01	0.01	0.01	0.01	0.01	1.2827
miR-7562-x	19	AGACACATGAACACACACT	2	0	0	0	0	0	0	0	2	0	0.01	0.01	0.01	0.01	0.01	0.01	0.01	3.0244	0.01
miR-734-y	23	TAAATGCTGCAGAATCGTACCGA	2	0	0	0	0	0	0	0	0	0	0.01	0.01	0.01	0.01	0.01	0.01	0.01	0.01	0.01
miR-7451-y	19	TACTTCTTCTTGTCCCACA	2	0	0	0	0	0	0	0	2	0	0.01	0.01	0.01	0.01	0.01	0.01	0.01	3.0244	0.01
miR-4735-x	19	TGACTAACTTGAACACCTT	2	0	0	0	0	0	0	0	0	0	0.01	0.01	0.01	0.01	0.01	0.01	0.01	0.01	0.01
miR-2575-x	19	TTATTACTGATGGTTCTGT	2	0	0	2	0	0	0	0	0	0	0.01	0.01	5.2244	0.01	0.01	0.01	0.01	0.01	0.01
miR-9130-x	18	TCTGACAGGGATCCAGAT	2	0	0	0	0	0	0	0	2	0	0.01	0.01	0.01	0.01	0.01	0.01	0.01	3.0244	0.01
miR-3009-y	20	TTTCATCAAAGTCAGTAATG	2	0	0	2	0	0	0	0	0	0	0.01	0.01	5.2244	0.01	0.01	0.01	0.01	0.01	0.01
miR-7870-x	18	TTGTAGAATGCCTGAGTC	2	0	0	0	0	0	0	0	0	0	0.01	0.01	0.01	0.01	0.01	0.01	0.01	0.01	0.01
miR-9439-x	18	AGCACTGTGCTGATCTGC	2	0	0	0	0	0	0	0	0	0	0.01	0.01	0.01	0.01	0.01	0.01	0.01	0.01	0.01
miR-8873-x	19	TAGGCAGTGGGTTGTAGCC	2	0	0	0	0	0	0	0	0	0	0.01	0.01	0.01	0.01	0.01	0.01	0.01	0.01	0.01
miR-7447-x	18	TTGGTATTGATTGCTGCT	2	0	0	0	0	0	0	0	2	0	0.01	0.01	0.01	0.01	0.01	0.01	0.01	3.0244	0.01
miR-4868-y	18	CAGCGATGATGAGTGAAG	2	0	0	0	0	0	0	2	0	0	0.01	0.01	0.01	0.01	0.01	0.01	6.739	0.01	0.01
miR-5466-x	19	TAGATGATGGGCACAGAAC	2	0	0	0	0	0	0	0	2	0	0.01	0.01	0.01	0.01	0.01	0.01	0.01	3.0244	0.01
miR-204-y	21	GCTGGGACAGCAAAGGGAGGT	2	0	0	0	0	0	0	0	0	0	0.01	0.01	0.01	0.01	0.01	0.01	0.01	0.01	0.01
miR-487-y	21	AATCGTACAGGGTCATCCACT	2	2	0	0	0	0	0	0	0	0	0.5224	0.01	0.01	0.01	0.01	0.01	0.01	0.01	0.01
miR-185-x	20	TGGAGAGAAAGGCAGTTCCT	2	0	0	0	0	0	0	0	0	0	0.01	0.01	0.01	0.01	0.01	0.01	0.01	0.01	0.01
miR-1452-x	18	TCAGACAAGACAGAGGAT	2	0	0	2	0	0	0	0	0	0	0.01	0.01	5.2244	0.01	0.01	0.01	0.01	0.01	0.01
miR-369-y	21	AATAATACATGGTTGATCTTT	2	2	0	0	0	0	0	0	0	0	0.5224	0.01	0.01	0.01	0.01	0.01	0.01	0.01	0.01
miR-1635-x	18	GTGCCCAGTCTGTTCTGT	2	0	0	0	0	0	0	0	2	0	0.01	0.01	0.01	0.01	0.01	0.01	0.01	3.0244	0.01
miR-323-y	21	CCCAATACACGGTCGATCTCT	2	0	0	0	0	0	0	0	0	2	0.01	0.01	0.01	0.01	0.01	0.01	0.01	0.01	1.2827
miR-5925-y	18	GATATGGTGCTCCTGGGG	2	0	0	2	0	0	0	0	0	0	0.01	0.01	5.2244	0.01	0.01	0.01	0.01	0.01	0.01
miR-7865-y	19	TCAATCATGTCGATCTGGC	2	0	0	0	0	0	0	0	0	0	0.01	0.01	0.01	0.01	0.01	0.01	0.01	0.01	0.01
miR-93-y	23	ACTGCTGAGCTAGCACTTCCCGA	2	0	2	0	0	0	0	0	0	0	0.01	1.4756	0.01	0.01	0.01	0.01	0.01	0.01	0.01
miR-7655-y	18	TGTTGATGACGCTCCGTG	2	0	0	0	0	0	0	0	2	0	0.01	0.01	0.01	0.01	0.01	0.01	0.01	3.0244	0.01
miR-9189-x	18	TCCCTGGGAATTGAACCC	2	0	0	2	0	0	0	0	0	0	0.01	0.01	5.2244	0.01	0.01	0.01	0.01	0.01	0.01
miR-7136-x	22	TCTGGTCCAGACACTGTGGAGC	2	0	0	0	0	0	0	0	0	2	0.01	0.01	0.01	0.01	0.01	0.01	0.01	0.01	1.2827
miR-767-y	20	TCTGCTGATACTCCTTGGTT	2	0	0	0	0	0	0	0	0	0	0.01	0.01	0.01	0.01	0.01	0.01	0.01	0.01	0.01
miR-963-x	19	GTAGATATCAGAGTGATTC	2	0	0	0	0	0	0	0	2	0	0.01	0.01	0.01	0.01	0.01	0.01	0.01	3.0244	0.01
miR-6513-y	19	AAGTGTCATCTGGCCCTTG	2	0	0	0	0	0	0	0	2	0	0.01	0.01	0.01	0.01	0.01	0.01	0.01	3.0244	0.01
miR-2774-y	19	CTCTGTAGAAGATCTTGCC	2	0	0	2	0	0	0	0	0	0	0.01	0.01	5.2244	0.01	0.01	0.01	0.01	0.01	0.01
miR-519-y	23	CAAAGTGCCTCCCTTTAGAGTGT	2	0	0	0	0	0	0	0	0	0	0.01	0.01	0.01	0.01	0.01	0.01	0.01	0.01	0.01
miR-1684-y	22	AAGTATGAGGAAATGGAGATCT	2	0	0	0	0	0	0	2	0	0	0.01	0.01	0.01	0.01	0.01	0.01	6.739	0.01	0.01
miR-300-x	21	TTTGAACAGAGGTTATCCTTT	2	0	0	2	0	0	0	0	0	0	0.01	0.01	5.2244	0.01	0.01	0.01	0.01	0.01	0.01
miR-9835-y	18	TAGGGATCTTAGGAGGAC	2	0	0	0	0	0	0	0	2	0	0.01	0.01	0.01	0.01	0.01	0.01	0.01	3.0244	0.01
miR-6543-y	18	TTCCTTGCAGGTCACTGT	2	0	0	0	0	0	0	0	0	0	0.01	0.01	0.01	0.01	0.01	0.01	0.01	0.01	0.01
miR-8238-y	20	TGTGGAATGTATACTGCAGC	2	0	0	0	0	0	0	0	0	0	0.01	0.01	0.01	0.01	0.01	0.01	0.01	0.01	0.01
miR-7439-y	18	TTCTCCAGTAGTGCATGA	2	0	0	0	0	0	0	0	2	0	0.01	0.01	0.01	0.01	0.01	0.01	0.01	3.0244	0.01
miR-1775-y	18	TCCTGTAGCCAGAAGCTT	2	0	0	0	0	0	0	0	0	0	0.01	0.01	0.01	0.01	0.01	0.01	0.01	0.01	0.01
miR-6618-x	19	CAGAGGCTGCTGTAGCTCT	2	0	0	0	0	0	0	0	0	0	0.01	0.01	0.01	0.01	0.01	0.01	0.01	0.01	0.01
miR-6783-x	19	TAGGGGAAGAGTTCTGATC	2	0	0	2	0	0	0	0	0	0	0.01	0.01	5.2244	0.01	0.01	0.01	0.01	0.01	0.01
miR-3475-y	19	TTCTGGAGTCACATGGCTT	2	0	0	2	0	0	0	0	0	0	0.01	0.01	5.2244	0.01	0.01	0.01	0.01	0.01	0.01
miR-9841-y	22	TCTAGCATCGAGCACCCGCCTT	2	0	0	0	0	0	0	0	0	2	0.01	0.01	0.01	0.01	0.01	0.01	0.01	0.01	1.2827
miR-250-y	18	TCACTGTCAACTGTTGGC	2	0	0	2	0	0	0	0	0	0	0.01	0.01	5.2244	0.01	0.01	0.01	0.01	0.01	0.01
miR-70-y	18	TACCTGATTGTTGTTCCC	2	0	0	2	0	0	0	0	0	0	0.01	0.01	5.2244	0.01	0.01	0.01	0.01	0.01	0.01
miR-6553-y	19	CACTAGCCTGAGCTGCTCA	2	0	0	0	0	0	0	0	2	0	0.01	0.01	0.01	0.01	0.01	0.01	0.01	3.0244	0.01
miR-1952-x	18	TCTCCACGCTCCATCTGT	2	0	0	0	2	0	0	0	0	0	0.01	0.01	0.01	5.8475	0.01	0.01	0.01	0.01	0.01
miR-7448-y	18	TTGTAGAACAGCAGCAGC	2	0	0	0	0	0	0	0	0	0	0.01	0.01	0.01	0.01	0.01	0.01	0.01	0.01	0.01
miR-958-x	18	TAGAATAGCAAGCTTAGC	2	0	0	0	0	0	0	0	0	0	0.01	0.01	0.01	0.01	0.01	0.01	0.01	0.01	0.01
miR-79-x	19	TGATTCAGCTTCAGTGAGT	2	0	0	2	0	0	0	0	0	0	0.01	0.01	5.2244	0.01	0.01	0.01	0.01	0.01	0.01
miR-2951-y	22	GTCTACCCGGTTCCGTGTACTG	2	0	0	0	0	0	0	0	0	0	0.01	0.01	0.01	0.01	0.01	0.01	0.01	0.01	0.01
miR-1249-y	22	ACGCCCTTCCCCCCCTTCTTCA	2	0	0	0	0	0	0	0	0	2	0.01	0.01	0.01	0.01	0.01	0.01	0.01	0.01	1.2827
miR-7149-y	23	TTCCATGTGGTATGAGTCAAAGT	2	2	0	0	0	0	0	0	0	0	0.5224	0.01	0.01	0.01	0.01	0.01	0.01	0.01	0.01
miR-3805-y	18	TGATTCTTCTGTGATGGC	2	0	0	2	0	0	0	0	0	0	0.01	0.01	5.2244	0.01	0.01	0.01	0.01	0.01	0.01
miR-3084-y	22	CTGCCAGTCCCCTTCACACAAA	2	0	0	2	0	0	0	0	0	0	0.01	0.01	5.2244	0.01	0.01	0.01	0.01	0.01	0.01
miR-8242-y	20	TGTTTAGTGGCACGGAGAGA	2	0	0	0	0	0	0	0	2	0	0.01	0.01	0.01	0.01	0.01	0.01	0.01	3.0244	0.01
miR-4829-y	19	TATACTCTCTGCAATGCCT	2	0	0	2	0	0	0	0	0	0	0.01	0.01	5.2244	0.01	0.01	0.01	0.01	0.01	0.01
miR-2383-y	20	AGCTGAGTGGTGACTGCTCA	2	0	0	0	2	0	0	0	0	0	0.01	0.01	0.01	5.8475	0.01	0.01	0.01	0.01	0.01
miR-7622-x	19	TTCAGGATGGTGTCTATGT	2	0	0	0	0	0	0	0	0	0	0.01	0.01	0.01	0.01	0.01	0.01	0.01	0.01	0.01
miR-1000-x	18	TTGTCTTGTCTCAGAAGT	2	0	0	2	0	0	0	0	0	0	0.01	0.01	5.2244	0.01	0.01	0.01	0.01	0.01	0.01
miR-8255-y	18	TTGGCCTATAACTGGAGG	2	0	0	2	0	0	0	0	0	0	0.01	0.01	5.2244	0.01	0.01	0.01	0.01	0.01	0.01
miR-7225-x	19	TAGACTGTGTATGAGCCCT	2	0	0	0	0	0	0	2	0	0	0.01	0.01	0.01	0.01	0.01	0.01	6.739	0.01	0.01
miR-3969-x	21	CATAAAGTAGAAAGCACTATA	2	0	0	0	0	0	0	0	0	0	0.01	0.01	0.01	0.01	0.01	0.01	0.01	0.01	0.01
miR-8792-y	18	TGTAAGAGCAGACTGAGT	2	0	0	0	0	0	0	0	0	0	0.01	0.01	0.01	0.01	0.01	0.01	0.01	0.01	0.01
miR-4635-y	19	GAAGTCGGAACCCGCTAAG	2	0	0	0	0	0	0	0	2	0	0.01	0.01	0.01	0.01	0.01	0.01	0.01	3.0244	0.01
miR-3663-x	18	CGCTGGTCAGCGTAGTGC	2	0	0	0	0	0	0	0	2	0	0.01	0.01	0.01	0.01	0.01	0.01	0.01	3.0244	0.01
miR-8364-x	18	TCATTACAGATACTCTCT	2	0	0	0	0	0	0	0	0	0	0.01	0.01	0.01	0.01	0.01	0.01	0.01	0.01	0.01
miR-65-x	19	TAACACTGAAGCAGGAATG	2	0	0	0	0	0	0	0	2	0	0.01	0.01	0.01	0.01	0.01	0.01	0.01	3.0244	0.01
miR-9213-x	19	TACCAAGGATCTGCCTCTC	2	0	0	2	0	0	0	0	0	0	0.01	0.01	5.2244	0.01	0.01	0.01	0.01	0.01	0.01
miR-2438-x	18	GTTGTGTGCTGGGGCCTG	2	0	0	2	0	0	0	0	0	0	0.01	0.01	5.2244	0.01	0.01	0.01	0.01	0.01	0.01
miR-4326-x	19	TTCCTCAGTCTCTCAGACT	2	0	0	0	0	0	0	0	2	0	0.01	0.01	0.01	0.01	0.01	0.01	0.01	3.0244	0.01
miR-5869-y	18	TGCTCCTCTGCTTCATCC	2	0	0	0	0	0	0	0	0	0	0.01	0.01	0.01	0.01	0.01	0.01	0.01	0.01	0.01
miR-7133-y	22	TAGTTTGATTCGCAGCACAAGA	2	0	0	0	0	0	0	0	0	2	0.01	0.01	0.01	0.01	0.01	0.01	0.01	0.01	1.2827
miR-6842-y	18	TGGCTGGTCTCTGGTTCG	2	0	0	0	0	0	0	0	2	0	0.01	0.01	0.01	0.01	0.01	0.01	0.01	3.0244	0.01
miR-3244-y	18	TAGATGAAGATGGAATCT	2	0	0	0	0	0	0	0	2	0	0.01	0.01	0.01	0.01	0.01	0.01	0.01	3.0244	0.01
miR-4303-x	18	TCTGCACTGAGGACAGCT	2	0	0	0	0	0	0	0	2	0	0.01	0.01	0.01	0.01	0.01	0.01	0.01	3.0244	0.01
miR-7143-y	19	CACCTGAAGCTTAGCCTGA	2	0	0	0	0	0	0	0	2	0	0.01	0.01	0.01	0.01	0.01	0.01	0.01	3.0244	0.01
miR-9170-y	18	TGGATCCTGGTTCTCCCA	2	0	0	0	0	0	0	0	2	0	0.01	0.01	0.01	0.01	0.01	0.01	0.01	3.0244	0.01
miR-2011-y	18	TCTGTTAGTGCTGACACT	2	0	0	0	0	0	0	0	0	0	0.01	0.01	0.01	0.01	0.01	0.01	0.01	0.01	0.01
miR-7971-y	19	TGAACAACTAAGTGACGCT	2	0	0	2	0	0	0	0	0	0	0.01	0.01	5.2244	0.01	0.01	0.01	0.01	0.01	0.01
miR-753-y	18	TCCTTGTTCAAGCTCTTG	2	0	0	2	0	0	0	0	0	0	0.01	0.01	5.2244	0.01	0.01	0.01	0.01	0.01	0.01
miR-971-x	18	TAGATTGTAATCATCAAT	2	0	0	0	0	0	0	0	2	0	0.01	0.01	0.01	0.01	0.01	0.01	0.01	3.0244	0.01
miR-6700-x	18	TGCTGGGATTATTCAGGA	2	0	0	0	0	0	0	0	2	0	0.01	0.01	0.01	0.01	0.01	0.01	0.01	3.0244	0.01
miR-326-y	21	CCTCTGGGCCCTTCCTCCAGT	2	0	0	0	0	0	0	0	0	2	0.01	0.01	0.01	0.01	0.01	0.01	0.01	0.01	1.2827
miR-541-x	20	AAAGGATTCTGCTGTCGGTC	2	0	0	0	0	0	0	0	0	0	0.01	0.01	0.01	0.01	0.01	0.01	0.01	0.01	0.01
miR-8-x	19	TACCGGGCAGGAATAGATC	2	0	0	0	0	0	0	0	0	0	0.01	0.01	0.01	0.01	0.01	0.01	0.01	0.01	0.01
miR-9542-y	18	TGATTGTACAGGGGTATA	2	0	0	0	0	0	0	0	0	0	0.01	0.01	0.01	0.01	0.01	0.01	0.01	0.01	0.01
miR-351-x	24	TCCCTGAGGAGCCCTTTGAGCCTT	2	0	0	0	0	0	0	0	0	0	0.01	0.01	0.01	0.01	0.01	0.01	0.01	0.01	0.01
miR-8876-y	18	TGTGGCTTGGGCTGCAGG	2	0	0	0	2	0	0	0	0	0	0.01	0.01	0.01	5.8475	0.01	0.01	0.01	0.01	0.01
miR-6236-y	18	CCGTCGCCGGCAGTCGGA	2	0	0	0	0	0	0	0	0	2	0.01	0.01	0.01	0.01	0.01	0.01	0.01	0.01	1.2827
miR-7211-y	18	TGTGGAGAGACTGTAGGT	2	0	0	2	0	0	0	0	0	0	0.01	0.01	5.2244	0.01	0.01	0.01	0.01	0.01	0.01
miR-7924-x	19	TGTTGACCAGATTGTTAGT	2	0	0	2	0	0	0	0	0	0	0.01	0.01	5.2244	0.01	0.01	0.01	0.01	0.01	0.01
miR-259-x	18	ATCCGGATCTGTCGCAGA	2	0	0	2	0	0	0	0	0	0	0.01	0.01	5.2244	0.01	0.01	0.01	0.01	0.01	0.01
miR-7241-y	19	TAGTAGATACACATGGAAG	2	0	0	0	0	0	0	2	0	0	0.01	0.01	0.01	0.01	0.01	0.01	6.739	0.01	0.01
miR-3604-x	22	ACCAATGTGCGGACTACTGTTC	2	2	0	0	0	0	0	0	0	0	0.5224	0.01	0.01	0.01	0.01	0.01	0.01	0.01	0.01
miR-5877-x	18	ACGTATCCTCAGGTAAGT	2	0	0	0	0	0	0	0	0	2	0.01	0.01	0.01	0.01	0.01	0.01	0.01	0.01	1.2827
miR-4757-y	18	AACAGGACGTCACAGAGG	2	0	0	0	0	0	0	0	2	0	0.01	0.01	0.01	0.01	0.01	0.01	0.01	3.0244	0.01
miR-2270-x	18	AGAGATTGAACTGACTGT	2	0	0	0	0	0	0	0	2	0	0.01	0.01	0.01	0.01	0.01	0.01	0.01	3.0244	0.01
miR-519-x	23	CTCTAGAGGGAAGCGCTTTCTGT	2	0	0	0	0	2	0	0	0	0	0.01	0.01	0.01	0.01	4.5144	0.01	0.01	0.01	0.01
miR-4841-x	18	TCTGCGATAGTTGTCTTA	2	0	0	0	0	0	0	0	2	0	0.01	0.01	0.01	0.01	0.01	0.01	0.01	3.0244	0.01
miR-206-y	23	TGGAATGTAAGGAAGTGTGTGGA	2	0	0	0	0	0	0	0	0	2	0.01	0.01	0.01	0.01	0.01	0.01	0.01	0.01	1.2827
miR-9338-y	19	TAGAAGTTCAGCACAGAGC	2	0	0	2	0	0	0	0	0	0	0.01	0.01	5.2244	0.01	0.01	0.01	0.01	0.01	0.01
miR-1255-x	18	TGAGCAATGGAGGTAGTT	2	0	0	0	0	0	0	0	2	0	0.01	0.01	0.01	0.01	0.01	0.01	0.01	3.0244	0.01
miR-671-y	21	TCCGGTTCTCAGGGCTCCACC	2	0	0	0	0	0	0	0	0	2	0.01	0.01	0.01	0.01	0.01	0.01	0.01	0.01	1.2827
miR-6538-x	19	CCGGGGGCTCCGGCGCGGC	2	0	0	2	0	0	0	0	0	0	0.01	0.01	5.2244	0.01	0.01	0.01	0.01	0.01	0.01
miR-252-y	18	CCTTCTGCTCAAGTGCTT	2	0	0	0	0	0	0	0	2	0	0.01	0.01	0.01	0.01	0.01	0.01	0.01	3.0244	0.01
miR-1207-x	18	GAGGGAGGCTGGGAGGGA	2	0	0	0	0	0	0	0	0	0	0.01	0.01	0.01	0.01	0.01	0.01	0.01	0.01	0.01
miR-2-x	18	TACCAACTTAGTCTGAAT	2	0	0	0	0	0	0	0	0	0	0.01	0.01	0.01	0.01	0.01	0.01	0.01	0.01	0.01
miR-2366-y	19	TCTCAGAAGAGGCTCTGGG	2	0	0	0	0	0	0	0	0	0	0.01	0.01	0.01	0.01	0.01	0.01	0.01	0.01	0.01
miR-522-x	23	CTCTAGAGGGAAGCGCTTTCTGT	2	0	0	0	0	2	0	0	0	0	0.01	0.01	0.01	0.01	4.5144	0.01	0.01	0.01	0.01
miR-3478-x	18	TATTAGATGAATCCTGCC	2	0	0	0	0	0	0	0	2	0	0.01	0.01	0.01	0.01	0.01	0.01	0.01	3.0244	0.01
miR-3569-x	18	CGGACCAGAGCAGACCGG	2	0	0	0	0	0	0	0	2	0	0.01	0.01	0.01	0.01	0.01	0.01	0.01	3.0244	0.01
miR-7232-y	18	CTTGGTAGAATGCGACTT	2	0	0	2	0	0	0	0	0	0	0.01	0.01	5.2244	0.01	0.01	0.01	0.01	0.01	0.01
miR-6948-x	19	TCACTTCACACAGGACTGT	2	0	0	0	0	0	0	0	0	0	0.01	0.01	0.01	0.01	0.01	0.01	0.01	0.01	0.01
miR-4337-x	18	TATATAAGTCTTCACTGT	2	0	0	2	0	0	0	0	0	0	0.01	0.01	5.2244	0.01	0.01	0.01	0.01	0.01	0.01
novel-m1321-3p	24	TCAACCATCCTGTGCTGTGGTGCT	11111	121	184	113	212	293	1276	3062	2322	161	31.6069	135.7546	295.1763	619.8341	661.3533	14985.144	10317.4764	3511.3506	103.2577
novel-m1613-5p	20	CGAACCACGGGCGCTGTCCA	4792	113	28	2418	652	2	0	30	143	8	29.5172	20.6583	6316.2514	1906.2823	4.5144	0.01	101.0857	216.246	5.1308
novel-m1610-5p	20	CGAACCACGGGCGCTGTCCA	4792	113	28	2418	652	2	0	30	143	8	29.5172	20.6583	6316.2514	1906.2823	4.5144	0.01	101.0857	216.246	5.1308
novel-m0982-3p	24	ACCTGTGATGACATGATTCTGCCA	4605	1240	387	822	260	5	68	121	97	42	323.9057	285.5273	2147.212	760.1739	11.2859	798.5813	407.7122	146.6843	26.9368
novel-m0074-3p	24	GATCGTGATGAAACTTTAACCAGT	4333	302	135	1338	861	3	20	95	46	127	78.8867	99.6025	3495.0969	2517.3451	6.7715	234.8769	320.1046	69.5616	81.4517
novel-m1394-5p	23	GGGGTGGTTCGGCGAGTTACTTT	4014	120	140	0	0	2	52	480	2430	136	31.3457	103.2915	0.01	0.01	4.5144	610.6799	1617.3706	3674.6693	87.2239
novel-m0626-3p	22	AATGCAAGAACACATCCTGAGT	1876	878	152	17	14	6	2	12	20	78	229.3461	112.1451	44.4071	40.9324	13.5431	23.4877	40.4343	30.2442	50.0255
novel-m0138-3p	22	TGCAAGATCTCTGATTGTACGG	1795	52	16	0	0	32	112	460	295	27	13.5831	11.8047	0.01	0.01	72.2297	1315.3104	1549.9801	446.1018	17.3165
novel-m0136-3p	22	TGCAAGATCTCTGATTGTACGG	1795	52	16	0	0	32	112	460	295	27	13.5831	11.8047	0.01	0.01	72.2297	1315.3104	1549.9801	446.1018	17.3165
novel-m0135-3p	22	TGCAAGATCTCTGATTGTACGG	1795	52	16	0	0	32	112	460	295	27	13.5831	11.8047	0.01	0.01	72.2297	1315.3104	1549.9801	446.1018	17.3165
novel-m0139-3p	22	TGCAAGATCTCTGATTGTACGG	1795	52	16	0	0	32	112	460	295	27	13.5831	11.8047	0.01	0.01	72.2297	1315.3104	1549.9801	446.1018	17.3165
novel-m2178-5p	22	TTTGAATTGTGGATCTGAGAAT	1593	42	30	278	93	25	43	134	224	21	10.971	22.1339	726.1861	271.9084	56.4295	504.9853	451.5159	338.7349	13.4684
novel-m2050-5p	23	TCTGAAGGTTCACCCGACCAAGG	1278	23	31	9	7	40	108	311	346	32	6.0079	22.8717	23.5096	20.4662	90.2871	1268.3351	1047.9213	523.2245	20.5233
novel-m1697-5p	23	TCTGAAGGTTCACCCGACCAAGG	1278	23	31	9	7	40	108	311	346	32	6.0079	22.8717	23.5096	20.4662	90.2871	1268.3351	1047.9213	523.2245	20.5233
novel-m1695-5p	23	TCTGAAGGTTCACCCGACCAAGG	1278	23	31	9	7	40	108	311	346	32	6.0079	22.8717	23.5096	20.4662	90.2871	1268.3351	1047.9213	523.2245	20.5233
novel-m0551-5p	23	TCTGAAGGTTCACCCGACCAAGG	1278	23	31	9	7	40	108	311	346	32	6.0079	22.8717	23.5096	20.4662	90.2871	1268.3351	1047.9213	523.2245	20.5233
novel-m0548-5p	23	TCTGAAGGTTCACCCGACCAAGG	1278	23	31	9	7	40	108	311	346	32	6.0079	22.8717	23.5096	20.4662	90.2871	1268.3351	1047.9213	523.2245	20.5233
novel-m0344-5p	23	TCTGAAGGTTCACCCGACCAAGG	1278	23	31	9	7	40	108	311	346	32	6.0079	22.8717	23.5096	20.4662	90.2871	1268.3351	1047.9213	523.2245	20.5233
novel-m2231-5p	23	TCTGAAGGTTCACCCGACCAAGG	1278	23	31	9	7	40	108	311	346	32	6.0079	22.8717	23.5096	20.4662	90.2871	1268.3351	1047.9213	523.2245	20.5233
novel-m2896-5p	23	TCTGAAGGTTCACCCGACCAAGG	1278	23	31	9	7	40	108	311	346	32	6.0079	22.8717	23.5096	20.4662	90.2871	1268.3351	1047.9213	523.2245	20.5233
novel-m0483-5p	23	TCTGAAGGTTCACCCGACCAAGG	1278	23	31	9	7	40	108	311	346	32	6.0079	22.8717	23.5096	20.4662	90.2871	1268.3351	1047.9213	523.2245	20.5233
novel-m3279-3p	23	TAGTGCAGGCAGCTATATGATAT	1200	208	76	0	0	99	24	76	136	68	54.3326	56.0725	0.01	0.01	223.4607	281.8522	256.0837	205.6605	43.6119
novel-m2661-3p	24	TATCGATGAAATTCCCCTCTGCCC	1150	8	11	0	2	23	216	378	129	14	2.0897	8.1158	0.01	5.8475	51.9151	2536.6702	1273.6793	195.075	8.9789
novel-m3274-5p	21	GACTTCATTTGGAGATTCGCC	1086	22	56	0	0	7	156	301	161	51	5.7467	41.3166	0.01	0.01	15.8002	1832.0396	1014.2261	243.4657	32.709
novel-m2664-5p	21	GACTTCATTTGGAGATTCGCC	1086	22	56	0	0	7	156	301	161	51	5.7467	41.3166	0.01	0.01	15.8002	1832.0396	1014.2261	243.4657	32.709
novel-m1027-5p	24	AGAAATGATGATACTGGAGAATGG	1062	149	67	333	48	0	5	9	0	0	38.9209	49.4324	869.856	140.3398	0.01	58.7192	30.3257	0.01	0.01
novel-m0073-5p	22	TTTCAGTGAAGATAATCTGTCC	1043	67	51	368	119	8	4	16	11	14	17.5014	37.6276	961.2823	347.9257	18.0574	46.9754	53.9124	16.6343	8.9789
novel-m2395-5p	23	TGCACTCTGATCATTTCCCAGCG	998	44	54	35	125	222	4	43	56	18	11.4934	39.841	91.4263	365.4682	501.0936	46.9754	144.8894	84.6837	11.5443
novel-m1349-5p	23	TGCACTCTGATCATTTCCCAGCG	998	44	54	35	125	222	4	43	56	18	11.4934	39.841	91.4263	365.4682	501.0936	46.9754	144.8894	84.6837	11.5443
novel-m1056-5p	23	TGCACTCTGATCATTTCCCAGCG	998	44	54	35	125	222	4	43	56	18	11.4934	39.841	91.4263	365.4682	501.0936	46.9754	144.8894	84.6837	11.5443
novel-m1623-5p	24	ACACTATCAGTCAGGACTGCTGGC	960	89	19	9	16	174	43	74	100	45	23.2481	14.0181	23.5096	46.7799	392.749	504.9853	249.3446	151.221	28.8608
novel-m2968-5p	24	ACACTATCAGTCAGGACTGCTGGC	960	89	19	9	16	174	43	74	100	45	23.2481	14.0181	23.5096	46.7799	392.749	504.9853	249.3446	151.221	28.8608
novel-m2587-5p	24	ACACTATCAGTCAGGACTGCTGGC	960	89	19	9	16	174	43	74	100	45	23.2481	14.0181	23.5096	46.7799	392.749	504.9853	249.3446	151.221	28.8608
novel-m2095-3p	22	GAGGAATATTAGAGCCAGTGCA	919	115	26	391	89	0	0	7	2	0	30.0396	19.1827	1021.3624	260.2134	0.01	0.01	23.5867	3.0244	0.01
novel-m0042-5p	24	TCATCTGAGATCAGGATTGTACCT	891	104	62	33	54	123	23	41	40	95	27.1663	45.7434	86.2019	157.8823	277.6329	270.1084	138.1504	60.4884	60.9284
novel-m3064-5p	24	TCATCTGAGATCAGGATTGTACCT	891	104	62	33	54	123	23	41	40	95	27.1663	45.7434	86.2019	157.8823	277.6329	270.1084	138.1504	60.4884	60.9284
novel-m0853-5p	24	TCATCTGAGATCAGGATTGTACCT	891	104	62	33	54	123	23	41	40	95	27.1663	45.7434	86.2019	157.8823	277.6329	270.1084	138.1504	60.4884	60.9284
novel-m3255-5p	24	TCATCTGAGATCAGGATTGTACCT	891	104	62	33	54	123	23	41	40	95	27.1663	45.7434	86.2019	157.8823	277.6329	270.1084	138.1504	60.4884	60.9284
novel-m3065-5p	24	TCATCTGAGATCAGGATTGTACCT	891	104	62	33	54	123	23	41	40	95	27.1663	45.7434	86.2019	157.8823	277.6329	270.1084	138.1504	60.4884	60.9284
novel-m2708-5p	24	TCATCTGAGATCAGGATTGTACCT	891	104	62	33	54	123	23	41	40	95	27.1663	45.7434	86.2019	157.8823	277.6329	270.1084	138.1504	60.4884	60.9284
novel-m1728-3p	24	TACGCCTGTGGTTCCCTTGGCCCC	853	26	28	2	13	84	89	194	139	35	6.7916	20.6583	5.2244	38.0087	189.603	1045.2021	653.6873	210.1971	22.4473
novel-m2396-3p	25	TCCTGAGCACTCACTTGCCTGTGTT	844	24	16	67	128	316	0	7	12	29	6.2691	11.8047	175.0161	374.2395	713.2684	0.01	23.5867	18.1465	18.5992
novel-m2037-5p	27	GCTGGCAGGGAGAAATCTTCCCATGAA	810	70	109	24	66	69	44	32	10	110	18.285	80.4198	62.6923	192.9672	155.7453	516.7291	107.8247	15.1221	70.5487
novel-m0217-3p	26	TAAGTCTGATTGGCTGTTACCTGGGA	780	38	28	2	8	30	91	155	88	97	9.9261	20.6583	5.2244	23.39	67.7154	1068.6897	522.2759	133.0744	62.2112
novel-m1101-3p	26	TAAGTCTGATTGGCTGTTACCTGGGA	780	38	28	2	8	30	91	155	88	97	9.9261	20.6583	5.2244	23.39	67.7154	1068.6897	522.2759	133.0744	62.2112
novel-m3093-3p	26	TAAGTCTGATTGGCTGTTACCTGGGA	780	38	28	2	8	30	91	155	88	97	9.9261	20.6583	5.2244	23.39	67.7154	1068.6897	522.2759	133.0744	62.2112
novel-m2286-3p	26	TAAGTCTGATTGGCTGTTACCTGGGA	780	38	28	2	8	30	91	155	88	97	9.9261	20.6583	5.2244	23.39	67.7154	1068.6897	522.2759	133.0744	62.2112
novel-m3215-3p	26	TAAGTCTGATTGGCTGTTACCTGGGA	780	38	28	2	8	30	91	155	88	97	9.9261	20.6583	5.2244	23.39	67.7154	1068.6897	522.2759	133.0744	62.2112
novel-m3047-5p	20	TTTGAACGTACTACTCGACC	777	6	2	358	112	19	3	0	18	0	1.5673	1.4756	935.1605	327.4595	42.8864	35.2315	0.01	27.2198	0.01
novel-m0687-5p	20	TTTGAACGTACTACTCGACC	777	6	2	359	110	23	0	0	18	0	1.5673	1.4756	937.7726	321.612	51.9151	0.01	0.01	27.2198	0.01
novel-m0601-5p	20	TTTGAACGTACTACTCGACC	777	6	2	359	110	23	0	0	18	0	1.5673	1.4756	937.7726	321.612	51.9151	0.01	0.01	27.2198	0.01
novel-m3280-5p	20	TTTGAACGTACTACTCGACC	777	6	2	359	110	23	0	0	18	0	1.5673	1.4756	937.7726	321.612	51.9151	0.01	0.01	27.2198	0.01
novel-m1305-5p	20	TTTGAACGTACTACTCGACC	777	6	2	358	112	19	3	0	18	0	1.5673	1.4756	935.1605	327.4595	42.8864	35.2315	0.01	27.2198	0.01
novel-m2251-5p	20	TTTGAACGTACTACTCGACC	777	6	2	359	110	23	0	0	18	0	1.5673	1.4756	937.7726	321.612	51.9151	0.01	0.01	27.2198	0.01
novel-m0877-5p	20	TTTGAACGTACTACTCGACC	777	6	2	358	112	19	3	0	18	0	1.5673	1.4756	935.1605	327.4595	42.8864	35.2315	0.01	27.2198	0.01
novel-m1604-5p	20	TTTGAACGTACTACTCGACC	777	6	2	358	112	19	3	0	18	0	1.5673	1.4756	935.1605	327.4595	42.8864	35.2315	0.01	27.2198	0.01
novel-m1663-5p	20	TTTGAACGTACTACTCGACC	777	6	2	359	110	23	0	0	18	0	1.5673	1.4756	937.7726	321.612	51.9151	0.01	0.01	27.2198	0.01
novel-m1952-3p	22	CAGACATGATGATTTAGCAGTC	767	114	46	293	40	0	4	23	6	8	29.7784	33.9386	765.3688	116.9498	0.01	46.9754	77.499	9.0733	5.1308
novel-m1900-3p	23	CGGATGAAGATGAAGTACGCAGG	762	52	43	0	12	32	57	106	58	182	13.5831	31.7253	0.01	35.0849	72.2297	669.3991	357.1693	87.7082	116.7261
novel-m1625-3p	24	TTGGCAGATCGATTTCCCGAGGGC	721	18	25	2	6	26	76	179	75	41	4.7019	18.4449	5.2244	17.5425	58.6866	892.5321	603.1444	113.4157	26.2954
novel-m1390-5p	23	TCAGTCACCGTTCACTTACATTG	684	223	66	0	2	2	0	6	19	63	58.2508	48.6946	0.01	5.8475	4.5144	0.01	20.2171	28.732	40.4052
novel-m0701-5p	23	TTAGAATGGAGAACACTTGCTGT	668	72	49	11	25	42	25	58	50	73	18.8074	36.152	28.734	73.0936	94.8015	293.5961	195.4323	75.6105	46.8187
novel-m0566-3p	24	TGACGAGAACTAGATCGAGGCAGA	647	16	20	0	0	28	81	132	124	38	4.1794	14.7559	0.01	0.01	63.201	951.2513	444.7769	187.514	24.3714
novel-m0773-3p	24	TGACGAGAACTAGATCGAGGCAGA	647	16	20	0	0	28	81	132	124	38	4.1794	14.7559	0.01	0.01	63.201	951.2513	444.7769	187.514	24.3714
novel-m1667-3p	24	TGACGAGAACTAGATCGAGGCAGA	647	16	20	0	0	28	81	132	124	38	4.1794	14.7559	0.01	0.01	63.201	951.2513	444.7769	187.514	24.3714
novel-m2621-5p	24	GCTTGCGGCCATACCACCCTGAGC	627	66	92	0	3	0	88	165	14	8	17.2401	67.8773	0.01	8.7712	0.01	1033.4582	555.9711	21.1709	5.1308
novel-m3037-5p	24	TGATAACCTAGAACACACTTGAAG	612	67	37	2	4	61	57	79	28	56	17.5014	27.2985	5.2244	11.695	137.6879	669.3991	266.1922	42.3419	35.9157
novel-m2684-5p	24	TCTGCAAATAGCTCAGGCTGGATG	610	22	36	12	24	128	37	61	20	65	5.7467	26.5607	31.3462	70.1699	288.9188	434.5222	205.5408	30.2442	41.6879
novel-m3251-5p	24	TTGGCAGATCGACTTCCCGAGGGC	599	4	16	0	2	17	82	146	74	74	1.0449	11.8047	0.01	5.8475	38.372	962.9951	491.9502	111.9035	47.4601
novel-m1686-5p	22	CGCAATATCGCTTTCATAATTG	599	113	62	21	38	6	4	16	47	48	29.5172	45.7434	54.8558	111.1023	13.5431	46.9754	53.9124	71.0739	30.7849
novel-m1474-3p	25	TCTCCGCTGCTGGCTCGGGCACGCC	587	26	32	6	38	86	23	83	85	49	6.7916	23.6095	15.6731	111.1023	194.1173	270.1084	279.6703	128.5378	31.4263
novel-m2184-5p	23	TCGACGGTGGGATGAGCCATGGT	564	17	19	0	5	28	30	107	141	17	4.4406	14.0181	0.01	14.6187	63.201	352.3153	360.5389	213.2216	10.903
novel-m0945-3p	23	TTGAACAGTACGTCGCGGCAGTT	555	27	15	32	43	74	16	63	65	2	7.0528	11.0669	83.5898	125.7211	167.0312	187.9015	212.2799	98.2936	1.2827
novel-m3161-3p	23	TTGAACAGTACGTCGCGGCAGTT	555	27	15	32	43	74	16	63	65	2	7.0528	11.0669	83.5898	125.7211	167.0312	187.9015	212.2799	98.2936	1.2827
novel-m1333-3p	23	TTGAACAGTACGTCGCGGCAGTT	555	27	15	32	43	74	16	63	65	2	7.0528	11.0669	83.5898	125.7211	167.0312	187.9015	212.2799	98.2936	1.2827
novel-m2976-3p	23	TTGAACAGTACGTCGCGGCAGTT	555	27	15	32	43	74	16	63	65	2	7.0528	11.0669	83.5898	125.7211	167.0312	187.9015	212.2799	98.2936	1.2827
novel-m0111-5p	20	AAGCACTGTATTTGAACCTG	527	22	38	224	50	0	0	8	12	0	5.7467	28.0363	585.1283	146.1873	0.01	0.01	26.9562	18.1465	0.01
novel-m1045-3p	24	TTAAATCTGAATATTCGTGGCATC	501	32	45	21	38	22	43	55	28	30	8.3589	33.2008	54.8558	111.1023	49.6579	504.9853	185.3237	42.3419	19.2406
novel-m1059-3p	22	TTGTCACGCGGGCCGAGGCCTG	501	13	15	43	95	44	25	38	52	34	3.3958	11.0669	112.3237	277.7558	99.3158	293.5961	128.0418	78.6349	21.806
novel-m0959-3p	24	TTAAATCTGAATATTCGTGGCATC	501	32	45	21	38	22	43	55	28	30	8.3589	33.2008	54.8558	111.1023	49.6579	504.9853	185.3237	42.3419	19.2406
novel-m1484-3p	22	TTGTCACGCGGGCCGAGGCCTG	501	13	15	43	95	44	25	38	52	34	3.3958	11.0669	112.3237	277.7558	99.3158	293.5961	128.0418	78.6349	21.806
novel-m0880-3p	24	TTAAATCTGAATATTCGTGGCATC	501	32	45	21	38	22	43	55	28	30	8.3589	33.2008	54.8558	111.1023	49.6579	504.9853	185.3237	42.3419	19.2406
novel-m2788-3p	22	TTGTCACGCGGGCCGAGGCCTG	501	13	15	43	95	44	25	38	52	34	3.3958	11.0669	112.3237	277.7558	99.3158	293.5961	128.0418	78.6349	21.806
novel-m2450-5p	22	TGAACAACAATCTGAAGAATGT	491	5	6	190	32	2	2	5	14	7	1.3061	4.4268	496.3142	93.5599	4.5144	23.4877	16.8476	21.1709	4.4895
novel-m3113-5p	23	TACCAAATAATGTTCCAGCGACG	484	27	4	26	92	176	0	8	10	0	7.0528	2.9512	67.9167	268.9846	397.2634	0.01	26.9562	15.1221	0.01
novel-m1365-3p	24	TTAAGGATTCTGTGTCACCAGACC	478	14	22	115	39	66	8	15	10	13	3.657	16.2315	300.4007	114.0261	148.9738	93.9507	50.5428	15.1221	8.3376
novel-m2536-5p	24	TACGTAGCTGTAGGACCTCGGGAA	465	51	68	0	4	6	27	41	64	81	13.3219	50.1702	0.01	11.695	13.5431	317.0838	138.1504	96.7814	51.9495
novel-m0307-3p	22	TCCATCAGTCACGTGACCTACC	465	68	28	0	0	21	8	30	155	28	17.7626	20.6583	0.01	0.01	47.4007	93.9507	101.0857	234.3925	17.9579
novel-m2537-5p	24	TACGTAGCTGTAGGACCTCGGGAA	465	51	68	0	4	6	27	41	64	81	13.3219	50.1702	0.01	11.695	13.5431	317.0838	138.1504	96.7814	51.9495
novel-m0646-3p	22	TCCATCAGTCACGTGACCTACC	465	68	28	0	0	21	8	30	155	28	17.7626	20.6583	0.01	0.01	47.4007	93.9507	101.0857	234.3925	17.9579
novel-m2671-5p	23	TCTATGATGGCGTGCCGGTGGCT	459	9	14	4	13	15	37	150	42	25	2.3509	10.3292	10.4487	38.0087	33.8577	434.5222	505.4283	63.5128	16.0338
novel-m0011-5p	24	TGCTCTTGAACATGGCGCTTGGGG	456	29	20	32	118	21	11	19	11	9	7.5752	14.7559	83.5898	345.002	47.4007	129.1823	64.0209	16.6343	5.7722
novel-m2437-3p	21	TTGACGTTTACTTCTGGCACT	455	17	5	118	80	38	4	10	18	17	4.4406	3.689	308.2372	233.8997	85.7728	46.9754	33.6952	27.2198	10.903
novel-m2336-3p	21	TTGACGTTTACTTCTGGCACT	455	17	5	118	80	38	4	10	18	17	4.4406	3.689	308.2372	233.8997	85.7728	46.9754	33.6952	27.2198	10.903
novel-m2475-3p	24	TTGAAATCGGGGGCTCGCAGGACT	454	20	6	2	10	8	45	102	80	17	5.2243	4.4268	5.2244	29.2375	18.0574	528.4729	343.6912	120.9768	10.903
novel-m1774-3p	24	TTGAAATCGGGGGCTCGCAGGACT	454	20	6	2	10	8	45	102	80	17	5.2243	4.4268	5.2244	29.2375	18.0574	528.4729	343.6912	120.9768	10.903
novel-m2732-5p	20	AAGCACTGTATTTGAACCTG	442	19	25	196	42	0	0	6	12	0	4.9631	18.4449	511.9873	122.7973	0.01	0.01	20.2171	18.1465	0.01
novel-m0374-5p	20	AAGCACTGTATTTGAACCTG	442	19	25	196	42	0	0	6	12	0	4.9631	18.4449	511.9873	122.7973	0.01	0.01	20.2171	18.1465	0.01
novel-m1628-3p	22	TCGGACAAGGACACCGCCTCGG	437	30	62	24	72	80	0	18	17	57	7.8364	45.7434	62.6923	210.5097	180.5743	0.01	60.6514	25.7076	36.5571
novel-m0137-3p	22	TGCAAGATCTCTGATTGTACAG	437	13	7	0	0	5	20	91	99	7	3.3958	5.1646	0.01	0.01	11.2859	234.8769	306.6265	149.7087	4.4895
novel-m0828-5p	23	AAGTTCTGTGGTCCACTCTGGCT	433	100	45	3	0	5	2	0	7	116	26.1214	33.2008	7.8365	0.01	11.2859	23.4877	0.01	10.5855	74.3968
novel-m0829-5p	23	AAGTTCTGTGGTCCACTCTGGCT	433	100	45	3	0	5	2	0	7	116	26.1214	33.2008	7.8365	0.01	11.2859	23.4877	0.01	10.5855	74.3968
novel-m0311-5p	24	CAAGATCACACTGTGTCCCTGTCT	430	15	11	2	12	62	9	19	13	15	3.9182	8.1158	5.2244	35.0849	139.9451	105.6946	64.0209	19.6587	9.6203
novel-m1335-5p	23	TGACTGAATAGGCTCTGGTTGAC	421	18	16	9	18	10	26	73	44	16	4.7019	11.8047	23.5096	52.6274	22.5718	305.3399	245.9751	66.5372	10.2616
novel-m1339-5p	23	TGACTGAATAGGCTCTGGTTGAC	421	18	16	9	18	10	26	73	44	16	4.7019	11.8047	23.5096	52.6274	22.5718	305.3399	245.9751	66.5372	10.2616
novel-m1338-5p	23	TGACTGAATAGGCTCTGGTTGAC	421	18	16	9	18	10	26	73	44	16	4.7019	11.8047	23.5096	52.6274	22.5718	305.3399	245.9751	66.5372	10.2616
novel-m0226-5p	24	TAGGTATCACACTGATCTCACAGG	414	39	22	2	27	18	24	63	19	21	10.1874	16.2315	5.2244	78.9411	40.6292	281.8522	212.2799	28.732	13.4684
novel-m2140-5p	24	TTGGAGTTAAGGACACAGAAGTCT	410	19	23	15	67	71	5	15	18	43	4.9631	16.9693	39.1827	195.891	160.2597	58.7192	50.5428	27.2198	27.5781
novel-m2556-5p	24	TTGGAGTTAAGGACACAGAAGTCT	410	19	23	15	67	71	5	15	18	43	4.9631	16.9693	39.1827	195.891	160.2597	58.7192	50.5428	27.2198	27.5781
novel-m2645-5p	24	TCATATACGCGAATCGCCTGAACG	403	2	24	7	47	59	29	50	38	24	0.5224	17.7071	18.2853	137.4161	133.1735	340.5715	168.4761	57.464	15.3924
novel-m2583-5p	24	TCATATACGCGAATCGCCTGAACG	403	2	24	7	47	59	29	50	38	24	0.5224	17.7071	18.2853	137.4161	133.1735	340.5715	168.4761	57.464	15.3924
novel-m2280-5p	24	TCATATACGCGAATCGCCTGAACG	403	2	24	7	47	59	29	50	38	24	0.5224	17.7071	18.2853	137.4161	133.1735	340.5715	168.4761	57.464	15.3924
novel-m1974-3p	24	TGACAGGTGTGCGTGTTGTTGGCC	397	5	11	0	3	3	45	133	74	15	1.3061	8.1158	0.01	8.7712	6.7715	528.4729	448.1464	111.9035	9.6203
novel-m2702-3p	24	TGACAGGTGTGCGTGTTGTTGGCC	397	5	11	0	3	3	45	133	74	15	1.3061	8.1158	0.01	8.7712	6.7715	528.4729	448.1464	111.9035	9.6203
novel-m0593-3p	24	TGACAGGTGTGCGTGTTGTTGGCC	397	5	11	0	3	3	45	133	74	15	1.3061	8.1158	0.01	8.7712	6.7715	528.4729	448.1464	111.9035	9.6203
novel-m3124-3p	24	TGACAGGTGTGCGTGTTGTTGGCC	397	5	11	0	3	3	45	133	74	15	1.3061	8.1158	0.01	8.7712	6.7715	528.4729	448.1464	111.9035	9.6203
novel-m2966-3p	24	TGACAGGTGTGCGTGTTGTTGGCC	397	5	11	0	3	3	45	133	74	15	1.3061	8.1158	0.01	8.7712	6.7715	528.4729	448.1464	111.9035	9.6203
novel-m1912-3p	24	TGACAGGTGTGCGTGTTGTTGGCC	397	5	11	0	3	3	45	133	74	15	1.3061	8.1158	0.01	8.7712	6.7715	528.4729	448.1464	111.9035	9.6203
novel-m0935-3p	24	TGACAGGTGTGCGTGTTGTTGGCC	397	5	11	0	3	3	45	133	74	15	1.3061	8.1158	0.01	8.7712	6.7715	528.4729	448.1464	111.9035	9.6203
novel-m0524-3p	24	TGACAGGTGTGCGTGTTGTTGGCC	397	5	11	0	3	3	45	133	74	15	1.3061	8.1158	0.01	8.7712	6.7715	528.4729	448.1464	111.9035	9.6203
novel-m0180-3p	22	TAACAACGGACATGTAGAAAGT	396	11	2	111	38	4	4	10	0	0	2.8734	1.4756	289.952	111.1023	9.0287	46.9754	33.6952	0.01	0.01
novel-m0855-3p	22	TAACAACGGACATGTAGAAAGT	396	11	2	111	38	4	4	10	0	0	2.8734	1.4756	289.952	111.1023	9.0287	46.9754	33.6952	0.01	0.01
novel-m1280-3p	23	TAAGTACACTGCACACTCACACC	394	2	0	0	0	4	43	147	62	0	0.5224	0.01	0.01	0.01	9.0287	504.9853	495.3197	93.757	0.01
novel-m1432-5p	24	TCTTGAGATGAAACAATGGCACTG	394	72	30	17	38	33	5	11	16	36	18.8074	22.1339	44.4071	111.1023	74.4869	58.7192	37.0647	24.1954	23.0887
novel-m2950-5p	24	TCTTGAGATGAAACAATGGCACTG	394	72	30	17	38	33	5	11	16	36	18.8074	22.1339	44.4071	111.1023	74.4869	58.7192	37.0647	24.1954	23.0887
novel-m1279-3p	23	TAAGTACACTGCACACTCACACC	394	2	0	0	0	4	43	147	62	0	0.5224	0.01	0.01	0.01	9.0287	504.9853	495.3197	93.757	0.01
novel-m0978-5p	24	TCTTGAGATGAAACAATGGCACTG	394	72	30	17	38	33	5	11	16	36	18.8074	22.1339	44.4071	111.1023	74.4869	58.7192	37.0647	24.1954	23.0887
novel-m2687-5p	24	TCTTGAGATGAAACAATGGCACTG	394	72	30	17	38	33	5	11	16	36	18.8074	22.1339	44.4071	111.1023	74.4869	58.7192	37.0647	24.1954	23.0887
novel-m2083-5p	24	TCTTGAGATGAAACAATGGCACTG	394	72	30	17	38	33	5	11	16	36	18.8074	22.1339	44.4071	111.1023	74.4869	58.7192	37.0647	24.1954	23.0887
novel-m3092-5p	24	TCTTGAGATGAAACAATGGCACTG	394	72	30	17	38	33	5	11	16	36	18.8074	22.1339	44.4071	111.1023	74.4869	58.7192	37.0647	24.1954	23.0887
novel-m1844-5p	24	TCTTGAGATGAAACAATGGCACTG	394	72	30	17	38	33	5	11	16	36	18.8074	22.1339	44.4071	111.1023	74.4869	58.7192	37.0647	24.1954	23.0887
novel-m0977-5p	24	TCTTGAGATGAAACAATGGCACTG	394	72	30	17	38	33	5	11	16	36	18.8074	22.1339	44.4071	111.1023	74.4869	58.7192	37.0647	24.1954	23.0887
novel-m1431-5p	24	TCTTGAGATGAAACAATGGCACTG	394	72	30	17	38	33	5	11	16	36	18.8074	22.1339	44.4071	111.1023	74.4869	58.7192	37.0647	24.1954	23.0887
novel-m0320-3p	23	TAAGTACACTGCACACTCACACC	394	2	0	0	0	4	43	147	62	0	0.5224	0.01	0.01	0.01	9.0287	504.9853	495.3197	93.757	0.01
novel-m1282-3p	23	TAAGTACACTGCACACTCACACC	394	2	0	0	0	4	43	147	62	0	0.5224	0.01	0.01	0.01	9.0287	504.9853	495.3197	93.757	0.01
novel-m1666-5p	24	TCTTGAGATGAAACAATGGCACTG	394	72	30	17	38	33	5	11	16	36	18.8074	22.1339	44.4071	111.1023	74.4869	58.7192	37.0647	24.1954	23.0887
novel-m0499-3p	24	TCAGACATTTGGTGACCGCCGACT	390	0	9	0	2	0	47	131	58	24	0.01	6.6402	0.01	5.8475	0.01	551.9606	441.4074	87.7082	15.3924
novel-m0456-3p	24	TCAGACATTTGGTGACCGCCGACT	390	0	9	0	2	0	47	131	58	24	0.01	6.6402	0.01	5.8475	0.01	551.9606	441.4074	87.7082	15.3924
novel-m0943-5p	24	TTCAGAGACGATGCAGTACCGGGG	389	35	18	2	5	0	47	92	70	21	9.1425	13.2803	5.2244	14.6187	0.01	551.9606	309.996	105.8547	13.4684
novel-m1284-3p	24	TTCAGAGACGATGCAGTACCGGGG	389	35	18	2	5	0	47	92	70	21	9.1425	13.2803	5.2244	14.6187	0.01	551.9606	309.996	105.8547	13.4684
novel-m2219-3p	24	TGCTCGGGAACGTCCTCCTGGACT	387	6	8	8	11	8	46	96	32	28	1.5673	5.9024	20.8974	32.1612	18.0574	540.2168	323.4741	48.3907	17.9579
novel-m3219-3p	23	AGTGACTACGCATTCAGACACTT	385	0	2	151	91	0	0	4	5	0	0.01	1.4756	394.4392	266.0609	0.01	0.01	13.4781	7.561	0.01
novel-m3218-3p	23	AGTGACTACGCATTCAGACACTT	385	0	2	151	91	0	0	4	5	0	0.01	1.4756	394.4392	266.0609	0.01	0.01	13.4781	7.561	0.01
novel-m1074-3p	22	TTTGAACTCATGACTGGGCGGC	379	17	12	54	46	35	4	12	36	24	4.4406	8.8536	141.0577	134.4923	79.0012	46.9754	40.4343	54.4395	15.3924
novel-m1026-5p	26	AGAAATGATGATACCAGAGAATGGTT	378	32	13	129	25	0	0	2	0	0	8.3589	9.5914	336.9712	73.0936	0.01	0.01	6.739	0.01	0.01
novel-m0002-5p	24	TTGTATTGCATCGCTCTGTCAAAC	373	27	22	84	109	0	0	5	9	0	7.0528	16.2315	219.4231	318.6883	0.01	0.01	16.8476	13.6099	0.01
novel-m2670-5p	23	TCTATGATGGCGTGCCGGTGGCT	372	6	4	4	8	2	33	138	39	13	1.5673	2.9512	10.4487	23.39	4.5144	387.5468	464.994	58.9762	8.3376
novel-m0056-5p	24	TGTGAAGGATCCACTCACCCTCGG	371	8	5	0	0	33	24	65	118	21	2.0897	3.689	0.01	0.01	74.4869	281.8522	219.0189	178.4407	13.4684
novel-m1473-5p	24	TGTGAAGGATCCACTCACCCTCGG	371	8	5	0	0	33	24	65	118	21	2.0897	3.689	0.01	0.01	74.4869	281.8522	219.0189	178.4407	13.4684
novel-m1201-5p	24	TGTGAAGGATCCACTCACCCTCGG	371	8	5	0	0	33	24	65	118	21	2.0897	3.689	0.01	0.01	74.4869	281.8522	219.0189	178.4407	13.4684
novel-m2793-3p	24	TAACCTGTTTCTCGATTCCCCAGA	369	5	16	9	41	16	59	103	18	7	1.3061	11.8047	23.5096	119.8736	36.1149	692.8868	347.0608	27.2198	4.4895
novel-m1670-5p	24	TCTGTGCATACTCGGCCCAGGGAA	360	4	12	6	0	8	27	87	91	11	1.0449	8.8536	15.6731	0.01	18.0574	317.0838	293.1484	137.6111	7.0549
novel-m0227-5p	20	TGTGTGAACTAGCAGGTAAC	359	8	6	11	9	0	4	21	211	9	2.0897	4.4268	28.734	26.3137	0.01	46.9754	70.76	319.0762	5.7722
novel-m1035-5p	20	TGTGTGAACTAGCAGGTAAC	359	8	6	11	9	0	4	21	211	9	2.0897	4.4268	28.734	26.3137	0.01	46.9754	70.76	319.0762	5.7722
novel-m2576-5p	20	TGTGTGAACTAGCAGGTAAC	359	8	6	11	9	0	4	21	211	9	2.0897	4.4268	28.734	26.3137	0.01	46.9754	70.76	319.0762	5.7722
novel-m0806-5p	24	TTGGAGTTAAGGACACAGAAGTCT	359	17	19	15	58	63	5	15	18	38	4.4406	14.0181	39.1827	169.5773	142.2022	58.7192	50.5428	27.2198	24.3714
novel-m0843-5p	20	TGTGTGAACTAGCAGGTAAC	359	8	6	11	9	0	4	21	211	9	2.0897	4.4268	28.734	26.3137	0.01	46.9754	70.76	319.0762	5.7722
novel-m0309-3p	24	TTCGATTCGACCTCCCATACGAGT	355	3	3	7	17	21	41	94	70	6	0.7836	2.2134	18.2853	49.7037	47.4007	481.4976	316.7351	105.8547	3.8481
novel-m1557-3p	24	TTCGATTCGACCTCCCATACGAGT	355	3	3	7	17	21	41	94	70	6	0.7836	2.2134	18.2853	49.7037	47.4007	481.4976	316.7351	105.8547	3.8481
novel-m1095-5p	25	ATGATGGACATCCTCCTGCGGCCCC	346	9	17	2	22	18	25	80	36	21	2.3509	12.5425	5.2244	64.3224	40.6292	293.5961	269.5618	54.4395	13.4684
novel-m2063-3p	23	TCCAAGGTGCTGTTTCCAGGCGG	345	19	14	4	11	16	6	46	92	25	4.9631	10.3292	10.4487	32.1612	36.1149	70.4631	154.998	139.1233	16.0338
novel-m0468-3p	24	TATGAATCAACACGCTCTGCTATG	343	5	17	0	0	13	55	101	29	7	1.3061	12.5425	0.01	0.01	29.3433	645.9114	340.3217	43.8541	4.4895
novel-m0672-5p	22	TTGATAGACACCTCTCTTGAGC	340	4	8	81	62	24	2	13	10	16	1.0449	5.9024	211.5866	181.2722	54.1723	23.4877	43.8038	15.1221	10.2616
novel-m2869-5p	22	TTGATAGACACCTCTCTTGAGC	340	4	8	81	62	24	2	13	10	16	1.0449	5.9024	211.5866	181.2722	54.1723	23.4877	43.8038	15.1221	10.2616
novel-m0883-5p	22	TTGATAGACACCTCTCTTGAGC	340	4	8	81	62	24	2	13	10	16	1.0449	5.9024	211.5866	181.2722	54.1723	23.4877	43.8038	15.1221	10.2616
novel-m2867-5p	22	TTGATAGACACCTCTCTTGAGC	340	4	8	81	62	24	2	13	10	16	1.0449	5.9024	211.5866	181.2722	54.1723	23.4877	43.8038	15.1221	10.2616
novel-m2870-5p	22	TTGATAGACACCTCTCTTGAGC	340	4	8	81	62	24	2	13	10	16	1.0449	5.9024	211.5866	181.2722	54.1723	23.4877	43.8038	15.1221	10.2616
novel-m0606-5p	22	TTGATAGACACCTCTCTTGAGC	340	4	8	81	62	24	2	13	10	16	1.0449	5.9024	211.5866	181.2722	54.1723	23.4877	43.8038	15.1221	10.2616
novel-m0897-5p	24	TTAACTGTGAAGTGGTGCTGGAGT	340	18	4	35	12	38	15	38	31	5	4.7019	2.9512	91.4263	35.0849	85.7728	176.1576	128.0418	46.8785	3.2068
novel-m0314-5p	22	TTGATAGACACCTCTCTTGAGC	340	4	8	81	62	24	2	13	10	16	1.0449	5.9024	211.5866	181.2722	54.1723	23.4877	43.8038	15.1221	10.2616
novel-m0282-5p	22	TTGATAGACACCTCTCTTGAGC	340	4	8	81	62	24	2	13	10	16	1.0449	5.9024	211.5866	181.2722	54.1723	23.4877	43.8038	15.1221	10.2616
novel-m1017-5p	22	TTGATAGACACCTCTCTTGAGC	340	4	8	81	62	24	2	13	10	16	1.0449	5.9024	211.5866	181.2722	54.1723	23.4877	43.8038	15.1221	10.2616
novel-m0605-5p	22	TTGATAGACACCTCTCTTGAGC	340	4	8	81	62	24	2	13	10	16	1.0449	5.9024	211.5866	181.2722	54.1723	23.4877	43.8038	15.1221	10.2616
novel-m0936-5p	24	TTAACTGTGAAGTGGTGCTGGAGT	340	18	4	35	12	38	15	38	31	5	4.7019	2.9512	91.4263	35.0849	85.7728	176.1576	128.0418	46.8785	3.2068
novel-m3081-5p	24	TTAACTGTGAAGTGGTGCTGGAGT	340	18	4	35	12	38	15	38	31	5	4.7019	2.9512	91.4263	35.0849	85.7728	176.1576	128.0418	46.8785	3.2068
novel-m0931-5p	22	TTGATAGACACCTCTCTTGAGC	340	4	8	81	62	24	2	13	10	16	1.0449	5.9024	211.5866	181.2722	54.1723	23.4877	43.8038	15.1221	10.2616
novel-m2256-5p	22	TTGATAGACACCTCTCTTGAGC	340	4	8	81	62	24	2	13	10	16	1.0449	5.9024	211.5866	181.2722	54.1723	23.4877	43.8038	15.1221	10.2616
novel-m1967-5p	22	TTGATAGACACCTCTCTTGAGC	340	4	8	81	62	24	2	13	10	16	1.0449	5.9024	211.5866	181.2722	54.1723	23.4877	43.8038	15.1221	10.2616
novel-m0283-5p	22	TTGATAGACACCTCTCTTGAGC	340	4	8	81	62	24	2	13	10	16	1.0449	5.9024	211.5866	181.2722	54.1723	23.4877	43.8038	15.1221	10.2616
novel-m2868-5p	22	TTGATAGACACCTCTCTTGAGC	340	4	8	81	62	24	2	13	10	16	1.0449	5.9024	211.5866	181.2722	54.1723	23.4877	43.8038	15.1221	10.2616
novel-m1680-5p	22	TTGATAGACACCTCTCTTGAGC	340	4	8	81	62	24	2	13	10	16	1.0449	5.9024	211.5866	181.2722	54.1723	23.4877	43.8038	15.1221	10.2616
novel-m3183-5p	22	TTGATAGACACCTCTCTTGAGC	340	4	8	81	62	24	2	13	10	16	1.0449	5.9024	211.5866	181.2722	54.1723	23.4877	43.8038	15.1221	10.2616
novel-m1182-3p	22	GCTGGCTATGGATTCTGTGTCC	338	127	28	5	0	2	0	0	20	28	33.1742	20.6583	13.0609	0.01	4.5144	0.01	0.01	30.2442	17.9579
novel-m1671-3p	21	TGACTGTAGCAGATGAAACAG	336	3	4	0	0	0	10	80	123	0	0.7836	2.9512	0.01	0.01	0.01	117.4384	269.5618	186.0018	0.01
novel-m2103-5p	22	ATTGAGGTCTATCCCGACTTGC	335	7	9	159	58	0	2	6	12	0	1.8285	6.6402	415.3366	169.5773	0.01	23.4877	20.2171	18.1465	0.01
novel-m2320-5p	23	GCACAGCAGGAAGAGCTCCTGGG	330	28	29	0	3	14	43	66	53	13	7.314	21.3961	0.01	8.7712	31.6005	504.9853	222.3885	80.1471	8.3376
novel-m1341-5p	24	TTCTGAACGAATAGGCTGTTCCCT	329	28	37	2	11	16	13	31	19	55	7.314	27.2985	5.2244	32.1612	36.1149	152.67	104.4552	28.732	35.2744
novel-m1858-3p	24	TCATGAATGAAGCTGTATTTCACA	316	38	33	0	6	56	15	13	15	30	9.9261	24.3473	0.01	17.5425	126.402	176.1576	43.8038	22.6831	19.2406
novel-m2585-3p	24	TCATGAATGAAGCTGTATTTCACA	316	38	33	0	6	56	15	13	15	30	9.9261	24.3473	0.01	17.5425	126.402	176.1576	43.8038	22.6831	19.2406
novel-m1900-5p	24	TTCGTATCCTCTTTCCTCAGCGCC	312	10	3	0	0	20	22	76	82	6	2.6121	2.2134	0.01	0.01	45.1436	258.3646	256.0837	124.0012	3.8481
novel-m2722-3p	24	TACGAAAGAATGTTCTGCTTGGTA	311	16	13	5	13	15	18	40	54	37	4.1794	9.5914	13.0609	38.0087	33.8577	211.3892	134.7809	81.6593	23.73
novel-m2358-3p	24	TACGAAAGAATGTTCTGCTTGGTA	311	16	13	5	13	15	18	40	54	37	4.1794	9.5914	13.0609	38.0087	33.8577	211.3892	134.7809	81.6593	23.73
novel-m0974-3p	24	TACGAAAGAATGTTCTGCTTGGTA	311	16	13	5	13	15	18	40	54	37	4.1794	9.5914	13.0609	38.0087	33.8577	211.3892	134.7809	81.6593	23.73
novel-m0239-3p	24	TACGAAAGAATGTTCTGCTTGGTA	311	16	13	5	13	15	18	40	54	37	4.1794	9.5914	13.0609	38.0087	33.8577	211.3892	134.7809	81.6593	23.73
novel-m0961-3p	24	TCATATAGAACCTAAGTGGGGCCC	308	13	14	8	11	56	17	50	25	35	3.3958	10.3292	20.8974	32.1612	126.402	199.6453	168.4761	37.8052	22.4473
novel-m0263-3p	24	TCATATAGAACCTAAGTGGGGCCC	308	13	14	8	11	56	17	50	25	35	3.3958	10.3292	20.8974	32.1612	126.402	199.6453	168.4761	37.8052	22.4473
novel-m1689-3p	24	TCATATAGAACCTAAGTGGGGCCC	308	13	14	8	11	56	17	50	25	35	3.3958	10.3292	20.8974	32.1612	126.402	199.6453	168.4761	37.8052	22.4473
novel-m1764-3p	24	TCATATAGAACCTAAGTGGGGCCC	308	13	14	8	11	56	17	50	25	35	3.3958	10.3292	20.8974	32.1612	126.402	199.6453	168.4761	37.8052	22.4473
novel-m3150-3p	24	TCATATAGAACCTAAGTGGGGCCC	308	13	14	8	11	56	17	50	25	35	3.3958	10.3292	20.8974	32.1612	126.402	199.6453	168.4761	37.8052	22.4473
novel-m3243-3p	24	TCATATAGAACCTAAGTGGGGCCC	308	13	14	8	11	56	17	50	25	35	3.3958	10.3292	20.8974	32.1612	126.402	199.6453	168.4761	37.8052	22.4473
novel-m1619-3p	24	TCATATAGAACCTAAGTGGGGCCC	308	13	14	8	11	56	17	50	25	35	3.3958	10.3292	20.8974	32.1612	126.402	199.6453	168.4761	37.8052	22.4473
novel-m0305-3p	24	TCATATAGAACCTAAGTGGGGCCC	308	13	14	8	11	56	17	50	25	35	3.3958	10.3292	20.8974	32.1612	126.402	199.6453	168.4761	37.8052	22.4473
novel-m2238-3p	24	TCATATAGAACCTAAGTGGGGCCC	308	13	14	8	11	56	17	50	25	35	3.3958	10.3292	20.8974	32.1612	126.402	199.6453	168.4761	37.8052	22.4473
novel-m0257-3p	24	TCATATAGAACCTAAGTGGGGCCC	308	13	14	8	11	56	17	50	25	35	3.3958	10.3292	20.8974	32.1612	126.402	199.6453	168.4761	37.8052	22.4473
novel-m1618-3p	24	TCATATAGAACCTAAGTGGGGCCC	308	13	14	8	11	56	17	50	25	35	3.3958	10.3292	20.8974	32.1612	126.402	199.6453	168.4761	37.8052	22.4473
novel-m2348-3p	24	TCATATAGAACCTAAGTGGGGCCC	308	13	14	8	11	56	17	50	25	35	3.3958	10.3292	20.8974	32.1612	126.402	199.6453	168.4761	37.8052	22.4473
novel-m0613-3p	24	TCATATAGAACCTAAGTGGGGCCC	308	13	14	8	11	56	17	50	25	35	3.3958	10.3292	20.8974	32.1612	126.402	199.6453	168.4761	37.8052	22.4473
novel-m1234-3p	24	TCATATAGAACCTAAGTGGGGCCC	308	13	14	8	11	56	17	50	25	35	3.3958	10.3292	20.8974	32.1612	126.402	199.6453	168.4761	37.8052	22.4473
novel-m1143-3p	24	TGGGACGTTGAGGCATCACTGCAC	297	14	7	5	28	34	17	25	19	17	3.657	5.1646	13.0609	81.8649	76.7441	199.6453	84.238	28.732	10.903
novel-m1607-3p	24	TGGGACGTTGAGGCATCACTGCAC	297	14	7	5	28	34	17	25	19	17	3.657	5.1646	13.0609	81.8649	76.7441	199.6453	84.238	28.732	10.903
novel-m2260-3p	24	TGGGACGTTGAGGCATCACTGCAC	297	14	7	5	28	34	17	25	19	17	3.657	5.1646	13.0609	81.8649	76.7441	199.6453	84.238	28.732	10.903
novel-m1948-3p	24	TGGGACGTTGAGGCATCACTGCAC	297	14	7	5	28	34	17	25	19	17	3.657	5.1646	13.0609	81.8649	76.7441	199.6453	84.238	28.732	10.903
novel-m0539-3p	24	TGGGACGTTGAGGCATCACTGCAC	297	14	7	5	28	34	17	25	19	17	3.657	5.1646	13.0609	81.8649	76.7441	199.6453	84.238	28.732	10.903
novel-m2703-3p	24	TGGGACGTTGAGGCATCACTGCAC	297	14	7	5	28	34	17	25	19	17	3.657	5.1646	13.0609	81.8649	76.7441	199.6453	84.238	28.732	10.903
novel-m1139-3p	24	TGGGACGTTGAGGCATCACTGCAC	297	14	7	5	28	34	17	25	19	17	3.657	5.1646	13.0609	81.8649	76.7441	199.6453	84.238	28.732	10.903
novel-m2838-3p	24	TGGGACGTTGAGGCATCACTGCAC	297	14	7	5	28	34	17	25	19	17	3.657	5.1646	13.0609	81.8649	76.7441	199.6453	84.238	28.732	10.903
novel-m0812-5p	24	ACAACACGTAGGGCAGCATCTTGT	297	8	6	4	15	13	28	73	52	15	2.0897	4.4268	10.4487	43.8562	29.3433	328.8276	245.9751	78.6349	9.6203
novel-m2438-3p	24	TGGGACGTTGAGGCATCACTGCAC	297	14	7	5	28	34	17	25	19	17	3.657	5.1646	13.0609	81.8649	76.7441	199.6453	84.238	28.732	10.903
novel-m1248-5p	24	ACAACACGTAGGGCAGCATCTTGT	297	8	6	4	15	13	28	73	52	15	2.0897	4.4268	10.4487	43.8562	29.3433	328.8276	245.9751	78.6349	9.6203
novel-m2717-5p	24	ACAACACGTAGGGCAGCATCTTGT	297	8	6	4	15	13	28	73	52	15	2.0897	4.4268	10.4487	43.8562	29.3433	328.8276	245.9751	78.6349	9.6203
novel-m1422-3p	24	TGGGACGTTGAGGCATCACTGCAC	297	14	7	5	28	34	17	25	19	17	3.657	5.1646	13.0609	81.8649	76.7441	199.6453	84.238	28.732	10.903
novel-m1367-5p	24	ACAACACGTAGGGCAGCATCTTGT	297	8	6	4	15	13	28	73	52	15	2.0897	4.4268	10.4487	43.8562	29.3433	328.8276	245.9751	78.6349	9.6203
novel-m2479-5p	23	TAGAAAGAGAACAAATGGAAAGC	291	28	5	55	33	26	0	14	4	14	7.314	3.689	143.6699	96.4836	58.6866	0.01	47.1733	6.0488	8.9789
novel-m1475-3p	24	TACTTGATTGCAGAGGCTGTGCTC	289	30	11	0	4	94	2	11	16	25	7.8364	8.1158	0.01	11.695	212.1748	23.4877	37.0647	24.1954	16.0338
novel-m1476-3p	24	TACTTGATTGCAGAGGCTGTGCTC	289	30	11	0	4	94	2	11	16	25	7.8364	8.1158	0.01	11.695	212.1748	23.4877	37.0647	24.1954	16.0338
novel-m3101-3p	24	TACTTGATTGCAGAGGCTGTGCTC	289	30	11	0	4	94	2	11	16	25	7.8364	8.1158	0.01	11.695	212.1748	23.4877	37.0647	24.1954	16.0338
novel-m0480-3p	24	TGATTCATCTGAGCTGATCTGGGG	288	15	15	0	0	63	21	36	16	3	3.9182	11.0669	0.01	0.01	142.2022	246.6207	121.3028	24.1954	1.9241
novel-m3227-3p	24	TGATTCATCTGAGCTGATCTGGGG	288	15	15	0	0	63	21	36	16	3	3.9182	11.0669	0.01	0.01	142.2022	246.6207	121.3028	24.1954	1.9241
novel-m1179-5p	25	TTGGACTGAAGGTCTGTCTGCACTG	285	27	14	6	13	38	16	32	23	24	7.0528	10.3292	15.6731	38.0087	85.7728	187.9015	107.8247	34.7808	15.3924
novel-m0558-3p	21	TAGGATTGTACTGTTTCAAGG	284	22	6	5	5	27	5	30	55	20	5.7467	4.4268	13.0609	14.6187	60.9438	58.7192	101.0857	83.1715	12.827
novel-m2761-3p	24	TGAGACCACTAGTGGACACCCAGG	283	0	0	0	0	6	31	66	122	2	0.01	0.01	0.01	0.01	13.5431	364.0591	222.3885	184.4896	1.2827
novel-m0479-3p	23	TGTAGTTGTTCCAGTCTGTCCTC	269	4	2	45	50	11	8	29	11	2	1.0449	1.4756	117.5481	146.1873	24.829	93.9507	97.7161	16.6343	1.2827
novel-m3226-3p	23	TGTAGTTGTTCCAGTCTGTCCTC	269	4	2	45	50	11	8	29	11	2	1.0449	1.4756	117.5481	146.1873	24.829	93.9507	97.7161	16.6343	1.2827
novel-m1278-3p	24	TAGTTTCGGTTTAATCACTCAGCC	268	4	2	0	4	8	31	76	36	0	1.0449	1.4756	0.01	11.695	18.0574	364.0591	256.0837	54.4395	0.01
novel-m1977-3p	24	TAGTTTCGGTTTAATCACTCAGCC	268	4	2	0	4	8	31	76	36	0	1.0449	1.4756	0.01	11.695	18.0574	364.0591	256.0837	54.4395	0.01
novel-m2474-3p	24	TAGTTTCGGTTTAATCACTCAGCC	268	4	2	0	4	8	31	76	36	0	1.0449	1.4756	0.01	11.695	18.0574	364.0591	256.0837	54.4395	0.01
novel-m0084-3p	24	TAGTTTCGGTTTAATCACTCAGCC	268	4	2	0	4	8	31	76	36	0	1.0449	1.4756	0.01	11.695	18.0574	364.0591	256.0837	54.4395	0.01
novel-m2340-3p	24	TAGTTTCGGTTTAATCACTCAGCC	268	4	2	0	4	8	31	76	36	0	1.0449	1.4756	0.01	11.695	18.0574	364.0591	256.0837	54.4395	0.01
novel-m2584-3p	24	TAGTTTCGGTTTAATCACTCAGCC	268	4	2	0	4	8	31	76	36	0	1.0449	1.4756	0.01	11.695	18.0574	364.0591	256.0837	54.4395	0.01
novel-m3148-3p	24	TAGTTTCGGTTTAATCACTCAGCC	268	4	2	0	4	8	31	76	36	0	1.0449	1.4756	0.01	11.695	18.0574	364.0591	256.0837	54.4395	0.01
novel-m1281-3p	24	TAGTTTCGGTTTAATCACTCAGCC	268	4	2	0	4	8	31	76	36	0	1.0449	1.4756	0.01	11.695	18.0574	364.0591	256.0837	54.4395	0.01
novel-m2470-5p	22	AACAAGTAATCAAGAATAGGCC	265	94	23	4	4	2	0	0	0	28	24.5541	16.9693	10.4487	11.695	4.5144	0.01	0.01	0.01	17.9579
novel-m2343-5p	22	AACAAGTAATCAAGAATAGGCC	265	94	23	4	4	2	0	0	0	28	24.5541	16.9693	10.4487	11.695	4.5144	0.01	0.01	0.01	17.9579
novel-m0496-5p	20	CTGGGATGATTAAATGAACC	261	23	7	91	34	0	0	12	4	0	6.0079	5.1646	237.7084	99.4074	0.01	0.01	40.4343	6.0488	0.01
novel-m2691-5p	20	CAGAACTGGACGGATCTGCC	258	17	2	77	35	16	0	0	11	2	4.4406	1.4756	201.1379	102.3311	36.1149	0.01	0.01	16.6343	1.2827
novel-m2990-5p	23	ATCAAGGACATGACTGTTGGGAT	258	11	8	55	32	15	3	9	9	3	2.8734	5.9024	143.6699	93.5599	33.8577	35.2315	30.3257	13.6099	1.9241
novel-m2149-5p	23	TGAGACTAAAGAAACAGGGGAGA	257	3	0	11	19	18	18	27	57	3	0.7836	0.01	28.734	55.5512	40.6292	211.3892	90.9771	86.1959	1.9241
novel-m0174-3p	23	TATGAGATTCAAATGGACTAATT	253	3	0	95	18	2	0	3	0	0	0.7836	0.01	248.1571	52.6274	4.5144	0.01	10.1086	0.01	0.01
novel-m1761-3p	21	TACGTTCATAGGAATGACCCT	251	0	2	127	41	7	0	7	9	0	0.01	1.4756	331.7469	119.8736	15.8002	0.01	23.5867	13.6099	0.01
novel-m2381-3p	21	TACGTTCATAGGAATGACCCT	251	0	2	127	41	7	0	7	9	0	0.01	1.4756	331.7469	119.8736	15.8002	0.01	23.5867	13.6099	0.01
novel-m2099-5p	23	TCACTCAGAATTTGGACAGCACT	251	16	19	33	22	59	3	8	15	2	4.1794	14.0181	86.2019	64.3224	133.1735	35.2315	26.9562	22.6831	1.2827
novel-m1872-3p	21	TACGTTCATAGGAATGACCCT	251	0	2	127	41	7	0	7	9	0	0.01	1.4756	331.7469	119.8736	15.8002	0.01	23.5867	13.6099	0.01
novel-m0898-5p	22	TACGAACTGTTAGAACTCTTGT	250	13	7	54	53	50	0	0	2	0	3.3958	5.1646	141.0577	154.9585	112.8589	0.01	0.01	3.0244	0.01
novel-m1648-5p	24	TGTCAGCGAAGTCTCTCTCGGGCA	246	2	0	4	44	103	0	0	0	6	0.5224	0.01	10.4487	128.6448	232.4894	0.01	0.01	0.01	3.8481
novel-m1896-3p	21	AGCGAGGCTAGAGTCACATCC	245	19	0	105	21	0	0	2	5	0	4.9631	0.01	274.2789	61.3987	0.01	0.01	6.739	7.561	0.01
novel-m2812-3p	24	TCGCATTCTGGTCCTGCTGCACTC	244	17	12	0	4	44	15	20	47	7	4.4406	8.8536	0.01	11.695	99.3158	176.1576	67.3904	71.0739	4.4895
novel-m0243-5p	24	TACACAGGAGACTGACGAGTAGCT	244	0	2	0	0	0	33	81	49	0	0.01	1.4756	0.01	0.01	0.01	387.5468	272.9313	74.0983	0.01
novel-m2925-3p	24	TCGCATTCTGGTCCTGCTGCACTC	244	17	12	0	4	44	15	20	47	7	4.4406	8.8536	0.01	11.695	99.3158	176.1576	67.3904	71.0739	4.4895
novel-m2927-3p	24	TCGCATTCTGGTCCTGCTGCACTC	244	17	12	0	4	44	15	20	47	7	4.4406	8.8536	0.01	11.695	99.3158	176.1576	67.3904	71.0739	4.4895
novel-m2813-3p	24	TCGCATTCTGGTCCTGCTGCACTC	244	17	12	0	4	44	15	20	47	7	4.4406	8.8536	0.01	11.695	99.3158	176.1576	67.3904	71.0739	4.4895
novel-m2928-3p	24	TCGCATTCTGGTCCTGCTGCACTC	244	17	12	0	4	44	15	20	47	7	4.4406	8.8536	0.01	11.695	99.3158	176.1576	67.3904	71.0739	4.4895
novel-m2924-3p	24	TCGCATTCTGGTCCTGCTGCACTC	244	17	12	0	4	44	15	20	47	7	4.4406	8.8536	0.01	11.695	99.3158	176.1576	67.3904	71.0739	4.4895
novel-m2923-3p	24	TCGCATTCTGGTCCTGCTGCACTC	244	17	12	0	4	44	15	20	47	7	4.4406	8.8536	0.01	11.695	99.3158	176.1576	67.3904	71.0739	4.4895
novel-m0105-3p	24	TCGCATTCTGGTCCTGCTGCACTC	244	17	12	0	4	44	15	20	47	7	4.4406	8.8536	0.01	11.695	99.3158	176.1576	67.3904	71.0739	4.4895
novel-m2814-3p	24	TCGCATTCTGGTCCTGCTGCACTC	244	17	12	0	4	44	15	20	47	7	4.4406	8.8536	0.01	11.695	99.3158	176.1576	67.3904	71.0739	4.4895
novel-m2926-3p	24	TCGCATTCTGGTCCTGCTGCACTC	244	17	12	0	4	44	15	20	47	7	4.4406	8.8536	0.01	11.695	99.3158	176.1576	67.3904	71.0739	4.4895
novel-m0904-3p	20	TATGATGGTTGTAGCCCGAT	243	6	0	115	19	0	0	3	20	0	1.5673	0.01	300.4007	55.5512	0.01	0.01	10.1086	30.2442	0.01
novel-m2009-3p	21	GTCCAGTGATTATAACTATTG	242	29	9	88	21	0	3	3	11	2	7.5752	6.6402	229.8718	61.3987	0.01	35.2315	10.1086	16.6343	1.2827
novel-m0459-5p	23	TGGACGATCGGGTCTGGCTCGAT	241	0	0	0	0	4	7	34	131	2	0.01	0.01	0.01	0.01	9.0287	82.2069	114.5637	198.0995	1.2827
novel-m3258-5p	24	TGTAGAATGAACGGATGCTCAACG	241	23	4	0	2	18	22	49	24	26	6.0079	2.9512	0.01	5.8475	40.6292	258.3646	165.1066	36.293	16.6752
novel-m0160-5p	24	TGTAGAATGAACGGATGCTCAACG	241	23	4	0	2	18	22	49	24	26	6.0079	2.9512	0.01	5.8475	40.6292	258.3646	165.1066	36.293	16.6752
novel-m0234-5p	24	TGTAGAATGAACGGATGCTCAACG	241	23	4	0	2	18	22	49	24	26	6.0079	2.9512	0.01	5.8475	40.6292	258.3646	165.1066	36.293	16.6752
novel-m1492-5p	23	AAGGATTGAAGGGCTCGCTCTCT	241	0	0	61	87	24	3	2	2	0	0.01	0.01	159.343	254.3659	54.1723	35.2315	6.739	3.0244	0.01
novel-m2281-5p	24	TGTAGAATGAACGGATGCTCAACG	241	23	4	0	2	18	22	49	24	26	6.0079	2.9512	0.01	5.8475	40.6292	258.3646	165.1066	36.293	16.6752
novel-m1083-5p	24	TGTAGAATGAACGGATGCTCAACG	241	23	4	0	2	18	22	49	24	26	6.0079	2.9512	0.01	5.8475	40.6292	258.3646	165.1066	36.293	16.6752
novel-m0914-5p	24	TCCGAGCAGTACGGCCACCGGCAG	240	6	7	0	7	12	36	63	31	5	1.5673	5.1646	0.01	20.4662	27.0861	422.7784	212.2799	46.8785	3.2068
novel-m0659-5p	24	TCCGAGCAGTACGGCCACCGGCAG	240	6	7	0	7	12	36	63	31	5	1.5673	5.1646	0.01	20.4662	27.0861	422.7784	212.2799	46.8785	3.2068
novel-m1724-3p	24	TCTGCATGTAAGTGGACCTTGAGA	239	12	19	6	58	16	2	4	47	13	3.1346	14.0181	15.6731	169.5773	36.1149	23.4877	13.4781	71.0739	8.3376
novel-m0810-3p	24	TCTGCATGTAAGTGGACCTTGAGA	239	12	19	6	58	16	2	4	47	13	3.1346	14.0181	15.6731	169.5773	36.1149	23.4877	13.4781	71.0739	8.3376
novel-m1930-3p	24	TCTGCATGTAAGTGGACCTTGAGA	239	12	19	6	58	16	2	4	47	13	3.1346	14.0181	15.6731	169.5773	36.1149	23.4877	13.4781	71.0739	8.3376
novel-m2004-3p	24	TCTGCATGTAAGTGGACCTTGAGA	239	12	19	6	58	16	2	4	47	13	3.1346	14.0181	15.6731	169.5773	36.1149	23.4877	13.4781	71.0739	8.3376
novel-m0129-3p	24	TCTGCATGTAAGTGGACCTTGAGA	239	12	19	6	58	16	2	4	47	13	3.1346	14.0181	15.6731	169.5773	36.1149	23.4877	13.4781	71.0739	8.3376
novel-m2053-3p	24	TCTGCATGTAAGTGGACCTTGAGA	239	12	19	6	58	16	2	4	47	13	3.1346	14.0181	15.6731	169.5773	36.1149	23.4877	13.4781	71.0739	8.3376
novel-m0407-3p	24	TCTGCATGTAAGTGGACCTTGAGA	239	12	19	6	58	16	2	4	47	13	3.1346	14.0181	15.6731	169.5773	36.1149	23.4877	13.4781	71.0739	8.3376
novel-m0091-3p	24	TCTGCATGTAAGTGGACCTTGAGA	239	12	19	6	58	16	2	4	47	13	3.1346	14.0181	15.6731	169.5773	36.1149	23.4877	13.4781	71.0739	8.3376
novel-m1725-3p	24	TCTGCATGTAAGTGGACCTTGAGA	239	12	19	6	58	16	2	4	47	13	3.1346	14.0181	15.6731	169.5773	36.1149	23.4877	13.4781	71.0739	8.3376
novel-m0244-3p	24	TCTGCATGTAAGTGGACCTTGAGA	239	12	19	6	58	16	2	4	47	13	3.1346	14.0181	15.6731	169.5773	36.1149	23.4877	13.4781	71.0739	8.3376
novel-m2196-3p	24	TCTGCATGTAAGTGGACCTTGAGA	239	12	19	6	58	16	2	4	47	13	3.1346	14.0181	15.6731	169.5773	36.1149	23.4877	13.4781	71.0739	8.3376
novel-m0359-3p	24	TCTGCATGTAAGTGGACCTTGAGA	239	12	19	6	58	16	2	4	47	13	3.1346	14.0181	15.6731	169.5773	36.1149	23.4877	13.4781	71.0739	8.3376
novel-m2195-3p	24	TCTGCATGTAAGTGGACCTTGAGA	239	12	19	6	58	16	2	4	47	13	3.1346	14.0181	15.6731	169.5773	36.1149	23.4877	13.4781	71.0739	8.3376
novel-m1107-3p	24	TCTGCATGTAAGTGGACCTTGAGA	239	12	19	6	58	16	2	4	47	13	3.1346	14.0181	15.6731	169.5773	36.1149	23.4877	13.4781	71.0739	8.3376
novel-m1727-3p	22	TGTAAGCCAGTGAATCGTCCTC	238	0	0	118	38	0	0	3	10	4	0.01	0.01	308.2372	111.1023	0.01	0.01	10.1086	15.1221	2.5654
novel-m2039-3p	24	TTCTACTCTAACGATCGTGGCATG	235	2	2	18	34	39	16	21	28	7	0.5224	1.4756	47.0192	99.4074	88.03	187.9015	70.76	42.3419	4.4895
novel-m2626-3p	24	TTCTACTCTAACGATCGTGGCATG	235	2	2	18	34	39	16	21	28	7	0.5224	1.4756	47.0192	99.4074	88.03	187.9015	70.76	42.3419	4.4895
novel-m2943-3p	24	TTCTACTCTAACGATCGTGGCATG	235	2	2	18	34	39	16	21	28	7	0.5224	1.4756	47.0192	99.4074	88.03	187.9015	70.76	42.3419	4.4895
novel-m2923-5p	23	CTGCACGGTACTGGAGAGTGACA	233	27	16	7	2	27	4	7	43	13	7.0528	11.8047	18.2853	5.8475	60.9438	46.9754	23.5867	65.025	8.3376
novel-m1538-3p	23	TCTGTGCGTACTCGGCCCACCCT	233	4	2	0	0	2	27	52	92	0	1.0449	1.4756	0.01	0.01	4.5144	317.0838	175.2151	139.1233	0.01
novel-m0132-3p	23	TCTGTGCGTACTCGGCCCACCCT	233	4	2	0	0	2	27	52	92	0	1.0449	1.4756	0.01	0.01	4.5144	317.0838	175.2151	139.1233	0.01
novel-m2812-5p	23	CTGCACGGTACTGGAGAGTGACA	233	27	16	7	2	27	4	7	43	13	7.0528	11.8047	18.2853	5.8475	60.9438	46.9754	23.5867	65.025	8.3376
novel-m2023-3p	23	TCCGTTATGAGGTTGTGCTCAGG	232	21	20	2	2	25	6	15	28	26	5.4855	14.7559	5.2244	5.8475	56.4295	70.4631	50.5428	42.3419	16.6752
novel-m1066-3p	23	TCCGTTATGAGGTTGTGCTCAGG	232	21	20	2	2	25	6	15	28	26	5.4855	14.7559	5.2244	5.8475	56.4295	70.4631	50.5428	42.3419	16.6752
novel-m2024-3p	23	TCCGTTATGAGGTTGTGCTCAGG	232	21	20	2	2	25	6	15	28	26	5.4855	14.7559	5.2244	5.8475	56.4295	70.4631	50.5428	42.3419	16.6752
novel-m0215-3p	23	TCCGTTATGAGGTTGTGCTCAGG	232	21	20	2	2	25	6	15	28	26	5.4855	14.7559	5.2244	5.8475	56.4295	70.4631	50.5428	42.3419	16.6752
novel-m0981-5p	24	TCAGAGACTGATTCTTGAGTGCCC	230	2	0	0	0	0	19	55	101	3	0.5224	0.01	0.01	0.01	0.01	223.133	185.3237	152.7332	1.9241
novel-m2888-5p	24	TCAGAGACTGATTCTTGAGTGCCC	230	2	0	0	0	0	19	55	101	3	0.5224	0.01	0.01	0.01	0.01	223.133	185.3237	152.7332	1.9241
novel-m0980-5p	24	TCAGAGACTGATTCTTGAGTGCCC	230	2	0	0	0	0	19	55	101	3	0.5224	0.01	0.01	0.01	0.01	223.133	185.3237	152.7332	1.9241
novel-m2206-5p	24	TTGTAAAGAAGGCTTCGGGGCGTC	229	8	10	6	10	3	17	45	42	5	2.0897	7.378	15.6731	29.2375	6.7715	199.6453	151.6285	63.5128	3.2068
novel-m2700-5p	24	TTGTAAAGAAGGCTTCGGGGCGTC	229	8	10	6	10	3	17	45	42	5	2.0897	7.378	15.6731	29.2375	6.7715	199.6453	151.6285	63.5128	3.2068
novel-m1496-3p	20	TTGGTTGTGAGATTCAAGGC	229	11	6	75	30	23	0	5	2	10	2.8734	4.4268	195.9135	87.7124	51.9151	0.01	16.8476	3.0244	6.4135
novel-m0169-5p	21	TTGGCTCAGAATCGTCTAGAT	229	3	2	87	34	9	0	2	4	3	0.7836	1.4756	227.2597	99.4074	20.3146	0.01	6.739	6.0488	1.9241
novel-m0772-3p	23	TGTCGTAGTTCCGTTCTGTGGGG	225	9	7	0	2	5	10	28	79	33	2.3509	5.1646	0.01	5.8475	11.2859	117.4384	94.3466	119.4646	21.1646
novel-m1543-3p	23	TGGACGATCGGGTCTGGCTCGAT	225	0	0	0	0	2	7	31	127	2	0.01	0.01	0.01	0.01	4.5144	82.2069	104.4552	192.0506	1.2827
novel-m1399-3p	23	TGTCGTAGTTCCGTTCTGTGGGG	225	9	7	0	2	5	10	28	79	33	2.3509	5.1646	0.01	5.8475	11.2859	117.4384	94.3466	119.4646	21.1646
novel-m0291-3p	22	ATGGAAGTCAATGGCTGCTGTC	223	75	15	4	0	0	2	0	8	17	19.5911	11.0669	10.4487	0.01	0.01	23.4877	0.01	12.0977	10.903
novel-m0631-3p	22	ATGGAAGTCAATGGCTGCTGTC	223	75	15	4	0	0	2	0	8	17	19.5911	11.0669	10.4487	0.01	0.01	23.4877	0.01	12.0977	10.903
novel-m1991-3p	22	ATGGAAGTCAATGGCTGCTGTC	223	75	15	4	0	0	2	0	8	17	19.5911	11.0669	10.4487	0.01	0.01	23.4877	0.01	12.0977	10.903
novel-m1240-3p	22	ATGGAAGTCAATGGCTGCTGTC	223	75	15	4	0	0	2	0	8	17	19.5911	11.0669	10.4487	0.01	0.01	23.4877	0.01	12.0977	10.903
novel-m0640-3p	22	ATGGAAGTCAATGGCTGCTGTC	223	75	15	4	0	0	2	0	8	17	19.5911	11.0669	10.4487	0.01	0.01	23.4877	0.01	12.0977	10.903
novel-m1084-3p	22	ATGGAAGTCAATGGCTGCTGTC	223	75	15	4	0	0	2	0	8	17	19.5911	11.0669	10.4487	0.01	0.01	23.4877	0.01	12.0977	10.903
novel-m2625-3p	22	ATGGAAGTCAATGGCTGCTGTC	223	75	15	4	0	0	2	0	8	17	19.5911	11.0669	10.4487	0.01	0.01	23.4877	0.01	12.0977	10.903
novel-m1789-5p	24	TGCTATTTGGACTCTACCTGGTCT	222	23	6	10	31	20	8	8	2	14	6.0079	4.4268	26.1218	90.6361	45.1436	93.9507	26.9562	3.0244	8.9789
novel-m1630-3p	24	TTCACACTGAGGACCGACCACGCT	222	23	10	0	9	34	7	27	29	14	6.0079	7.378	0.01	26.3137	76.7441	82.2069	90.9771	43.8541	8.9789
novel-m2692-5p	24	TGCTATTTGGACTCTACCTGGTCT	222	23	6	10	31	20	8	8	2	14	6.0079	4.4268	26.1218	90.6361	45.1436	93.9507	26.9562	3.0244	8.9789
novel-m1788-5p	24	TGCTATTTGGACTCTACCTGGTCT	222	23	6	10	31	20	8	8	2	14	6.0079	4.4268	26.1218	90.6361	45.1436	93.9507	26.9562	3.0244	8.9789
novel-m3140-3p	24	TTCTCAAGTAGACACAGGGGCACT	221	24	43	3	4	8	0	7	23	8	6.2691	31.7253	7.8365	11.695	18.0574	0.01	23.5867	34.7808	5.1308
novel-m0088-3p	24	TTCTCAAGTAGACACAGGGGCACT	221	24	43	3	4	8	0	7	23	8	6.2691	31.7253	7.8365	11.695	18.0574	0.01	23.5867	34.7808	5.1308
novel-m1405-3p	24	TTCTCAAGTAGACACAGGGGCACT	221	24	43	3	4	8	0	7	23	8	6.2691	31.7253	7.8365	11.695	18.0574	0.01	23.5867	34.7808	5.1308
novel-m0634-3p	24	TTCTCAAGTAGACACAGGGGCACT	221	24	43	3	4	8	0	7	23	8	6.2691	31.7253	7.8365	11.695	18.0574	0.01	23.5867	34.7808	5.1308
novel-m3138-3p	24	TTCTCAAGTAGACACAGGGGCACT	221	24	43	3	4	8	0	7	23	8	6.2691	31.7253	7.8365	11.695	18.0574	0.01	23.5867	34.7808	5.1308
novel-m0086-3p	24	TTCTCAAGTAGACACAGGGGCACT	221	24	43	3	4	8	0	7	23	8	6.2691	31.7253	7.8365	11.695	18.0574	0.01	23.5867	34.7808	5.1308
novel-m0474-3p	24	TTCTCAAGTAGACACAGGGGCACT	221	24	43	3	4	8	0	7	23	8	6.2691	31.7253	7.8365	11.695	18.0574	0.01	23.5867	34.7808	5.1308
novel-m1011-3p	24	TGAATTCTCACTTGATTGCAGTTG	219	17	7	7	29	32	7	17	15	14	4.4406	5.1646	18.2853	84.7886	72.2297	82.2069	57.2819	22.6831	8.9789
novel-m2694-3p	24	CAAGAGAGAAGGTCTGGATAGGCA	217	22	28	5	33	12	3	3	2	34	5.7467	20.6583	13.0609	96.4836	27.0861	35.2315	10.1086	3.0244	21.806
novel-m1322-5p	24	TGTTATGGTATTGGTGCAAGCACT	213	16	4	3	20	29	7	27	25	0	4.1794	2.9512	7.8365	58.4749	65.4582	82.2069	90.9771	37.8052	0.01
novel-m0837-3p	20	TAACAGAACACCACTCGGGT	213	2	3	39	7	0	7	18	56	0	0.5224	2.2134	101.875	20.4662	0.01	82.2069	60.6514	84.6837	0.01
novel-m1297-3p	20	TAACAGAACACCACTCGGGT	213	2	3	39	7	0	7	18	56	0	0.5224	2.2134	101.875	20.4662	0.01	82.2069	60.6514	84.6837	0.01
novel-m0930-3p	20	TAACAGAACACCACTCGGGT	213	2	3	39	7	0	7	18	56	0	0.5224	2.2134	101.875	20.4662	0.01	82.2069	60.6514	84.6837	0.01
novel-m0025-3p	20	TAACAGAACACCACTCGGGT	213	2	3	39	7	0	7	18	56	0	0.5224	2.2134	101.875	20.4662	0.01	82.2069	60.6514	84.6837	0.01
novel-m1921-3p	20	TAACAGAACACCACTCGGGT	213	2	3	39	7	0	7	18	56	0	0.5224	2.2134	101.875	20.4662	0.01	82.2069	60.6514	84.6837	0.01
novel-m1901-3p	20	TAACAGAACACCACTCGGGT	213	2	3	39	7	0	7	18	56	0	0.5224	2.2134	101.875	20.4662	0.01	82.2069	60.6514	84.6837	0.01
novel-m0927-3p	20	TAACAGAACACCACTCGGGT	213	2	3	39	7	0	7	18	56	0	0.5224	2.2134	101.875	20.4662	0.01	82.2069	60.6514	84.6837	0.01
novel-m1427-3p	20	TAACAGAACACCACTCGGGT	213	2	3	39	7	0	7	18	56	0	0.5224	2.2134	101.875	20.4662	0.01	82.2069	60.6514	84.6837	0.01
novel-m0134-5p	24	TCTGGTTGAAGCGCTCGACGAGCC	212	8	3	0	6	4	23	44	33	19	2.0897	2.2134	0.01	17.5425	9.0287	270.1084	148.259	49.9029	12.1857
novel-m2780-3p	24	AACACAATGATGTTGGACATGTTG	211	16	4	6	12	103	2	7	4	7	4.1794	2.9512	15.6731	35.0849	232.4894	23.4877	23.5867	6.0488	4.4895
novel-m2903-3p	24	AACACAATGATGTTGGACATGTTG	211	16	4	6	12	103	2	7	4	7	4.1794	2.9512	15.6731	35.0849	232.4894	23.4877	23.5867	6.0488	4.4895
novel-m0547-3p	24	AACACAATGATGTTGGACATGTTG	211	16	4	6	12	103	2	7	4	7	4.1794	2.9512	15.6731	35.0849	232.4894	23.4877	23.5867	6.0488	4.4895
novel-m0339-3p	24	AACACAATGATGTTGGACATGTTG	211	16	4	6	12	103	2	7	4	7	4.1794	2.9512	15.6731	35.0849	232.4894	23.4877	23.5867	6.0488	4.4895
novel-m0976-3p	24	AACACAATGATGTTGGACATGTTG	211	16	4	6	12	103	2	7	4	7	4.1794	2.9512	15.6731	35.0849	232.4894	23.4877	23.5867	6.0488	4.4895
novel-m2779-3p	24	AACACAATGATGTTGGACATGTTG	211	16	4	6	12	103	2	7	4	7	4.1794	2.9512	15.6731	35.0849	232.4894	23.4877	23.5867	6.0488	4.4895
novel-m0543-3p	24	AACACAATGATGTTGGACATGTTG	211	16	4	6	12	103	2	7	4	7	4.1794	2.9512	15.6731	35.0849	232.4894	23.4877	23.5867	6.0488	4.4895
novel-m1979-5p	24	TTCTCTAGCAATCTCTGGAGCACT	210	10	5	18	13	17	15	42	23	6	2.6121	3.689	47.0192	38.0087	38.372	176.1576	141.5199	34.7808	3.8481
novel-m1975-5p	24	TTCTCTAGCAATCTCTGGAGCACT	210	10	5	18	13	17	15	42	23	6	2.6121	3.689	47.0192	38.0087	38.372	176.1576	141.5199	34.7808	3.8481
novel-m1995-5p	24	TTCTCTAGCAATCTCTGGAGCACT	210	10	5	18	13	17	15	42	23	6	2.6121	3.689	47.0192	38.0087	38.372	176.1576	141.5199	34.7808	3.8481
novel-m3233-5p	24	TTCTCTAGCAATCTCTGGAGCACT	210	10	5	18	13	17	15	42	23	6	2.6121	3.689	47.0192	38.0087	38.372	176.1576	141.5199	34.7808	3.8481
novel-m1978-5p	24	TTCTCTAGCAATCTCTGGAGCACT	210	10	5	18	13	17	15	42	23	6	2.6121	3.689	47.0192	38.0087	38.372	176.1576	141.5199	34.7808	3.8481
novel-m1911-5p	24	TTCTCTAGCAATCTCTGGAGCACT	210	10	5	18	13	17	15	42	23	6	2.6121	3.689	47.0192	38.0087	38.372	176.1576	141.5199	34.7808	3.8481
novel-m0525-5p	24	TTCTCTAGCAATCTCTGGAGCACT	210	10	5	18	13	17	15	42	23	6	2.6121	3.689	47.0192	38.0087	38.372	176.1576	141.5199	34.7808	3.8481
novel-m0594-5p	24	TTCTCTAGCAATCTCTGGAGCACT	210	10	5	18	13	17	15	42	23	6	2.6121	3.689	47.0192	38.0087	38.372	176.1576	141.5199	34.7808	3.8481
novel-m0569-3p	24	TCCCAGAACTTCCACCAGTCTCCT	209	0	0	0	0	0	20	60	46	4	0.01	0.01	0.01	0.01	0.01	234.8769	202.1713	69.5616	2.5654
novel-m2303-5p	24	TGAATCAACAGGTCGGGAGACAAC	209	0	2	0	0	0	26	78	21	3	0.01	1.4756	0.01	0.01	0.01	305.3399	262.8227	31.7564	1.9241
novel-m2677-5p	22	TAAAGCTTAGTACTTGACGAGC	209	7	3	71	12	5	2	12	12	2	1.8285	2.2134	185.4648	35.0849	11.2859	23.4877	40.4343	18.1465	1.2827
novel-m0365-3p	24	TCCCAGAACTTCCACCAGTCTCCT	209	0	0	0	0	0	20	60	46	4	0.01	0.01	0.01	0.01	0.01	234.8769	202.1713	69.5616	2.5654
novel-m2136-3p	24	TCCCAGAACTTCCACCAGTCTCCT	209	0	0	0	0	0	20	60	46	4	0.01	0.01	0.01	0.01	0.01	234.8769	202.1713	69.5616	2.5654
novel-m1232-5p	24	TACTTTGGCACTGCAGGGCGTCAC	208	18	10	0	0	15	15	51	0	19	4.7019	7.378	0.01	0.01	33.8577	176.1576	171.8456	0.01	12.1857
novel-m2159-5p	24	TACTTTGGCACTGCAGGGCGTCAC	208	18	10	0	0	15	15	51	0	19	4.7019	7.378	0.01	0.01	33.8577	176.1576	171.8456	0.01	12.1857
novel-m0706-5p	24	TACTTTGGCACTGCAGGGCGTCAC	208	18	10	0	0	15	15	51	0	19	4.7019	7.378	0.01	0.01	33.8577	176.1576	171.8456	0.01	12.1857
novel-m0348-3p	26	TCGGTTTCTGGGAGCCTGGCTAGAGC	207	21	22	3	14	24	15	5	13	33	5.4855	16.2315	7.8365	40.9324	54.1723	176.1576	16.8476	19.6587	21.1646
novel-m1676-5p	23	TAGATTCGACCCTCCTGTGCAGT	205	0	0	0	2	4	33	82	11	6	0.01	0.01	0.01	5.8475	9.0287	387.5468	276.3008	16.6343	3.8481
novel-m2210-3p	24	TGACTTTAATCCAGAACACCGGCA	202	12	12	0	3	11	14	32	25	8	3.1346	8.8536	0.01	8.7712	24.829	164.4138	107.8247	37.8052	5.1308
novel-m3142-3p	24	TTGTTCTAGAACTTGGATACACCT	202	10	11	7	19	24	11	24	10	17	2.6121	8.1158	18.2853	55.5512	54.1723	129.1823	80.8685	15.1221	10.903
novel-m1191-3p	24	TTGTTCTAGAACTTGGATACACCT	202	10	11	7	19	24	11	24	10	17	2.6121	8.1158	18.2853	55.5512	54.1723	129.1823	80.8685	15.1221	10.903
novel-m1385-5p	24	TCTGTGCATATTCGGCCCATAGGA	200	6	9	2	13	21	18	36	27	6	1.5673	6.6402	5.2244	38.0087	47.4007	211.3892	121.3028	40.8297	3.8481
novel-m0670-3p	24	ATGGAGCACATGGCCTCTCGGCAG	199	14	22	3	4	4	22	35	15	22	3.657	16.2315	7.8365	11.695	9.0287	258.3646	117.9333	22.6831	14.1097
novel-m0301-3p	24	ATGGAGCACATGGCCTCTCGGCAG	199	14	22	3	4	4	22	35	15	22	3.657	16.2315	7.8365	11.695	9.0287	258.3646	117.9333	22.6831	14.1097
novel-m0176-5p	24	TCGACGAGCAGAATCAGAGCGGCG	197	11	3	17	17	17	8	9	16	6	2.8734	2.2134	44.4071	49.7037	38.372	93.9507	30.3257	24.1954	3.8481
novel-m0182-5p	23	TATTGGATTAAGAGAGACTGGGC	195	32	14	21	13	12	0	0	13	18	8.3589	10.3292	54.8558	38.0087	27.0861	0.01	0.01	19.6587	11.5443
novel-m1700-5p	24	CACCGTGGGAGAGCTCGTCGAGGC	195	8	6	0	0	2	25	41	45	3	2.0897	4.4268	0.01	0.01	4.5144	293.5961	138.1504	68.0494	1.9241
novel-m3170-5p	24	CACCGTGGGAGAGCTCGTCGAGGC	195	8	6	0	0	2	25	41	45	3	2.0897	4.4268	0.01	0.01	4.5144	293.5961	138.1504	68.0494	1.9241
novel-m2321-5p	24	CACCGTGGGAGAGCTCGTCGAGGC	195	8	6	0	0	2	25	41	45	3	2.0897	4.4268	0.01	0.01	4.5144	293.5961	138.1504	68.0494	1.9241
novel-m2117-5p	24	CACCGTGGGAGAGCTCGTCGAGGC	195	8	6	0	0	2	25	41	45	3	2.0897	4.4268	0.01	0.01	4.5144	293.5961	138.1504	68.0494	1.9241
novel-m1243-3p	20	TAACAGAACACCACTCGGGT	186	2	3	27	7	0	4	18	56	0	0.5224	2.2134	70.5289	20.4662	0.01	46.9754	60.6514	84.6837	0.01
novel-m1530-5p	24	TACATATGGAATGGGCCTCTGAGG	186	22	10	2	9	32	15	12	2	14	5.7467	7.378	5.2244	26.3137	72.2297	176.1576	40.4343	3.0244	8.9789
novel-m3144-5p	24	TACATATGGAATGGGCCTCTGAGG	186	22	10	2	9	32	15	12	2	14	5.7467	7.378	5.2244	26.3137	72.2297	176.1576	40.4343	3.0244	8.9789
novel-m0774-5p	24	TCCTAGGATAGTTGTATCGTCAGC	184	15	10	0	0	11	13	24	26	8	3.9182	7.378	0.01	0.01	24.829	152.67	80.8685	39.3174	5.1308
novel-m1594-3p	24	TCCTAGGATAGTTGTATCGTCAGC	184	15	10	0	0	11	13	24	26	8	3.9182	7.378	0.01	0.01	24.829	152.67	80.8685	39.3174	5.1308
novel-m1108-5p	24	TCCTAGGATAGTTGTATCGTCAGC	184	15	10	0	0	11	13	24	26	8	3.9182	7.378	0.01	0.01	24.829	152.67	80.8685	39.3174	5.1308
novel-m1378-3p	24	TCCTAGGATAGTTGTATCGTCAGC	184	15	10	0	0	11	13	24	26	8	3.9182	7.378	0.01	0.01	24.829	152.67	80.8685	39.3174	5.1308
novel-m1253-5p	24	TGCTACCTTCCTCAACCAGGCTCC	183	0	3	2	0	0	6	57	60	8	0.01	2.2134	5.2244	0.01	0.01	70.4631	192.0628	90.7326	5.1308
novel-m2973-5p	24	TGCTACCTTCCTCAACCAGGCTCC	183	0	3	2	0	0	6	57	60	8	0.01	2.2134	5.2244	0.01	0.01	70.4631	192.0628	90.7326	5.1308
novel-m0805-5p	24	TTGTTTAATCGAACCAATTGGGCT	183	8	0	0	6	74	0	4	0	0	2.0897	0.01	0.01	17.5425	167.0312	0.01	13.4781	0.01	0.01
novel-m0502-5p	24	TTGTTTAATCGAACCAATTGGGCT	183	8	0	0	6	74	0	4	0	0	2.0897	0.01	0.01	17.5425	167.0312	0.01	13.4781	0.01	0.01
novel-m1517-5p	24	TTGTTTAATCGAACCAATTGGGCT	183	8	0	0	6	74	0	4	0	0	2.0897	0.01	0.01	17.5425	167.0312	0.01	13.4781	0.01	0.01
novel-m3225-5p	24	TCAGTCTGTTCGCTGGATTGCGGA	182	14	12	8	32	21	0	7	7	12	3.657	8.8536	20.8974	93.5599	47.4007	0.01	23.5867	10.5855	7.6962
novel-m2623-5p	24	TCAGTCTGTTCGCTGGATTGCGGA	182	14	12	8	32	21	0	7	7	12	3.657	8.8536	20.8974	93.5599	47.4007	0.01	23.5867	10.5855	7.6962
novel-m1723-5p	24	TCAGTCTGTTCGCTGGATTGCGGA	182	14	12	8	32	21	0	7	7	12	3.657	8.8536	20.8974	93.5599	47.4007	0.01	23.5867	10.5855	7.6962
novel-m1722-5p	24	TCAGTCTGTTCGCTGGATTGCGGA	182	14	12	8	32	21	0	7	7	12	3.657	8.8536	20.8974	93.5599	47.4007	0.01	23.5867	10.5855	7.6962
novel-m0478-5p	24	TCAGTCTGTTCGCTGGATTGCGGA	182	14	12	8	32	21	0	7	7	12	3.657	8.8536	20.8974	93.5599	47.4007	0.01	23.5867	10.5855	7.6962
novel-m0212-3p	24	AACGTAGAGATGCTGATCCTGAGA	181	2	36	0	8	9	2	11	0	36	0.5224	26.5607	0.01	23.39	20.3146	23.4877	37.0647	0.01	23.0887
novel-m0449-3p	24	AACGTAGAGATGCTGATCCTGAGA	181	2	36	0	8	9	2	11	0	36	0.5224	26.5607	0.01	23.39	20.3146	23.4877	37.0647	0.01	23.0887
novel-m0050-3p	24	AACGTAGAGATGCTGATCCTGAGA	181	2	36	0	8	9	2	11	0	36	0.5224	26.5607	0.01	23.39	20.3146	23.4877	37.0647	0.01	23.0887
novel-m1656-5p	23	TAGTTCTCTACCTCTGGTCTACT	180	0	0	0	0	0	23	91	16	0	0.01	0.01	0.01	0.01	0.01	270.1084	306.6265	24.1954	0.01
novel-m1230-5p	22	TACGGATGGCTGTCAGGACCTC	179	22	8	7	5	17	7	21	42	11	5.7467	5.9024	18.2853	14.6187	38.372	82.2069	70.76	63.5128	7.0549
novel-m0522-5p	22	TCTGTAGGTTACTTCGTTCAGC	179	5	8	9	12	7	12	35	48	5	1.3061	5.9024	23.5096	35.0849	15.8002	140.9261	117.9333	72.5861	3.2068
novel-m3070-5p	23	TACATTCATTGATGTCGTTGGGT	177	40	29	10	7	4	0	0	0	24	10.4486	21.3961	26.1218	20.4662	9.0287	0.01	0.01	0.01	15.3924
novel-m2876-5p	23	TACATTCATTGATGTCGTTGGGT	177	40	29	10	7	4	0	0	0	24	10.4486	21.3961	26.1218	20.4662	9.0287	0.01	0.01	0.01	15.3924
novel-m2728-5p	23	TGAGCAGTTGGTCAAAGCCTGGC	176	2	2	0	0	2	13	39	70	0	0.5224	1.4756	0.01	0.01	4.5144	152.67	131.4114	105.8547	0.01
novel-m0080-5p	23	TGAGCAGTTGGTCAAAGCCTGGC	176	2	2	0	0	2	13	39	70	0	0.5224	1.4756	0.01	0.01	4.5144	152.67	131.4114	105.8547	0.01
novel-m1147-5p	23	TGAGCAGTTGGTCAAAGCCTGGC	176	2	2	0	0	2	13	39	70	0	0.5224	1.4756	0.01	0.01	4.5144	152.67	131.4114	105.8547	0.01
novel-m3293-5p	23	TGAGCAGTTGGTCAAAGCCTGGC	176	2	2	0	0	2	13	39	70	0	0.5224	1.4756	0.01	0.01	4.5144	152.67	131.4114	105.8547	0.01
novel-m2819-5p	23	TGAGCAGTTGGTCAAAGCCTGGC	176	2	2	0	0	2	13	39	70	0	0.5224	1.4756	0.01	0.01	4.5144	152.67	131.4114	105.8547	0.01
novel-m2564-5p	23	TGAGCAGTTGGTCAAAGCCTGGC	176	2	2	0	0	2	13	39	70	0	0.5224	1.4756	0.01	0.01	4.5144	152.67	131.4114	105.8547	0.01
novel-m3168-5p	23	TGAGCAGTTGGTCAAAGCCTGGC	176	2	2	0	0	2	13	39	70	0	0.5224	1.4756	0.01	0.01	4.5144	152.67	131.4114	105.8547	0.01
novel-m3164-5p	23	TGAGCAGTTGGTCAAAGCCTGGC	176	2	2	0	0	2	13	39	70	0	0.5224	1.4756	0.01	0.01	4.5144	152.67	131.4114	105.8547	0.01
novel-m2567-5p	23	TGAGCAGTTGGTCAAAGCCTGGC	176	2	2	0	0	2	13	39	70	0	0.5224	1.4756	0.01	0.01	4.5144	152.67	131.4114	105.8547	0.01
novel-m3167-5p	23	TGAGCAGTTGGTCAAAGCCTGGC	176	2	2	0	0	2	13	39	70	0	0.5224	1.4756	0.01	0.01	4.5144	152.67	131.4114	105.8547	0.01
novel-m1704-5p	23	TGAGCAGTTGGTCAAAGCCTGGC	176	2	2	0	0	2	13	39	70	0	0.5224	1.4756	0.01	0.01	4.5144	152.67	131.4114	105.8547	0.01
novel-m1708-3p	23	TGAGATCGTGCAGAGAGTACCTG	173	18	6	0	0	37	9	19	19	10	4.7019	4.4268	0.01	0.01	83.5156	105.6946	64.0209	28.732	6.4135
novel-m1236-5p	24	TAGGAATTGGTTCTGGACTGCCCT	172	0	0	0	0	2	16	41	88	0	0.01	0.01	0.01	0.01	4.5144	187.9015	138.1504	133.0744	0.01
novel-m2831-3p	24	TATTGTTCTACTCAACACCAAGGG	171	2	0	17	26	4	18	20	13	0	0.5224	0.01	44.4071	76.0174	9.0287	211.3892	67.3904	19.6587	0.01
novel-m3057-3p	24	TATTGTTCTACTCAACACCAAGGG	171	2	0	17	26	4	18	20	13	0	0.5224	0.01	44.4071	76.0174	9.0287	211.3892	67.3904	19.6587	0.01
novel-m2377-3p	24	TTCTGGCGAACTCCGCCTTTGGAC	170	5	0	10	40	54	0	2	0	2	1.3061	0.01	26.1218	116.9498	121.8876	0.01	6.739	0.01	1.2827
novel-m1220-3p	24	TTCGAGGGGCGCACAGTCGCGACT	170	7	10	2	9	16	3	16	41	16	1.8285	7.378	5.2244	26.3137	36.1149	35.2315	53.9124	62.0006	10.2616
novel-m2849-5p	20	CAAGATTTGATGTGCAGAGC	169	16	7	34	23	23	0	0	2	12	4.1794	5.1646	88.8141	67.2462	51.9151	0.01	0.01	3.0244	7.6962
novel-m1233-5p	24	TCCCATAGTATTCAGGCGTCAGAC	167	13	14	0	21	13	6	12	4	20	3.3958	10.3292	0.01	61.3987	29.3433	70.4631	40.4343	6.0488	12.827
novel-m0049-3p	24	TGACAGATCTAAGGCTTAGCAGGA	167	20	12	0	2	20	0	7	0	23	5.2243	8.8536	0.01	5.8475	45.1436	0.01	23.5867	0.01	14.7511
novel-m0789-5p	24	TCCCATAGTATTCAGGCGTCAGAC	167	13	14	0	21	13	6	12	4	20	3.3958	10.3292	0.01	61.3987	29.3433	70.4631	40.4343	6.0488	12.827
novel-m2872-3p	24	TGACAGATCTAAGGCTTAGCAGGA	167	20	12	0	2	20	0	7	0	23	5.2243	8.8536	0.01	5.8475	45.1436	0.01	23.5867	0.01	14.7511
novel-m2991-5p	24	TCCCATAGTATTCAGGCGTCAGAC	167	13	14	0	21	13	6	12	4	20	3.3958	10.3292	0.01	61.3987	29.3433	70.4631	40.4343	6.0488	12.827
novel-m1192-3p	24	TGTTACGGAATACCCAGGAGGCTG	166	7	13	0	0	5	28	35	20	7	1.8285	9.5914	0.01	0.01	11.2859	328.8276	117.9333	30.2442	4.4895
novel-m2612-5p	23	TACTCGAGTCTACTCTGCGGAAT	166	10	6	36	17	4	5	19	10	5	2.6121	4.4268	94.0385	49.7037	9.0287	58.7192	64.0209	15.1221	3.2068
novel-m1542-5p	23	TCAGTGCAGAATCTGAAGGTGCC	166	2	4	0	0	4	21	45	30	3	0.5224	2.9512	0.01	0.01	9.0287	246.6207	151.6285	45.3663	1.9241
novel-m2434-5p	23	TCAGTGCAGAATCTGAAGGTGCC	166	2	4	0	0	4	21	45	30	3	0.5224	2.9512	0.01	0.01	9.0287	246.6207	151.6285	45.3663	1.9241
novel-m1506-5p	23	TCAGTGCAGAATCTGAAGGTGCC	166	2	4	0	0	4	21	45	30	3	0.5224	2.9512	0.01	0.01	9.0287	246.6207	151.6285	45.3663	1.9241
novel-m2432-5p	23	TCAGTGCAGAATCTGAAGGTGCC	166	2	4	0	0	4	21	45	30	3	0.5224	2.9512	0.01	0.01	9.0287	246.6207	151.6285	45.3663	1.9241
novel-m0306-5p	23	TCAGTGCAGAATCTGAAGGTGCC	166	2	4	0	0	4	21	45	30	3	0.5224	2.9512	0.01	0.01	9.0287	246.6207	151.6285	45.3663	1.9241
novel-m2433-5p	23	TCAGTGCAGAATCTGAAGGTGCC	166	2	4	0	0	4	21	45	30	3	0.5224	2.9512	0.01	0.01	9.0287	246.6207	151.6285	45.3663	1.9241
novel-m1169-3p	24	TGTTACGGAATACCCAGGAGGCTG	166	7	13	0	0	5	28	35	20	7	1.8285	9.5914	0.01	0.01	11.2859	328.8276	117.9333	30.2442	4.4895
novel-m1400-3p	24	TGTTACGGAATACCCAGGAGGCTG	166	7	13	0	0	5	28	35	20	7	1.8285	9.5914	0.01	0.01	11.2859	328.8276	117.9333	30.2442	4.4895
novel-m2065-5p	23	TCAGTGCAGAATCTGAAGGTGCC	166	2	4	0	0	4	21	45	30	3	0.5224	2.9512	0.01	0.01	9.0287	246.6207	151.6285	45.3663	1.9241
novel-m1953-3p	23	TGAAGTGATGAGTTGCATGTAGT	164	22	7	52	10	0	0	7	0	2	5.7467	5.1646	135.8334	29.2375	0.01	0.01	23.5867	0.01	1.2827
novel-m0838-5p	23	TCTGGTCGAAGCTCTGCCGGAGG	162	6	2	2	10	17	12	24	22	2	1.5673	1.4756	5.2244	29.2375	38.372	140.9261	80.8685	33.2686	1.2827
novel-m3013-3p	22	TGCACATGTAAGTTCATCAGTG	162	7	3	27	52	23	0	0	0	4	1.8285	2.2134	70.5289	152.0348	51.9151	0.01	0.01	0.01	2.5654
novel-m0881-5p	24	TCTGTGCATACTTGGCCCAGGGAA	161	2	4	0	0	0	27	53	20	2	0.5224	2.9512	0.01	0.01	0.01	317.0838	178.5847	30.2442	1.2827
novel-m0941-5p	23	TGTACCGGTGGCGGTCCGAGGAC	160	31	6	0	0	25	0	9	5	19	8.0976	4.4268	0.01	0.01	56.4295	0.01	30.3257	7.561	12.1857
novel-m0039-3p	24	TGAGAAAATCGAGAACGGACATCC	159	10	6	2	22	45	6	0	2	15	2.6121	4.4268	5.2244	64.3224	101.573	70.4631	0.01	3.0244	9.6203
novel-m2790-5p	24	TACCATGGTTAATGTTGTCGGCCA	158	7	12	2	0	4	18	27	19	3	1.8285	8.8536	5.2244	0.01	9.0287	211.3892	90.9771	28.732	1.9241
novel-m2219-5p	23	TGCTCGGGAACGTCCCCCTGGAC	158	10	0	0	2	0	22	42	15	20	2.6121	0.01	0.01	5.8475	0.01	258.3646	141.5199	22.6831	12.827
novel-m1184-5p	24	TACCATGGTTAATGTTGTCGGCCA	158	7	12	2	0	4	18	27	19	3	1.8285	8.8536	5.2244	0.01	9.0287	211.3892	90.9771	28.732	1.9241
novel-m0791-5p	24	TACCATGGTTAATGTTGTCGGCCA	158	7	12	2	0	4	18	27	19	3	1.8285	8.8536	5.2244	0.01	9.0287	211.3892	90.9771	28.732	1.9241
novel-m2054-5p	24	TACCATGGTTAATGTTGTCGGCCA	158	7	12	2	0	4	18	27	19	3	1.8285	8.8536	5.2244	0.01	9.0287	211.3892	90.9771	28.732	1.9241
novel-m1030-3p	24	TCCACTCGGAGACCTGGCAGGACC	157	17	11	5	18	17	12	15	18	4	4.4406	8.1158	13.0609	52.6274	38.372	140.9261	50.5428	27.2198	2.5654
novel-m1029-3p	24	TCCACTCGGAGACCTGGCAGGACC	157	17	11	5	18	17	12	15	18	4	4.4406	8.1158	13.0609	52.6274	38.372	140.9261	50.5428	27.2198	2.5654
novel-m2353-3p	22	AAGTTGTTTGAAATATTGGCAC	155	69	10	3	0	0	0	0	3	10	18.0238	7.378	7.8365	0.01	0.01	0.01	0.01	4.5366	6.4135
novel-m2510-3p	22	AAGTTGTTTGAAATATTGGCAC	155	69	10	3	0	0	0	0	3	10	18.0238	7.378	7.8365	0.01	0.01	0.01	0.01	4.5366	6.4135
novel-m1937-5p	21	TAGGATTCAGTCTGATCGGGT	154	2	2	48	20	2	0	2	0	15	0.5224	1.4756	125.3846	58.4749	4.5144	0.01	6.739	0.01	9.6203
novel-m3152-5p	21	TAGGATTCAGTCTGATCGGGT	154	2	2	48	20	2	0	2	0	15	0.5224	1.4756	125.3846	58.4749	4.5144	0.01	6.739	0.01	9.6203
novel-m3009-3p	24	TAGGAATTGGTTCTGGACTGCCCT	154	0	0	0	0	2	11	34	88	0	0.01	0.01	0.01	0.01	4.5144	129.1823	114.5637	133.0744	0.01
novel-m2269-5p	21	TAGGATTCAGTCTGATCGGGT	154	2	2	48	20	2	0	2	0	15	0.5224	1.4756	125.3846	58.4749	4.5144	0.01	6.739	0.01	9.6203
novel-m1854-5p	21	TAGGATTCAGTCTGATCGGGT	154	2	2	48	20	2	0	2	0	15	0.5224	1.4756	125.3846	58.4749	4.5144	0.01	6.739	0.01	9.6203
novel-m3008-3p	24	TAGGAATTGGTTCTGGACTGCCCT	154	0	0	0	0	2	11	34	88	0	0.01	0.01	0.01	0.01	4.5144	129.1823	114.5637	133.0744	0.01
novel-m1215-3p	24	TATTGAGGAAATGCTTCTGTCACT	153	14	3	0	7	39	0	4	11	17	3.657	2.2134	0.01	20.4662	88.03	0.01	13.4781	16.6343	10.903
novel-m3260-3p	24	TATTGAGGAAATGCTTCTGTCACT	153	14	3	0	7	39	0	4	11	17	3.657	2.2134	0.01	20.4662	88.03	0.01	13.4781	16.6343	10.903
novel-m3216-3p	22	TTGGACAAGGACACCGCCTCGG	153	6	10	15	40	19	4	5	10	12	1.5673	7.378	39.1827	116.9498	42.8864	46.9754	16.8476	15.1221	7.6962
novel-m0943-3p	26	TGTTCCACCCGGGGCATCGCTCTGTA	153	10	10	0	16	10	11	32	10	7	2.6121	7.378	0.01	46.7799	22.5718	129.1823	107.8247	15.1221	4.4895
novel-m1398-3p	24	TATTGAGGAAATGCTTCTGTCACT	153	14	3	0	7	39	0	4	11	17	3.657	2.2134	0.01	20.4662	88.03	0.01	13.4781	16.6343	10.903
novel-m0054-5p	24	TTTCCAAGTGTAAGGACAGGCGTC	151	7	2	32	16	31	0	3	0	4	1.8285	1.4756	83.5898	46.7799	69.9725	0.01	10.1086	0.01	2.5654
novel-m1870-5p	24	TTTCCAAGTGTAAGGACAGGCGTC	151	7	2	32	16	31	0	3	0	4	1.8285	1.4756	83.5898	46.7799	69.9725	0.01	10.1086	0.01	2.5654
novel-m2120-3p	20	TTCCAATTTCTAAAGCCTGT	151	7	6	61	10	0	0	2	3	13	1.8285	4.4268	159.343	29.2375	0.01	0.01	6.739	4.5366	8.3376
novel-m1504-5p	24	TGTTTGGTTGTAGGTCCTGTCTGC	151	17	6	5	6	37	2	0	3	14	4.4406	4.4268	13.0609	17.5425	83.5156	23.4877	0.01	4.5366	8.9789
novel-m0918-5p	24	TTACCACTGAGAAACGTCCTGATC	150	13	19	0	9	41	2	0	4	27	3.3958	14.0181	0.01	26.3137	92.5443	23.4877	0.01	6.0488	17.3165
novel-m1803-5p	24	TTACCACTGAGAAACGTCCTGATC	150	13	19	0	9	41	2	0	4	27	3.3958	14.0181	0.01	26.3137	92.5443	23.4877	0.01	6.0488	17.3165
novel-m1903-5p	22	TAGGAATGTAAGCTCTCAGCTT	150	0	0	71	12	2	0	0	0	0	0.01	0.01	185.4648	35.0849	4.5144	0.01	0.01	0.01	0.01
novel-m0310-5p	24	TTACCACTGAGAAACGTCCTGATC	150	13	19	0	9	41	2	0	4	27	3.3958	14.0181	0.01	26.3137	92.5443	23.4877	0.01	6.0488	17.3165
novel-m1157-5p	24	TTACCACTGAGAAACGTCCTGATC	150	13	19	0	9	41	2	0	4	27	3.3958	14.0181	0.01	26.3137	92.5443	23.4877	0.01	6.0488	17.3165
novel-m0312-5p	24	TTACCACTGAGAAACGTCCTGATC	150	13	19	0	9	41	2	0	4	27	3.3958	14.0181	0.01	26.3137	92.5443	23.4877	0.01	6.0488	17.3165
novel-m2222-5p	24	TTACCACTGAGAAACGTCCTGATC	150	13	19	0	9	41	2	0	4	27	3.3958	14.0181	0.01	26.3137	92.5443	23.4877	0.01	6.0488	17.3165
novel-m2423-5p	24	TTACCACTGAGAAACGTCCTGATC	150	13	19	0	9	41	2	0	4	27	3.3958	14.0181	0.01	26.3137	92.5443	23.4877	0.01	6.0488	17.3165
novel-m1687-3p	24	AACGACGAGACGAGATGAATCCTC	150	0	2	0	0	78	8	4	12	23	0.01	1.4756	0.01	0.01	176.0599	93.9507	13.4781	18.1465	14.7511
novel-m1841-5p	20	TGTAAACCCAAACTGCAGGT	147	3	0	75	15	2	0	2	12	0	0.7836	0.01	195.9135	43.8562	4.5144	0.01	6.739	18.1465	0.01
novel-m1560-3p	23	TGAGATCGTGCAGAGAGTACCTG	147	18	4	0	0	32	8	12	23	9	4.7019	2.9512	0.01	0.01	72.2297	93.9507	40.4343	34.7808	5.7722
novel-m0128-5p	20	GCGATTAAATCGTTCGACCA	145	2	0	23	8	4	11	12	18	8	0.5224	0.01	60.0801	23.39	9.0287	129.1823	40.4343	27.2198	5.1308
novel-m0214-5p	24	TGAGATCGACATCTGGTTGGGGGG	145	17	6	2	8	8	10	20	11	12	4.4406	4.4268	5.2244	23.39	18.0574	117.4384	67.3904	16.6343	7.6962
novel-m3128-5p	20	GCGATTAAATCGTTCGACCA	145	2	0	23	8	4	11	12	18	8	0.5224	0.01	60.0801	23.39	9.0287	129.1823	40.4343	27.2198	5.1308
novel-m1669-3p	24	TCCACTTGCATGGGCTCTGGTACT	145	2	0	0	0	2	24	54	25	0	0.5224	0.01	0.01	0.01	4.5144	281.8522	181.9542	37.8052	0.01
novel-m2035-5p	20	GCGATTAAATCGTTCGACCA	145	2	0	23	8	4	11	12	18	8	0.5224	0.01	60.0801	23.39	9.0287	129.1823	40.4343	27.2198	5.1308
novel-m0532-3p	24	TCCACTTGCATGGGCTCTGGTACT	145	2	0	0	0	2	24	54	25	0	0.5224	0.01	0.01	0.01	4.5144	281.8522	181.9542	37.8052	0.01
novel-m0746-5p	24	TCATAATCTTGTAGTCTGTACACT	145	30	20	3	2	6	5	13	4	25	7.8364	14.7559	7.8365	5.8475	13.5431	58.7192	43.8038	6.0488	16.0338
novel-m0253-5p	24	TCCACTTGCATGGGCTCTGGTACT	145	2	0	0	0	2	24	54	25	0	0.5224	0.01	0.01	0.01	4.5144	281.8522	181.9542	37.8052	0.01
novel-m0684-5p	24	TCCACTTGCATGGGCTCTGGTACT	145	2	0	0	0	2	24	54	25	0	0.5224	0.01	0.01	0.01	4.5144	281.8522	181.9542	37.8052	0.01
novel-m2894-3p	23	TGACTCTCTGAATGGTGTCTGGG	144	2	0	0	0	0	13	44	35	0	0.5224	0.01	0.01	0.01	0.01	152.67	148.259	52.9273	0.01
novel-m2965-5p	24	TTCTCTAGCAATCTCTGGAGCACT	144	6	5	16	6	10	7	27	23	6	1.5673	3.689	41.7949	17.5425	22.5718	82.2069	90.9771	34.7808	3.8481
novel-m1113-3p	23	TGACTCTCTGAATGGTGTCTGGG	144	2	0	0	0	0	13	44	35	0	0.5224	0.01	0.01	0.01	0.01	152.67	148.259	52.9273	0.01
novel-m2294-3p	23	TGACTCTCTGAATGGTGTCTGGG	144	2	0	0	0	0	13	44	35	0	0.5224	0.01	0.01	0.01	0.01	152.67	148.259	52.9273	0.01
novel-m2893-3p	23	TGACTCTCTGAATGGTGTCTGGG	144	2	0	0	0	0	13	44	35	0	0.5224	0.01	0.01	0.01	0.01	152.67	148.259	52.9273	0.01
novel-m2252-3p	24	TGATCCGTTTCCCGCTGGTTGGTG	143	0	0	0	0	3	16	44	46	0	0.01	0.01	0.01	0.01	6.7715	187.9015	148.259	69.5616	0.01
novel-m2688-5p	24	TGATCCGTTTCCCGCTGGTTGGTG	143	0	0	0	0	3	16	44	46	0	0.01	0.01	0.01	0.01	6.7715	187.9015	148.259	69.5616	0.01
novel-m1998-3p	24	TGATCCGTTTCCCGCTGGTTGGTG	143	0	0	0	0	3	16	44	46	0	0.01	0.01	0.01	0.01	6.7715	187.9015	148.259	69.5616	0.01
novel-m2689-3p	24	TGATCCGTTTCCCGCTGGTTGGTG	143	0	0	0	0	3	16	44	46	0	0.01	0.01	0.01	0.01	6.7715	187.9015	148.259	69.5616	0.01
novel-m1997-3p	24	TGATCCGTTTCCCGCTGGTTGGTG	143	0	0	0	0	3	16	44	46	0	0.01	0.01	0.01	0.01	6.7715	187.9015	148.259	69.5616	0.01
novel-m1638-3p	24	TGATCCGTTTCCCGCTGGTTGGTG	143	0	0	0	0	3	16	44	46	0	0.01	0.01	0.01	0.01	6.7715	187.9015	148.259	69.5616	0.01
novel-m3158-3p	24	TGATCCGTTTCCCGCTGGTTGGTG	143	0	0	0	0	3	16	44	46	0	0.01	0.01	0.01	0.01	6.7715	187.9015	148.259	69.5616	0.01
novel-m2233-3p	24	TGATCCGTTTCCCGCTGGTTGGTG	143	0	0	0	0	3	16	44	46	0	0.01	0.01	0.01	0.01	6.7715	187.9015	148.259	69.5616	0.01
novel-m1217-3p	24	TGATCCGTTTCCCGCTGGTTGGTG	143	0	0	0	0	3	16	44	46	0	0.01	0.01	0.01	0.01	6.7715	187.9015	148.259	69.5616	0.01
novel-m1109-3p	24	TGATCCGTTTCCCGCTGGTTGGTG	143	0	0	0	0	3	16	44	46	0	0.01	0.01	0.01	0.01	6.7715	187.9015	148.259	69.5616	0.01
novel-m0071-5p	24	TGATCCGTTTCCCGCTGGTTGGTG	143	0	0	0	0	3	16	44	46	0	0.01	0.01	0.01	0.01	6.7715	187.9015	148.259	69.5616	0.01
novel-m1600-3p	24	TGATCCGTTTCCCGCTGGTTGGTG	143	0	0	0	0	3	16	44	46	0	0.01	0.01	0.01	0.01	6.7715	187.9015	148.259	69.5616	0.01
novel-m1601-5p	24	TGATCCGTTTCCCGCTGGTTGGTG	143	0	0	0	0	3	16	44	46	0	0.01	0.01	0.01	0.01	6.7715	187.9015	148.259	69.5616	0.01
novel-m2590-3p	24	TGATCCGTTTCCCGCTGGTTGGTG	143	0	0	0	0	3	16	44	46	0	0.01	0.01	0.01	0.01	6.7715	187.9015	148.259	69.5616	0.01
novel-m3121-3p	24	TGATCCGTTTCCCGCTGGTTGGTG	143	0	0	0	0	3	16	44	46	0	0.01	0.01	0.01	0.01	6.7715	187.9015	148.259	69.5616	0.01
novel-m2356-3p	24	TGATCCGTTTCCCGCTGGTTGGTG	143	0	0	0	0	3	16	44	46	0	0.01	0.01	0.01	0.01	6.7715	187.9015	148.259	69.5616	0.01
novel-m3122-3p	24	TGATCCGTTTCCCGCTGGTTGGTG	143	0	0	0	0	3	16	44	46	0	0.01	0.01	0.01	0.01	6.7715	187.9015	148.259	69.5616	0.01
novel-m2591-3p	24	TGATCCGTTTCCCGCTGGTTGGTG	143	0	0	0	0	3	16	44	46	0	0.01	0.01	0.01	0.01	6.7715	187.9015	148.259	69.5616	0.01
novel-m0557-3p	24	TGATCCGTTTCCCGCTGGTTGGTG	143	0	0	0	0	3	16	44	46	0	0.01	0.01	0.01	0.01	6.7715	187.9015	148.259	69.5616	0.01
novel-m2553-5p	24	TGAGAAGGACATTCTGGACTCACC	142	12	0	5	18	4	2	4	5	8	3.1346	0.01	13.0609	52.6274	9.0287	23.4877	13.4781	7.561	5.1308
novel-m0191-3p	24	TGACTGTGATAGACTGCCTGGGTC	142	7	7	0	0	26	16	21	7	3	1.8285	5.1646	0.01	0.01	58.6866	187.9015	70.76	10.5855	1.9241
novel-m1581-5p	24	TAGGATCTGAAATGTCCACAGACT	141	2	3	0	17	24	12	13	6	17	0.5224	2.2134	0.01	49.7037	54.1723	140.9261	43.8038	9.0733	10.903
novel-m0470-5p	24	TAGGATCTGAAATGTCCACAGACT	141	2	3	0	17	24	12	13	6	17	0.5224	2.2134	0.01	49.7037	54.1723	140.9261	43.8038	9.0733	10.903
novel-m1550-5p	24	TGACATTTGTATGTGGGGCCCGTG	141	22	9	7	19	12	3	13	9	6	5.7467	6.6402	18.2853	55.5512	27.0861	35.2315	43.8038	13.6099	3.8481
novel-m1010-5p	24	TAGGATCTGAAATGTCCACAGACT	141	2	3	0	17	24	12	13	6	17	0.5224	2.2134	0.01	49.7037	54.1723	140.9261	43.8038	9.0733	10.903
novel-m2121-5p	24	TAGGATCTGAAATGTCCACAGACT	141	2	3	0	17	24	12	13	6	17	0.5224	2.2134	0.01	49.7037	54.1723	140.9261	43.8038	9.0733	10.903
novel-m1012-5p	24	TGACATTTGTATGTGGGGCCCGTG	141	22	9	7	19	12	3	13	9	6	5.7467	6.6402	18.2853	55.5512	27.0861	35.2315	43.8038	13.6099	3.8481
novel-m1052-3p	24	TCCAGATGGTCCTGCCAGGTCTCC	141	3	0	0	4	14	13	33	36	3	0.7836	0.01	0.01	11.695	31.6005	152.67	111.1942	54.4395	1.9241
novel-m2751-5p	24	TGACATTTGTATGTGGGGCCCGTG	141	22	9	7	19	12	3	13	9	6	5.7467	6.6402	18.2853	55.5512	27.0861	35.2315	43.8038	13.6099	3.8481
novel-m1053-3p	24	TCCAGATGGTCCTGCCAGGTCTCC	141	3	0	0	4	14	13	33	36	3	0.7836	0.01	0.01	11.695	31.6005	152.67	111.1942	54.4395	1.9241
novel-m2640-3p	24	TCCAGATGGTCCTGCCAGGTCTCC	141	3	0	0	4	14	13	33	36	3	0.7836	0.01	0.01	11.695	31.6005	152.67	111.1942	54.4395	1.9241
novel-m2970-3p	24	TCAGATCTGGAGATCACTTTGGTA	139	25	11	3	7	27	0	0	0	0	6.5304	8.1158	7.8365	20.4662	60.9438	0.01	0.01	0.01	0.01
novel-m2798-3p	24	TGTGCGATGTTCTTTGCGGTGGCC	139	2	0	7	10	14	8	30	23	3	0.5224	0.01	18.2853	29.2375	31.6005	93.9507	101.0857	34.7808	1.9241
novel-m1876-3p	24	TGTGCGATGTTCTTTGCGGTGGCC	139	2	0	7	10	14	8	30	23	3	0.5224	0.01	18.2853	29.2375	31.6005	93.9507	101.0857	34.7808	1.9241
novel-m2385-3p	24	TGTGCGATGTTCTTTGCGGTGGCC	139	2	0	7	10	14	8	30	23	3	0.5224	0.01	18.2853	29.2375	31.6005	93.9507	101.0857	34.7808	1.9241
novel-m0164-3p	24	TCCTTGATCGCCAGCATGTGCTGA	138	10	6	3	5	25	0	10	29	16	2.6121	4.4268	7.8365	14.6187	56.4295	0.01	33.6952	43.8541	10.2616
novel-m2323-3p	24	TCTAGCTTCGCCGGGCATAAGCGG	137	5	3	0	0	0	20	36	37	5	1.3061	2.2134	0.01	0.01	0.01	234.8769	121.3028	55.9518	3.2068
novel-m2322-3p	24	TCTAGCTTCGCCGGGCATAAGCGG	137	5	3	0	0	0	20	36	37	5	1.3061	2.2134	0.01	0.01	0.01	234.8769	121.3028	55.9518	3.2068
novel-m2324-3p	24	TCTAGCTTCGCCGGGCATAAGCGG	137	5	3	0	0	0	20	36	37	5	1.3061	2.2134	0.01	0.01	0.01	234.8769	121.3028	55.9518	3.2068
novel-m3289-5p	21	TATATGCCAACCTGTACATAC	137	10	2	0	0	2	0	28	36	2	2.6121	1.4756	0.01	0.01	4.5144	0.01	94.3466	54.4395	1.2827
novel-m0243-3p	26	TACTGGTGAACTCTTCGTACTTGACT	136	0	0	0	0	0	25	44	8	0	0.01	0.01	0.01	0.01	0.01	293.5961	148.259	12.0977	0.01
novel-m2777-5p	22	TAAAGTTAATTCCTGAACCCCT	136	0	7	51	13	4	2	5	0	2	0.01	5.1646	133.2212	38.0087	9.0287	23.4877	16.8476	0.01	1.2827
novel-m2113-3p	23	TTCGACGGTTCCCCTTGGGGCTG	134	3	4	0	2	5	12	43	28	0	0.7836	2.9512	0.01	5.8475	11.2859	140.9261	144.8894	42.3419	0.01
novel-m0761-3p	24	TGCTGTTGACTGACACTAGAGGGA	134	20	10	0	2	16	3	23	9	17	5.2243	7.378	0.01	5.8475	36.1149	35.2315	77.499	13.6099	10.903
novel-m2090-5p	23	TCTGAAAGGACACTGAGGCACCA	134	11	11	0	0	28	7	18	12	2	2.8734	8.1158	0.01	0.01	63.201	82.2069	60.6514	18.1465	1.2827
novel-m1197-3p	24	TGCTGTTGACTGACACTAGAGGGA	134	20	10	0	2	16	3	23	9	17	5.2243	7.378	0.01	5.8475	36.1149	35.2315	77.499	13.6099	10.903
novel-m2680-3p	24	TGCTGTTGACTGACACTAGAGGGA	134	20	10	0	2	16	3	23	9	17	5.2243	7.378	0.01	5.8475	36.1149	35.2315	77.499	13.6099	10.903
novel-m0698-3p	24	TGCTGTTGACTGACACTAGAGGGA	134	20	10	0	2	16	3	23	9	17	5.2243	7.378	0.01	5.8475	36.1149	35.2315	77.499	13.6099	10.903
novel-m1836-5p	24	TCAGAACATCTGCCTCTCACGCCC	133	11	5	0	0	31	3	4	2	14	2.8734	3.689	0.01	0.01	69.9725	35.2315	13.4781	3.0244	8.9789
novel-m1776-3p	24	TCTGTCGGAGATCGGCCAGTTGGC	132	4	17	0	0	33	6	14	6	9	1.0449	12.5425	0.01	0.01	74.4869	70.4631	47.1733	9.0733	5.7722
novel-m0565-5p	23	TGATTCCAATGTGTTGCCAGGGC	132	2	2	0	0	2	13	41	33	7	0.5224	1.4756	0.01	0.01	4.5144	152.67	138.1504	49.9029	4.4895
novel-m2365-3p	24	TCTGTCGGAGATCGGCCAGTTGGC	132	4	17	0	0	33	6	14	6	9	1.0449	12.5425	0.01	0.01	74.4869	70.4631	47.1733	9.0733	5.7722
novel-m0770-3p	24	TCTGTCGGAGATCGGCCAGTTGGC	132	4	17	0	0	33	6	14	6	9	1.0449	12.5425	0.01	0.01	74.4869	70.4631	47.1733	9.0733	5.7722
novel-m1906-5p	24	TCTGCAGTGTGTGGAAGGCACGTG	131	18	8	0	0	18	4	16	25	3	4.7019	5.9024	0.01	0.01	40.6292	46.9754	53.9124	37.8052	1.9241
novel-m1871-5p	24	TCTGCAGTGTGTGGAAGGCACGTG	131	18	8	0	0	18	4	16	25	3	4.7019	5.9024	0.01	0.01	40.6292	46.9754	53.9124	37.8052	1.9241
novel-m0862-5p	21	TCGTATCGAAGACTCCCCGGT	130	2	2	50	18	6	0	8	6	0	0.5224	1.4756	130.609	52.6274	13.5431	0.01	26.9562	9.0733	0.01
novel-m1698-5p	21	TCGTATCGAAGACTCCCCGGT	130	2	2	50	18	6	0	8	6	0	0.5224	1.4756	130.609	52.6274	13.5431	0.01	26.9562	9.0733	0.01
novel-m0172-5p	21	TCGTATCGAAGACTCCCCGGT	130	2	2	50	18	6	0	8	6	0	0.5224	1.4756	130.609	52.6274	13.5431	0.01	26.9562	9.0733	0.01
novel-m0849-5p	24	TGAGATGTCATTAGCTGGTGCTGC	130	27	4	0	5	10	2	17	3	20	7.0528	2.9512	0.01	14.6187	22.5718	23.4877	57.2819	4.5366	12.827
novel-m2911-5p	24	TACTCCCGGTCGTCCAGATGCTGG	130	0	2	0	0	0	16	45	25	7	0.01	1.4756	0.01	0.01	0.01	187.9015	151.6285	37.8052	4.4895
novel-m0685-5p	21	TCGTATCGAAGACTCCCCGGT	130	2	2	50	18	6	0	8	6	0	0.5224	1.4756	130.609	52.6274	13.5431	0.01	26.9562	9.0733	0.01
novel-m1599-5p	21	TCGTATCGAAGACTCCCCGGT	130	2	2	50	18	6	0	8	6	0	0.5224	1.4756	130.609	52.6274	13.5431	0.01	26.9562	9.0733	0.01
novel-m3061-5p	21	TCGTATCGAAGACTCCCCGGT	130	2	2	50	18	6	0	8	6	0	0.5224	1.4756	130.609	52.6274	13.5431	0.01	26.9562	9.0733	0.01
novel-m1264-5p	21	TCGTATCGAAGACTCCCCGGT	130	2	2	50	18	6	0	8	6	0	0.5224	1.4756	130.609	52.6274	13.5431	0.01	26.9562	9.0733	0.01
novel-m1393-5p	21	TCGTATCGAAGACTCCCCGGT	130	2	2	50	18	6	0	8	6	0	0.5224	1.4756	130.609	52.6274	13.5431	0.01	26.9562	9.0733	0.01
novel-m2406-5p	24	AAGTATCTGAATAAAGAACTGCAT	129	4	4	16	16	13	5	3	0	16	1.0449	2.9512	41.7949	46.7799	29.3433	58.7192	10.1086	0.01	10.2616
novel-m1781-5p	24	AAGTATCTGAATAAAGAACTGCAT	129	4	4	16	16	13	5	3	0	16	1.0449	2.9512	41.7949	46.7799	29.3433	58.7192	10.1086	0.01	10.2616
novel-m2110-5p	24	AAGTATCTGAATAAAGAACTGCAT	129	4	4	16	16	13	5	3	0	16	1.0449	2.9512	41.7949	46.7799	29.3433	58.7192	10.1086	0.01	10.2616
novel-m2424-5p	24	AAGTATCTGAATAAAGAACTGCAT	129	4	4	16	16	13	5	3	0	16	1.0449	2.9512	41.7949	46.7799	29.3433	58.7192	10.1086	0.01	10.2616
novel-m0668-5p	24	TCTGCACAGTTGAAACACCTCGGC	128	10	3	0	9	21	11	18	15	9	2.6121	2.2134	0.01	26.3137	47.4007	129.1823	60.6514	22.6831	5.7722
novel-m0514-5p	24	CCTTGACTCAACAACTGCGGCTGT	127	3	9	15	29	12	2	11	8	0	0.7836	6.6402	39.1827	84.7886	27.0861	23.4877	37.0647	12.0977	0.01
novel-m3199-5p	26	TGCTGTAGCACGTTGGTCTGCCCGGG	127	11	10	2	4	46	2	0	0	27	2.8734	7.378	5.2244	11.695	103.8302	23.4877	0.01	0.01	17.3165
novel-m1036-5p	23	TGAACATTGAACTGTCTGTACCC	127	2	2	60	21	2	0	0	0	2	0.5224	1.4756	156.7308	61.3987	4.5144	0.01	0.01	0.01	1.2827
novel-m1718-3p	22	GTGAAATTGAATGGCGGCTTGA	127	45	11	0	0	2	0	0	0	14	11.7546	8.1158	0.01	0.01	4.5144	0.01	0.01	0.01	8.9789
novel-m2518-5p	26	TGCTGTAGCACGTTGGTCTGCCCGGG	127	11	10	2	4	46	2	0	0	27	2.8734	7.378	5.2244	11.695	103.8302	23.4877	0.01	0.01	17.3165
novel-m2887-5p	24	TCAGAGACTGATTCTTGAGTGCCC	126	0	0	0	0	0	10	42	33	0	0.01	0.01	0.01	0.01	0.01	117.4384	141.5199	49.9029	0.01
novel-m0033-5p	22	TGTTCTGCTGCTGTCTGAGCTG	126	12	10	8	27	17	0	7	2	3	3.1346	7.378	20.8974	78.9411	38.372	0.01	23.5867	3.0244	1.9241
novel-m2518-3p	24	TGACTGACCAGGTGCTGCAGCTCT	124	2	6	13	16	17	2	15	5	4	0.5224	4.4268	33.9583	46.7799	38.372	23.4877	50.5428	7.561	2.5654
novel-m2380-5p	24	TCAAACACTACTCTGTCGGCTGCC	122	7	0	11	23	11	5	10	4	11	1.8285	0.01	28.734	67.2462	24.829	58.7192	33.6952	6.0488	7.0549
novel-m0735-5p	24	TGAGAAACGTCTTAACATAACCGC	122	14	3	0	0	8	11	18	12	14	3.657	2.2134	0.01	0.01	18.0574	129.1823	60.6514	18.1465	8.9789
novel-m0395-5p	24	TCCACTGAGCCGCTGACTGGACCG	122	2	10	5	22	23	0	4	6	10	0.5224	7.378	13.0609	64.3224	51.9151	0.01	13.4781	9.0733	6.4135
novel-m0738-5p	24	TGAGAAACGTCTTAACATAACCGC	122	14	3	0	0	8	11	18	12	14	3.657	2.2134	0.01	0.01	18.0574	129.1823	60.6514	18.1465	8.9789
novel-m0737-5p	24	TGAGAAACGTCTTAACATAACCGC	122	14	3	0	0	8	11	18	12	14	3.657	2.2134	0.01	0.01	18.0574	129.1823	60.6514	18.1465	8.9789
novel-m0394-5p	24	TCCACTGAGCCGCTGACTGGACCG	122	2	10	5	22	23	0	4	6	10	0.5224	7.378	13.0609	64.3224	51.9151	0.01	13.4781	9.0733	6.4135
novel-m2012-5p	24	TGAGAAACGTCTTAACATAACCGC	122	14	3	0	0	8	11	18	12	14	3.657	2.2134	0.01	0.01	18.0574	129.1823	60.6514	18.1465	8.9789
novel-m0889-5p	24	TGTGAGAGTAGGTCTGCCCTGATC	122	11	4	0	0	8	14	14	26	10	2.8734	2.9512	0.01	0.01	18.0574	164.4138	47.1733	39.3174	6.4135
novel-m2629-5p	24	TCCACTGAGCCGCTGACTGGACCG	122	2	10	5	22	23	0	4	6	10	0.5224	7.378	13.0609	64.3224	51.9151	0.01	13.4781	9.0733	6.4135
novel-m0739-5p	24	TGAGAAACGTCTTAACATAACCGC	122	14	3	0	0	8	11	18	12	14	3.657	2.2134	0.01	0.01	18.0574	129.1823	60.6514	18.1465	8.9789
novel-m1477-3p	23	AGTGTCAGAATTGCCTCGTCACC	121	2	3	0	6	17	15	23	16	2	0.5224	2.2134	0.01	17.5425	38.372	176.1576	77.499	24.1954	1.2827
novel-m1498-5p	24	TATTGTATGATCTGACACGTGTAG	121	8	9	4	35	13	0	10	2	7	2.0897	6.6402	10.4487	102.3311	29.3433	0.01	33.6952	3.0244	4.4895
novel-m0409-5p	24	TAAGATTATCCAGGATTAACAGCA	121	15	10	8	0	0	4	19	0	10	3.9182	7.378	20.8974	0.01	0.01	46.9754	64.0209	0.01	6.4135
novel-m1203-5p	24	TATTGTATGATCTGACACGTGTAG	121	8	9	4	35	13	0	10	2	7	2.0897	6.6402	10.4487	102.3311	29.3433	0.01	33.6952	3.0244	4.4895
novel-m1202-5p	24	TATTGTATGATCTGACACGTGTAG	121	8	9	4	35	13	0	10	2	7	2.0897	6.6402	10.4487	102.3311	29.3433	0.01	33.6952	3.0244	4.4895
novel-m3191-5p	24	TAAGATTATCCAGGATTAACAGCA	121	15	10	8	0	0	4	19	0	10	3.9182	7.378	20.8974	0.01	0.01	46.9754	64.0209	0.01	6.4135
novel-m1838-5p	21	TTTGCTGTTAATTTACTGACC	121	0	0	77	10	0	0	0	0	0	0.01	0.01	201.1379	29.2375	0.01	0.01	0.01	0.01	0.01
novel-m1591-3p	24	TCAGTCTGCTGTTGTACTGCCGGG	120	4	8	0	4	9	5	25	19	5	1.0449	5.9024	0.01	11.695	20.3146	58.7192	84.238	28.732	3.2068
novel-m1794-5p	22	TACACCGTAGTACGGAGCTGCT	120	0	0	0	0	0	8	25	63	0	0.01	0.01	0.01	0.01	0.01	93.9507	84.238	95.2692	0.01
novel-m2266-3p	23	TCCTGATGAATTCGCTAGGTGGG	119	16	2	0	0	0	2	0	20	20	4.1794	1.4756	0.01	0.01	0.01	23.4877	0.01	30.2442	12.827
novel-m2468-5p	22	TTCCTGTACAGCTGTACTGCCC	118	0	2	54	22	5	0	3	2	2	0.01	1.4756	141.0577	64.3224	11.2859	0.01	10.1086	3.0244	1.2827
novel-m2111-3p	24	TGCATTCGCGAGACTCTGAGGGGA	118	4	5	0	0	3	20	27	15	5	1.0449	3.689	0.01	0.01	6.7715	234.8769	90.9771	22.6831	3.2068
novel-m2261-3p	21	TACACTGTTTGTAGGTTCGGT	118	0	2	33	10	7	3	9	6	0	0.01	1.4756	86.2019	29.2375	15.8002	35.2315	30.3257	9.0733	0.01
novel-m0064-3p	22	CTCGACTGGAGGAACCACGAGT	117	0	0	35	26	26	0	0	0	3	0.01	0.01	91.4263	76.0174	58.6866	0.01	0.01	0.01	1.9241
novel-m0016-3p	22	CTCGACTGGAGGAACCACGAGT	117	0	0	35	26	26	0	0	0	3	0.01	0.01	91.4263	76.0174	58.6866	0.01	0.01	0.01	1.9241
novel-m1327-3p	22	CTCGACTGGAGGAACCACGAGT	117	0	0	35	26	26	0	0	0	3	0.01	0.01	91.4263	76.0174	58.6866	0.01	0.01	0.01	1.9241
novel-m3284-3p	24	TGAGTACACTGTGTTCCCTGAGGT	117	8	8	0	0	9	5	22	16	11	2.0897	5.9024	0.01	0.01	20.3146	58.7192	74.1295	24.1954	7.0549
novel-m1908-3p	24	TGAGTACACTGTGTTCCCTGAGGT	117	8	8	0	0	9	5	22	16	11	2.0897	5.9024	0.01	0.01	20.3146	58.7192	74.1295	24.1954	7.0549
novel-m0607-3p	22	CTCGACTGGAGGAACCACGAGT	117	0	0	35	26	26	0	0	0	3	0.01	0.01	91.4263	76.0174	58.6866	0.01	0.01	0.01	1.9241
novel-m2830-3p	22	ATTATGAACGCGATATTGCATA	117	26	19	0	2	5	0	0	12	7	6.7916	14.0181	0.01	5.8475	11.2859	0.01	0.01	18.1465	4.4895
novel-m0562-3p	22	CTCGACTGGAGGAACCACGAGT	117	0	0	35	26	26	0	0	0	3	0.01	0.01	91.4263	76.0174	58.6866	0.01	0.01	0.01	1.9241
novel-m0356-3p	22	TTTGTAGTGACTCACGTACCCT	117	0	0	52	3	2	0	6	8	0	0.01	0.01	135.8334	8.7712	4.5144	0.01	20.2171	12.0977	0.01
novel-m0583-3p	22	CTCGACTGGAGGAACCACGAGT	117	0	0	35	26	26	0	0	0	3	0.01	0.01	91.4263	76.0174	58.6866	0.01	0.01	0.01	1.9241
novel-m3193-3p	22	CTCGACTGGAGGAACCACGAGT	117	0	0	35	26	26	0	0	0	3	0.01	0.01	91.4263	76.0174	58.6866	0.01	0.01	0.01	1.9241
novel-m1262-3p	22	ATTATGAACGCGATATTGCATA	117	26	19	0	2	5	0	0	12	7	6.7916	14.0181	0.01	5.8475	11.2859	0.01	0.01	18.1465	4.4895
novel-m0171-3p	22	CTCGACTGGAGGAACCACGAGT	117	0	0	35	26	26	0	0	0	3	0.01	0.01	91.4263	76.0174	58.6866	0.01	0.01	0.01	1.9241
novel-m2454-3p	22	CTCGACTGGAGGAACCACGAGT	117	0	0	35	26	26	0	0	0	3	0.01	0.01	91.4263	76.0174	58.6866	0.01	0.01	0.01	1.9241
novel-m1893-3p	22	ATTATGAACGCGATATTGCATA	117	26	19	0	2	5	0	0	12	7	6.7916	14.0181	0.01	5.8475	11.2859	0.01	0.01	18.1465	4.4895
novel-m0268-3p	22	CTCGACTGGAGGAACCACGAGT	117	0	0	35	26	26	0	0	0	3	0.01	0.01	91.4263	76.0174	58.6866	0.01	0.01	0.01	1.9241
novel-m0763-3p	24	TTCCATTCTACGATCGGCGAGACG	116	3	9	4	6	5	6	21	14	15	0.7836	6.6402	10.4487	17.5425	11.2859	70.4631	70.76	21.1709	9.6203
novel-m2704-3p	24	AAACCCTGACTCTTTCACACACGG	116	9	12	0	0	0	2	4	0	0	2.3509	8.8536	0.01	0.01	0.01	23.4877	13.4781	0.01	0.01
novel-m2778-5p	24	TCACCGGAGTAGCTTTCAGGCGCC	116	0	0	0	2	2	12	47	15	3	0.01	0.01	0.01	5.8475	4.5144	140.9261	158.3675	22.6831	1.9241
novel-m1888-3p	23	TCAACTGGATCCTGCAGAGCCGT	116	10	0	27	12	16	0	6	6	3	2.6121	0.01	70.5289	35.0849	36.1149	0.01	20.2171	9.0733	1.9241
novel-m2138-3p	23	TCACAGTCATGGCGGGCAGACTG	114	3	0	0	0	0	11	28	37	0	0.7836	0.01	0.01	0.01	0.01	129.1823	94.3466	55.9518	0.01
novel-m2945-3p	23	TCACAGTCATGGCGGGCAGACTG	114	3	0	0	0	0	11	28	37	0	0.7836	0.01	0.01	0.01	0.01	129.1823	94.3466	55.9518	0.01
novel-m1357-3p	23	TCACAGTCATGGCGGGCAGACTG	114	3	0	0	0	0	11	28	37	0	0.7836	0.01	0.01	0.01	0.01	129.1823	94.3466	55.9518	0.01
novel-m0588-5p	24	TACTTAGCTGATTCGGGGCCCGGT	114	0	5	4	12	20	2	14	8	9	0.01	3.689	10.4487	35.0849	45.1436	23.4877	47.1733	12.0977	5.7722
novel-m1717-5p	24	TACTTAGCTGATTCGGGGCCCGGT	114	0	5	4	12	20	2	14	8	9	0.01	3.689	10.4487	35.0849	45.1436	23.4877	47.1733	12.0977	5.7722
novel-m0833-5p	24	TACTTAGCTGATTCGGGGCCCGGT	114	0	5	4	12	20	2	14	8	9	0.01	3.689	10.4487	35.0849	45.1436	23.4877	47.1733	12.0977	5.7722
novel-m0990-5p	20	TACTGTAACTCACTGTACGC	114	15	7	2	2	7	0	6	44	3	3.9182	5.1646	5.2244	5.8475	15.8002	0.01	20.2171	66.5372	1.9241
novel-m2675-3p	24	GGAAGATCTAGACCGTATGTGGCC	114	3	14	0	0	0	6	25	14	21	0.7836	10.3292	0.01	0.01	0.01	70.4631	84.238	21.1709	13.4684
novel-m2459-3p	24	GGAAGATCTAGACCGTATGTGGCC	114	3	14	0	0	0	6	25	14	21	0.7836	10.3292	0.01	0.01	0.01	70.4631	84.238	21.1709	13.4684
novel-m2359-3p	23	TCACAGTCATGGCGGGCAGACTG	114	3	0	0	0	0	11	28	37	0	0.7836	0.01	0.01	0.01	0.01	129.1823	94.3466	55.9518	0.01
novel-m0597-5p	20	TACTGTAACTCACTGTACGC	114	15	7	2	2	7	0	6	44	3	3.9182	5.1646	5.2244	5.8475	15.8002	0.01	20.2171	66.5372	1.9241
novel-m1586-3p	23	TCACAGTCATGGCGGGCAGACTG	114	3	0	0	0	0	11	28	37	0	0.7836	0.01	0.01	0.01	0.01	129.1823	94.3466	55.9518	0.01
novel-m1294-5p	27	TGTTGGAGGCTTGACGGTGAACTGAAC	114	11	9	0	0	5	10	19	4	10	2.8734	6.6402	0.01	0.01	11.2859	117.4384	64.0209	6.0488	6.4135
novel-m2018-3p	22	CATCAGATGACTCCTGACATGC	114	2	0	38	30	0	0	0	0	0	0.5224	0.01	99.2628	87.7124	0.01	0.01	0.01	0.01	0.01
novel-m3119-3p	24	GGAAGATCTAGACCGTATGTGGCC	114	3	14	0	0	0	6	25	14	21	0.7836	10.3292	0.01	0.01	0.01	70.4631	84.238	21.1709	13.4684
novel-m2098-3p	24	GGAAGATCTAGACCGTATGTGGCC	114	3	14	0	0	0	6	25	14	21	0.7836	10.3292	0.01	0.01	0.01	70.4631	84.238	21.1709	13.4684
novel-m0632-5p	20	TACTGTAACTCACTGTACGC	114	15	7	2	2	7	0	6	44	3	3.9182	5.1646	5.2244	5.8475	15.8002	0.01	20.2171	66.5372	1.9241
novel-m2305-3p	24	GGAAGATCTAGACCGTATGTGGCC	114	3	14	0	0	0	6	25	14	21	0.7836	10.3292	0.01	0.01	0.01	70.4631	84.238	21.1709	13.4684
novel-m1413-3p	23	TCACAGTCATGGCGGGCAGACTG	114	3	0	0	0	0	11	28	37	0	0.7836	0.01	0.01	0.01	0.01	129.1823	94.3466	55.9518	0.01
novel-m0204-5p	20	TACTGTAACTCACTGTACGC	114	15	7	2	2	7	0	6	44	3	3.9182	5.1646	5.2244	5.8475	15.8002	0.01	20.2171	66.5372	1.9241
novel-m1567-5p	20	TACTGTAACTCACTGTACGC	114	15	7	2	2	7	0	6	44	3	3.9182	5.1646	5.2244	5.8475	15.8002	0.01	20.2171	66.5372	1.9241
novel-m2663-3p	24	GGAAGATCTAGACCGTATGTGGCC	114	3	14	0	0	0	6	25	14	21	0.7836	10.3292	0.01	0.01	0.01	70.4631	84.238	21.1709	13.4684
novel-m1358-3p	23	TCACAGTCATGGCGGGCAGACTG	114	3	0	0	0	0	11	28	37	0	0.7836	0.01	0.01	0.01	0.01	129.1823	94.3466	55.9518	0.01
novel-m2718-5p	24	TCCATGAGCCGCTGGAAGGTGGCG	114	0	2	0	4	5	11	22	47	2	0.01	1.4756	0.01	11.695	11.2859	129.1823	74.1295	71.0739	1.2827
novel-m2106-3p	22	TCGGAGACTTCGTTTAGGCGGC	114	0	0	4	2	4	3	45	18	4	0.01	0.01	10.4487	5.8475	9.0287	35.2315	151.6285	27.2198	2.5654
novel-m0389-5p	24	TACTTAGCTGATTCGGGGCCCGGT	114	0	5	4	12	20	2	14	8	9	0.01	3.689	10.4487	35.0849	45.1436	23.4877	47.1733	12.0977	5.7722
novel-m0587-3p	24	TGAACTTGCAAGCGCTGCCCTTGG	114	2	13	6	3	22	6	10	13	5	0.5224	9.5914	15.6731	8.7712	49.6579	70.4631	33.6952	19.6587	3.2068
novel-m2944-3p	23	TCACAGTCATGGCGGGCAGACTG	114	3	0	0	0	0	11	28	37	0	0.7836	0.01	0.01	0.01	0.01	129.1823	94.3466	55.9518	0.01
novel-m0909-5p	20	TACTGTAACTCACTGTACGC	114	15	7	2	2	7	0	6	44	3	3.9182	5.1646	5.2244	5.8475	15.8002	0.01	20.2171	66.5372	1.9241
novel-m1994-5p	21	GAGCCAAGTCGAGTCCAGATG	113	15	6	49	11	0	0	0	2	0	3.9182	4.4268	127.9968	32.1612	0.01	0.01	0.01	3.0244	0.01
novel-m2544-5p	23	TCTGTGACATGGACCTGGTTATA	113	7	5	6	23	12	2	4	5	7	1.8285	3.689	15.6731	67.2462	27.0861	23.4877	13.4781	7.561	4.4895
novel-m2967-5p	22	CGCAATATCGCGTTCATAATTG	113	34	12	0	2	5	0	0	2	13	8.8813	8.8536	0.01	5.8475	11.2859	0.01	0.01	3.0244	8.3376
novel-m0507-5p	22	CGCAATATCGCGTTCATAATTG	113	34	12	0	2	5	0	0	2	13	8.8813	8.8536	0.01	5.8475	11.2859	0.01	0.01	3.0244	8.3376
novel-m2290-5p	22	CGCAATATCGCGTTCATAATTG	113	34	12	0	2	5	0	0	2	13	8.8813	8.8536	0.01	5.8475	11.2859	0.01	0.01	3.0244	8.3376
novel-m0009-3p	23	TCTGCATTTAACCCATCCAGGTG	113	11	20	0	12	0	3	15	7	9	2.8734	14.7559	0.01	35.0849	0.01	35.2315	50.5428	10.5855	5.7722
novel-m0658-5p	22	CGCAATATCGCGTTCATAATTG	113	34	12	0	2	5	0	0	2	13	8.8813	8.8536	0.01	5.8475	11.2859	0.01	0.01	3.0244	8.3376
novel-m0508-5p	22	CGCAATATCGCGTTCATAATTG	113	34	12	0	2	5	0	0	2	13	8.8813	8.8536	0.01	5.8475	11.2859	0.01	0.01	3.0244	8.3376
novel-m1993-5p	21	GAGCCAAGTCGAGTCCAGATG	113	15	6	49	11	0	0	0	2	0	3.9182	4.4268	127.9968	32.1612	0.01	0.01	0.01	3.0244	0.01
novel-m1497-5p	22	CGCAATATCGCGTTCATAATTG	113	34	12	0	2	5	0	0	2	13	8.8813	8.8536	0.01	5.8475	11.2859	0.01	0.01	3.0244	8.3376
novel-m2969-5p	22	CGCAATATCGCGTTCATAATTG	113	34	12	0	2	5	0	0	2	13	8.8813	8.8536	0.01	5.8475	11.2859	0.01	0.01	3.0244	8.3376
novel-m1231-3p	22	TACCGTGATATTGTTCAGCTCT	112	30	4	6	5	7	0	0	0	7	7.8364	2.9512	15.6731	14.6187	15.8002	0.01	0.01	0.01	4.4895
novel-m0579-3p	22	TACCGTGATATTGTTCAGCTCT	112	30	4	6	5	7	0	0	0	7	7.8364	2.9512	15.6731	14.6187	15.8002	0.01	0.01	0.01	4.4895
novel-m0887-3p	22	TACCGTGATATTGTTCAGCTCT	112	30	4	6	5	7	0	0	0	7	7.8364	2.9512	15.6731	14.6187	15.8002	0.01	0.01	0.01	4.4895
novel-m1823-5p	23	TGATTTCAGAAGCGTTGTGATTC	112	11	17	0	0	8	7	15	15	2	2.8734	12.5425	0.01	0.01	18.0574	82.2069	50.5428	22.6831	1.2827
novel-m3130-3p	22	TACCGTGATATTGTTCAGCTCT	112	30	4	6	5	7	0	0	0	7	7.8364	2.9512	15.6731	14.6187	15.8002	0.01	0.01	0.01	4.4895
novel-m0357-3p	20	GGTCCCGGGTTTCGGCACCA	112	4	10	0	2	3	0	11	57	2	1.0449	7.378	0.01	5.8475	6.7715	0.01	37.0647	86.1959	1.2827
novel-m0281-3p	22	TACCGTGATATTGTTCAGCTCT	112	30	4	6	5	7	0	0	0	7	7.8364	2.9512	15.6731	14.6187	15.8002	0.01	0.01	0.01	4.4895
novel-m1316-3p	22	TACCGTGATATTGTTCAGCTCT	112	30	4	6	5	7	0	0	0	7	7.8364	2.9512	15.6731	14.6187	15.8002	0.01	0.01	0.01	4.4895
novel-m0385-3p	22	TACCGTGATATTGTTCAGCTCT	112	30	4	6	5	7	0	0	0	7	7.8364	2.9512	15.6731	14.6187	15.8002	0.01	0.01	0.01	4.4895
novel-m1104-3p	22	TACCGTGATATTGTTCAGCTCT	112	30	4	6	5	7	0	0	0	7	7.8364	2.9512	15.6731	14.6187	15.8002	0.01	0.01	0.01	4.4895
novel-m1857-3p	22	TACCGTGATATTGTTCAGCTCT	112	30	4	6	5	7	0	0	0	7	7.8364	2.9512	15.6731	14.6187	15.8002	0.01	0.01	0.01	4.4895
novel-m0621-3p	22	TACCGTGATATTGTTCAGCTCT	112	30	4	6	5	7	0	0	0	7	7.8364	2.9512	15.6731	14.6187	15.8002	0.01	0.01	0.01	4.4895
novel-m1298-3p	22	TACCGTGATATTGTTCAGCTCT	112	30	4	6	5	7	0	0	0	7	7.8364	2.9512	15.6731	14.6187	15.8002	0.01	0.01	0.01	4.4895
novel-m2242-3p	22	TACCGTGATATTGTTCAGCTCT	112	30	4	6	5	7	0	0	0	7	7.8364	2.9512	15.6731	14.6187	15.8002	0.01	0.01	0.01	4.4895
novel-m0984-3p	22	TACCGTGATATTGTTCAGCTCT	112	30	4	6	5	7	0	0	0	7	7.8364	2.9512	15.6731	14.6187	15.8002	0.01	0.01	0.01	4.4895
novel-m2096-3p	22	TACCGTGATATTGTTCAGCTCT	112	30	4	6	5	7	0	0	0	7	7.8364	2.9512	15.6731	14.6187	15.8002	0.01	0.01	0.01	4.4895
novel-m2388-5p	24	TATTATGAATATGCTTTGGACACC	112	7	4	2	2	8	2	15	7	3	1.8285	2.9512	5.2244	5.8475	18.0574	23.4877	50.5428	10.5855	1.9241
novel-m1954-5p	23	TGATTTCAGAAGCGTTGTGATTC	112	11	17	0	0	8	7	15	15	2	2.8734	12.5425	0.01	0.01	18.0574	82.2069	50.5428	22.6831	1.2827
novel-m2301-3p	22	TACCGTGATATTGTTCAGCTCT	112	30	4	6	5	7	0	0	0	7	7.8364	2.9512	15.6731	14.6187	15.8002	0.01	0.01	0.01	4.4895
novel-m2954-3p	22	TACCGTGATATTGTTCAGCTCT	112	30	4	6	5	7	0	0	0	7	7.8364	2.9512	15.6731	14.6187	15.8002	0.01	0.01	0.01	4.4895
novel-m0650-3p	22	TACCGTGATATTGTTCAGCTCT	112	30	4	6	5	7	0	0	0	7	7.8364	2.9512	15.6731	14.6187	15.8002	0.01	0.01	0.01	4.4895
novel-m2892-3p	22	TACCGTGATATTGTTCAGCTCT	112	30	4	6	5	7	0	0	0	7	7.8364	2.9512	15.6731	14.6187	15.8002	0.01	0.01	0.01	4.4895
novel-m0716-3p	24	TTACAAGACTCTGGATGATGCACT	111	0	0	0	0	0	17	49	4	0	0.01	0.01	0.01	0.01	0.01	199.6453	165.1066	6.0488	0.01
novel-m0123-3p	24	TGACGTTGACAATGACGCTGACCT	111	4	0	0	0	5	3	10	75	9	1.0449	0.01	0.01	0.01	11.2859	35.2315	33.6952	113.4157	5.7722
novel-m0124-3p	24	TGACGTTGACAATGACGCTGACCT	111	4	0	0	0	5	3	10	75	9	1.0449	0.01	0.01	0.01	11.2859	35.2315	33.6952	113.4157	5.7722
novel-m0839-3p	24	TGACGTTGACAATGACGCTGACCT	111	4	0	0	0	5	3	10	75	9	1.0449	0.01	0.01	0.01	11.2859	35.2315	33.6952	113.4157	5.7722
novel-m3134-5p	24	TCTGAGAGTGACTGTGTCTCCTCT	109	21	5	0	0	9	5	20	14	3	5.4855	3.689	0.01	0.01	20.3146	58.7192	67.3904	21.1709	1.9241
novel-m2835-5p	24	TCTGAGAGTGACTGTGTCTCCTCT	109	21	5	0	0	9	5	20	14	3	5.4855	3.689	0.01	0.01	20.3146	58.7192	67.3904	21.1709	1.9241
novel-m2168-5p	24	TCTGAGAGTGACTGTGTCTCCTCT	109	21	5	0	0	9	5	20	14	3	5.4855	3.689	0.01	0.01	20.3146	58.7192	67.3904	21.1709	1.9241
novel-m1793-5p	24	TCTGAGAGTGACTGTGTCTCCTCT	109	21	5	0	0	9	5	20	14	3	5.4855	3.689	0.01	0.01	20.3146	58.7192	67.3904	21.1709	1.9241
novel-m2787-5p	24	TCTGAGAGTGACTGTGTCTCCTCT	109	21	5	0	0	9	5	20	14	3	5.4855	3.689	0.01	0.01	20.3146	58.7192	67.3904	21.1709	1.9241
novel-m3110-5p	24	TAGTATTTATAGGCCTTGGGCATG	109	4	3	0	0	4	10	13	15	14	1.0449	2.2134	0.01	0.01	9.0287	117.4384	43.8038	22.6831	8.9789
novel-m2398-5p	24	TAGTATTTATAGGCCTTGGGCATG	109	4	3	0	0	4	10	13	15	14	1.0449	2.2134	0.01	0.01	9.0287	117.4384	43.8038	22.6831	8.9789
novel-m2791-5p	24	TCTGAGAGTGACTGTGTCTCCTCT	109	21	5	0	0	9	5	20	14	3	5.4855	3.689	0.01	0.01	20.3146	58.7192	67.3904	21.1709	1.9241
novel-m0736-5p	24	TCTGAGAGTGACTGTGTCTCCTCT	109	21	5	0	0	9	5	20	14	3	5.4855	3.689	0.01	0.01	20.3146	58.7192	67.3904	21.1709	1.9241
novel-m0760-5p	24	TCTGAGAGTGACTGTGTCTCCTCT	109	21	5	0	0	9	5	20	14	3	5.4855	3.689	0.01	0.01	20.3146	58.7192	67.3904	21.1709	1.9241
novel-m1796-3p	23	TCAGAAGATCAGGAAGTTGACTC	107	0	0	0	0	0	6	20	50	0	0.01	0.01	0.01	0.01	0.01	70.4631	67.3904	75.6105	0.01
novel-m1516-5p	23	TTGGTTAGAGAAGAAACTTGAGC	107	5	2	0	0	4	8	32	2	2	1.3061	1.4756	0.01	0.01	9.0287	93.9507	107.8247	3.0244	1.2827
novel-m0017-3p	24	TTAGAATTTGTTACTTTGAGGAGT	107	13	9	10	18	3	6	3	2	12	3.3958	6.6402	26.1218	52.6274	6.7715	70.4631	10.1086	3.0244	7.6962
novel-m3103-3p	23	TCAGAAGATCAGGAAGTTGACTC	107	0	0	0	0	0	6	20	50	0	0.01	0.01	0.01	0.01	0.01	70.4631	67.3904	75.6105	0.01
novel-m2909-3p	24	TTAGAATTTGTTACTTTGAGGAGT	107	13	9	10	18	3	6	3	2	12	3.3958	6.6402	26.1218	52.6274	6.7715	70.4631	10.1086	3.0244	7.6962
novel-m2908-3p	24	TTAGAATTTGTTACTTTGAGGAGT	107	13	9	10	18	3	6	3	2	12	3.3958	6.6402	26.1218	52.6274	6.7715	70.4631	10.1086	3.0244	7.6962
novel-m2481-3p	24	TTAGAATTTGTTACTTTGAGGAGT	107	13	9	10	18	3	6	3	2	12	3.3958	6.6402	26.1218	52.6274	6.7715	70.4631	10.1086	3.0244	7.6962
novel-m3004-5p	23	TTGGTTAGAGAAGAAACTTGAGC	107	5	2	0	0	4	8	32	2	2	1.3061	1.4756	0.01	0.01	9.0287	93.9507	107.8247	3.0244	1.2827
novel-m0345-3p	24	TTAGAATTTGTTACTTTGAGGAGT	107	13	9	10	18	3	6	3	2	12	3.3958	6.6402	26.1218	52.6274	6.7715	70.4631	10.1086	3.0244	7.6962
novel-m0034-3p	23	TCAGAAGATCAGGAAGTTGACTC	107	0	0	0	0	0	6	20	50	0	0.01	0.01	0.01	0.01	0.01	70.4631	67.3904	75.6105	0.01
novel-m2364-3p	24	TTAGAATTTGTTACTTTGAGGAGT	107	13	9	10	18	3	6	3	2	12	3.3958	6.6402	26.1218	52.6274	6.7715	70.4631	10.1086	3.0244	7.6962
novel-m0993-3p	24	TTAGAATTTGTTACTTTGAGGAGT	107	13	9	10	18	3	6	3	2	12	3.3958	6.6402	26.1218	52.6274	6.7715	70.4631	10.1086	3.0244	7.6962
novel-m0863-5p	24	AAAGTATCCACAGGTCAACTGTCT	106	0	0	0	0	0	17	24	26	0	0.01	0.01	0.01	0.01	0.01	199.6453	80.8685	39.3174	0.01
novel-m1334-3p	24	TTTGAACATAAATGGGGCCAGGGA	106	15	6	2	11	2	5	15	13	13	3.9182	4.4268	5.2244	32.1612	4.5144	58.7192	50.5428	19.6587	8.3376
novel-m1603-5p	24	AAAGTATCCACAGGTCAACTGTCT	106	0	0	0	0	0	17	24	26	0	0.01	0.01	0.01	0.01	0.01	199.6453	80.8685	39.3174	0.01
novel-m1128-5p	24	AAAGTATCCACAGGTCAACTGTCT	106	0	0	0	0	0	17	24	26	0	0.01	0.01	0.01	0.01	0.01	199.6453	80.8685	39.3174	0.01
novel-m0173-3p	24	TAGGACGTAGTATGGGTCTTGGTG	106	8	5	0	2	5	12	15	10	7	2.0897	3.689	0.01	5.8475	11.2859	140.9261	50.5428	15.1221	4.4895
novel-m1051-3p	24	TTTGAACATAAATGGGGCCAGGGA	106	15	6	2	11	2	5	15	13	13	3.9182	4.4268	5.2244	32.1612	4.5144	58.7192	50.5428	19.6587	8.3376
novel-m1110-5p	21	TGACCGAGGACTATGGGTGCC	105	0	0	0	0	0	5	27	46	0	0.01	0.01	0.01	0.01	0.01	58.7192	90.9771	69.5616	0.01
novel-m2131-5p	23	TGAGATGCTACGTAGACCGGACA	105	6	6	13	2	5	6	20	12	5	1.5673	4.4268	33.9583	5.8475	11.2859	70.4631	67.3904	18.1465	3.2068
novel-m1833-3p	24	TCAGAATCCTGGTATGTCACTTGG	105	5	0	0	0	5	10	27	12	3	1.3061	0.01	0.01	0.01	11.2859	117.4384	90.9771	18.1465	1.9241
novel-m1121-3p	21	TGACCGAGGACTATGGGTGCC	105	0	0	0	0	0	5	27	46	0	0.01	0.01	0.01	0.01	0.01	58.7192	90.9771	69.5616	0.01
novel-m0119-3p	24	TCAGAATCCTGGTATGTCACTTGG	105	5	0	0	0	5	10	27	12	3	1.3061	0.01	0.01	0.01	11.2859	117.4384	90.9771	18.1465	1.9241
novel-m2309-5p	21	TGACCGAGGACTATGGGTGCC	105	0	0	0	0	0	5	27	46	0	0.01	0.01	0.01	0.01	0.01	58.7192	90.9771	69.5616	0.01
novel-m1790-5p	23	TATAACAGAGCGCTCGTCGTATC	104	6	3	0	0	2	3	19	28	2	1.5673	2.2134	0.01	0.01	4.5144	35.2315	64.0209	42.3419	1.2827
novel-m2276-5p	24	TGGTTCGAGAGTCAGACTTGTAAC	104	6	3	0	0	49	3	0	0	12	1.5673	2.2134	0.01	0.01	110.6017	35.2315	0.01	0.01	7.6962
novel-m2851-5p	24	TGTCTTGTAATGTAGGACTGGCCC	104	8	4	0	0	3	9	12	27	2	2.0897	2.9512	0.01	0.01	6.7715	105.6946	40.4343	40.8297	1.2827
novel-m3028-5p	24	TGTCTTGTAATGTAGGACTGGCCC	104	8	4	0	0	3	9	12	27	2	2.0897	2.9512	0.01	0.01	6.7715	105.6946	40.4343	40.8297	1.2827
novel-m2457-5p	24	TTTGTGCATACTCGGCCCAGGGAA	104	0	7	0	0	0	12	32	34	0	0.01	5.1646	0.01	0.01	0.01	140.9261	107.8247	51.4151	0.01
novel-m1862-5p	24	TTTGTGCATACTCGGCCCAGGGAA	104	0	7	0	0	0	12	32	34	0	0.01	5.1646	0.01	0.01	0.01	140.9261	107.8247	51.4151	0.01
novel-m0968-3p	24	TCCATCAGCCGTTGGAAGGTGGCC	103	5	4	0	4	15	8	16	10	0	1.3061	2.9512	0.01	11.695	33.8577	93.9507	53.9124	15.1221	0.01
novel-m1924-5p	24	TAAGTAGCAGTCTCCTTGAGCCCT	103	8	2	0	0	10	5	28	9	2	2.0897	1.4756	0.01	0.01	22.5718	58.7192	94.3466	13.6099	1.2827
novel-m2781-3p	24	TCCATCAGCCGTTGGAAGGTGGCC	103	5	4	0	4	15	8	16	10	0	1.3061	2.9512	0.01	11.695	33.8577	93.9507	53.9124	15.1221	0.01
novel-m0220-3p	24	TAAGTAGCAGTCTCCTTGAGCCCT	103	8	2	0	0	10	5	28	9	2	2.0897	1.4756	0.01	0.01	22.5718	58.7192	94.3466	13.6099	1.2827
novel-m1729-5p	24	TAAGTAGCAGTCTCCTTGAGCCCT	103	8	2	0	0	10	5	28	9	2	2.0897	1.4756	0.01	0.01	22.5718	58.7192	94.3466	13.6099	1.2827
novel-m0620-3p	24	TATCACTGTAAGTCTGCCTCACAG	103	2	0	0	0	31	2	0	5	0	0.5224	0.01	0.01	0.01	69.9725	23.4877	0.01	7.561	0.01
novel-m2657-3p	20	TACAGAAATCAGAACTGCCC	103	0	0	56	19	0	0	2	3	0	0.01	0.01	146.2821	55.5512	0.01	0.01	6.739	4.5366	0.01
novel-m0323-3p	24	TAAGTAGCAGTCTCCTTGAGCCCT	103	8	2	0	0	10	5	28	9	2	2.0897	1.4756	0.01	0.01	22.5718	58.7192	94.3466	13.6099	1.2827
novel-m2706-3p	22	TAAGTCAATGGGAACTGAAACT	102	11	0	15	23	23	0	0	2	0	2.8734	0.01	39.1827	67.2462	51.9151	0.01	0.01	3.0244	0.01
novel-m0116-3p	22	TAAGTCAATGGGAACTGAAACT	102	11	0	15	23	23	0	0	2	0	2.8734	0.01	39.1827	67.2462	51.9151	0.01	0.01	3.0244	0.01
novel-m2705-3p	22	TAAGTCAATGGGAACTGAAACT	102	11	0	15	23	23	0	0	2	0	2.8734	0.01	39.1827	67.2462	51.9151	0.01	0.01	3.0244	0.01
novel-m1464-5p	24	TTTGCATTGACTCATGGACTCGGT	102	3	5	0	0	0	13	19	21	3	0.7836	3.689	0.01	0.01	0.01	152.67	64.0209	31.7564	1.9241
novel-m1150-5p	24	TTTGCATTGACTCATGGACTCGGT	102	3	5	0	0	0	13	19	21	3	0.7836	3.689	0.01	0.01	0.01	152.67	64.0209	31.7564	1.9241
novel-m3268-3p	24	TCCTGTAGCTCCAGCGCCACCTCC	102	2	3	13	40	15	0	13	0	0	0.5224	2.2134	33.9583	116.9498	33.8577	0.01	43.8038	0.01	0.01
novel-m1151-5p	24	TTTGCATTGACTCATGGACTCGGT	102	3	5	0	0	0	13	19	21	3	0.7836	3.689	0.01	0.01	0.01	152.67	64.0209	31.7564	1.9241
novel-m1463-5p	24	TTTGCATTGACTCATGGACTCGGT	102	3	5	0	0	0	13	19	21	3	0.7836	3.689	0.01	0.01	0.01	152.67	64.0209	31.7564	1.9241
novel-m1887-5p	24	ATTTGTCCCTTCAGCTGTCAGTCT	100	3	6	2	31	0	4	7	2	14	0.7836	4.4268	5.2244	90.6361	0.01	46.9754	23.5867	3.0244	8.9789
novel-m0586-5p	24	ATTTGTCCCTTCAGCTGTCAGTCT	100	3	6	2	31	0	4	7	2	14	0.7836	4.4268	5.2244	90.6361	0.01	46.9754	23.5867	3.0244	8.9789
novel-m0076-5p	24	ATTTGTCCCTTCAGCTGTCAGTCT	100	3	6	2	31	0	4	7	2	14	0.7836	4.4268	5.2244	90.6361	0.01	46.9754	23.5867	3.0244	8.9789
novel-m0015-5p	24	TTCGTTCGAAGGGGACCTGCACTA	100	16	10	0	3	9	0	10	27	10	4.1794	7.378	0.01	8.7712	20.3146	0.01	33.6952	40.8297	6.4135
novel-m0628-5p	24	ATTTGTCCCTTCAGCTGTCAGTCT	100	3	6	2	31	0	4	7	2	14	0.7836	4.4268	5.2244	90.6361	0.01	46.9754	23.5867	3.0244	8.9789
novel-m2533-5p	24	ATTTGTCCCTTCAGCTGTCAGTCT	100	3	6	2	31	0	4	7	2	14	0.7836	4.4268	5.2244	90.6361	0.01	46.9754	23.5867	3.0244	8.9789
novel-m0585-5p	24	ATTTGTCCCTTCAGCTGTCAGTCT	100	3	6	2	31	0	4	7	2	14	0.7836	4.4268	5.2244	90.6361	0.01	46.9754	23.5867	3.0244	8.9789
novel-m2599-5p	21	TATTCGTCTTATAGGCTACCT	100	0	0	60	9	0	0	0	3	0	0.01	0.01	156.7308	26.3137	0.01	0.01	0.01	4.5366	0.01
novel-m2725-3p	24	TTCGTTCGAAGGGGACCTGCACTA	100	16	10	0	3	9	0	10	27	10	4.1794	7.378	0.01	8.7712	20.3146	0.01	33.6952	40.8297	6.4135
novel-m2810-5p	24	ATTTGTCCCTTCAGCTGTCAGTCT	100	3	6	2	31	0	4	7	2	14	0.7836	4.4268	5.2244	90.6361	0.01	46.9754	23.5867	3.0244	8.9789
novel-m2064-3p	20	TTGTCAGAGAAATTAGAAGC	99	0	2	30	5	2	3	6	2	6	0.01	1.4756	78.3654	14.6187	4.5144	35.2315	20.2171	3.0244	3.8481
novel-m0899-3p	24	TACAGTAAGTGGAAGCTCCACACT	99	2	0	3	4	6	3	9	5	4	0.5224	0.01	7.8365	11.695	13.5431	35.2315	30.3257	7.561	2.5654
novel-m3206-3p	20	TTGTCAGAGAAATTAGAAGC	99	0	2	30	5	2	3	6	2	6	0.01	1.4756	78.3654	14.6187	4.5144	35.2315	20.2171	3.0244	3.8481
novel-m0987-3p	20	TTGTCAGAGAAATTAGAAGC	99	0	2	30	5	2	3	6	2	6	0.01	1.4756	78.3654	14.6187	4.5144	35.2315	20.2171	3.0244	3.8481
novel-m2845-3p	20	TTGTCAGAGAAATTAGAAGC	99	0	2	30	5	2	3	6	2	6	0.01	1.4756	78.3654	14.6187	4.5144	35.2315	20.2171	3.0244	3.8481
novel-m0893-5p	24	TACTCCCGGTCGTCCAGATGCTGG	99	0	0	0	0	0	9	36	23	2	0.01	0.01	0.01	0.01	0.01	105.6946	121.3028	34.7808	1.2827
novel-m1661-5p	24	TCTGACAACTGTGGGCTCCTGTGA	99	24	9	0	0	2	6	14	17	2	6.2691	6.6402	0.01	0.01	4.5144	70.4631	47.1733	25.7076	1.2827
novel-m1547-3p	20	TTGTCAGAGAAATTAGAAGC	99	0	2	30	5	2	3	6	2	6	0.01	1.4756	78.3654	14.6187	4.5144	35.2315	20.2171	3.0244	3.8481
novel-m2154-3p	20	TTGTCAGAGAAATTAGAAGC	99	0	2	30	5	2	3	6	2	6	0.01	1.4756	78.3654	14.6187	4.5144	35.2315	20.2171	3.0244	3.8481
novel-m2593-3p	20	TTGTCAGAGAAATTAGAAGC	99	0	2	30	5	2	3	6	2	6	0.01	1.4756	78.3654	14.6187	4.5144	35.2315	20.2171	3.0244	3.8481
novel-m2325-3p	20	TTGTCAGAGAAATTAGAAGC	99	0	2	30	5	2	3	6	2	6	0.01	1.4756	78.3654	14.6187	4.5144	35.2315	20.2171	3.0244	3.8481
novel-m2843-3p	20	TTGTCAGAGAAATTAGAAGC	99	0	2	30	5	2	3	6	2	6	0.01	1.4756	78.3654	14.6187	4.5144	35.2315	20.2171	3.0244	3.8481
novel-m2883-5p	23	GACATCTGTAGAGCAATGGGGCC	98	15	0	8	22	0	0	9	8	0	3.9182	0.01	20.8974	64.3224	0.01	0.01	30.3257	12.0977	0.01
novel-m0261-5p	23	GACATCTGTAGAGCAATGGGGCC	98	15	0	8	22	0	0	9	8	0	3.9182	0.01	20.8974	64.3224	0.01	0.01	30.3257	12.0977	0.01
novel-m1265-5p	23	GACATCTGTAGAGCAATGGGGCC	98	15	0	8	22	0	0	9	8	0	3.9182	0.01	20.8974	64.3224	0.01	0.01	30.3257	12.0977	0.01
novel-m2580-5p	23	GACATCTGTAGAGCAATGGGGCC	98	15	0	8	22	0	0	9	8	0	3.9182	0.01	20.8974	64.3224	0.01	0.01	30.3257	12.0977	0.01
novel-m1183-5p	24	TTAGAGAGTATGTACGACACTGTC	97	0	5	4	7	27	6	6	8	3	0.01	3.689	10.4487	20.4662	60.9438	70.4631	20.2171	12.0977	1.9241
novel-m1502-3p	24	TGAGATTGTAACCACTGCGAAGGT	97	7	4	2	0	2	10	16	7	17	1.8285	2.9512	5.2244	0.01	4.5144	117.4384	53.9124	10.5855	10.903
novel-m2148-5p	23	TCTACTGTGTCGCCCAGCGGCGG	96	3	0	3	6	3	8	19	34	0	0.7836	0.01	7.8365	17.5425	6.7715	93.9507	64.0209	51.4151	0.01
novel-m3147-5p	23	TCTACTGTGTCGCCCAGCGGCGG	96	3	0	3	6	3	8	19	34	0	0.7836	0.01	7.8365	17.5425	6.7715	93.9507	64.0209	51.4151	0.01
novel-m1824-5p	23	TCTACTGTGTCGCCCAGCGGCGG	96	3	0	3	6	3	8	19	34	0	0.7836	0.01	7.8365	17.5425	6.7715	93.9507	64.0209	51.4151	0.01
novel-m0765-5p	23	TCTACTGTGTCGCCCAGCGGCGG	96	3	0	3	6	3	8	19	34	0	0.7836	0.01	7.8365	17.5425	6.7715	93.9507	64.0209	51.4151	0.01
novel-m0973-5p	23	TCTACTGTGTCGCCCAGCGGCGG	96	3	0	3	6	3	8	19	34	0	0.7836	0.01	7.8365	17.5425	6.7715	93.9507	64.0209	51.4151	0.01
novel-m0338-5p	23	TCTACTGTGTCGCCCAGCGGCGG	96	3	0	3	6	3	8	19	34	0	0.7836	0.01	7.8365	17.5425	6.7715	93.9507	64.0209	51.4151	0.01
novel-m2045-3p	21	TGAATGGTCAATGGTCCACGC	96	5	2	5	13	13	0	2	8	12	1.3061	1.4756	13.0609	38.0087	29.3433	0.01	6.739	12.0977	7.6962
novel-m3235-5p	24	TGACAAAGTATCGTGAGAGTGATT	96	8	7	8	0	0	6	18	14	14	2.0897	5.1646	20.8974	0.01	0.01	70.4631	60.6514	21.1709	8.9789
novel-m2316-5p	23	TCTACTGTGTCGCCCAGCGGCGG	96	3	0	3	6	3	8	19	34	0	0.7836	0.01	7.8365	17.5425	6.7715	93.9507	64.0209	51.4151	0.01
novel-m2130-5p	23	TCTACTGTGTCGCCCAGCGGCGG	96	3	0	3	6	3	8	19	34	0	0.7836	0.01	7.8365	17.5425	6.7715	93.9507	64.0209	51.4151	0.01
novel-m2529-5p	23	TCTACTGTGTCGCCCAGCGGCGG	96	3	0	3	6	3	8	19	34	0	0.7836	0.01	7.8365	17.5425	6.7715	93.9507	64.0209	51.4151	0.01
novel-m1825-5p	23	TCTACTGTGTCGCCCAGCGGCGG	96	3	0	3	6	3	8	19	34	0	0.7836	0.01	7.8365	17.5425	6.7715	93.9507	64.0209	51.4151	0.01
novel-m0537-5p	24	TGACAAAGTATCGTGAGAGTGATT	96	8	7	8	0	0	6	18	14	14	2.0897	5.1646	20.8974	0.01	0.01	70.4631	60.6514	21.1709	8.9789
novel-m0297-5p	23	TCTACTGTGTCGCCCAGCGGCGG	96	3	0	3	6	3	8	19	34	0	0.7836	0.01	7.8365	17.5425	6.7715	93.9507	64.0209	51.4151	0.01
novel-m1256-3p	24	TGAACTTGCAAGCGCTGCCCTTGG	95	2	13	0	0	22	6	10	7	5	0.5224	9.5914	0.01	0.01	49.6579	70.4631	33.6952	10.5855	3.2068
novel-m3123-5p	22	CACAATATCGCGTTCATAATCT	95	11	9	7	7	15	0	0	3	15	2.8734	6.6402	18.2853	20.4662	33.8577	0.01	0.01	4.5366	9.6203
novel-m3214-5p	23	TGATTGGTACTCTTCACTCGGAA	94	0	4	0	2	14	2	12	12	19	0.01	2.9512	0.01	5.8475	31.6005	23.4877	40.4343	18.1465	12.1857
novel-m2392-5p	23	TGATTGGTACTCTTCACTCGGAA	94	0	4	0	2	14	2	12	12	19	0.01	2.9512	0.01	5.8475	31.6005	23.4877	40.4343	18.1465	12.1857
novel-m2960-5p	23	TGATTGGTACTCTTCACTCGGAA	94	0	4	0	2	14	2	12	12	19	0.01	2.9512	0.01	5.8475	31.6005	23.4877	40.4343	18.1465	12.1857
novel-m0717-3p	24	TCAAAGACAGTCTCAGGAACACCC	94	2	0	0	0	0	15	20	36	0	0.5224	0.01	0.01	0.01	0.01	176.1576	67.3904	54.4395	0.01
novel-m3154-3p	21	TATTCCTTCCACCGTCTGACG	94	0	0	4	7	0	2	29	7	0	0.01	0.01	10.4487	20.4662	0.01	23.4877	97.7161	10.5855	0.01
novel-m1692-5p	23	TGATTGGTACTCTTCACTCGGAA	94	0	4	0	2	14	2	12	12	19	0.01	2.9512	0.01	5.8475	31.6005	23.4877	40.4343	18.1465	12.1857
novel-m1955-3p	23	TAGACTGTCCAGGCTTCGCACCC	93	21	2	7	19	8	8	8	0	0	5.4855	1.4756	18.2853	55.5512	18.0574	93.9507	26.9562	0.01	0.01
novel-m0429-5p	24	TGACAGTCTGGCTAAAGTGGGGGC	93	15	4	12	15	2	0	0	0	6	3.9182	2.9512	31.3462	43.8562	4.5144	0.01	0.01	0.01	3.8481
novel-m0444-3p	23	TCTGCGCAGAACCGATCACCGCG	93	3	2	0	7	12	10	8	8	5	0.7836	1.4756	0.01	20.4662	27.0861	117.4384	26.9562	12.0977	3.2068
novel-m1493-3p	21	TATATAGATCAGTGGTTGCCA	93	57	14	0	3	0	0	0	0	0	14.8892	10.3292	0.01	8.7712	0.01	0.01	0.01	0.01	0.01
novel-m2548-5p	24	TCGGAGAGAGCCACAGAGGTCTGA	92	2	3	0	2	4	8	23	21	4	0.5224	2.2134	0.01	5.8475	9.0287	93.9507	77.499	31.7564	2.5654
novel-m0623-5p	24	TGCTTATTTCCGTCAGGTGCTTGA	92	2	5	0	0	0	11	28	25	0	0.5224	3.689	0.01	0.01	0.01	129.1823	94.3466	37.8052	0.01
novel-m1769-5p	24	TTCTGATGCGGATCTGTCAGGGTC	92	6	4	0	5	26	0	8	5	6	1.5673	2.9512	0.01	14.6187	58.6866	0.01	26.9562	7.561	3.8481
novel-m1702-5p	24	TGCTTATTTCCGTCAGGTGCTTGA	92	2	5	0	0	0	11	28	25	0	0.5224	3.689	0.01	0.01	0.01	129.1823	94.3466	37.8052	0.01
novel-m2563-5p	24	TGCTTATTTCCGTCAGGTGCTTGA	92	2	5	0	0	0	11	28	25	0	0.5224	3.689	0.01	0.01	0.01	129.1823	94.3466	37.8052	0.01
novel-m1985-5p	24	TGCTTATTTCCGTCAGGTGCTTGA	92	2	5	0	0	0	11	28	25	0	0.5224	3.689	0.01	0.01	0.01	129.1823	94.3466	37.8052	0.01
novel-m2693-5p	24	TCATCAAGGAACCTGTAGTATGCA	92	25	9	0	9	0	2	5	3	6	6.5304	6.6402	0.01	26.3137	0.01	23.4877	16.8476	4.5366	3.8481
novel-m2727-5p	24	TGCTTATTTCCGTCAGGTGCTTGA	92	2	5	0	0	0	11	28	25	0	0.5224	3.689	0.01	0.01	0.01	129.1823	94.3466	37.8052	0.01
novel-m2656-3p	24	TTCGACAAATGGGTTTAGGCCACT	92	0	3	0	0	0	14	21	19	2	0.01	2.2134	0.01	0.01	0.01	164.4138	70.76	28.732	1.2827
novel-m1918-3p	24	TTCGACAAATGGGTTTAGGCCACT	92	0	3	0	0	0	14	21	19	2	0.01	2.2134	0.01	0.01	0.01	164.4138	70.76	28.732	1.2827
novel-m0131-5p	24	TGCTTATTTCCGTCAGGTGCTTGA	92	2	5	0	0	0	11	28	25	0	0.5224	3.689	0.01	0.01	0.01	129.1823	94.3466	37.8052	0.01
novel-m0097-5p	24	TGCTTATTTCCGTCAGGTGCTTGA	92	2	5	0	0	0	11	28	25	0	0.5224	3.689	0.01	0.01	0.01	129.1823	94.3466	37.8052	0.01
novel-m0235-5p	24	TCAGTACTCAGGCGAGGGCTCCCT	92	7	3	0	0	0	2	23	23	10	1.8285	2.2134	0.01	0.01	0.01	23.4877	77.499	34.7808	6.4135
novel-m2816-5p	24	TGCTTATTTCCGTCAGGTGCTTGA	92	2	5	0	0	0	11	28	25	0	0.5224	3.689	0.01	0.01	0.01	129.1823	94.3466	37.8052	0.01
novel-m3286-3p	24	TTCGACAAATGGGTTTAGGCCACT	92	0	3	0	0	0	14	21	19	2	0.01	2.2134	0.01	0.01	0.01	164.4138	70.76	28.732	1.2827
novel-m0391-5p	24	TTCGACAAATGGGTTTAGGCCACT	92	0	3	0	0	0	14	21	19	2	0.01	2.2134	0.01	0.01	0.01	164.4138	70.76	28.732	1.2827
novel-m3291-5p	24	TGCTTATTTCCGTCAGGTGCTTGA	92	2	5	0	0	0	11	28	25	0	0.5224	3.689	0.01	0.01	0.01	129.1823	94.3466	37.8052	0.01
novel-m3165-5p	24	TGCTTATTTCCGTCAGGTGCTTGA	92	2	5	0	0	0	11	28	25	0	0.5224	3.689	0.01	0.01	0.01	129.1823	94.3466	37.8052	0.01
novel-m2067-3p	23	TGGGACTGGAAGGCACGGAAGGT	92	3	2	0	0	2	8	21	22	0	0.7836	1.4756	0.01	0.01	4.5144	93.9507	70.76	33.2686	0.01
novel-m3285-3p	24	TTCGACAAATGGGTTTAGGCCACT	92	0	3	0	0	0	14	21	19	2	0.01	2.2134	0.01	0.01	0.01	164.4138	70.76	28.732	1.2827
novel-m0799-3p	24	TTCGACAAATGGGTTTAGGCCACT	92	0	3	0	0	0	14	21	19	2	0.01	2.2134	0.01	0.01	0.01	164.4138	70.76	28.732	1.2827
novel-m1742-5p	24	TCGGAGAGAGCCACAGAGGTCTGA	92	2	3	0	2	4	8	23	21	4	0.5224	2.2134	0.01	5.8475	9.0287	93.9507	77.499	31.7564	2.5654
novel-m0140-5p	22	TTCCAGTGCGAGGCGTGTCAAC	92	2	3	0	0	13	3	16	13	2	0.5224	2.2134	0.01	0.01	29.3433	35.2315	53.9124	19.6587	1.2827
novel-m3169-5p	24	TGCTTATTTCCGTCAGGTGCTTGA	92	2	5	0	0	0	11	28	25	0	0.5224	3.689	0.01	0.01	0.01	129.1823	94.3466	37.8052	0.01
novel-m1919-3p	24	TTCGACAAATGGGTTTAGGCCACT	92	0	3	0	0	0	14	21	19	2	0.01	2.2134	0.01	0.01	0.01	164.4138	70.76	28.732	1.2827
novel-m1425-3p	24	AGAGATGAAAGTTGAGCTTGGAAC	91	2	0	0	0	0	11	16	22	9	0.5224	0.01	0.01	0.01	0.01	129.1823	53.9124	33.2686	5.7722
novel-m2084-5p	23	TCTGCTTGTGGAGGACAGACAAG	91	15	4	0	0	42	0	0	0	9	3.9182	2.9512	0.01	0.01	94.8015	0.01	0.01	0.01	5.7722
novel-m2162-5p	24	CAGTTCTACATGTGGACCAGACCT	91	6	14	0	5	10	0	7	3	6	1.5673	10.3292	0.01	14.6187	22.5718	0.01	23.5867	4.5366	3.8481
novel-m0550-3p	24	AGAGATGAAAGTTGAGCTTGGAAC	91	2	0	0	0	0	11	16	22	9	0.5224	0.01	0.01	0.01	0.01	129.1823	53.9124	33.2686	5.7722
novel-m0553-3p	24	AGAGATGAAAGTTGAGCTTGGAAC	91	2	0	0	0	0	11	16	22	9	0.5224	0.01	0.01	0.01	0.01	129.1823	53.9124	33.2686	5.7722
novel-m1706-3p	24	AGAGATGAAAGTTGAGCTTGGAAC	91	2	0	0	0	0	11	16	22	9	0.5224	0.01	0.01	0.01	0.01	129.1823	53.9124	33.2686	5.7722
novel-m2052-3p	24	AGAGATGAAAGTTGAGCTTGGAAC	91	2	0	0	0	0	11	16	22	9	0.5224	0.01	0.01	0.01	0.01	129.1823	53.9124	33.2686	5.7722
novel-m0101-3p	24	AGAGATGAAAGTTGAGCTTGGAAC	91	2	0	0	0	0	11	16	22	9	0.5224	0.01	0.01	0.01	0.01	129.1823	53.9124	33.2686	5.7722
novel-m0342-3p	24	AGAGATGAAAGTTGAGCTTGGAAC	91	2	0	0	0	0	11	16	22	9	0.5224	0.01	0.01	0.01	0.01	129.1823	53.9124	33.2686	5.7722
novel-m1828-5p	21	TGTGAAGGATCCACTCACCCT	91	0	0	0	0	0	4	20	50	0	0.01	0.01	0.01	0.01	0.01	46.9754	67.3904	75.6105	0.01
novel-m2347-5p	24	TTAGTAGAAAGAGGTCGGGCACCA	91	4	14	0	0	0	10	22	7	0	1.0449	10.3292	0.01	0.01	0.01	117.4384	74.1295	10.5855	0.01
novel-m0666-3p	24	TCTGAGGTGGGTCTCGAACCCGGG	90	0	0	0	0	0	9	26	10	0	0.01	0.01	0.01	0.01	0.01	105.6946	87.6076	15.1221	0.01
novel-m0932-3p	24	TTCAGAATCAAGTTGAGGCTTGGC	90	14	4	0	0	22	0	0	5	0	3.657	2.9512	0.01	0.01	49.6579	0.01	0.01	7.561	0.01
novel-m2227-3p	24	TCAAAGATCATCTTCGGACGAGAA	90	3	3	8	20	14	2	5	4	4	0.7836	2.2134	20.8974	58.4749	31.6005	23.4877	16.8476	6.0488	2.5654
novel-m2568-5p	24	TGCTTCAGCCGGTCGTCCCCGAGC	90	3	0	0	0	2	3	30	33	0	0.7836	0.01	0.01	0.01	4.5144	35.2315	101.0857	49.9029	0.01
novel-m2766-3p	24	TTCAGAATCAAGTTGAGGCTTGGC	90	14	4	0	0	22	0	0	5	0	3.657	2.9512	0.01	0.01	49.6579	0.01	0.01	7.561	0.01
novel-m2858-5p	26	TTGAAACACATCAGGGACTGCACTGT	89	13	11	0	2	14	2	5	2	6	3.3958	8.1158	0.01	5.8475	31.6005	23.4877	16.8476	3.0244	3.8481
novel-m3295-3p	20	TCATTAAATGCACCAGAGTC	89	9	4	0	5	0	0	15	30	5	2.3509	2.9512	0.01	14.6187	0.01	0.01	50.5428	45.3663	3.2068
novel-m0100-5p	22	CACAATATCGCGTTCATAATCG	89	15	16	0	0	2	0	0	11	16	3.9182	11.8047	0.01	0.01	4.5144	0.01	0.01	16.6343	10.2616
novel-m0161-3p	20	TCATTAAATGCACCAGAGTC	89	9	4	0	5	0	0	15	30	5	2.3509	2.9512	0.01	14.6187	0.01	0.01	50.5428	45.3663	3.2068
novel-m1224-3p	20	TCATTAAATGCACCAGAGTC	89	9	4	0	5	0	0	15	30	5	2.3509	2.9512	0.01	14.6187	0.01	0.01	50.5428	45.3663	3.2068
novel-m1262-5p	22	CACAATATCGCGTTCATAATCG	89	15	16	0	0	2	0	0	11	16	3.9182	11.8047	0.01	0.01	4.5144	0.01	0.01	16.6343	10.2616
novel-m2830-5p	22	CACAATATCGCGTTCATAATCG	89	15	16	0	0	2	0	0	11	16	3.9182	11.8047	0.01	0.01	4.5144	0.01	0.01	16.6343	10.2616
novel-m1893-5p	22	CACAATATCGCGTTCATAATCG	89	15	16	0	0	2	0	0	11	16	3.9182	11.8047	0.01	0.01	4.5144	0.01	0.01	16.6343	10.2616
novel-m2875-5p	23	TTCGAACGTTTCTGACCCGGAGT	88	0	0	0	0	0	11	24	26	0	0.01	0.01	0.01	0.01	0.01	129.1823	80.8685	39.3174	0.01
novel-m0949-3p	23	TGTTCTTGGATCCGGGTCGATAG	88	13	2	0	0	10	6	10	24	6	3.3958	1.4756	0.01	0.01	22.5718	70.4631	33.6952	36.293	3.8481
novel-m1486-5p	21	TTCGAACGTTTCTGACCCGGA	88	0	0	0	0	0	11	24	26	0	0.01	0.01	0.01	0.01	0.01	129.1823	80.8685	39.3174	0.01
novel-m2451-3p	24	CAGAATCACAAGTCTGCACTGGGC	88	3	2	3	14	15	6	6	0	9	0.7836	1.4756	7.8365	40.9324	33.8577	70.4631	20.2171	0.01	5.7722
novel-m2478-5p	20	TTGAACAGATGCACCTGGTT	88	0	0	38	2	5	0	6	17	0	0.01	0.01	99.2628	5.8475	11.2859	0.01	20.2171	25.7076	0.01
novel-m3040-5p	23	TGTTCTTGGATCCGGGTCGATAG	88	13	2	0	0	10	6	10	24	6	3.3958	1.4756	0.01	0.01	22.5718	70.4631	33.6952	36.293	3.8481
novel-m2241-5p	24	TGACTGAGGATGAGCTGAGGGACT	88	3	0	0	0	0	18	29	10	0	0.7836	0.01	0.01	0.01	0.01	211.3892	97.7161	15.1221	0.01
novel-m3126-5p	23	TGTTCTTGGATCCGGGTCGATAG	88	13	2	0	0	10	6	10	24	6	3.3958	1.4756	0.01	0.01	22.5718	70.4631	33.6952	36.293	3.8481
novel-m3074-5p	23	TGTTCTTGGATCCGGGTCGATAG	88	13	2	0	0	10	6	10	24	6	3.3958	1.4756	0.01	0.01	22.5718	70.4631	33.6952	36.293	3.8481
novel-m1731-3p	21	TCATAGAACATGACATTGCCC	88	2	5	21	3	6	0	0	2	5	0.5224	3.689	54.8558	8.7712	13.5431	0.01	0.01	3.0244	3.2068
novel-m0589-5p	20	ACATCCCGGACGAGCCCCCA	88	3	0	0	0	3	0	10	55	0	0.7836	0.01	0.01	0.01	6.7715	0.01	33.6952	83.1715	0.01
novel-m2572-5p	20	TTGAACAGATGCACCTGGTT	88	0	0	38	2	5	0	6	17	0	0.01	0.01	99.2628	5.8475	11.2859	0.01	20.2171	25.7076	0.01
novel-m1740-3p	24	TTACAATTCTGTGCAGTTCTGGGT	87	3	7	0	2	17	6	10	0	6	0.7836	5.1646	0.01	5.8475	38.372	70.4631	33.6952	0.01	3.8481
novel-m1636-5p	25	TCGGCGTTGTGCAGGTGCGGATACT	87	7	7	0	2	12	3	8	0	16	1.8285	5.1646	0.01	5.8475	27.0861	35.2315	26.9562	0.01	10.2616
novel-m0814-5p	24	TGAGATTGCAATGTACATGGATTT	87	11	0	14	0	0	7	16	19	0	2.8734	0.01	36.5705	0.01	0.01	82.2069	53.9124	28.732	0.01
novel-m1055-5p	20	TGCGATTAAATCGTTCGACC	87	0	0	23	7	0	0	4	11	0	0.01	0.01	60.0801	20.4662	0.01	0.01	13.4781	16.6343	0.01
novel-m1351-3p	22	TCGTGGCGACGTTATTTGGTAC	87	7	0	6	19	28	0	0	7	0	1.8285	0.01	15.6731	55.5512	63.201	0.01	0.01	10.5855	0.01
novel-m3199-3p	24	TGACTGACCAGGTGCTGCAGCTCT	87	0	6	3	9	17	2	12	3	4	0.01	4.4268	7.8365	26.3137	38.372	23.4877	40.4343	4.5366	2.5654
novel-m1890-3p	24	TTGGTCATGATGAATTCTTTGTGG	87	33	9	0	0	2	2	3	0	8	8.6201	6.6402	0.01	0.01	4.5144	23.4877	10.1086	0.01	5.1308
novel-m0996-5p	25	TCGGCGTTGTGCAGGTGCGGATACT	87	7	7	0	2	12	3	8	0	16	1.8285	5.1646	0.01	5.8475	27.0861	35.2315	26.9562	0.01	10.2616
novel-m2125-3p	22	TCGTGGCGACGTTATTTGGTAC	87	7	0	6	19	28	0	0	7	0	1.8285	0.01	15.6731	55.5512	63.201	0.01	0.01	10.5855	0.01
novel-m0213-5p	24	TGAGTCAGTAGATCCTTCCTTAGA	86	6	14	8	4	4	9	6	8	10	1.5673	10.3292	20.8974	11.695	9.0287	105.6946	20.2171	12.0977	6.4135
novel-m0349-5p	24	CAGATTCTCACATGGAGCCCGAGA	86	0	0	0	0	0	10	19	30	0	0.01	0.01	0.01	0.01	0.01	117.4384	64.0209	45.3663	0.01
novel-m0759-3p	21	TGAGTTTCTGTGGCTCTTTAG	86	5	4	3	3	5	2	10	13	3	1.3061	2.9512	7.8365	8.7712	11.2859	23.4877	33.6952	19.6587	1.9241
novel-m2829-5p	25	TCCATCTGGATACCTTCTGGGCTGA	85	6	4	0	0	6	9	20	15	0	1.5673	2.9512	0.01	0.01	13.5431	105.6946	67.3904	22.6831	0.01
novel-m1354-3p	24	TATCAACTGTCTAGAGATGCTAGC	84	9	3	4	8	8	0	8	7	6	2.3509	2.2134	10.4487	23.39	18.0574	0.01	26.9562	10.5855	3.8481
novel-m1162-5p	24	TTCCCGAGCAGGCCGCTGTCGTCC	84	4	12	0	2	2	4	7	9	16	1.0449	8.8536	0.01	5.8475	4.5144	46.9754	23.5867	13.6099	10.2616
novel-m0348-5p	24	TATGCCTGTAGTTCCCTTGACCCC	84	2	4	0	2	2	3	19	15	7	0.5224	2.9512	0.01	5.8475	4.5144	35.2315	64.0209	22.6831	4.4895
novel-m0462-3p	23	TGTGTACGTACTGAAGTCTCCCT	84	2	2	7	3	10	2	7	2	2	0.5224	1.4756	18.2853	8.7712	22.5718	23.4877	23.5867	3.0244	1.2827
novel-m0315-3p	24	TGCTGATAGAGAGGCGGATCGAAA	84	0	9	0	2	0	15	26	10	0	0.01	6.6402	0.01	5.8475	0.01	176.1576	87.6076	15.1221	0.01
novel-m0152-5p	24	ACAACTAGTACGGAGCTGTGCTGC	84	10	4	20	15	6	2	5	4	0	2.6121	2.9512	52.2436	43.8562	13.5431	23.4877	16.8476	6.0488	0.01
novel-m2744-3p	24	TGCTGATAGAGAGGCGGATCGAAA	84	0	9	0	2	0	15	26	10	0	0.01	6.6402	0.01	5.8475	0.01	176.1576	87.6076	15.1221	0.01
novel-m2789-5p	23	TCTGTATGCACCGGGAGTCTGAG	82	8	6	0	0	2	0	12	2	24	2.0897	4.4268	0.01	0.01	4.5144	0.01	40.4343	3.0244	15.3924
novel-m0230-3p	23	TTCAGTTAAGGACTTTCTACAGC	82	8	4	3	0	13	0	3	8	7	2.0897	2.9512	7.8365	0.01	29.3433	0.01	10.1086	12.0977	4.4895
novel-m2444-3p	23	TTCAGTTAAGGACTTTCTACAGC	82	8	4	3	0	13	0	3	8	7	2.0897	2.9512	7.8365	0.01	29.3433	0.01	10.1086	12.0977	4.4895
novel-m1957-3p	22	CCCCCTCAGGCCGGAGTCGTGG	82	9	5	4	42	0	0	0	0	2	2.3509	3.689	10.4487	122.7973	0.01	0.01	0.01	0.01	1.2827
novel-m1960-5p	22	CCCCCTCAGGCCGGAGTCGTGG	82	9	5	4	42	0	0	0	0	2	2.3509	3.689	10.4487	122.7973	0.01	0.01	0.01	0.01	1.2827
novel-m1958-5p	22	CCCCCTCAGGCCGGAGTCGTGG	82	9	5	4	42	0	0	0	0	2	2.3509	3.689	10.4487	122.7973	0.01	0.01	0.01	0.01	1.2827
novel-m0082-5p	23	TCTGTATGCACCGGGAGTCTGAG	82	8	6	0	0	2	0	12	2	24	2.0897	4.4268	0.01	0.01	4.5144	0.01	40.4343	3.0244	15.3924
novel-m2016-3p	23	TTCAGTTAAGGACTTTCTACAGC	82	8	4	3	0	13	0	3	8	7	2.0897	2.9512	7.8365	0.01	29.3433	0.01	10.1086	12.0977	4.4895
novel-m2471-5p	23	TCTGTATGCACCGGGAGTCTGAG	82	8	6	0	0	2	0	12	2	24	2.0897	4.4268	0.01	0.01	4.5144	0.01	40.4343	3.0244	15.3924
novel-m2100-5p	23	TCTGTATGCACCGGGAGTCTGAG	82	8	6	0	0	2	0	12	2	24	2.0897	4.4268	0.01	0.01	4.5144	0.01	40.4343	3.0244	15.3924
novel-m0236-5p	22	TCGAAGAACTCTCAGCATGGGG	82	0	0	0	0	5	10	30	2	0	0.01	0.01	0.01	0.01	11.2859	117.4384	101.0857	3.0244	0.01
novel-m0308-5p	24	TCGGATTGTTGGATGTCAGACAGC	81	4	3	0	0	0	10	17	10	2	1.0449	2.2134	0.01	0.01	0.01	117.4384	57.2819	15.1221	1.2827
novel-m2335-5p	24	TCGGATTGTTGGATGTCAGACAGC	81	4	3	0	0	0	10	17	10	2	1.0449	2.2134	0.01	0.01	0.01	117.4384	57.2819	15.1221	1.2827
novel-m0835-3p	21	TAGTCATGTAATTGAGGCAGT	81	0	0	55	5	0	0	0	3	0	0.01	0.01	143.6699	14.6187	0.01	0.01	0.01	4.5366	0.01
novel-m1703-3p	23	TAACCAGTGATGGGCGAGGCGGC	81	3	3	0	0	0	6	14	35	0	0.7836	2.2134	0.01	0.01	0.01	70.4631	47.1733	52.9273	0.01
novel-m3066-5p	23	TGATTGACTACCTTTGGAGTGCC	81	4	0	17	2	2	8	19	10	0	1.0449	0.01	44.4071	5.8475	4.5144	93.9507	64.0209	15.1221	0.01
novel-m2500-3p	26	TTCATCGTGGGTGGCGAACACATGCT	81	8	8	0	2	3	7	16	12	4	2.0897	5.9024	0.01	5.8475	6.7715	82.2069	53.9124	18.1465	2.5654
novel-m2037-3p	24	TATGGATCATGACTCCTTCAGCCT	81	0	0	32	4	6	0	2	7	0	0.01	0.01	83.5898	11.695	13.5431	0.01	6.739	10.5855	0.01
novel-m1396-5p	24	TCGGATTGTTGGATGTCAGACAGC	81	4	3	0	0	0	10	17	10	2	1.0449	2.2134	0.01	0.01	0.01	117.4384	57.2819	15.1221	1.2827
novel-m3000-5p	24	TAGATTTAGAGCTACCCCGGGGTA	81	3	6	2	0	15	4	9	7	9	0.7836	4.4268	5.2244	0.01	33.8577	46.9754	30.3257	10.5855	5.7722
novel-m2334-5p	24	TAGATTTAGAGCTACCCCGGGGTA	81	3	6	2	0	15	4	9	7	9	0.7836	4.4268	5.2244	0.01	33.8577	46.9754	30.3257	10.5855	5.7722
novel-m2461-3p	23	TAACCAGTGATGGGCGAGGCGGC	81	3	3	0	0	0	6	14	35	0	0.7836	2.2134	0.01	0.01	0.01	70.4631	47.1733	52.9273	0.01
novel-m1311-5p	24	TCGGATTGTTGGATGTCAGACAGC	81	4	3	0	0	0	10	17	10	2	1.0449	2.2134	0.01	0.01	0.01	117.4384	57.2819	15.1221	1.2827
novel-m1435-5p	24	TAGATTTAGAGCTACCCCGGGGTA	81	3	6	2	0	15	4	9	7	9	0.7836	4.4268	5.2244	0.01	33.8577	46.9754	30.3257	10.5855	5.7722
novel-m3292-3p	23	TAACCAGTGATGGGCGAGGCGGC	81	3	3	0	0	0	6	14	35	0	0.7836	2.2134	0.01	0.01	0.01	70.4631	47.1733	52.9273	0.01
novel-m0875-5p	23	TGATTGACTACCTTTGGAGTGCC	81	4	0	17	2	2	8	19	10	0	1.0449	0.01	44.4071	5.8475	4.5144	93.9507	64.0209	15.1221	0.01
novel-m2817-3p	23	TAACCAGTGATGGGCGAGGCGGC	81	3	3	0	0	0	6	14	35	0	0.7836	2.2134	0.01	0.01	0.01	70.4631	47.1733	52.9273	0.01
novel-m1986-3p	23	TAACCAGTGATGGGCGAGGCGGC	81	3	3	0	0	0	6	14	35	0	0.7836	2.2134	0.01	0.01	0.01	70.4631	47.1733	52.9273	0.01
novel-m2566-3p	23	TAACCAGTGATGGGCGAGGCGGC	81	3	3	0	0	0	6	14	35	0	0.7836	2.2134	0.01	0.01	0.01	70.4631	47.1733	52.9273	0.01
novel-m1639-3p	24	TCTGAAACCCCGAGAGCGGGCGCC	81	4	3	0	0	3	4	11	34	6	1.0449	2.2134	0.01	0.01	6.7715	46.9754	37.0647	51.4151	3.8481
novel-m0861-5p	24	TCTGAAACCCCGAGAGCGGGCGCC	81	4	3	0	0	3	4	11	34	6	1.0449	2.2134	0.01	0.01	6.7715	46.9754	37.0647	51.4151	3.8481
novel-m1168-3p	24	TAAAGCAGTACATGGGCTGGCTCC	81	2	4	2	9	8	0	5	6	12	0.5224	2.9512	5.2244	26.3137	18.0574	0.01	16.8476	9.0733	7.6962
novel-m3001-5p	24	TAGATTTAGAGCTACCCCGGGGTA	81	3	6	2	0	15	4	9	7	9	0.7836	4.4268	5.2244	0.01	33.8577	46.9754	30.3257	10.5855	5.7722
novel-m2137-5p	24	TCGGATTGTTGGATGTCAGACAGC	81	4	3	0	0	0	10	17	10	2	1.0449	2.2134	0.01	0.01	0.01	117.4384	57.2819	15.1221	1.2827
novel-m0676-3p	21	ATTCTGAACGCGATATTGCAT	81	0	3	0	0	0	4	16	33	0	0.01	2.2134	0.01	0.01	0.01	46.9754	53.9124	49.9029	0.01
novel-m0331-5p	24	TAGATTTAGAGCTACCCCGGGGTA	81	3	6	2	0	15	4	9	7	9	0.7836	4.4268	5.2244	0.01	33.8577	46.9754	30.3257	10.5855	5.7722
novel-m0895-3p	24	TCTGAAACCCCGAGAGCGGGCGCC	81	4	3	0	0	3	4	11	34	6	1.0449	2.2134	0.01	0.01	6.7715	46.9754	37.0647	51.4151	3.8481
novel-m0267-3p	21	ATTCTGAACGCGATATTGCAT	81	0	3	0	0	0	4	16	33	0	0.01	2.2134	0.01	0.01	0.01	46.9754	53.9124	49.9029	0.01
novel-m2322-5p	21	GACTTTCGATGAAGCATTCCA	80	0	0	0	2	0	11	13	21	2	0.01	0.01	0.01	5.8475	0.01	129.1823	43.8038	31.7564	1.2827
novel-m0744-5p	23	AGAATGGATTGTATTGATGCTCT	80	23	0	5	5	2	0	0	0	7	6.0079	0.01	13.0609	14.6187	4.5144	0.01	0.01	0.01	4.4895
novel-m3163-5p	21	TTGTCTCAATCCTGTATGAAT	80	32	6	0	0	4	0	0	0	11	8.3589	4.4268	0.01	0.01	9.0287	0.01	0.01	0.01	7.0549
novel-m3190-5p	23	AGAATGGATTGTATTGATGCTCT	80	23	0	5	5	2	0	0	0	7	6.0079	0.01	13.0609	14.6187	4.5144	0.01	0.01	0.01	4.4895
novel-m2323-5p	21	GACTTTCGATGAAGCATTCCA	80	0	0	0	2	0	11	13	21	2	0.01	0.01	0.01	5.8475	0.01	129.1823	43.8038	31.7564	1.2827
novel-m3222-5p	21	AAGCTGTGATGATGATGACCT	80	6	6	27	4	0	0	7	5	0	1.5673	4.4268	70.5289	11.695	0.01	0.01	23.5867	7.561	0.01
novel-m0694-5p	24	AGCTACAGGACAGGTCCGGAGAGC	80	2	5	5	10	7	4	5	2	2	0.5224	3.689	13.0609	29.2375	15.8002	46.9754	16.8476	3.0244	1.2827
novel-m0745-5p	23	AGAATGGATTGTATTGATGCTCT	80	23	0	5	5	2	0	0	0	7	6.0079	0.01	13.0609	14.6187	4.5144	0.01	0.01	0.01	4.4895
novel-m2992-5p	21	TTGTCTCAATCCTGTATGAAT	80	32	6	0	0	4	0	0	0	11	8.3589	4.4268	0.01	0.01	9.0287	0.01	0.01	0.01	7.0549
novel-m1553-3p	26	TTTACAGGGGATCTGTCTCTGGGGCT	79	0	2	0	10	14	0	15	2	11	0.01	1.4756	0.01	29.2375	31.6005	0.01	50.5428	3.0244	7.0549
novel-m2756-3p	22	TTTCTGAGGACCTCTGTGCCCT	79	0	3	0	0	17	0	8	14	0	0.01	2.2134	0.01	0.01	38.372	0.01	26.9562	21.1709	0.01
novel-m0781-5p	21	AGGAACTGTACCGTGAAGGGA	79	0	0	0	0	0	2	23	30	0	0.01	0.01	0.01	0.01	0.01	23.4877	77.499	45.3663	0.01
novel-m1060-5p	24	TGCGTTGACCAGTTGCTCCACCCT	78	16	0	0	0	22	5	9	6	0	4.1794	0.01	0.01	0.01	49.6579	58.7192	30.3257	9.0733	0.01
novel-m1988-5p	23	TAGTAGGAACATCCTCCGAGGGA	78	0	0	0	0	0	6	12	36	0	0.01	0.01	0.01	0.01	0.01	70.4631	40.4343	54.4395	0.01
novel-m1964-5p	24	TCCATCCTTGGAAGGCCTCCACTG	78	0	0	0	0	0	17	29	17	0	0.01	0.01	0.01	0.01	0.01	199.6453	97.7161	25.7076	0.01
novel-m0397-3p	24	TGCATGGTTTCTTTGAAGCGGGTC	78	0	5	2	5	11	0	0	7	10	0.01	3.689	5.2244	14.6187	24.829	0.01	0.01	10.5855	6.4135
novel-m2740-3p	23	TAGTAGGAACATCCTCCGAGGGA	78	0	0	0	0	0	6	12	36	0	0.01	0.01	0.01	0.01	0.01	70.4631	40.4343	54.4395	0.01
novel-m2949-5p	24	TGCGTTGACCAGTTGCTCCACCCT	78	16	0	0	0	22	5	9	6	0	4.1794	0.01	0.01	0.01	49.6579	58.7192	30.3257	9.0733	0.01
novel-m0390-3p	23	TAGATGTGGGTGGACTCTCTGCC	78	2	0	0	0	0	2	29	13	4	0.5224	0.01	0.01	0.01	0.01	23.4877	97.7161	19.6587	2.5654
novel-m2383-3p	24	TATGAACGTAGTGGCCTGTGATGG	78	4	0	5	20	11	2	0	7	0	1.0449	0.01	13.0609	58.4749	24.829	23.4877	0.01	10.5855	0.01
novel-m2506-5p	24	TCCAAGGCATGAAACTCCAGGGCT	78	2	2	0	3	4	5	19	13	5	0.5224	1.4756	0.01	8.7712	9.0287	58.7192	64.0209	19.6587	3.2068
novel-m2405-5p	24	TCCATCCTTGGAAGGCCTCCACTG	78	0	0	0	0	0	17	29	17	0	0.01	0.01	0.01	0.01	0.01	199.6453	97.7161	25.7076	0.01
novel-m1759-3p	24	TATGAACGTAGTGGCCTGTGATGG	78	4	0	5	20	11	2	0	7	0	1.0449	0.01	13.0609	58.4749	24.829	23.4877	0.01	10.5855	0.01
novel-m2575-5p	24	TCCATCCTTGGAAGGCCTCCACTG	78	0	0	0	0	0	17	29	17	0	0.01	0.01	0.01	0.01	0.01	199.6453	97.7161	25.7076	0.01
novel-m2805-5p	24	TCCATCCTTGGAAGGCCTCCACTG	78	0	0	0	0	0	17	29	17	0	0.01	0.01	0.01	0.01	0.01	199.6453	97.7161	25.7076	0.01
novel-m1171-5p	24	TCCAAGGCATGAAACTCCAGGGCT	78	2	2	0	3	4	5	19	13	5	0.5224	1.4756	0.01	8.7712	9.0287	58.7192	64.0209	19.6587	3.2068
novel-m1061-5p	24	TGCGTTGACCAGTTGCTCCACCCT	78	16	0	0	0	22	5	9	6	0	4.1794	0.01	0.01	0.01	49.6579	58.7192	30.3257	9.0733	0.01
novel-m1881-3p	24	TAAGTAGATGGTCCACTCTCTGTG	77	5	0	0	4	13	2	8	5	7	1.3061	0.01	0.01	11.695	29.3433	23.4877	26.9562	7.561	4.4895
novel-m2813-5p	26	TGCACGGTACTGGAGAGTGATGTCAC	77	15	8	7	0	11	0	0	5	4	3.9182	5.9024	18.2853	0.01	24.829	0.01	0.01	7.561	2.5654
novel-m2586-5p	24	TTGGTTAGTGTTAGACATACGAGC	77	0	0	0	0	0	8	17	34	0	0.01	0.01	0.01	0.01	0.01	93.9507	57.2819	51.4151	0.01
novel-m2926-5p	26	TGCACGGTACTGGAGAGTGATGTCAC	77	15	8	7	0	11	0	0	5	4	3.9182	5.9024	18.2853	0.01	24.829	0.01	0.01	7.561	2.5654
novel-m2814-5p	26	TGCACGGTACTGGAGAGTGATGTCAC	77	15	8	7	0	11	0	0	5	4	3.9182	5.9024	18.2853	0.01	24.829	0.01	0.01	7.561	2.5654
novel-m2924-5p	26	TGCACGGTACTGGAGAGTGATGTCAC	77	15	8	7	0	11	0	0	5	4	3.9182	5.9024	18.2853	0.01	24.829	0.01	0.01	7.561	2.5654
novel-m2927-5p	26	TGCACGGTACTGGAGAGTGATGTCAC	77	15	8	7	0	11	0	0	5	4	3.9182	5.9024	18.2853	0.01	24.829	0.01	0.01	7.561	2.5654
novel-m2373-5p	22	TCCTGTAGAAATTGGCAAAGCC	77	9	10	0	2	5	0	14	8	2	2.3509	7.378	0.01	5.8475	11.2859	0.01	47.1733	12.0977	1.2827
novel-m2733-3p	23	CACAGGTGTAGATTCGACCCTCC	77	2	0	3	3	0	7	19	30	0	0.5224	0.01	7.8365	8.7712	0.01	82.2069	64.0209	45.3663	0.01
novel-m2891-5p	22	TCCTGTAGAAATTGGCAAAGCC	77	9	10	0	2	5	0	14	8	2	2.3509	7.378	0.01	5.8475	11.2859	0.01	47.1733	12.0977	1.2827
novel-m2928-5p	26	TGCACGGTACTGGAGAGTGATGTCAC	77	15	8	7	0	11	0	0	5	4	3.9182	5.9024	18.2853	0.01	24.829	0.01	0.01	7.561	2.5654
novel-m2492-5p	22	TCCTGTAGAAATTGGCAAAGCC	77	9	10	0	2	5	0	14	8	2	2.3509	7.378	0.01	5.8475	11.2859	0.01	47.1733	12.0977	1.2827
novel-m1329-5p	21	TACTTACCGTGAAGTCAAGAC	76	0	0	47	11	0	0	0	0	0	0.01	0.01	122.7725	32.1612	0.01	0.01	0.01	0.01	0.01
novel-m1289-3p	24	TTGATATGGCTCAGGCCCTGGCCC	76	5	4	0	6	13	6	11	2	0	1.3061	2.9512	0.01	17.5425	29.3433	70.4631	37.0647	3.0244	0.01
novel-m1328-5p	21	TACTTACCGTGAAGTCAAGAC	76	0	0	47	11	0	0	0	0	0	0.01	0.01	122.7725	32.1612	0.01	0.01	0.01	0.01	0.01
novel-m0467-5p	23	TACAAGCATCTGTGTCTGGACCT	75	4	2	0	5	27	0	0	2	8	1.0449	1.4756	0.01	14.6187	60.9438	0.01	0.01	3.0244	5.1308
novel-m1156-3p	24	TCAACCATCCTGTGCTGTGGTGCT	75	0	0	0	2	0	8	33	3	2	0.01	0.01	0.01	5.8475	0.01	93.9507	111.1942	4.5366	1.2827
novel-m2462-5p	24	TACGGTCGGCCGTTAATGGAAACC	75	0	4	0	0	0	9	19	11	0	0.01	2.9512	0.01	0.01	0.01	105.6946	64.0209	16.6343	0.01
novel-m1944-5p	20	TCTCTTCGTACGGTAAGCCC	75	2	0	31	11	0	0	0	7	0	0.5224	0.01	80.9776	32.1612	0.01	0.01	0.01	10.5855	0.01
novel-m3059-3p	21	GGATCCAGATTGAGAGCGAAC	75	11	7	0	2	9	0	0	2	13	2.8734	5.1646	0.01	5.8475	20.3146	0.01	0.01	3.0244	8.3376
novel-m2278-3p	21	GGATCCAGATTGAGAGCGAAC	75	11	7	0	2	9	0	0	2	13	2.8734	5.1646	0.01	5.8475	20.3146	0.01	0.01	3.0244	8.3376
novel-m3039-3p	24	TAATTCCTTGGGACACTGTCGTGG	75	0	0	0	0	0	7	19	30	0	0.01	0.01	0.01	0.01	0.01	82.2069	64.0209	45.3663	0.01
novel-m2560-5p	24	TACGGTCGGCCGTTAATGGAAACC	75	0	4	0	0	0	9	19	11	0	0.01	2.9512	0.01	0.01	0.01	105.6946	64.0209	16.6343	0.01
novel-m1684-3p	24	TAATTCCTTGGGACACTGTCGTGG	75	0	0	0	0	0	7	19	30	0	0.01	0.01	0.01	0.01	0.01	82.2069	64.0209	45.3663	0.01
novel-m2818-5p	24	TACGGTCGGCCGTTAATGGAAACC	75	0	4	0	0	0	9	19	11	0	0.01	2.9512	0.01	0.01	0.01	105.6946	64.0209	16.6343	0.01
novel-m0355-5p	23	TTGGCTCAATTAATATAGTAGGC	74	0	0	31	15	0	0	0	0	0	0.01	0.01	80.9776	43.8562	0.01	0.01	0.01	0.01	0.01
novel-m2558-3p	24	TGTGACGAGACTCTGGAAGTTCAG	74	0	0	0	0	0	12	20	16	4	0.01	0.01	0.01	0.01	0.01	140.9261	67.3904	24.1954	2.5654
novel-m2482-5p	24	TAACATAGCAATGCTGGTCTGCTG	74	4	8	0	0	5	4	8	5	5	1.0449	5.9024	0.01	0.01	11.2859	46.9754	26.9562	7.561	3.2068
novel-m2947-5p	24	TAACATAGCAATGCTGGTCTGCTG	74	4	8	0	0	5	4	8	5	5	1.0449	5.9024	0.01	0.01	11.2859	46.9754	26.9562	7.561	3.2068
novel-m0423-3p	22	TCGGACGTTCCATGGCCAACCT	74	0	2	3	3	4	6	10	17	0	0.01	1.4756	7.8365	8.7712	9.0287	70.4631	33.6952	25.7076	0.01
novel-m2601-5p	24	CTCTGACAGAAGCATCCCACAGAA	74	8	3	32	8	0	0	0	0	0	2.0897	2.2134	83.5898	23.39	0.01	0.01	0.01	0.01	0.01
novel-m0401-5p	20	TGCGATTAAATCGTTCGACC	73	0	2	23	4	0	2	0	7	2	0.01	1.4756	60.0801	11.695	0.01	23.4877	0.01	10.5855	1.2827
novel-m0232-5p	21	TAACAACTTTGACAGAAGCCC	73	0	3	24	5	7	2	2	0	3	0.01	2.2134	62.6923	14.6187	15.8002	23.4877	6.739	0.01	1.9241
novel-m1266-5p	20	TGCGATTAAATCGTTCGACC	73	0	2	23	4	0	2	0	7	2	0.01	1.4756	60.0801	11.695	0.01	23.4877	0.01	10.5855	1.2827
novel-m2272-5p	20	TGCGATTAAATCGTTCGACC	73	0	2	23	4	0	2	0	7	2	0.01	1.4756	60.0801	11.695	0.01	23.4877	0.01	10.5855	1.2827
novel-m3132-5p	20	TGCGATTAAATCGTTCGACC	73	0	2	23	4	0	2	0	7	2	0.01	1.4756	60.0801	11.695	0.01	23.4877	0.01	10.5855	1.2827
novel-m2512-3p	24	TGACTGAGGATGAGCTGAGGGACT	73	3	0	0	0	0	15	22	10	0	0.7836	0.01	0.01	0.01	0.01	176.1576	74.1295	15.1221	0.01
novel-m3007-5p	20	TGCGATTAAATCGTTCGACC	73	0	2	23	4	0	2	0	7	2	0.01	1.4756	60.0801	11.695	0.01	23.4877	0.01	10.5855	1.2827
novel-m3026-5p	24	TCCGAAGGGAGCTGTGGCTCTGCT	73	7	2	0	0	2	0	7	15	12	1.8285	1.4756	0.01	0.01	4.5144	0.01	23.5867	22.6831	7.6962
novel-m0528-3p	20	TGAAGACGTTCTGCGCGGCT	72	0	0	32	10	0	0	0	2	0	0.01	0.01	83.5898	29.2375	0.01	0.01	0.01	3.0244	0.01
novel-m0405-5p	23	TGGTTGGTCAGTACTGCTCGATC	72	2	0	18	13	0	0	0	0	0	0.5224	0.01	47.0192	38.0087	0.01	0.01	0.01	0.01	0.01
novel-m0196-3p	24	TTACTTTGTCTCTTGGGTCTGACC	72	6	3	0	5	6	5	6	2	17	1.5673	2.2134	0.01	14.6187	13.5431	58.7192	20.2171	3.0244	10.903
novel-m1065-5p	20	AGATTTCGAATATGGGCAGT	72	0	0	43	6	0	0	0	0	0	0.01	0.01	112.3237	17.5425	0.01	0.01	0.01	0.01	0.01
novel-m1500-5p	23	TGGTTGGTCAGTACTGCTCGATC	72	2	0	18	13	0	0	0	0	0	0.5224	0.01	47.0192	38.0087	0.01	0.01	0.01	0.01	0.01
novel-m0197-3p	24	TTACTTTGTCTCTTGGGTCTGACC	72	6	3	0	5	6	5	6	2	17	1.5673	2.2134	0.01	14.6187	13.5431	58.7192	20.2171	3.0244	10.903
novel-m0362-5p	23	TGAACAACTCCGCCAACTCCGGA	72	0	3	0	0	0	6	23	16	0	0.01	2.2134	0.01	0.01	0.01	70.4631	77.499	24.1954	0.01
novel-m2930-3p	20	TGAAGACGTTCTGCGCGGCT	72	0	0	32	10	0	0	0	2	0	0.01	0.01	83.5898	29.2375	0.01	0.01	0.01	3.0244	0.01
novel-m1580-3p	20	TGAAGACGTTCTGCGCGGCT	72	0	0	32	10	0	0	0	2	0	0.01	0.01	83.5898	29.2375	0.01	0.01	0.01	3.0244	0.01
novel-m0075-3p	20	TGAAGACGTTCTGCGCGGCT	72	0	0	32	10	0	0	0	2	0	0.01	0.01	83.5898	29.2375	0.01	0.01	0.01	3.0244	0.01
novel-m2087-3p	24	TTACTTTGTCTCTTGGGTCTGACC	72	6	3	0	5	6	5	6	2	17	1.5673	2.2134	0.01	14.6187	13.5431	58.7192	20.2171	3.0244	10.903
novel-m2404-3p	24	TCAGGTAGTAGGCCTCTCCAGGTC	72	13	7	2	11	6	5	5	4	6	3.3958	5.1646	5.2244	32.1612	13.5431	58.7192	16.8476	6.0488	3.8481
novel-m0113-3p	24	TTACTTTGTCTCTTGGGTCTGACC	72	6	3	0	5	6	5	6	2	17	1.5673	2.2134	0.01	14.6187	13.5431	58.7192	20.2171	3.0244	10.903
novel-m0114-3p	24	TTACTTTGTCTCTTGGGTCTGACC	72	6	3	0	5	6	5	6	2	17	1.5673	2.2134	0.01	14.6187	13.5431	58.7192	20.2171	3.0244	10.903
novel-m0404-5p	23	TGGTTGGTCAGTACTGCTCGATC	72	2	0	18	13	0	0	0	0	0	0.5224	0.01	47.0192	38.0087	0.01	0.01	0.01	0.01	0.01
novel-m2860-3p	24	TACTGGTTCGGGAAGGCCTAGGAC	71	5	2	6	4	3	3	0	6	11	1.3061	1.4756	15.6731	11.695	6.7715	35.2315	0.01	9.0733	7.0549
novel-m1741-5p	24	TTACAATTCTGTGCAGTTCTGGGT	71	3	5	0	2	14	3	7	0	6	0.7836	3.689	0.01	5.8475	31.6005	35.2315	23.5867	0.01	3.8481
novel-m1636-3p	22	TTCCTGCGCGCGGCTTGAGCCC	71	0	0	0	5	27	0	3	2	2	0.01	0.01	0.01	14.6187	60.9438	0.01	10.1086	3.0244	1.2827
novel-m0295-3p	22	TGAACAGTGCATCCTTGTGGCG	71	20	11	0	0	0	0	0	0	6	5.2243	8.1158	0.01	0.01	0.01	0.01	0.01	0.01	3.8481
novel-m1627-3p	24	CGACTCTGAAGCTGACTCCCACGA	71	7	9	0	0	0	7	17	14	11	1.8285	6.6402	0.01	0.01	0.01	82.2069	57.2819	21.1709	7.0549
novel-m0461-3p	22	TGAACAGTGCATCCTTGTGGCG	71	20	11	0	0	0	0	0	0	6	5.2243	8.1158	0.01	0.01	0.01	0.01	0.01	0.01	3.8481
novel-m0459-3p	24	TCAATGAAGGATCCAGGATGTCGT	71	0	0	0	0	0	10	17	17	0	0.01	0.01	0.01	0.01	0.01	117.4384	57.2819	25.7076	0.01
novel-m2400-3p	22	TGAACAGTGCATCCTTGTGGCG	71	20	11	0	0	0	0	0	0	6	5.2243	8.1158	0.01	0.01	0.01	0.01	0.01	0.01	3.8481
novel-m0996-3p	22	TTCCTGCGCGCGGCTTGAGCCC	71	0	0	0	5	27	0	3	2	2	0.01	0.01	0.01	14.6187	60.9438	0.01	10.1086	3.0244	1.2827
novel-m1681-3p	23	TCGATGAGTCCGTTGAGGCTGGT	70	0	0	5	2	0	2	7	33	4	0.01	0.01	13.0609	5.8475	0.01	23.4877	23.5867	49.9029	2.5654
novel-m2544-3p	23	TAGCTAGATCCATGGTAGAGAAC	70	0	0	35	10	0	0	0	0	0	0.01	0.01	91.4263	29.2375	0.01	0.01	0.01	0.01	0.01
novel-m3215-5p	24	TAACGGTATCAGGTGATTGACAGC	70	4	0	0	0	0	16	24	5	4	1.0449	0.01	0.01	0.01	0.01	187.9015	80.8685	7.561	2.5654
novel-m2286-5p	24	TAACGGTATCAGGTGATTGACAGC	70	4	0	0	0	0	16	24	5	4	1.0449	0.01	0.01	0.01	0.01	187.9015	80.8685	7.561	2.5654
novel-m1101-5p	24	TAACGGTATCAGGTGATTGACAGC	70	4	0	0	0	0	16	24	5	4	1.0449	0.01	0.01	0.01	0.01	187.9015	80.8685	7.561	2.5654
novel-m0217-5p	24	TAACGGTATCAGGTGATTGACAGC	70	4	0	0	0	0	16	24	5	4	1.0449	0.01	0.01	0.01	0.01	187.9015	80.8685	7.561	2.5654
novel-m1330-3p	24	ATCAGTCGGAGTGGAAGCCGGGTC	70	5	0	4	13	2	0	0	2	4	1.3061	0.01	10.4487	38.0087	4.5144	0.01	0.01	3.0244	2.5654
novel-m1806-5p	24	TGAGATAAACTCTCTGAGCACGCA	70	6	0	3	20	2	0	2	16	2	1.5673	0.01	7.8365	58.4749	4.5144	0.01	6.739	24.1954	1.2827
novel-m1126-3p	24	TTGGCAGCAATGACGACAGGCATC	70	0	2	0	0	0	12	19	8	0	0.01	1.4756	0.01	0.01	0.01	140.9261	64.0209	12.0977	0.01
novel-m1973-3p	23	TCGATGAGTCCGTTGAGGCTGGT	70	0	0	5	2	0	2	7	33	4	0.01	0.01	13.0609	5.8475	0.01	23.4877	23.5867	49.9029	2.5654
novel-m1359-5p	24	CTTAGAAACACTGAAGTCCCAAGG	70	0	0	0	0	15	11	16	0	0	0.01	0.01	0.01	0.01	33.8577	129.1823	53.9124	0.01	0.01
novel-m3093-5p	24	TAACGGTATCAGGTGATTGACAGC	70	4	0	0	0	0	16	24	5	4	1.0449	0.01	0.01	0.01	0.01	187.9015	80.8685	7.561	2.5654
novel-m2180-3p	24	TGCACCAGTATCGCCGTACACATG	69	0	0	0	0	3	14	21	4	0	0.01	0.01	0.01	0.01	6.7715	164.4138	70.76	6.0488	0.01
novel-m0755-3p	24	TCAAAGATCATCTTCGGACGAGAA	69	3	3	8	11	8	2	5	4	2	0.7836	2.2134	20.8974	32.1612	18.0574	23.4877	16.8476	6.0488	1.2827
novel-m1293-5p	24	TCGGATTGTGGGATGCCAGGCAGC	69	9	2	0	0	2	6	16	4	6	2.3509	1.4756	0.01	0.01	4.5144	70.4631	53.9124	6.0488	3.8481
novel-m1152-5p	24	TGACAAGTATTGCCTGCCTTGAGG	69	2	2	0	0	0	11	14	10	5	0.5224	1.4756	0.01	0.01	0.01	129.1823	47.1733	15.1221	3.2068
novel-m0778-5p	24	TGACTGTGATGAAGCAGGTGGACT	69	15	2	0	0	35	0	3	9	0	3.9182	1.4756	0.01	0.01	79.0012	0.01	10.1086	13.6099	0.01
novel-m0425-5p	24	TTCGATTCGACCTCCCATCTGAGA	69	0	0	4	3	0	12	15	20	3	0.01	0.01	10.4487	8.7712	0.01	140.9261	50.5428	30.2442	1.9241
novel-m1289-5p	22	TTAGATCTGACCAAATTAACCC	69	2	2	21	13	4	0	0	0	0	0.5224	1.4756	54.8558	38.0087	9.0287	0.01	0.01	0.01	0.01
novel-m0719-5p	24	TCGGATTGTGGGATGCCAGGCAGC	69	9	2	0	0	2	6	16	4	6	2.3509	1.4756	0.01	0.01	4.5144	70.4631	53.9124	6.0488	3.8481
novel-m0783-5p	24	TCGGATTGTGGGATGCCAGGCAGC	69	9	2	0	0	2	6	16	4	6	2.3509	1.4756	0.01	0.01	4.5144	70.4631	53.9124	6.0488	3.8481
novel-m0617-5p	24	TCGGATTGTGGGATGCCAGGCAGC	69	9	2	0	0	2	6	16	4	6	2.3509	1.4756	0.01	0.01	4.5144	70.4631	53.9124	6.0488	3.8481
novel-m2134-5p	24	TTTGTATGCTTTGGTGGCCGCACC	69	3	0	0	3	10	6	19	9	0	0.7836	0.01	0.01	8.7712	22.5718	70.4631	64.0209	13.6099	0.01
novel-m2534-5p	24	TCCGTGTGGAGATCTCGAAGACCA	69	2	11	0	2	0	6	12	11	2	0.5224	8.1158	0.01	5.8475	0.01	70.4631	40.4343	16.6343	1.2827
novel-m0120-5p	24	TCGGATTGTGGGATGCCAGGCAGC	69	9	2	0	0	2	6	16	4	6	2.3509	1.4756	0.01	0.01	4.5144	70.4631	53.9124	6.0488	3.8481
novel-m3060-5p	22	CGCAATATTCTGTTCATAATTG	69	18	19	0	0	2	0	0	0	2	4.7019	14.0181	0.01	0.01	4.5144	0.01	0.01	0.01	1.2827
novel-m3088-5p	24	TTGGTTTGTAGTGGTGCCTGAGAC	69	0	0	5	18	0	5	8	2	0	0.01	0.01	13.0609	52.6274	0.01	58.7192	26.9562	3.0244	0.01
novel-m1080-5p	24	TCGGATTGTGGGATGCCAGGCAGC	69	9	2	0	0	2	6	16	4	6	2.3509	1.4756	0.01	0.01	4.5144	70.4631	53.9124	6.0488	3.8481
novel-m2135-5p	24	TTTGTATGCTTTGGTGGCCGCACC	69	3	0	0	3	10	6	19	9	0	0.7836	0.01	0.01	8.7712	22.5718	70.4631	64.0209	13.6099	0.01
novel-m1276-5p	24	TGACTGTGATGAAGCAGGTGGACT	69	15	2	0	0	35	0	3	9	0	3.9182	1.4756	0.01	0.01	79.0012	0.01	10.1086	13.6099	0.01
novel-m1760-5p	24	TCGGATTGTGGGATGCCAGGCAGC	69	9	2	0	0	2	6	16	4	6	2.3509	1.4756	0.01	0.01	4.5144	70.4631	53.9124	6.0488	3.8481
novel-m1416-3p	22	TTCGTGGTCGTTTGGCACTGGG	68	0	0	6	8	30	0	0	8	0	0.01	0.01	15.6731	23.39	67.7154	0.01	0.01	12.0977	0.01
novel-m2962-3p	24	TACAATCTCAGCTTGCGTCTCGGT	68	4	5	3	3	0	10	8	14	6	1.0449	3.689	7.8365	8.7712	0.01	117.4384	26.9562	21.1709	3.8481
novel-m2199-5p	22	TTCTGGTCTAAATAAAGTCGGC	68	0	0	29	6	0	0	0	0	0	0.01	0.01	75.7532	17.5425	0.01	0.01	0.01	0.01	0.01
novel-m2031-3p	24	TACAATCTCAGCTTGCGTCTCGGT	68	4	5	3	3	0	10	8	14	6	1.0449	3.689	7.8365	8.7712	0.01	117.4384	26.9562	21.1709	3.8481
novel-m0149-5p	22	TTCTGGTCTAAATAAAGTCGGC	68	0	0	29	6	0	0	0	0	0	0.01	0.01	75.7532	17.5425	0.01	0.01	0.01	0.01	0.01
novel-m2784-5p	22	TTCTGGTCTAAATAAAGTCGGC	68	0	0	29	6	0	0	0	0	0	0.01	0.01	75.7532	17.5425	0.01	0.01	0.01	0.01	0.01
novel-m0067-3p	24	TCGGTCTTGGCTCGCGGCACGACT	68	0	0	0	0	0	10	23	12	0	0.01	0.01	0.01	0.01	0.01	117.4384	77.499	18.1465	0.01
novel-m1315-3p	24	TACAATCTCAGCTTGCGTCTCGGT	68	4	5	3	3	0	10	8	14	6	1.0449	3.689	7.8365	8.7712	0.01	117.4384	26.9562	21.1709	3.8481
novel-m0255-3p	21	TATACCAATATTGTCCAATGC	68	0	0	30	10	0	0	0	2	0	0.01	0.01	78.3654	29.2375	0.01	0.01	0.01	3.0244	0.01
novel-m0818-5p	21	TAAGTGGACCATTGACACTCC	68	23	9	2	0	2	0	0	0	4	6.0079	6.6402	5.2244	0.01	4.5144	0.01	0.01	0.01	2.5654
novel-m2104-3p	24	TACAATCTCAGCTTGCGTCTCGGT	68	4	5	3	3	0	10	8	14	6	1.0449	3.689	7.8365	8.7712	0.01	117.4384	26.9562	21.1709	3.8481
novel-m2541-3p	24	TCGGTCTTGGCTCGCGGCACGACT	68	0	0	0	0	0	10	23	12	0	0.01	0.01	0.01	0.01	0.01	117.4384	77.499	18.1465	0.01
novel-m0800-5p	22	TTCTGGTCTAAATAAAGTCGGC	68	0	0	29	6	0	0	0	0	0	0.01	0.01	75.7532	17.5425	0.01	0.01	0.01	0.01	0.01
novel-m2275-5p	22	TAAGTGGACCATTGACACTCCT	68	23	9	2	0	2	0	0	0	4	6.0079	6.6402	5.2244	0.01	4.5144	0.01	0.01	0.01	2.5654
novel-m0504-5p	22	TTCTGGTCTAAATAAAGTCGGC	68	0	0	29	6	0	0	0	0	0	0.01	0.01	75.7532	17.5425	0.01	0.01	0.01	0.01	0.01
novel-m2460-5p	22	TAAGTGGACCATTGACACTCCT	68	23	9	2	0	2	0	0	0	4	6.0079	6.6402	5.2244	0.01	4.5144	0.01	0.01	0.01	2.5654
novel-m1125-5p	22	TAAGTGGACCATTGACACTCCT	68	23	9	2	0	2	0	0	0	4	6.0079	6.6402	5.2244	0.01	4.5144	0.01	0.01	0.01	2.5654
novel-m2540-3p	24	TCGGTCTTGGCTCGCGGCACGACT	68	0	0	0	0	0	10	23	12	0	0.01	0.01	0.01	0.01	0.01	117.4384	77.499	18.1465	0.01
novel-m2278-5p	24	TCACCTCAGATTCTCGTGACGCCG	68	5	0	0	2	6	4	16	19	2	1.3061	0.01	0.01	5.8475	13.5431	46.9754	53.9124	28.732	1.2827
novel-m0153-3p	21	TATACCAATATTGTCCAATGC	68	0	0	30	10	0	0	0	2	0	0.01	0.01	78.3654	29.2375	0.01	0.01	0.01	3.0244	0.01
novel-m1926-5p	22	TTCTGGTCTAAATAAAGTCGGC	68	0	0	29	6	0	0	0	0	0	0.01	0.01	75.7532	17.5425	0.01	0.01	0.01	0.01	0.01
novel-m0568-5p	22	TAAGTGGACCATTGACACTCCT	68	23	9	2	0	2	0	0	0	4	6.0079	6.6402	5.2244	0.01	4.5144	0.01	0.01	0.01	2.5654
novel-m3294-3p	24	TCGGTCTTGGCTCGCGGCACGACT	68	0	0	0	0	0	10	23	12	0	0.01	0.01	0.01	0.01	0.01	117.4384	77.499	18.1465	0.01
novel-m0598-5p	22	TTCTGGTCTAAATAAAGTCGGC	68	0	0	29	6	0	0	0	0	0	0.01	0.01	75.7532	17.5425	0.01	0.01	0.01	0.01	0.01
novel-m3271-5p	22	TAAGTGGACCATTGACACTCCT	68	23	9	2	0	2	0	0	0	4	6.0079	6.6402	5.2244	0.01	4.5144	0.01	0.01	0.01	2.5654
novel-m2274-5p	22	TAAGTGGACCATTGACACTCCT	68	23	9	2	0	2	0	0	0	4	6.0079	6.6402	5.2244	0.01	4.5144	0.01	0.01	0.01	2.5654
novel-m2957-3p	24	TACAATCTCAGCTTGCGTCTCGGT	68	4	5	3	3	0	10	8	14	6	1.0449	3.689	7.8365	8.7712	0.01	117.4384	26.9562	21.1709	3.8481
novel-m2922-5p	21	TAAGTGGACCATTGACACTCC	68	23	9	2	0	2	0	0	0	4	6.0079	6.6402	5.2244	0.01	4.5144	0.01	0.01	0.01	2.5654
novel-m0727-5p	22	TAAGTGGACCATTGACACTCCT	68	23	9	2	0	2	0	0	0	4	6.0079	6.6402	5.2244	0.01	4.5144	0.01	0.01	0.01	2.5654
novel-m3059-5p	24	TCACCTCAGATTCTCGTGACGCCG	68	5	0	0	2	6	4	16	19	2	1.3061	0.01	0.01	5.8475	13.5431	46.9754	53.9124	28.732	1.2827
novel-m1720-5p	22	TTCTGGTCTAAATAAAGTCGGC	68	0	0	29	6	0	0	0	0	0	0.01	0.01	75.7532	17.5425	0.01	0.01	0.01	0.01	0.01
novel-m2961-3p	24	TACAATCTCAGCTTGCGTCTCGGT	68	4	5	3	3	0	10	8	14	6	1.0449	3.689	7.8365	8.7712	0.01	117.4384	26.9562	21.1709	3.8481
novel-m2527-3p	24	TCGGTCTTGGCTCGCGGCACGACT	68	0	0	0	0	0	10	23	12	0	0.01	0.01	0.01	0.01	0.01	117.4384	77.499	18.1465	0.01
novel-m0874-3p	24	TACAATCTCAGCTTGCGTCTCGGT	68	4	5	3	3	0	10	8	14	6	1.0449	3.689	7.8365	8.7712	0.01	117.4384	26.9562	21.1709	3.8481
novel-m2959-3p	24	TACAATCTCAGCTTGCGTCTCGGT	68	4	5	3	3	0	10	8	14	6	1.0449	3.689	7.8365	8.7712	0.01	117.4384	26.9562	21.1709	3.8481
novel-m1737-5p	21	TAAGTGGACCATTGACACTCC	68	23	9	2	0	2	0	0	0	4	6.0079	6.6402	5.2244	0.01	4.5144	0.01	0.01	0.01	2.5654
novel-m2338-3p	22	TTCGTGGTCGTTTGGCACTGGG	68	0	0	6	8	30	0	0	8	0	0.01	0.01	15.6731	23.39	67.7154	0.01	0.01	12.0977	0.01
novel-m2201-5p	22	TTCTGGTCTAAATAAAGTCGGC	68	0	0	29	6	0	0	0	0	0	0.01	0.01	75.7532	17.5425	0.01	0.01	0.01	0.01	0.01
novel-m2032-3p	24	TACAATCTCAGCTTGCGTCTCGGT	68	4	5	3	3	0	10	8	14	6	1.0449	3.689	7.8365	8.7712	0.01	117.4384	26.9562	21.1709	3.8481
novel-m2008-5p	22	TTCTGGTCTAAATAAAGTCGGC	68	0	0	29	6	0	0	0	0	0	0.01	0.01	75.7532	17.5425	0.01	0.01	0.01	0.01	0.01
novel-m0876-3p	24	TACAATCTCAGCTTGCGTCTCGGT	68	4	5	3	3	0	10	8	14	6	1.0449	3.689	7.8365	8.7712	0.01	117.4384	26.9562	21.1709	3.8481
novel-m1064-5p	21	TAAGTGGACCATTGACACTCC	68	23	9	2	0	2	0	0	0	4	6.0079	6.6402	5.2244	0.01	4.5144	0.01	0.01	0.01	2.5654
novel-m2955-3p	24	TACAATCTCAGCTTGCGTCTCGGT	68	4	5	3	3	0	10	8	14	6	1.0449	3.689	7.8365	8.7712	0.01	117.4384	26.9562	21.1709	3.8481
novel-m0938-5p	23	ATCCTTCAGGCAAAGTGGCTTTC	68	21	0	0	3	0	0	4	21	3	5.4855	0.01	0.01	8.7712	0.01	0.01	13.4781	31.7564	1.9241
novel-m2963-3p	24	TACAATCTCAGCTTGCGTCTCGGT	68	4	5	3	3	0	10	8	14	6	1.0449	3.689	7.8365	8.7712	0.01	117.4384	26.9562	21.1709	3.8481
novel-m1877-3p	21	TATACCAATATTGTCCAATGC	68	0	0	30	10	0	0	0	2	0	0.01	0.01	78.3654	29.2375	0.01	0.01	0.01	3.0244	0.01
novel-m2539-3p	24	TCGGTCTTGGCTCGCGGCACGACT	68	0	0	0	0	0	10	23	12	0	0.01	0.01	0.01	0.01	0.01	117.4384	77.499	18.1465	0.01
novel-m2300-5p	22	TTCTGGTCTAAATAAAGTCGGC	68	0	0	29	6	0	0	0	0	0	0.01	0.01	75.7532	17.5425	0.01	0.01	0.01	0.01	0.01
novel-m0957-3p	21	ATAATGAATGCGATATTGTGT	67	21	0	0	0	0	0	2	6	5	5.4855	0.01	0.01	0.01	0.01	0.01	6.739	9.0733	3.2068
novel-m3283-5p	22	TCATTTACGATCAAAGCGGGAA	67	0	0	24	16	0	0	0	0	0	0.01	0.01	62.6923	46.7799	0.01	0.01	0.01	0.01	0.01
novel-m2209-3p	21	ATAATGAATGCGATATTGTGT	67	21	0	0	0	0	0	2	6	5	5.4855	0.01	0.01	0.01	0.01	0.01	6.739	9.0733	3.2068
novel-m1805-3p	21	ATAATGAATGCGATATTGTGT	67	21	0	0	0	0	0	2	6	5	5.4855	0.01	0.01	0.01	0.01	0.01	6.739	9.0733	3.2068
novel-m1200-3p	21	ATAATGAATGCGATATTGTGT	67	21	0	0	0	0	0	2	6	5	5.4855	0.01	0.01	0.01	0.01	0.01	6.739	9.0733	3.2068
novel-m1664-3p	24	GAAGTTGTCAAGGACACCATGCTT	67	13	0	3	9	5	0	0	0	0	3.3958	0.01	7.8365	26.3137	11.2859	0.01	0.01	0.01	0.01
novel-m1837-3p	21	ATAATGAATGCGATATTGTGT	67	21	0	0	0	0	0	2	6	5	5.4855	0.01	0.01	0.01	0.01	0.01	6.739	9.0733	3.2068
novel-m2208-3p	21	ATAATGAATGCGATATTGTGT	67	21	0	0	0	0	0	2	6	5	5.4855	0.01	0.01	0.01	0.01	0.01	6.739	9.0733	3.2068
novel-m0703-3p	21	ATAATGAATGCGATATTGTGT	67	21	0	0	0	0	0	2	6	5	5.4855	0.01	0.01	0.01	0.01	0.01	6.739	9.0733	3.2068
novel-m0560-3p	23	TCGGGTCGCTAATGACGTCACCT	67	2	0	11	13	19	0	0	0	0	0.5224	0.01	28.734	38.0087	42.8864	0.01	0.01	0.01	0.01
novel-m2531-3p	21	ATAATGAATGCGATATTGTGT	67	21	0	0	0	0	0	2	6	5	5.4855	0.01	0.01	0.01	0.01	0.01	6.739	9.0733	3.2068
novel-m1813-5p	24	TCCACATGAACCCTGAGGTGAGCT	67	0	0	7	9	4	6	13	6	5	0.01	0.01	18.2853	26.3137	9.0287	70.4631	43.8038	9.0733	3.2068
novel-m0351-3p	21	ATAATGAATGCGATATTGTGT	67	21	0	0	0	0	0	2	6	5	5.4855	0.01	0.01	0.01	0.01	0.01	6.739	9.0733	3.2068
novel-m1804-3p	21	ATAATGAATGCGATATTGTGT	67	21	0	0	0	0	0	2	6	5	5.4855	0.01	0.01	0.01	0.01	0.01	6.739	9.0733	3.2068
novel-m1812-5p	24	TCCACATGAACCCTGAGGTGAGCT	67	0	0	7	9	4	6	13	6	5	0.01	0.01	18.2853	26.3137	9.0287	70.4631	43.8038	9.0733	3.2068
novel-m1791-3p	23	TGTCTGCAGAGGTGTCTGCCCTG	66	6	0	0	4	8	3	13	5	2	1.5673	0.01	0.01	11.695	18.0574	35.2315	43.8038	7.561	1.2827
novel-m3276-3p	23	TGTCTGCAGAGGTGTCTGCCCTG	66	6	0	0	4	8	3	13	5	2	1.5673	0.01	0.01	11.695	18.0574	35.2315	43.8038	7.561	1.2827
novel-m1134-3p	24	CAACTTGTTAGTCTGTACCGCACA	66	0	4	8	15	9	0	0	0	0	0.01	2.9512	20.8974	43.8562	20.3146	0.01	0.01	0.01	0.01
novel-m1880-3p	21	AGGAACTGTACCGTGGAGCGG	66	0	3	0	0	3	3	14	11	0	0.01	2.2134	0.01	0.01	6.7715	35.2315	47.1733	16.6343	0.01
novel-m0509-3p	23	TGTCTGCAGAGGTGTCTGCCCTG	66	6	0	0	4	8	3	13	5	2	1.5673	0.01	0.01	11.695	18.0574	35.2315	43.8038	7.561	1.2827
novel-m2245-3p	24	TTCCATTCTACGATCGGCGAGACG	66	3	5	4	3	3	3	10	11	4	0.7836	3.689	10.4487	8.7712	6.7715	35.2315	33.6952	16.6343	2.5654
novel-m2807-3p	20	TAAGTATGATAACTAAACCC	66	0	0	45	7	0	0	0	0	0	0.01	0.01	117.5481	20.4662	0.01	0.01	0.01	0.01	0.01
novel-m1641-3p	23	TGTCTGCAGAGGTGTCTGCCCTG	66	6	0	0	4	8	3	13	5	2	1.5673	0.01	0.01	11.695	18.0574	35.2315	43.8038	7.561	1.2827
novel-m2829-3p	21	AGGAACTGTACCGTGGAGCGG	66	0	3	0	0	3	3	14	11	0	0.01	2.2134	0.01	0.01	6.7715	35.2315	47.1733	16.6343	0.01
novel-m2794-3p	24	TAGACTAGAACACTTTGGCATTAA	66	6	0	0	2	0	9	11	22	3	1.5673	0.01	0.01	5.8475	0.01	105.6946	37.0647	33.2686	1.9241
novel-m1856-3p	24	AAATGTCCCAGCAGTCAATGACTG	66	2	0	0	0	15	8	11	0	0	0.5224	0.01	0.01	0.01	33.8577	93.9507	37.0647	0.01	0.01
novel-m1135-3p	24	CAACTTGTTAGTCTGTACCGCACA	66	0	4	8	15	9	0	0	0	0	0.01	2.9512	20.8974	43.8562	20.3146	0.01	0.01	0.01	0.01
novel-m0929-3p	24	AAAGACTAGAGAGCACTGAGACAG	66	8	0	0	0	33	3	4	15	0	2.0897	0.01	0.01	0.01	74.4869	35.2315	13.4781	22.6831	0.01
novel-m2915-5p	24	TATTGTTTATCGCGAGATCTGGCC	66	7	8	0	2	16	0	0	0	6	1.8285	5.9024	0.01	5.8475	36.1149	0.01	0.01	0.01	3.8481
novel-m1966-3p	24	TTTCCAAGTCCGCTAGTCTGTAGC	65	6	5	2	0	3	3	12	23	2	1.5673	3.689	5.2244	0.01	6.7715	35.2315	40.4343	34.7808	1.2827
novel-m3224-5p	24	TAATGAAGATCAGCTGGTCCTAGT	65	9	0	0	2	6	3	3	5	11	2.3509	0.01	0.01	5.8475	13.5431	35.2315	10.1086	7.561	7.0549
novel-m0477-5p	24	TAATGAAGATCAGCTGGTCCTAGT	65	9	0	0	2	6	3	3	5	11	2.3509	0.01	0.01	5.8475	13.5431	35.2315	10.1086	7.561	7.0549
novel-m1888-5p	21	TCGACTCAAGGACAGACAGAT	65	2	0	20	10	4	0	3	2	0	0.5224	0.01	52.2436	29.2375	9.0287	0.01	10.1086	3.0244	0.01
novel-m0095-5p	23	TTCTGGGGAGCATCCTGAAGACT	64	8	11	8	5	0	2	0	12	2	2.0897	8.1158	20.8974	14.6187	0.01	23.4877	0.01	18.1465	1.2827
novel-m0523-3p	23	TCGATGAGTCCATTGAGGCTGGT	64	0	0	0	0	0	2	15	31	0	0.01	0.01	0.01	0.01	0.01	23.4877	50.5428	46.8785	0.01
novel-m2981-3p	21	TTGATTTATTTATATCCGAAC	64	0	0	34	7	0	0	0	0	0	0.01	0.01	88.8141	20.4662	0.01	0.01	0.01	0.01	0.01
novel-m2782-3p	24	CTTGATTCGAGACGTCGGGGACGA	64	0	0	0	3	17	2	7	7	7	0.01	0.01	0.01	8.7712	38.372	23.4877	23.5867	10.5855	4.4895
novel-m1537-3p	21	TTGATTTATTTATATCCGAAC	64	0	0	34	7	0	0	0	0	0	0.01	0.01	88.8141	20.4662	0.01	0.01	0.01	0.01	0.01
novel-m0867-3p	24	CTTGATTCGAGACGTCGGGGACGA	64	0	0	0	3	17	2	7	7	7	0.01	0.01	0.01	8.7712	38.372	23.4877	23.5867	10.5855	4.4895
novel-m0648-3p	24	CTTGATTCGAGACGTCGGGGACGA	64	0	0	0	3	17	2	7	7	7	0.01	0.01	0.01	8.7712	38.372	23.4877	23.5867	10.5855	4.4895
novel-m3068-3p	24	CTTGATTCGAGACGTCGGGGACGA	64	0	0	0	3	17	2	7	7	7	0.01	0.01	0.01	8.7712	38.372	23.4877	23.5867	10.5855	4.4895
novel-m0203-5p	22	GGCAATATCTCGTTAATAATTG	64	14	4	0	0	0	0	0	0	34	3.657	2.9512	0.01	0.01	0.01	0.01	0.01	0.01	21.806
novel-m0592-3p	23	TCGATGAGTCCATTGAGGCTGGT	64	0	0	0	0	0	2	15	31	0	0.01	0.01	0.01	0.01	0.01	23.4877	50.5428	46.8785	0.01
novel-m1972-3p	23	TCGATGAGTCCATTGAGGCTGGT	64	0	0	0	0	0	2	15	31	0	0.01	0.01	0.01	0.01	0.01	23.4877	50.5428	46.8785	0.01
novel-m1063-3p	24	CTTGATTCGAGACGTCGGGGACGA	64	0	0	0	3	17	2	7	7	7	0.01	0.01	0.01	8.7712	38.372	23.4877	23.5867	10.5855	4.4895
novel-m2476-3p	21	TTGATTTATTTATATCCGAAC	64	0	0	34	7	0	0	0	0	0	0.01	0.01	88.8141	20.4662	0.01	0.01	0.01	0.01	0.01
novel-m1913-3p	23	TCGATGAGTCCATTGAGGCTGGT	64	0	0	0	0	0	2	15	31	0	0.01	0.01	0.01	0.01	0.01	23.4877	50.5428	46.8785	0.01
novel-m0192-5p	24	AACGCGTTCATGGGTCTCTTGACG	63	6	6	2	4	18	0	3	2	3	1.5673	4.4268	5.2244	11.695	40.6292	0.01	10.1086	3.0244	1.9241
novel-m2092-5p	24	ATTCAAGTGATTTCGGTGCTACAC	63	2	2	9	7	10	2	6	2	5	0.5224	1.4756	23.5096	20.4662	22.5718	23.4877	20.2171	3.0244	3.2068
novel-m0611-5p	21	TGATGAAGAATGTAACTCACT	63	2	0	24	10	0	0	3	10	0	0.5224	0.01	62.6923	29.2375	0.01	0.01	10.1086	15.1221	0.01
novel-m3256-5p	24	CATCGAACTGTCCCCATGTGAAGG	63	7	0	3	11	6	2	6	6	9	1.8285	0.01	7.8365	32.1612	13.5431	23.4877	20.2171	9.0733	5.7722
novel-m1089-5p	20	TCAGTACTGATTACCAGGGC	63	2	0	28	12	0	4	0	5	0	0.5224	0.01	73.141	35.0849	0.01	46.9754	0.01	7.561	0.01
novel-m2396-5p	24	TTCATTGGTAAGCTGCATGTTCGT	63	0	2	0	13	20	0	2	0	4	0.01	1.4756	0.01	38.0087	45.1436	0.01	6.739	0.01	2.5654
novel-m3220-5p	21	TGATGAAGAATGTAACTCACT	63	2	0	24	10	0	0	3	10	0	0.5224	0.01	62.6923	29.2375	0.01	0.01	10.1086	15.1221	0.01
novel-m2850-5p	24	TGATTTCATCTGGTTCGGACAGCT	63	6	6	0	0	0	2	14	3	7	1.5673	4.4268	0.01	0.01	0.01	23.4877	47.1733	4.5366	4.4895
novel-m3046-3p	21	CAAAGATAACACGTCAGCAGT	62	22	11	0	0	0	0	0	0	2	5.7467	8.1158	0.01	0.01	0.01	0.01	0.01	0.01	1.2827
novel-m3254-5p	23	TACAGGCGTACCCACAGTGGGGC	62	4	3	0	0	3	4	15	13	3	1.0449	2.2134	0.01	0.01	6.7715	46.9754	50.5428	19.6587	1.9241
novel-m2641-5p	24	TTTGATCAGATTGGCAGTGTTGGA	62	17	2	0	10	0	0	10	2	8	4.4406	1.4756	0.01	29.2375	0.01	0.01	33.6952	3.0244	5.1308
novel-m0350-5p	21	TGTTATGAATATGAGCTTACT	62	0	0	20	17	0	0	0	0	0	0.01	0.01	52.2436	49.7037	0.01	0.01	0.01	0.01	0.01
novel-m1449-3p	21	CAAAGATAACACGTCAGCAGT	62	22	11	0	0	0	0	0	0	2	5.7467	8.1158	0.01	0.01	0.01	0.01	0.01	0.01	1.2827
novel-m0831-3p	21	CAAAGATAACACGTCAGCAGT	62	22	11	0	0	0	0	0	0	2	5.7467	8.1158	0.01	0.01	0.01	0.01	0.01	0.01	1.2827
novel-m2622-5p	24	TGCGAACGAGACTGGACGCTGACT	62	3	0	0	0	0	12	17	10	2	0.7836	0.01	0.01	0.01	0.01	140.9261	57.2819	15.1221	1.2827
novel-m3136-5p	24	TTTGATCAGATTGGCAGTGTTGGA	62	17	2	0	10	0	0	10	2	8	4.4406	1.4756	0.01	29.2375	0.01	0.01	33.6952	3.0244	5.1308
novel-m1514-5p	20	TCAGTAGATACAGCGATCGT	62	0	0	24	5	0	0	0	5	0	0.01	0.01	62.6923	14.6187	0.01	0.01	0.01	7.561	0.01
novel-m1734-3p	21	CAAAGATAACACGTCAGCAGT	62	22	11	0	0	0	0	0	0	2	5.7467	8.1158	0.01	0.01	0.01	0.01	0.01	0.01	1.2827
novel-m0102-5p	24	TGCGAACGAGACTGGACGCTGACT	62	3	0	0	0	0	12	17	10	2	0.7836	0.01	0.01	0.01	0.01	140.9261	57.2819	15.1221	1.2827
novel-m0534-5p	24	CAAGCAAGCAGGACTACTGACAGC	62	0	4	0	0	0	9	12	2	3	0.01	2.9512	0.01	0.01	0.01	105.6946	40.4343	3.0244	1.9241
novel-m1204-3p	21	CAAAGATAACACGTCAGCAGT	62	22	11	0	0	0	0	0	0	2	5.7467	8.1158	0.01	0.01	0.01	0.01	0.01	0.01	1.2827
novel-m1380-3p	21	CAAAGATAACACGTCAGCAGT	62	22	11	0	0	0	0	0	0	2	5.7467	8.1158	0.01	0.01	0.01	0.01	0.01	0.01	1.2827
novel-m2213-3p	21	CAAAGATAACACGTCAGCAGT	62	22	11	0	0	0	0	0	0	2	5.7467	8.1158	0.01	0.01	0.01	0.01	0.01	0.01	1.2827
novel-m0533-5p	24	CAAGCAAGCAGGACTACTGACAGC	62	0	4	0	0	0	9	12	2	3	0.01	2.9512	0.01	0.01	0.01	105.6946	40.4343	3.0244	1.9241
novel-m1622-3p	21	CAAAGATAACACGTCAGCAGT	62	22	11	0	0	0	0	0	0	2	5.7467	8.1158	0.01	0.01	0.01	0.01	0.01	0.01	1.2827
novel-m0321-3p	24	TCCCGGTCGATCCAGCTCTGGAAC	62	0	0	0	0	0	9	19	14	0	0.01	0.01	0.01	0.01	0.01	105.6946	64.0209	21.1709	0.01
novel-m2758-5p	21	TGTTATGAATATGAGCTTACT	62	0	0	20	17	0	0	0	0	0	0.01	0.01	52.2436	49.7037	0.01	0.01	0.01	0.01	0.01
novel-m2214-3p	21	CAAAGATAACACGTCAGCAGT	62	22	11	0	0	0	0	0	0	2	5.7467	8.1158	0.01	0.01	0.01	0.01	0.01	0.01	1.2827
novel-m0299-3p	21	CAAAGATAACACGTCAGCAGT	62	22	11	0	0	0	0	0	0	2	5.7467	8.1158	0.01	0.01	0.01	0.01	0.01	0.01	1.2827
novel-m0948-3p	23	CTTTGTACAAGCGGAGTTGGCAG	62	4	0	2	9	9	2	0	0	4	1.0449	0.01	5.2244	26.3137	20.3146	23.4877	0.01	0.01	2.5654
novel-m2397-5p	23	TACAGGCGTACCCACAGTGGGGC	62	4	3	0	0	3	4	15	13	3	1.0449	2.2134	0.01	0.01	6.7715	46.9754	50.5428	19.6587	1.9241
novel-m0175-5p	20	TCAGTAGATACAGCGATCGT	62	0	0	24	5	0	0	0	5	0	0.01	0.01	62.6923	14.6187	0.01	0.01	0.01	7.561	0.01
novel-m0591-3p	21	CAAAGATAACACGTCAGCAGT	62	22	11	0	0	0	0	0	0	2	5.7467	8.1158	0.01	0.01	0.01	0.01	0.01	0.01	1.2827
novel-m0832-3p	21	CAAAGATAACACGTCAGCAGT	62	22	11	0	0	0	0	0	0	2	5.7467	8.1158	0.01	0.01	0.01	0.01	0.01	0.01	1.2827
novel-m0062-5p	24	TTTGATCAGATTGGCAGTGTTGGA	62	17	2	0	10	0	0	10	2	8	4.4406	1.4756	0.01	29.2375	0.01	0.01	33.6952	3.0244	5.1308
novel-m0177-5p	21	TAGTTTATGTGACAGTGGCTC	61	0	0	18	4	2	6	5	0	2	0.01	0.01	47.0192	11.695	4.5144	70.4631	16.8476	0.01	1.2827
novel-m2333-3p	24	TACGTCATCAAGAGCCACCTGTAG	61	0	5	0	3	9	3	5	11	4	0.01	3.689	0.01	8.7712	20.3146	35.2315	16.8476	16.6343	2.5654
novel-m2190-3p	21	TGTGACTAAGAAACAGTTATC	61	3	0	0	2	3	0	9	22	2	0.7836	0.01	0.01	5.8475	6.7715	0.01	30.3257	33.2686	1.2827
novel-m2268-5p	24	TCATCATGCAGTGGACTGGCCTCA	61	0	0	0	14	13	4	7	6	3	0.01	0.01	0.01	40.9324	29.3433	46.9754	23.5867	9.0733	1.9241
novel-m1163-5p	21	TAGTTTATGTGACAGTGGCTC	61	0	0	18	4	2	6	5	0	2	0.01	0.01	47.0192	11.695	4.5144	70.4631	16.8476	0.01	1.2827
novel-m3021-3p	24	TACGTCATCAAGAGCCACCTGTAG	61	0	5	0	3	9	3	5	11	4	0.01	3.689	0.01	8.7712	20.3146	35.2315	16.8476	16.6343	2.5654
novel-m0178-5p	21	TAGTTTATGTGACAGTGGCTC	61	0	0	18	4	2	6	5	0	2	0.01	0.01	47.0192	11.695	4.5144	70.4631	16.8476	0.01	1.2827
novel-m2877-5p	21	TAGTTTATGTGACAGTGGCTC	61	0	0	18	4	2	6	5	0	2	0.01	0.01	47.0192	11.695	4.5144	70.4631	16.8476	0.01	1.2827
novel-m1558-3p	24	TACGTCATCAAGAGCCACCTGTAG	61	0	5	0	3	9	3	5	11	4	0.01	3.689	0.01	8.7712	20.3146	35.2315	16.8476	16.6343	2.5654
novel-m0873-5p	21	TAGTTTATGTGACAGTGGCTC	61	0	0	18	4	2	6	5	0	2	0.01	0.01	47.0192	11.695	4.5144	70.4631	16.8476	0.01	1.2827
novel-m1773-5p	21	TAGTTTATGTGACAGTGGCTC	61	0	0	18	4	2	6	5	0	2	0.01	0.01	47.0192	11.695	4.5144	70.4631	16.8476	0.01	1.2827
novel-m0179-5p	21	TAGTTTATGTGACAGTGGCTC	61	0	0	18	4	2	6	5	0	2	0.01	0.01	47.0192	11.695	4.5144	70.4631	16.8476	0.01	1.2827
novel-m1809-3p	24	TACGTCATCAAGAGCCACCTGTAG	61	0	5	0	3	9	3	5	11	4	0.01	3.689	0.01	8.7712	20.3146	35.2315	16.8476	16.6343	2.5654
novel-m2588-3p	24	TACGTCATCAAGAGCCACCTGTAG	61	0	5	0	3	9	3	5	11	4	0.01	3.689	0.01	8.7712	20.3146	35.2315	16.8476	16.6343	2.5654
novel-m0844-5p	21	TAGTTTATGTGACAGTGGCTC	61	0	0	18	4	2	6	5	0	2	0.01	0.01	47.0192	11.695	4.5144	70.4631	16.8476	0.01	1.2827
novel-m0644-5p	21	TAGTTTATGTGACAGTGGCTC	61	0	0	18	4	2	6	5	0	2	0.01	0.01	47.0192	11.695	4.5144	70.4631	16.8476	0.01	1.2827
novel-m2704-5p	25	AGTGAAAGACTTTCCCGTGTTTGCT	61	6	6	2	0	13	0	0	0	13	1.5673	4.4268	5.2244	0.01	29.3433	0.01	0.01	0.01	8.3376
novel-m0758-3p	24	CACTCGTCCAGTCTGCTGCGCGTT	60	2	0	0	6	19	2	2	3	6	0.5224	0.01	0.01	17.5425	42.8864	23.4877	6.739	4.5366	3.8481
novel-m0757-3p	24	TTCTTTGACAGTGGCCTTCGGCTC	60	6	4	0	5	7	4	4	5	9	1.5673	2.9512	0.01	14.6187	15.8002	46.9754	13.4781	7.561	5.7722
novel-m2836-5p	22	TTGTCTGTTATGGAGGCTGGCA	60	14	3	0	0	4	0	3	5	10	3.657	2.2134	0.01	0.01	9.0287	0.01	10.1086	7.561	6.4135
novel-m1472-5p	24	TGCGCTGAAGAGGACCTGGACCTC	60	4	2	2	13	9	0	0	0	5	1.0449	1.4756	5.2244	38.0087	20.3146	0.01	0.01	0.01	3.2068
novel-m2996-3p	24	CACTCGTCCAGTCTGCTGCGCGTT	60	2	0	0	6	19	2	2	3	6	0.5224	0.01	0.01	17.5425	42.8864	23.4877	6.739	4.5366	3.8481
novel-m1448-3p	24	CACTCGTCCAGTCTGCTGCGCGTT	60	2	0	0	6	19	2	2	3	6	0.5224	0.01	0.01	17.5425	42.8864	23.4877	6.739	4.5366	3.8481
novel-m2730-5p	22	TTGTCTGTTATGGAGGCTGGCA	60	14	3	0	0	4	0	3	5	10	3.657	2.2134	0.01	0.01	9.0287	0.01	10.1086	7.561	6.4135
novel-m1679-5p	22	TTGTCTGTTATGGAGGCTGGCA	60	14	3	0	0	4	0	3	5	10	3.657	2.2134	0.01	0.01	9.0287	0.01	10.1086	7.561	6.4135
novel-m1495-3p	24	CACTCGTCCAGTCTGCTGCGCGTT	60	2	0	0	6	19	2	2	3	6	0.5224	0.01	0.01	17.5425	42.8864	23.4877	6.739	4.5366	3.8481
novel-m1033-3p	24	TATGAAGTTGCTGGCACCAAGCCA	60	2	2	4	9	11	0	6	6	4	0.5224	1.4756	10.4487	26.3137	24.829	0.01	20.2171	9.0733	2.5654
novel-m2170-5p	22	TTGTCTGTTATGGAGGCTGGCA	60	14	3	0	0	4	0	3	5	10	3.657	2.2134	0.01	0.01	9.0287	0.01	10.1086	7.561	6.4135
novel-m1397-5p	21	TGTTATGAATATGAGCTTACT	60	4	0	22	15	0	0	0	0	0	1.0449	0.01	57.468	43.8562	0.01	0.01	0.01	0.01	0.01
novel-m2775-5p	22	TTGTCTGTTATGGAGGCTGGCA	60	14	3	0	0	4	0	3	5	10	3.657	2.2134	0.01	0.01	9.0287	0.01	10.1086	7.561	6.4135
novel-m0022-3p	24	TTCTTTGACAGTGGCCTTCGGCTC	60	6	4	0	5	7	4	4	5	9	1.5673	2.9512	0.01	14.6187	15.8002	46.9754	13.4781	7.561	5.7722
novel-m2387-5p	23	CAAGACAAAGGGTCGGCCCGCTT	60	0	0	0	0	0	0	14	35	0	0.01	0.01	0.01	0.01	0.01	0.01	47.1733	52.9273	0.01
novel-m2614-5p	24	TCCTAGGATAGTTGTATCGTCAAC	60	5	6	0	6	3	2	11	0	0	1.3061	4.4268	0.01	17.5425	6.7715	23.4877	37.0647	0.01	0.01
novel-m0715-5p	24	TGCGCTGAAGAGGACCTGGACCTC	60	4	2	2	13	9	0	0	0	5	1.0449	1.4756	5.2244	38.0087	20.3146	0.01	0.01	0.01	3.2068
novel-m0577-5p	22	TTGTCTGTTATGGAGGCTGGCA	60	14	3	0	0	4	0	3	5	10	3.657	2.2134	0.01	0.01	9.0287	0.01	10.1086	7.561	6.4135
novel-m2394-5p	22	TTGTCTGTTATGGAGGCTGGCA	60	14	3	0	0	4	0	3	5	10	3.657	2.2134	0.01	0.01	9.0287	0.01	10.1086	7.561	6.4135
novel-m1430-3p	22	TTGTCTGTTATGGAGGCTGGCA	60	14	3	0	0	4	0	3	5	10	3.657	2.2134	0.01	0.01	9.0287	0.01	10.1086	7.561	6.4135
novel-m0609-5p	23	TGTGCTGGTTCCTGGATGGGTGG	60	0	4	2	6	0	5	7	14	3	0.01	2.9512	5.2244	17.5425	0.01	58.7192	23.5867	21.1709	1.9241
novel-m2449-3p	23	TGAGCACGATGGCACAGGTAATG	60	0	0	0	0	0	6	22	21	0	0.01	0.01	0.01	0.01	0.01	70.4631	74.1295	31.7564	0.01
novel-m1860-3p	24	TTCTTTGACAGTGGCCTTCGGCTC	60	6	4	0	5	7	4	4	5	9	1.5673	2.9512	0.01	14.6187	15.8002	46.9754	13.4781	7.561	5.7722
novel-m0077-3p	24	TTCTTTGACAGTGGCCTTCGGCTC	60	6	4	0	5	7	4	4	5	9	1.5673	2.9512	0.01	14.6187	15.8002	46.9754	13.4781	7.561	5.7722
novel-m1768-5p	24	TGCGCTGAAGAGGACCTGGACCTC	60	4	2	2	13	9	0	0	0	5	1.0449	1.4756	5.2244	38.0087	20.3146	0.01	0.01	0.01	3.2068
novel-m0210-5p	24	TGCTTGTGCAACTGATGTCTGTGC	60	4	7	0	0	0	0	12	7	10	1.0449	5.1646	0.01	0.01	0.01	0.01	40.4343	10.5855	6.4135
novel-m0960-5p	22	TTGTCTGTTATGGAGGCTGGCA	60	14	3	0	0	4	0	3	5	10	3.657	2.2134	0.01	0.01	9.0287	0.01	10.1086	7.561	6.4135
novel-m1032-3p	24	TATGAAGTTGCTGGCACCAAGCCA	60	2	2	4	9	11	0	6	6	4	0.5224	1.4756	10.4487	26.3137	24.829	0.01	20.2171	9.0733	2.5654
novel-m2393-5p	22	TTGTCTGTTATGGAGGCTGGCA	60	14	3	0	0	4	0	3	5	10	3.657	2.2134	0.01	0.01	9.0287	0.01	10.1086	7.561	6.4135
novel-m1384-5p	21	TGTTATGAATATGAGCTTACT	60	4	0	22	15	0	0	0	0	0	1.0449	0.01	57.468	43.8562	0.01	0.01	0.01	0.01	0.01
novel-m0655-5p	24	TGCGCTGAAGAGGACCTGGACCTC	60	4	2	2	13	9	0	0	0	5	1.0449	1.4756	5.2244	38.0087	20.3146	0.01	0.01	0.01	3.2068
novel-m1583-5p	22	TTGTCTGTTATGGAGGCTGGCA	60	14	3	0	0	4	0	3	5	10	3.657	2.2134	0.01	0.01	9.0287	0.01	10.1086	7.561	6.4135
novel-m2131-3p	22	TTGTCTGTTATGGAGGCTGGCA	60	14	3	0	0	4	0	3	5	10	3.657	2.2134	0.01	0.01	9.0287	0.01	10.1086	7.561	6.4135
novel-m0910-5p	24	TGCGCTGAAGAGGACCTGGACCTC	60	4	2	2	13	9	0	0	0	5	1.0449	1.4756	5.2244	38.0087	20.3146	0.01	0.01	0.01	3.2068
novel-m2653-3p	24	TGAATGATCATCAGAAGCCACAGA	59	8	3	2	3	4	4	6	2	3	2.0897	2.2134	5.2244	8.7712	9.0287	46.9754	20.2171	3.0244	1.9241
novel-m3202-5p	24	TTGTAACTGTCTTGAGAGATCGGA	59	0	0	0	0	0	12	27	5	0	0.01	0.01	0.01	0.01	0.01	140.9261	90.9771	7.561	0.01
novel-m1579-5p	20	TGAAGGAACTGCCTGCCCAC	59	0	2	0	0	4	0	11	20	0	0.01	1.4756	0.01	0.01	9.0287	0.01	37.0647	30.2442	0.01
novel-m1990-5p	24	TGCACCGCTCTCGTCTCGGGCGTG	59	2	4	0	0	8	0	0	2	15	0.5224	2.9512	0.01	0.01	18.0574	0.01	0.01	3.0244	9.6203
novel-m1309-5p	24	TGAGATAGATTCTGGCCTTCAGGT	59	2	0	2	10	0	2	0	4	2	0.5224	0.01	5.2244	29.2375	0.01	23.4877	0.01	6.0488	1.2827
novel-m1775-5p	20	TGAAGGAACTGCCTGCCCAC	59	0	2	0	0	4	0	11	20	0	0.01	1.4756	0.01	0.01	9.0287	0.01	37.0647	30.2442	0.01
novel-m1989-5p	24	TGCACCGCTCTCGTCTCGGGCGTG	59	2	4	0	0	8	0	0	2	15	0.5224	2.9512	0.01	0.01	18.0574	0.01	0.01	3.0244	9.6203
novel-m1312-3p	24	TGTTTGAGAATATCTGGTCGCACA	59	3	2	0	0	6	6	12	0	7	0.7836	1.4756	0.01	0.01	13.5431	70.4631	40.4343	0.01	4.4895
novel-m2795-5p	24	TAAGTCAGTAGATCCTTCCTCAGA	59	6	13	0	0	5	0	3	12	5	1.5673	9.5914	0.01	0.01	11.2859	0.01	10.1086	18.1465	3.2068
novel-m0699-3p	21	CTGCTCAGGTGTGGGACGAAA	59	7	6	6	2	0	0	0	4	2	1.8285	4.4268	15.6731	5.8475	0.01	0.01	0.01	6.0488	1.2827
novel-m0216-5p	20	TGAAGGAACTGCCTGCCCAC	59	0	2	0	0	4	0	11	20	0	0.01	1.4756	0.01	0.01	9.0287	0.01	37.0647	30.2442	0.01
[truncated: 2,284 more rows]
