# Supplementary material for: Effects of short-time exposure to atrazine on miRNA expression profiles in the gonad of common carp (Cyprinus carpio)
Source: BMC Genomics. 2019 Jul 17;20:587. doi: 10.1186/s12864-019-5896-6 (PMC6636164; doi:10.1186/s12864-019-5896-6)
Supplement: Supplementary file 2 — Predicted target genes of differentially expressed miRNAs and target genes associated with significantly enriched GO terms after exposed to atrazine. (XLS 80605 kb) [file 12864_2019_5896_MOESM2_ESM.xls]

GeneID	Symbol	Description	KEGG_A_class	KEGG_B_class	Pathway	K_ID	GO Component	GO Function	GO Process	miRNA
XM_019062744.1	ncbi_109113854	PREDICTED: procollagen galactosyltransferase 1-like, partial [Cyprinus carpio]	Metabolism	Glycan biosynthesis and metabolism;Amino acid metabolism	ko00310//Lysine degradation;ko00514//Other types of O-glycan biosynthesis	K11703	-	-	-	ccr-miR-218a;ccr-miR-218b;miR-1299-y;miR-218-x;miR-361-y;novel-m0149-5p;novel-m0365-3p;novel-m0504-5p;novel-m0533-5p;novel-m0534-5p;novel-m0569-3p;novel-m0598-5p;novel-m0800-5p;novel-m1720-5p;novel-m1890-3p;novel-m1926-5p;novel-m2008-5p;novel-m2136-3p;novel-m2199-5p;novel-m2201-5p;novel-m2300-5p;novel-m2784-5p;novel-m2803-5p;novel-m3003-3p
XM_019062745.1	ncbi_109044811	PREDICTED: desmoglein-2-like [Cyprinus carpio]	-	-	-	-	-	-	-	ccr-miR-10b;ccr-miR-10c;ccr-miR-10d;miR-10-x
XM_019062748.1	ncbi_109044815	PREDICTED: tensin-3-like [Cyprinus carpio]	-	-	-	-	-	-	-	ccr-miR-153b;ccr-miR-153c;ccr-miR-196a;ccr-miR-196b;ccr-miR-200b;ccr-miR-34;ccr-miR-429;miR-1299-y;miR-1635-x;miR-196-x;miR-200-z;miR-2184-x;miR-2366-y;miR-250-y;miR-281-y;miR-34-x;miR-4056-x;miR-429-y;miR-545-x;miR-6948-y;miR-8-y;miR-8238-y;miR-8873-y;miR-8890-x;novel-m0014-5p;novel-m0090-3p;novel-m0286-5p;novel-m0289-5p;novel-m0357-3p;novel-m0468-3p;novel-m0473-5p;novel-m0477-5p;novel-m0509-3p;…
XM_019062750.1	ncbi_109044818	PREDICTED: maternal DNA replication licensing factor mcm3-like [Cyprinus carpio]	Genetic Information Processing;Cellular Processes	Replication and repair;Cell growth and death	ko04110//Cell cycle;ko03030//DNA replication	K02541	GO:0043227//membrane-bounded organelle;GO:0044464//cell part;GO:0043229//intracellular organelle;GO:0032991//macromolecular complex;GO:0005622//intracellular;GO:0043234//protein complex;GO:0044424//intracellular part;GO:0043226//organelle;GO:0005623//cell;GO:0043231//intracellular membrane-bounded organelle	GO:0016787//hydrolase activity;GO:0036094//small molecule binding;GO:0017111//nucleoside-triphosphatase activity;GO:0016817//hydrolase activity, acting on acid anhydrides;GO:0001883//purine nucleoside binding;GO:0032550//purine ribonucleoside binding;GO:0016818//hydrolase activity, acting on acid anhydrides, in phosphorus-containing anhydrides;GO:0003824//catalytic activity;GO:0016462//pyrophosph…	GO:1901360//organic cyclic compound metabolic process;GO:0006259//DNA metabolic process;GO:0046483//heterocycle metabolic process;GO:0043170//macromolecule metabolic process;GO:0044237//cellular metabolic process;GO:0071704//organic substance metabolic process;GO:0090304//nucleic acid metabolic process;GO:0044238//primary metabolic process;GO:0006807//nitrogen compound metabolic process;GO:000672…	ccr-miR-17-5p;ccr-miR-20a-5p;miR-106-x;miR-17-x;miR-20-x;miR-430-x;miR-430-y;miR-519-y;miR-628-x;miR-7321-x;miR-786-y
XM_019062751.1	ncbi_109044819	PREDICTED: RIMS-binding protein 2-like [Cyprinus carpio]	-	-	-	-	-	-	-	ccr-miR-182-5p;ccr-miR-190;ccr-miR-27a;ccr-miR-27c-3p;ccr-miR-27d;ccr-miR-430;ccr-miR-725;miR-101-x;miR-146-y;miR-151-y;miR-1684-y;miR-1715-y;miR-182-x;miR-190-x;miR-191-y;miR-2575-x;miR-27-y;miR-279-y;miR-301-x;miR-3120-y;miR-362-y;miR-430-y;miR-500-y;miR-502-y;miR-7146-x;miR-723-y;miR-725-y;miR-7296-y;miR-8269-y;miR-8485-y;miR-9130-x;miR-9356-y;novel-m0005-5p;novel-m0023-5p;novel-m0068-3p;novel…
XM_019062752.1	ncbi_109044820	PREDICTED: BTB/POZ domain-containing protein KCTD1 isoform X1 [Danio rerio]	-	-	-	-	-	-	-	miR-6122-y;novel-m1874-5p;novel-m2873-5p
XM_019062753.1	ncbi_109044817	PREDICTED: LIM homeobox transcription factor 1-alpha-like [Cyprinus carpio]	-	-	-	-	-	-	-	ccr-miR-199-3p;miR-1329-x;miR-152-x;miR-199-y;miR-222-y;miR-2317-x;miR-2467-x;miR-374-x;miR-500-y;miR-502-y;miR-545-y;miR-7142-y;miR-722-y;miR-8079-x;miR-9012-y;miR-9338-y;novel-m0031-3p;novel-m0045-3p;novel-m0103-5p;novel-m0104-5p;novel-m0253-5p;novel-m0256-3p;novel-m0329-3p;novel-m0336-3p;novel-m0356-3p;novel-m0401-5p;novel-m0410-5p;novel-m0467-5p;novel-m0468-3p;novel-m0488-3p;novel-m0529-3p;no…
XM_019062754.1	ncbi_109044821	PREDICTED: proteasome subunit alpha type-7-like [Cyprinus carpio]	Genetic Information Processing	Folding, sorting and degradation	ko03050//Proteasome	K02731	GO:0043231//intracellular membrane-bounded organelle;GO:0043229//intracellular organelle;GO:0043226//organelle;GO:0005623//cell;GO:0043234//protein complex;GO:0005622//intracellular;GO:0044464//cell part;GO:0032991//macromolecular complex;GO:0044424//intracellular part;GO:0043227//membrane-bounded organelle	GO:0003824//catalytic activity;GO:0016787//hydrolase activity;GO:0004175//endopeptidase activity;GO:0070011//peptidase activity, acting on L-amino acid peptides;GO:0008233//peptidase activity	GO:0044257//cellular protein catabolic process;GO:0009057//macromolecule catabolic process;GO:0044238//primary metabolic process;GO:0030163//protein catabolic process;GO:1901575//organic substance catabolic process;GO:0044265//cellular macromolecule catabolic process;GO:0051603//proteolysis involved in cellular protein catabolic process;GO:0071704//organic substance metabolic process;GO:0044260//…	ccr-miR-181a;ccr-miR-181b;ccr-miR-181c;miR-145-y;miR-1667-y;miR-181-x;miR-2575-x;miR-28-x;miR-361-y;miR-494-y;miR-708-x;miR-7225-x;miR-8890-x;novel-m0115-5p;novel-m0187-5p;novel-m0302-5p;novel-m0365-3p;novel-m0450-5p;novel-m0451-5p;novel-m0569-3p;novel-m0642-5p;novel-m0733-3p;novel-m0815-5p;novel-m0915-5p;novel-m0916-5p;novel-m0922-5p;novel-m0985-5p;novel-m0986-5p;novel-m1011-3p;novel-m1081-3p;no…
XM_019062755.1	ncbi_109044822	PREDICTED: nucleoside diphosphate kinase 6-like, partial [Cyprinus carpio]	Metabolism	Nucleotide metabolism	ko00230//Purine metabolism;ko00240//Pyrimidine metabolism	K00940	-	-	-	ccr-miR-734;miR-734-y;novel-m0830-5p;novel-m0889-5p;novel-m1099-3p;novel-m1792-3p;novel-m3277-3p;novel-m3278-3p
XM_019062759.1	ncbi_109044826	PREDICTED: dual specificity testis-specific protein kinase 2-like [Cyprinus carpio]	-	-	-	-	-	GO:1901363//heterocyclic compound binding;GO:0003824//catalytic activity;GO:0016740//transferase activity;GO:0004672//protein kinase activity;GO:0097367//carbohydrate derivative binding;GO:0016773//phosphotransferase activity, alcohol group as acceptor;GO:0032549//ribonucleoside binding;GO:0016772//transferase activity, transferring phosphorus-containing groups;GO:0001883//purine nucleoside bindi…	GO:0044238//primary metabolic process;GO:0006793//phosphorus metabolic process;GO:0043170//macromolecule metabolic process;GO:0044267//cellular protein metabolic process;GO:0019538//protein metabolic process;GO:0006796//phosphate-containing compound metabolic process;GO:0006464//cellular protein modification process;GO:0044260//cellular macromolecule metabolic process;GO:0043412//macromolecule mo…	ccr-miR-142-5p;ccr-miR-17-3p;ccr-miR-20a-3p;ccr-miR-217;ccr-miR-23a;ccr-miR-23b;miR-142-x;miR-17-y;miR-188-x;miR-20-y;miR-2011-y;miR-204-x;miR-211-x;miR-217-x;miR-2188-y;miR-23-y;miR-29-x;miR-3964-y;miR-3969-x;miR-5119-y;miR-9356-y;novel-m0037-3p;novel-m0068-3p;novel-m0111-5p;novel-m0116-3p;novel-m0204-5p;novel-m0208-3p;novel-m0248-3p;novel-m0362-5p;novel-m0365-3p;novel-m0374-5p;novel-m0399-3p;no…
XM_019062760.1	ncbi_109044829	PREDICTED: DBH-like monooxygenase protein 1 [Cyprinus carpio]	-	-	-	-	GO:0044424//intracellular part;GO:0005623//cell;GO:0043226//organelle;GO:0016020//membrane;GO:0005622//intracellular;GO:0043229//intracellular organelle;GO:0044464//cell part;GO:0043227//membrane-bounded organelle;GO:0044425//membrane part;GO:0031224//intrinsic component of membrane;GO:0043231//intracellular membrane-bounded organelle	GO:0043167//ion binding;GO:0004497//monooxygenase activity;GO:0016491//oxidoreductase activity;GO:0046872//metal ion binding;GO:0043169//cation binding;GO:0003824//catalytic activity;GO:0046914//transition metal ion binding;GO:0005488//binding	GO:0044710//single-organism metabolic process;GO:0044699//single-organism process;GO:0008152//metabolic process	ccr-miR-101b;ccr-miR-144;ccr-miR-182-5p;ccr-miR-199-5p;ccr-miR-205;ccr-miR-22b;ccr-miR-9-3p;miR-144-y;miR-182-x;miR-188-x;miR-192-z;miR-194-y;miR-199-x;miR-202-y;miR-205-x;miR-210-x;miR-2184-x;miR-2201-x;miR-2281-y;miR-2438-x;miR-323-y;miR-378-x;miR-378-y;miR-378-z;miR-4286-z;miR-45-y;miR-452-x;miR-582-x;miR-5981-x;miR-708-x;miR-738-x;miR-7552-x;miR-7552-y;miR-8792-y;miR-9-x;miR-9-z;miR-9542-y;no…
XM_019062761.1	ncbi_109044827	PREDICTED: LOW QUALITY PROTEIN: manganese-transporting ATPase 13A1-like [Cyprinus carpio]	-	-	-	-	GO:0044425//membrane part;GO:0031224//intrinsic component of membrane;GO:0016020//membrane	GO:0016817//hydrolase activity, acting on acid anhydrides;GO:0005488//binding;GO:0003824//catalytic activity;GO:0043169//cation binding;GO:0032550//purine ribonucleoside binding;GO:0097159//organic cyclic compound binding;GO:0017111//nucleoside-triphosphatase activity;GO:0036094//small molecule binding;GO:0043167//ion binding;GO:0032549//ribonucleoside binding;GO:0097367//carbohydrate derivative …	GO:0006810//transport;GO:0006811//ion transport;GO:0051179//localization;GO:0044765//single-organism transport;GO:1902578//single-organism localization;GO:0044699//single-organism process;GO:0051234//establishment of localization	ccr-miR-101a;ccr-miR-101b;ccr-miR-144;ccr-miR-200a;ccr-miR-200b;ccr-miR-27a;ccr-miR-27d;miR-101-y;miR-141-y;miR-144-y;miR-200-y;miR-200-z;miR-27-y;miR-2888-y;miR-324-x;miR-545-y;miR-5981-x;miR-65-x;miR-8-y;miR-8323-x;novel-m0148-5p;novel-m0175-5p;novel-m0289-5p;novel-m0339-3p;novel-m0453-3p;novel-m0543-3p;novel-m0547-3p;novel-m0589-5p;novel-m0656-3p;novel-m0657-3p;novel-m0659-5p;novel-m0796-5p;no…
XM_019062764.1	ncbi_109044835	PREDICTED: inositol-tetrakisphosphate 1-kinase-like [Cyprinus carpio]	Metabolism;Environmental Information Processing	Signal transduction;Carbohydrate metabolism	ko04070//Phosphatidylinositol signaling system;ko00562//Inositol phosphate metabolism	K00913	GO:0044464//cell part;GO:0005623//cell	GO:0051765//inositol tetrakisphosphate kinase activity;GO:1901363//heterocyclic compound binding;GO:0005488//binding;GO:0097159//organic cyclic compound binding;GO:0051766//inositol trisphosphate kinase activity;GO:0001882//nucleoside binding;GO:0043169//cation binding;GO:0016301//kinase activity;GO:0032550//purine ribonucleoside binding;GO:0016740//transferase activity;GO:0046872//metal ion bind…	GO:0044710//single-organism metabolic process;GO:0044763//single-organism cellular process;GO:0044237//cellular metabolic process;GO:0019637//organophosphate metabolic process;GO:1901615//organic hydroxy compound metabolic process;GO:0006796//phosphate-containing compound metabolic process;GO:0071704//organic substance metabolic process;GO:0006066//alcohol metabolic process;GO:0043647//inositol p…	ccr-miR-130a;ccr-miR-181c;ccr-miR-26a;ccr-miR-301a;ccr-miR-454a;ccr-miR-727-5p;ccr-miR-96;miR-1271-x;miR-141-x;miR-200-x;miR-2184-x;miR-219-x;miR-26-x;miR-301-y;miR-362-y;miR-425-x;miR-457-y;miR-5334-y;miR-545-y;miR-6938-y;miR-727-x;miR-7702-x;miR-7865-y;miR-9153-y;miR-9356-y;novel-m0014-5p;novel-m0018-5p;novel-m0019-5p;novel-m0031-3p;novel-m0033-5p;novel-m0034-3p;novel-m0039-5p;novel-m0054-5p;no…
XM_019062765.1	ncbi_109044836	PREDICTED: tripartite motif-containing protein 29-like [Cyprinus carpio]	Organismal Systems	Immune system	ko04622//RIG-I-like receptor signaling pathway	K10652	GO:0044464//cell part;GO:0005623//cell	GO:0005488//binding;GO:0043167//ion binding;GO:0043169//cation binding	-	novel-m0469-3p;novel-m0847-5p;novel-m0992-5p;novel-m1115-5p;novel-m1116-5p;novel-m1428-5p;novel-m2273-3p;novel-m2606-3p
XM_019062767.1	ncbi_109044839	PREDICTED: LOW QUALITY PROTEIN: calcineurin-binding protein cabin-1-like, partial [Cyprinus carpio]	-	-	-	-	-	-	-	ccr-miR-15b;ccr-miR-16a;ccr-miR-16c;ccr-miR-183;ccr-miR-217;ccr-miR-30b;ccr-miR-30d;ccr-miR-365;miR-15-x;miR-1635-x;miR-195-x;miR-217-x;miR-2188-y;miR-30-x;miR-457-x;miR-4757-y;miR-497-x;miR-5334-y;miR-54-y;miR-6353-x;miR-8364-x;novel-m0039-3p;novel-m0073-5p;novel-m0219-5p;novel-m0248-3p;novel-m0287-5p;novel-m0336-3p;novel-m0366-5p;novel-m0693-3p;novel-m0713-3p;novel-m0728-3p;novel-m0746-5p;novel…
XM_019062769.1	ncbi_109044837	PREDICTED: dual specificity protein kinase shkD-like [Cyprinus carpio]	-	-	-	-	-	-	-	ccr-miR-183;ccr-miR-203b-5p;miR-146-y;miR-381-y;miR-532-x;novel-m0410-3p;novel-m0466-3p;novel-m0541-3p;novel-m0570-3p;novel-m0744-5p;novel-m0745-5p;novel-m0896-3p;novel-m1028-5p;novel-m1077-3p;novel-m1202-5p;novel-m1203-5p;novel-m1441-3p;novel-m1446-3p;novel-m1498-5p;novel-m1606-3p;novel-m1645-3p;novel-m1673-3p;novel-m1685-5p;novel-m1701-5p;novel-m1752-3p;novel-m1785-3p;novel-m1812-5p;novel-m1813…
XM_019062772.1	ncbi_109044843	PREDICTED: GDP-mannose 4,6 dehydratase [Cyprinus carpio]	Metabolism	Carbohydrate metabolism	ko00520//Amino sugar and nucleotide sugar metabolism;ko00051//Fructose and mannose metabolism	K01711	-	-	GO:0009987//cellular process;GO:0044763//single-organism cellular process;GO:0044238//primary metabolic process;GO:0044699//single-organism process;GO:0044710//single-organism metabolic process;GO:0008152//metabolic process;GO:0071704//organic substance metabolic process	ccr-miR-142-5p;miR-107-x;miR-1329-x;miR-1357-x;miR-185-x;miR-23-x;miR-3156-y;miR-3228-x;miR-340-x;miR-7886-y;miR-802-x;miR-8079-x;miR-8485-y;novel-m0041-5p;novel-m0089-3p;novel-m0273-3p;novel-m0278-3p;novel-m0469-3p;novel-m0487-3p;novel-m0511-5p;novel-m0619-3p;novel-m0681-5p;novel-m0797-3p;novel-m1070-3p;novel-m1088-3p;novel-m1114-3p;novel-m1122-3p;novel-m1145-3p;novel-m1283-5p;novel-m1364-3p;nov…
XM_019062775.1	ncbi_109044848	PREDICTED: junctional adhesion molecule A-like [Cyprinus carpio]	-	-	-	-	-	-	-	novel-m0051-3p;novel-m0792-3p;novel-m1582-5p;novel-m1838-5p;novel-m1914-5p;novel-m2752-5p
XM_019062779.1	ncbi_109044856	PREDICTED: gamma-glutamyltransferase light chain 1-like [Cyprinus carpio]	Metabolism	Lipid metabolism;Metabolism of other amino acids	ko00590//Arachidonic acid metabolism;ko00480//Glutathione metabolism;ko00430//Taurine and hypotaurine metabolism;ko00460//Cyanoamino acid metabolism	K18592	-	-	GO:0006790//sulfur compound metabolic process;GO:0008152//metabolic process;GO:0009987//cellular process;GO:0044237//cellular metabolic process	ccr-miR-125b;ccr-miR-125c;ccr-miR-15a;ccr-miR-15b;ccr-miR-16a;ccr-miR-16b;ccr-miR-16c;ccr-miR-200a;lin-4-x;miR-125-x;miR-138-x;miR-141-y;miR-15-x;miR-16-x;miR-192-y;miR-200-y;miR-2184-x;miR-2187-x;miR-219-x;miR-22-x;miR-3009-y;miR-3228-x;miR-339-x;miR-351-x;miR-4324-y;miR-451-y;miR-456-y;miR-4869-x;miR-600-y;miR-6363-y;miR-65-x;miR-6580-x;miR-6783-x;miR-6938-y;miR-722-y;miR-7417-x;miR-7552-y;miR-…
XM_019062780.1	ncbi_109044857	PREDICTED: coiled-coil domain-containing protein 33-like, partial [Cyprinus carpio]	-	-	-	-	-	-	-	novel-m0787-5p;novel-m2047-3p;novel-m2268-5p
XM_019062781.1	ncbi_109044858	PREDICTED: cholesterol side-chain cleavage enzyme, mitochondrial-like [Cyprinus carpio]	Metabolism	Lipid metabolism	ko00140//Steroid hormone biosynthesis	K00498	-	GO:0097159//organic cyclic compound binding;GO:0046914//transition metal ion binding;GO:1901363//heterocyclic compound binding;GO:0046872//metal ion binding;GO:0046906//tetrapyrrole binding;GO:0005488//binding;GO:0003824//catalytic activity;GO:0043169//cation binding;GO:0043167//ion binding;GO:0016491//oxidoreductase activity	GO:0044710//single-organism metabolic process;GO:0006629//lipid metabolic process;GO:0008152//metabolic process;GO:0006694//steroid biosynthetic process;GO:0044699//single-organism process;GO:0044711//single-organism biosynthetic process;GO:0071704//organic substance metabolic process;GO:0044238//primary metabolic process;GO:0006704//glucocorticoid biosynthetic process;GO:0008202//steroid metabol…	ccr-miR-338;ccr-miR-489;miR-1662-x;miR-1692-x;miR-2201-x;miR-222-x;miR-301-x;miR-338-y;miR-489-y;miR-5100-y;miR-8269-y;miR-9356-y;miR-9855-x;novel-m0022-3p;novel-m0077-3p;novel-m0103-5p;novel-m0104-5p;novel-m0117-3p;novel-m0165-3p;novel-m0274-3p;novel-m0275-3p;novel-m0406-3p;novel-m0410-3p;novel-m0515-5p;novel-m0516-5p;novel-m0517-5p;novel-m0518-5p;novel-m0519-3p;novel-m0546-3p;novel-m0625-3p;nov…
XM_019062783.1	ncbi_109044861	PREDICTED: protein O-linked-mannose beta-1,2-N-acetylglucosaminyltransferase 1 [Cyprinus carpio]	Metabolism	Glycan biosynthesis and metabolism	ko00514//Other types of O-glycan biosynthesis	K09666	-	GO:0016740//transferase activity;GO:0003824//catalytic activity;GO:0008194//UDP-glycosyltransferase activity;GO:0016757//transferase activity, transferring glycosyl groups	GO:0043170//macromolecule metabolic process;GO:0036211//protein modification process;GO:0044260//cellular macromolecule metabolic process;GO:0071704//organic substance metabolic process;GO:0006464//cellular protein modification process;GO:0019538//protein metabolic process;GO:0044237//cellular metabolic process;GO:0009987//cellular process;GO:0008152//metabolic process;GO:0043412//macromolecule m…	ccr-miR-103;ccr-miR-107;ccr-miR-140-3p;ccr-miR-142-3p;ccr-miR-143;ccr-miR-15a;ccr-miR-16a;ccr-miR-16b;ccr-miR-16c;ccr-miR-17-3p;ccr-miR-203a;ccr-miR-203b-3p;ccr-miR-217;ccr-miR-23a;ccr-miR-23b;ccr-miR-25;ccr-miR-460-5p;ccr-miR-722;ccr-miR-725;ccr-miR-92b;miR-1000-x;miR-103-y;miR-107-y;miR-142-y;miR-143-x;miR-143-y;miR-15-x;miR-16-x;miR-16-y;miR-17-y;miR-188-x;miR-195-x;miR-2011-y;miR-203-y;miR-20…
XM_019062788.1	ncbi_109044867	PREDICTED: FAST kinase domain-containing protein 2, mitochondrial-like [Cyprinus carpio]	-	-	-	-	-	-	-	miR-484-z;miR-545-y;miR-7-y;novel-m0216-5p;novel-m0246-5p;novel-m0280-5p;novel-m0311-5p;novel-m0789-5p;novel-m0951-5p;novel-m1233-5p;novel-m1470-5p;novel-m1515-5p;novel-m1579-5p;novel-m1747-5p;novel-m1748-5p;novel-m1762-5p;novel-m1775-5p;novel-m1856-3p;novel-m2244-5p;novel-m2691-5p;novel-m2991-5p
XM_019062791.1	ncbi_109044872	PREDICTED: neuroblastoma-amplified sequence-like [Cyprinus carpio]	-	-	-	-	-	-	GO:0006725//cellular aromatic compound metabolic process;GO:0000956//nuclear-transcribed mRNA catabolic process;GO:0044765//single-organism transport;GO:0051234//establishment of localization;GO:0006402//mRNA catabolic process;GO:1901360//organic cyclic compound metabolic process;GO:0034655//nucleobase-containing compound catabolic process;GO:0044237//cellular metabolic process;GO:0008152//metabo…	miR-15-y;miR-8434-x;novel-m0307-3p;novel-m0545-3p;novel-m0638-3p;novel-m0639-3p;novel-m0646-3p;novel-m0947-3p;novel-m1275-3p;novel-m1834-3p;novel-m1838-5p;novel-m1935-3p;novel-m1982-3p;novel-m1984-5p;novel-m2014-3p;novel-m2015-3p;novel-m2058-3p;novel-m2139-3p;novel-m2771-5p;novel-m2913-5p;novel-m2929-3p;novel-m3153-5p;novel-m3236-3p;novel-m3237-3p
XM_019062793.1	ncbi_109044870	PREDICTED: epoxide hydrolase 4-like [Cyprinus carpio]	-	-	-	-	-	-	-	ccr-miR-101b;ccr-miR-144;ccr-miR-182-5p;ccr-miR-725;miR-1000-x;miR-144-y;miR-1452-x;miR-182-x;miR-218-y;miR-2184-x;miR-2779-z;miR-516-x;miR-725-y;miR-7550-x;miR-8364-x;miR-8873-y;miR-9547-y;novel-m0006-3p;novel-m0027-3p;novel-m0029-5p;novel-m0030-5p;novel-m0041-5p;novel-m0073-5p;novel-m0078-3p;novel-m0086-3p;novel-m0088-3p;novel-m0094-3p;novel-m0103-5p;novel-m0104-5p;novel-m0116-3p;novel-m0161-3p…
XM_019062794.1	ncbi_109044874	PREDICTED: LOW QUALITY PROTEIN: ATP-dependent RNA helicase DDX1-like, partial [Cyprinus carpio]	-	-	-	-	-	GO:0016787//hydrolase activity;GO:0032550//purine ribonucleoside binding;GO:0016817//hydrolase activity, acting on acid anhydrides;GO:0001883//purine nucleoside binding;GO:0032549//ribonucleoside binding;GO:0097367//carbohydrate derivative binding;GO:0016462//pyrophosphatase activity;GO:1901363//heterocyclic compound binding;GO:0005488//binding;GO:0003824//catalytic activity;GO:0036094//small mol…	-	ccr-miR-143;ccr-miR-193a;miR-140-y;miR-143-y;miR-193-y;miR-218-y;miR-2184-x;miR-3244-y;miR-3600-x;miR-4770-y;novel-m0040-3p;novel-m0113-3p;novel-m0114-3p;novel-m0189-5p;novel-m0196-3p;novel-m0197-3p;novel-m0264-5p;novel-m0488-3p;novel-m0573-5p;novel-m0635-3p;novel-m0636-3p;novel-m0637-3p;novel-m0686-5p;novel-m0718-5p;novel-m0899-3p;novel-m1041-3p;novel-m1042-3p;novel-m1340-3p;novel-m1411-3p;novel…
XM_019062798.1	ncbi_109044879	PREDICTED: myelin transcription factor 1-like protein [Cyprinus carpio]	-	-	-	-	-	-	-	ccr-miR-101a;ccr-miR-155;ccr-miR-15a;ccr-miR-15b;ccr-miR-16a;ccr-miR-16b;ccr-miR-16c;ccr-miR-181a;ccr-miR-19d;ccr-miR-203a;ccr-miR-203b-3p;ccr-miR-214;ccr-miR-217;ccr-miR-29a;ccr-miR-29b;ccr-miR-338;ccr-miR-429;ccr-miR-430;ccr-miR-455;miR-101-y;miR-1306-x;miR-1354-x;miR-15-x;miR-16-x;miR-183-y;miR-188-x;miR-19-x;miR-19-y;miR-195-x;miR-203-y;miR-217-x;miR-219-y;miR-2192-y;miR-29-y;miR-300-x;miR-30…
XM_019062799.1	ncbi_109044880	PREDICTED: galactocerebrosidase-like [Cyprinus carpio]	Metabolism;Cellular Processes	Lipid metabolism;Transport and catabolism	ko04142//Lysosome;ko00600//Sphingolipid metabolism	K01202	-	GO:0003824//catalytic activity;GO:0016787//hydrolase activity;GO:0016798//hydrolase activity, acting on glycosyl bonds;GO:0004553//hydrolase activity, hydrolyzing O-glycosyl compounds	GO:0044238//primary metabolic process;GO:1901135//carbohydrate derivative metabolic process;GO:0008152//metabolic process;GO:0019374//galactolipid metabolic process;GO:0006677//glycosylceramide metabolic process;GO:0043603//cellular amide metabolic process;GO:0006681//galactosylceramide metabolic process;GO:0006664//glycolipid metabolic process;GO:0006807//nitrogen compound metabolic process;GO:0…	ccr-miR-140-5p;ccr-miR-181b;ccr-miR-181c;ccr-miR-23a;ccr-miR-23b;ccr-miR-7132;ccr-miR-9-3p;miR-126-x;miR-1667-y;miR-181-x;miR-216-x;miR-23-y;miR-29-x;miR-340-x;miR-362-y;miR-425-x;miR-6920-x;novel-m0051-3p;novel-m0187-5p;novel-m0237-3p;novel-m0477-5p;novel-m0478-5p;novel-m0502-5p;novel-m0565-5p;novel-m0648-3p;novel-m0683-3p;novel-m0746-5p;novel-m0748-5p;novel-m0755-3p;novel-m0805-5p;novel-m0841-5…
XM_019062802.1	ncbi_109044884	PREDICTED: adenylate kinase 7-like [Cyprinus carpio]	Metabolism	Nucleotide metabolism	ko00230//Purine metabolism	K00939	-	GO:0016740//transferase activity;GO:0016772//transferase activity, transferring phosphorus-containing groups;GO:0016301//kinase activity;GO:0003824//catalytic activity	GO:0006725//cellular aromatic compound metabolic process;GO:0009987//cellular process;GO:0044237//cellular metabolic process;GO:0008152//metabolic process	ccr-miR-144;ccr-miR-499;miR-144-y;miR-2-y;miR-33-x;miR-499-x;miR-7225-x;miR-8364-x;novel-m0023-5p;novel-m0025-3p;novel-m0166-3p;novel-m0194-3p;novel-m0259-5p;novel-m0292-5p;novel-m0335-5p;novel-m0459-3p;novel-m0561-5p;novel-m0746-5p;novel-m0837-3p;novel-m0927-3p;novel-m0930-3p;novel-m1036-5p;novel-m1150-5p;novel-m1151-5p;novel-m1171-5p;novel-m1202-5p;novel-m1203-5p;novel-m1205-3p;novel-m1238-3p;n…
XM_019062806.1	ncbi_109044888	PREDICTED: toll-like receptor 5, partial [Cyprinus carpio]	Organismal Systems;Human Diseases	Immune system;Infectious diseases	ko05132//Salmonella infection;ko04620//Toll-like receptor signaling pathway	K10168	GO:0016020//membrane;GO:0044425//membrane part;GO:0031224//intrinsic component of membrane	-	GO:0050896//response to stimulus;GO:0050789//regulation of biological process;GO:0050794//regulation of cellular process;GO:0006952//defense response;GO:0065007//biological regulation;GO:0006950//response to stress	ccr-miR-101b;ccr-miR-144;ccr-miR-221;ccr-miR-27a;ccr-miR-27c-3p;ccr-miR-27d;miR-144-y;miR-1684-y;miR-221-y;miR-221-z;miR-222-y;miR-2281-y;miR-27-y;miR-3663-x;miR-4185-y;miR-582-x;miR-5895-x;miR-6920-x;miR-6948-x;miR-735-x;miR-7398-x;novel-m0013-5p;novel-m0042-5p;novel-m0053-5p;novel-m0143-3p;novel-m0144-3p;novel-m0226-5p;novel-m0265-5p;novel-m0269-5p;novel-m0273-3p;novel-m0293-5p;novel-m0396-5p;n…
XM_019062818.1	ncbi_109044902	PREDICTED: LOW QUALITY PROTEIN: pre-mRNA-splicing factor SYF1-like [Cyprinus carpio]	Genetic Information Processing	Transcription	ko03040//Spliceosome	K12867	GO:0044464//cell part;GO:0005622//intracellular;GO:0043226//organelle;GO:0044424//intracellular part;GO:0043231//intracellular membrane-bounded organelle;GO:0005623//cell;GO:0043227//membrane-bounded organelle;GO:0043229//intracellular organelle	-	GO:0008152//metabolic process;GO:0044237//cellular metabolic process;GO:0006807//nitrogen compound metabolic process;GO:0090304//nucleic acid metabolic process;GO:0006725//cellular aromatic compound metabolic process;GO:0071704//organic substance metabolic process;GO:0044238//primary metabolic process;GO:0006139//nucleobase-containing compound metabolic process;GO:1901360//organic cyclic compound…	ccr-miR-101b;ccr-miR-137;ccr-miR-140-3p;ccr-miR-144;ccr-miR-148;ccr-miR-34;miR-144-y;miR-148-y;miR-152-y;miR-2951-y;miR-34-x;miR-345-y;novel-m0126-5p;novel-m0254-3p;novel-m0261-5p;novel-m0269-5p;novel-m0306-5p;novel-m0419-5p;novel-m0431-5p;novel-m0529-3p;novel-m0803-3p;novel-m0804-3p;novel-m0835-3p;novel-m0882-5p;novel-m0897-5p;novel-m0936-5p;novel-m0965-5p;novel-m0987-3p;novel-m1028-3p;novel-m11…
XM_019062820.1	ncbi_109044908	PREDICTED: fibropellin-1-like [Cyprinus carpio]	-	-	-	-	-	-	-	ccr-miR-128;ccr-miR-27a;ccr-miR-27c-3p;ccr-miR-27d;miR-128-y;miR-1357-x;miR-27-y;novel-m0159-5p;novel-m0400-5p;novel-m1850-3p;novel-m2402-5p;novel-m2579-5p;novel-m2653-3p;novel-m2847-5p
XM_019062822.1	ncbi_109044913	PREDICTED: 3'(2'),5'-bisphosphate nucleotidase 1-like, partial [Cyprinus carpio]	Metabolism	Energy metabolism	ko00920//Sulfur metabolism	K01082	-	-	-	ccr-miR-133a-3p;ccr-miR-27c-3p;ccr-miR-727-3p;miR-133-y;miR-133-z;miR-1452-x;miR-1684-y;miR-183-y;miR-191-y;miR-223-y;miR-300-x;miR-4326-x;miR-505-y;miR-545-x;miR-545-y;miR-727-y;miR-7296-y;miR-9356-y;novel-m0023-5p;novel-m0072-3p;novel-m0082-5p;novel-m0083-3p;novel-m0143-3p;novel-m0144-3p;novel-m0207-3p;novel-m0335-5p;novel-m0336-3p;novel-m0339-3p;novel-m0358-3p;novel-m0411-3p;novel-m0426-3p;nov…
XM_019062824.1	ncbi_109044912	PREDICTED: heme-binding protein 2-like [Cyprinus carpio]	-	-	-	-	-	-	-	ccr-miR-19d;ccr-miR-365;miR-1842-x;miR-188-x;miR-2317-x;miR-4028-y;miR-449-x;miR-5728-x;miR-8873-x;novel-m0108-5p;novel-m0806-5p;novel-m1027-3p;novel-m1183-5p;novel-m1527-3p;novel-m1568-3p;novel-m1598-5p;novel-m2140-5p;novel-m2308-3p;novel-m2500-5p;novel-m2556-5p;novel-m2985-5p;novel-m3113-5p
XM_019062825.1	ncbi_109044921	PREDICTED: integrin alpha-X-like [Cyprinus carpio]	Cellular Processes	Cell motility	ko04810//Regulation of actin cytoskeleton	K06462	GO:0016021//integral component of membrane;GO:0031226//intrinsic component of plasma membrane;GO:0016020//membrane;GO:0005623//cell;GO:0044425//membrane part;GO:0044459//plasma membrane part;GO:0005886//plasma membrane;GO:0031224//intrinsic component of membrane;GO:0044464//cell part;GO:0071944//cell periphery;GO:0005887//integral component of plasma membrane	-	GO:0022610//biological adhesion	ccr-miR-132a;ccr-miR-144;ccr-miR-30b;ccr-miR-30d;ccr-miR-725;miR-144-y;miR-1667-y;miR-2575-x;miR-30-x;miR-3168-x;miR-340-y;miR-345-y;miR-425-x;miR-494-y;miR-5869-y;miR-6516-y;miR-671-x;miR-725-y;miR-7552-y;miR-93-y;miR-9377-x;novel-m0002-5p;novel-m0010-5p;novel-m0012-5p;novel-m0023-5p;novel-m0025-3p;novel-m0029-5p;novel-m0030-5p;novel-m0066-3p;novel-m0073-5p;novel-m0086-3p;novel-m0088-3p;novel-m0…
XM_019062830.1	ncbi_109044929	PREDICTED: dynamin-1-like [Cyprinus carpio]	Cellular Processes	Transport and catabolism	ko04144//Endocytosis	K01528	-	GO:0097367//carbohydrate derivative binding;GO:0097159//organic cyclic compound binding;GO:0001882//nucleoside binding;GO:0032549//ribonucleoside binding;GO:1901363//heterocyclic compound binding;GO:0001883//purine nucleoside binding;GO:0032550//purine ribonucleoside binding;GO:0036094//small molecule binding;GO:0005488//binding	GO:0006897//endocytosis;GO:0006810//transport;GO:0016192//vesicle-mediated transport;GO:0051179//localization;GO:0051234//establishment of localization;GO:0006898//receptor-mediated endocytosis	ccr-miR-187;ccr-miR-27c-5p;miR-1357-x;miR-1416-x;miR-18-y;miR-187-y;miR-191-y;miR-4303-x;miR-458-y;miR-4757-y;miR-7870-x;miR-7886-y;miR-8079-x;miR-81-y;miR-8485-y;novel-m0023-5p;novel-m0025-3p;novel-m0126-5p;novel-m0183-5p;novel-m0232-5p;novel-m0257-3p;novel-m0263-3p;novel-m0305-3p;novel-m0322-3p;novel-m0328-5p;novel-m0332-5p;novel-m0335-5p;novel-m0341-5p;novel-m0373-3p;novel-m0415-3p;novel-m0436…
XM_019062831.1	ncbi_109044930	PREDICTED: protein NLRC3-like, partial [Cyprinus carpio]	-	-	-	-	-	-	-	novel-m0045-3p;novel-m0375-3p;novel-m0416-5p;novel-m0519-3p;novel-m0823-3p;novel-m0824-3p;novel-m0827-3p;novel-m1565-3p;novel-m1781-5p;novel-m2002-5p;novel-m2110-5p;novel-m2221-3p;novel-m2373-5p;novel-m2406-5p;novel-m2424-5p;novel-m2468-5p;novel-m2492-5p;novel-m2662-3p;novel-m2891-5p
XM_019062835.1	ncbi_109044936	PREDICTED: retinol dehydrogenase 12-like [Cyprinus carpio]	Metabolism	Metabolism of cofactors and vitamins	ko00830//Retinol metabolism	K11153	-	GO:0003824//catalytic activity	GO:0044710//single-organism metabolic process;GO:0044699//single-organism process;GO:0008152//metabolic process	ccr-miR-139;ccr-miR-725;miR-139-x;miR-146-y;miR-3120-y;miR-5852-y;miR-725-y;miR-8331-y;novel-m0059-5p;novel-m0060-5p;novel-m0061-5p;novel-m0656-3p;novel-m0657-3p;novel-m0725-5p;novel-m0835-3p;novel-m0852-3p;novel-m1103-5p;novel-m1410-5p;novel-m1478-5p;novel-m1501-3p;novel-m1531-5p;novel-m1765-5p;novel-m1851-5p;novel-m1993-5p;novel-m1994-5p;novel-m2259-5p;novel-m2651-5p;novel-m2906-5p
XM_019062836.1	ncbi_109044937	PREDICTED: condensin-2 complex subunit H2-like [Cyprinus carpio]	-	-	-	-	-	-	GO:0051276//chromosome organization;GO:0006996//organelle organization;GO:0016043//cellular component organization;GO:0009987//cellular process;GO:0071840//cellular component organization or biogenesis	ccr-miR-143;miR-143-y;miR-144-x;miR-361-x;miR-410-x;miR-4642-x;miR-4770-y;miR-8792-y;miR-958-x;novel-m0017-3p;novel-m0101-3p;novel-m0218-5p;novel-m0274-3p;novel-m0275-3p;novel-m0302-5p;novel-m0320-3p;novel-m0342-3p;novel-m0345-3p;novel-m0550-3p;novel-m0553-3p;novel-m0932-3p;novel-m0991-5p;novel-m0993-3p;novel-m1279-3p;novel-m1280-3p;novel-m1282-3p;novel-m1425-3p;novel-m1624-5p;novel-m1706-3p;nove…
XM_019062839.1	ncbi_109044939	PREDICTED: protein naked cuticle homolog 1 isoform X1 [Sinocyclocheilus anshuiensis]	Environmental Information Processing	Signal transduction	ko04310//Wnt signaling pathway	K03213	GO:0005622//intracellular;GO:0044464//cell part;GO:0016020//membrane;GO:0044424//intracellular part;GO:0005623//cell	GO:0043169//cation binding;GO:0046872//metal ion binding;GO:0043167//ion binding;GO:0005488//binding	GO:0048856//anatomical structure development;GO:0050794//regulation of cellular process;GO:0050793//regulation of developmental process;GO:0051223//regulation of protein transport;GO:1903649//regulation of cytoplasmic transport;GO:0048523//negative regulation of cellular process;GO:0009653//anatomical structure morphogenesis;GO:0072358//cardiovascular system development;GO:0009987//cellular proce…	miR-10-y;miR-342-y;miR-57-x;miR-753-y;miR-8335-y;miR-8485-y;novel-m0027-3p;novel-m0311-5p;novel-m0626-3p;novel-m1372-3p;novel-m1441-3p;novel-m2610-3p;novel-m2638-5p;novel-m2934-3p;novel-m3221-5p
XM_019062841.1	ncbi_109044941	PREDICTED: triadin-like [Cyprinus carpio]	-	-	-	-	-	-	-	miR-6948-y;novel-m1257-5p;novel-m2144-5p
XM_019062848.1	ncbi_109044945	PREDICTED: nanos homolog 1-like [Cyprinus carpio]	-	-	-	-	-	GO:0005488//binding;GO:0043169//cation binding;GO:0043167//ion binding;GO:0046914//transition metal ion binding;GO:0046872//metal ion binding	-	ccr-miR-130a;ccr-miR-130b;ccr-miR-130c;ccr-miR-132a;ccr-miR-148;ccr-miR-301a;ccr-miR-499;miR-130-y;miR-148-y;miR-152-y;miR-212-y;miR-2970-x;miR-301-y;miR-499-x;novel-m0042-5p;novel-m0073-5p;novel-m0295-3p;novel-m0306-5p;novel-m0461-3p;novel-m0853-5p;novel-m0886-3p;novel-m1506-5p;novel-m1536-5p;novel-m1542-5p;novel-m1556-3p;novel-m1836-5p;novel-m2065-5p;novel-m2400-3p;novel-m2432-5p;novel-m2433-5p…
XM_019062849.1	ncbi_109044949	PREDICTED: myosin-binding protein C, cardiac-type-like [Cyprinus carpio]	-	-	-	-	-	-	GO:0007275//multicellular organism development;GO:0048646//anatomical structure formation involved in morphogenesis;GO:0008016//regulation of heart contraction;GO:0050789//regulation of biological process;GO:0009887//organ morphogenesis;GO:0048644//muscle organ morphogenesis;GO:0044057//regulation of system process;GO:0032502//developmental process;GO:0032501//multicellular organismal process;GO:…	ccr-miR-137;miR-137-y;novel-m0754-3p;novel-m0905-5p;novel-m1195-5p;novel-m1238-3p;novel-m1795-3p;novel-m3010-3p;novel-m3035-3p;novel-m3178-3p
XM_019062852.1	ncbi_109044917	PREDICTED: E3 ubiquitin-protein ligase TRIM39-like isoform X1 [Cyprinus carpio]	-	-	-	-	-	-	-	ccr-miR-129;ccr-miR-142-5p;ccr-miR-203a;ccr-miR-203b-3p;ccr-miR-30b;miR-142-x;miR-203-y;miR-218-y;miR-2757-x;miR-3618-x;miR-369-y;miR-376-y;miR-3964-y;miR-3969-x;miR-452-x;miR-541-x;miR-6412-y;miR-669-y;miR-79-x;miR-9308-x;novel-m0041-5p;novel-m0045-3p;novel-m0073-5p;novel-m0153-3p;novel-m0204-5p;novel-m0255-3p;novel-m0459-3p;novel-m0476-3p;novel-m0489-5p;novel-m0597-5p;novel-m0632-5p;novel-m0704…
XM_019062853.1	ncbi_109044953	PREDICTED: chloride intracellular channel protein 5-like [Cyprinus carpio]	-	-	-	-	-	-	-	miR-2970-x;novel-m0086-3p;novel-m0088-3p;novel-m0229-5p;novel-m0247-3p;novel-m0317-3p;novel-m0328-5p;novel-m0441-5p;novel-m0445-5p;novel-m0474-3p;novel-m0608-3p;novel-m0634-3p;novel-m0664-3p;novel-m0691-3p;novel-m0759-3p;novel-m1118-3p;novel-m1195-5p;novel-m1239-3p;novel-m1405-3p;novel-m2089-3p;novel-m2167-3p;novel-m2291-3p;novel-m2368-3p;novel-m2369-3p;novel-m2410-3p;novel-m2417-5p;novel-m2674-5…
XM_019062854.1	ncbi_109044954	PREDICTED: glutaminase kidney isoform, mitochondrial-like [Cyprinus carpio]	Metabolism	Metabolism of other amino acids;Amino acid metabolism	ko00250//Alanine, aspartate and glutamate metabolism;ko00220//Arginine biosynthesis;ko00471//D-Glutamine and D-glutamate metabolism	K01425	-	-	GO:0009064//glutamine family amino acid metabolic process;GO:0044699//single-organism process;GO:0044763//single-organism cellular process;GO:0043436//oxoacid metabolic process;GO:0044281//small molecule metabolic process;GO:0006082//organic acid metabolic process;GO:1901564//organonitrogen compound metabolic process;GO:0009987//cellular process;GO:0044237//cellular metabolic process;GO:0071704//…	novel-m0052-5p;novel-m0785-5p;novel-m0954-5p;novel-m0955-5p;novel-m1173-5p;novel-m1346-5p;novel-m1539-3p;novel-m1540-5p;novel-m1621-5p;novel-m1864-5p;novel-m2194-5p;novel-m2243-5p;novel-m2757-5p;novel-m2792-5p
XM_019062855.1	ncbi_109044956	PREDICTED: signal transducer and activator of transcription 1-alpha/beta-like [Cyprinus carpio]	Human Diseases;Environmental Information Processing;Organismal Systems	Immune system;Infectious diseases;Endocrine and metabolic diseases;Signal transduction	ko05168//Herpes simplex infection;ko04630//Jak-STAT signaling pathway;ko04933//AGE-RAGE signaling pathway in diabetic complications;ko04620//Toll-like receptor signaling pathway	K11220	GO:0005622//intracellular;GO:0005623//cell;GO:0043229//intracellular organelle;GO:0044424//intracellular part;GO:0043227//membrane-bounded organelle;GO:0043226//organelle;GO:0044464//cell part;GO:0043231//intracellular membrane-bounded organelle	GO:0097159//organic cyclic compound binding;GO:0003676//nucleic acid binding;GO:0005488//binding;GO:0060089//molecular transducer activity;GO:1901363//heterocyclic compound binding;GO:0001071//nucleic acid binding transcription factor activity	GO:0032502//developmental process;GO:0044767//single-organism developmental process;GO:0043170//macromolecule metabolic process;GO:0007275//multicellular organism development;GO:1901576//organic substance biosynthetic process;GO:0034645//cellular macromolecule biosynthetic process;GO:0002376//immune system process;GO:0044237//cellular metabolic process;GO:0065007//biological regulation;GO:0044260…	ccr-miR-129;ccr-miR-17-5p;ccr-miR-19d;ccr-miR-20a-5p;ccr-miR-430;ccr-miR-460-5p;miR-106-x;miR-1582-y;miR-17-x;miR-20-x;miR-2011-y;miR-3475-y;miR-411-x;miR-411-y;miR-452-x;miR-460-x;miR-519-y;miR-5869-y;miR-5981-x;miR-6363-y;miR-7225-x;miR-7241-y;miR-7702-x;miR-963-x;novel-m0006-3p;novel-m0009-3p;novel-m0023-5p;novel-m0027-3p;novel-m0031-3p;novel-m0045-3p;novel-m0100-5p;novel-m0103-5p;novel-m0104-…
XM_019062859.1	ncbi_109044959	PREDICTED: protein lin-9 homolog, partial [Cyprinus carpio]	-	-	-	-	GO:0032991//macromolecular complex;GO:0043234//protein complex;GO:0043227//membrane-bounded organelle;GO:0005623//cell;GO:0044464//cell part;GO:0043231//intracellular membrane-bounded organelle;GO:0043226//organelle;GO:0043229//intracellular organelle;GO:0005622//intracellular;GO:0044424//intracellular part	-	GO:0009058//biosynthetic process;GO:0009987//cellular process;GO:0034645//cellular macromolecule biosynthetic process;GO:0044237//cellular metabolic process;GO:0071704//organic substance metabolic process;GO:0044249//cellular biosynthetic process;GO:0044763//single-organism cellular process;GO:1901576//organic substance biosynthetic process;GO:0043170//macromolecule metabolic process;GO:0044260//…	miR-11-y;miR-1452-x;miR-2270-x;novel-m0025-3p;novel-m0042-5p;novel-m0093-3p;novel-m0304-5p;novel-m0322-3p;novel-m0603-3p;novel-m0814-5p;novel-m0837-3p;novel-m0853-5p;novel-m0927-3p;novel-m0930-3p;novel-m1051-3p;novel-m1142-3p;novel-m1243-3p;novel-m1297-3p;novel-m1334-3p;novel-m1427-3p;novel-m1630-3p;novel-m1658-3p;novel-m1901-3p;novel-m1921-3p;novel-m2094-3p;novel-m2228-3p;novel-m2310-3p;novel-m2…
XM_019062860.1	ncbi_109044960	PREDICTED: LOW QUALITY PROTEIN: MAP/microtubule affinity-regulating kinase 3-like [Cyprinus carpio]	-	-	-	-	-	-	-	ccr-miR-10d;ccr-miR-129;ccr-miR-199-3p;ccr-miR-19d;ccr-miR-20a-3p;ccr-miR-7133;ccr-miR-725;miR-128-x;miR-1667-y;miR-19-y;miR-199-y;miR-20-y;miR-2281-y;miR-23-y;miR-2888-y;miR-30-y;miR-362-x;miR-4841-x;miR-494-y;miR-500-x;miR-504-x;miR-556-x;miR-6412-y;miR-6538-x;miR-725-y;miR-7702-x;miR-8-y;novel-m0012-5p;novel-m0023-5p;novel-m0025-3p;novel-m0042-5p;novel-m0047-5p;novel-m0115-5p;novel-m0125-5p;no…
XM_019062862.1	ncbi_109044967	PREDICTED: RNA-binding protein 25-like [Cyprinus carpio]	Genetic Information Processing	Transcription	ko03040//Spliceosome	K12822	-	-	-	miR-6938-y;miR-7702-x;novel-m0478-5p;novel-m1722-5p;novel-m1723-5p;novel-m2623-5p;novel-m3225-5p
XM_019062868.1	ncbi_109044972	PREDICTED: fermitin family homolog 1-like [Cyprinus carpio]	-	-	-	-	-	-	-	ccr-miR-135c;ccr-miR-140-5p;ccr-miR-182-5p;ccr-miR-199-5p;ccr-miR-23a;ccr-miR-23b;miR-135-x;miR-181-x;miR-182-x;miR-199-x;miR-23-y;miR-345-y;miR-411-x;miR-4286-x;miR-45-y;miR-505-y;miR-67-x;miR-8191-x;novel-m0066-3p;novel-m0103-5p;novel-m0104-5p;novel-m0154-5p;novel-m0202-3p;novel-m0210-5p;novel-m0232-5p;novel-m0339-3p;novel-m0408-5p;novel-m0431-5p;novel-m0457-3p;novel-m0500-3p;novel-m0503-3p;nov…
XM_019062871.1	ncbi_109044975	PREDICTED: alpha-N-acetylgalactosaminidase, partial [Cyprinus carpio]	Metabolism;Cellular Processes	Glycan biosynthesis and metabolism;Transport and catabolism	ko04142//Lysosome;ko00603//Glycosphingolipid biosynthesis - globo series	K01204	-	GO:0016787//hydrolase activity;GO:0003824//catalytic activity;GO:0016798//hydrolase activity, acting on glycosyl bonds	GO:0044710//single-organism metabolic process;GO:0044238//primary metabolic process;GO:0071704//organic substance metabolic process;GO:0044699//single-organism process;GO:0008152//metabolic process	ccr-miR-125b;ccr-miR-125c;ccr-miR-126-5p;ccr-miR-181b;ccr-miR-181c;ccr-miR-199-3p;ccr-miR-7133;ccr-miR-730;lin-4-x;miR-125-x;miR-1667-y;miR-181-x;miR-199-y;miR-300-x;miR-351-x;miR-3618-x;miR-4324-y;miR-545-y;miR-6948-y;miR-7133-y;miR-8279-y;novel-m0020-5p;novel-m0021-5p;novel-m0086-3p;novel-m0088-3p;novel-m0106-3p;novel-m0107-3p;novel-m0119-3p;novel-m0245-3p;novel-m0375-3p;novel-m0386-5p;novel-m0…
XM_019062872.1	ncbi_109044976	PREDICTED: glutamate receptor ionotropic, kainate 2 [Cyprinus carpio]	Environmental Information Processing	Signaling molecules and interaction	ko04080//Neuroactive ligand-receptor interaction	K05202	-	-	-	ccr-miR-129;ccr-miR-192;ccr-miR-489;miR-140-y;miR-1788-y;miR-192-x;miR-215-x;miR-2184-x;miR-2317-x;miR-2467-x;miR-259-x;miR-3009-y;miR-33-y;miR-374-y;miR-489-y;miR-499-y;miR-6516-x;miR-723-y;miR-9299-x;novel-m0020-5p;novel-m0021-5p;novel-m0039-3p;novel-m0106-3p;novel-m0107-3p;novel-m0128-3p;novel-m0163-5p;novel-m0209-3p;novel-m0223-3p;novel-m0267-3p;novel-m0318-3p;novel-m0365-3p;novel-m0367-3p;no…
XM_019062874.1	ncbi_109044979	PREDICTED: alpha-N-acetylgalactosaminidase-like [Cyprinus carpio]	Cellular Processes;Metabolism	Glycan biosynthesis and metabolism;Transport and catabolism	ko04142//Lysosome;ko00603//Glycosphingolipid biosynthesis - globo series	K01204	-	GO:0016798//hydrolase activity, acting on glycosyl bonds;GO:0016787//hydrolase activity;GO:0003824//catalytic activity	GO:0008152//metabolic process;GO:0044238//primary metabolic process	ccr-miR-125b;ccr-miR-125c;ccr-miR-130a;ccr-miR-130b;ccr-miR-130c;ccr-miR-148;ccr-miR-301a;ccr-miR-454a;ccr-miR-454b;lin-4-x;miR-125-x;miR-130-y;miR-148-y;miR-152-y;miR-1667-y;miR-301-y;miR-351-x;miR-4324-y;miR-454-y;miR-4757-y;miR-81-y;novel-m0028-5p;novel-m0148-5p;novel-m0175-5p;novel-m0188-5p;novel-m0306-5p;novel-m0453-3p;novel-m0618-5p;novel-m0763-3p;novel-m0991-5p;novel-m1036-5p;novel-m1067-3…
XM_019062875.1	ncbi_109044980	PREDICTED: glutamate receptor ionotropic, kainate 2-like [Cyprinus carpio]	Environmental Information Processing	Signaling molecules and interaction	ko04080//Neuroactive ligand-receptor interaction	K05202	-	-	-	ccr-miR-192;miR-140-y;miR-1788-y;miR-192-x;miR-215-x;miR-2317-x;miR-2467-x;miR-259-x;miR-4056-x;miR-494-y;miR-5433-y;miR-6516-x;miR-6842-y;miR-8279-y;novel-m0014-5p;novel-m0039-3p;novel-m0119-3p;novel-m0256-3p;novel-m0289-5p;novel-m0316-5p;novel-m0489-5p;novel-m0581-5p;novel-m0733-3p;novel-m0796-5p;novel-m0884-3p;novel-m1303-3p;novel-m1436-3p;novel-m1466-5p;novel-m1504-5p;novel-m1553-5p;novel-m16…
XM_019062877.1	ncbi_109044982	PREDICTED: LOW QUALITY PROTEIN: cation-independent mannose-6-phosphate receptor-like [Cyprinus carpio]	Cellular Processes	Transport and catabolism	ko04144//Endocytosis;ko04142//Lysosome	K06564	GO:0016020//membrane;GO:0005623//cell;GO:0044464//cell part;GO:0044424//intracellular part;GO:0005622//intracellular;GO:0031224//intrinsic component of membrane;GO:0044425//membrane part	-	-	ccr-miR-182-5p;ccr-miR-183;ccr-miR-200b;ccr-miR-205;ccr-miR-30b;ccr-miR-30d;miR-182-x;miR-2-x;miR-204-x;miR-205-x;miR-211-x;miR-216-x;miR-221-y;miR-2954-y;miR-30-x;miR-3618-x;miR-65-x;miR-671-x;miR-6783-x;miR-7143-y;miR-7865-y;miR-8-y;miR-8485-y;novel-m0011-5p;novel-m0014-5p;novel-m0025-3p;novel-m0029-5p;novel-m0030-5p;novel-m0048-5p;novel-m0079-3p;novel-m0117-3p;novel-m0126-5p;novel-m0165-3p;nov…
XM_019062885.1	ncbi_109044988	PREDICTED: DNA polymerase kappa-like [Cyprinus carpio]	Genetic Information Processing	Replication and repair	ko03460//Fanconi anemia pathway	K03511	-	GO:0016772//transferase activity, transferring phosphorus-containing groups;GO:1901363//heterocyclic compound binding;GO:0003824//catalytic activity;GO:0005488//binding;GO:0016779//nucleotidyltransferase activity;GO:0034061//DNA polymerase activity;GO:0016740//transferase activity;GO:0003676//nucleic acid binding;GO:0097159//organic cyclic compound binding	GO:0006259//DNA metabolic process;GO:1901360//organic cyclic compound metabolic process;GO:0046483//heterocycle metabolic process;GO:0006807//nitrogen compound metabolic process;GO:0008152//metabolic process;GO:0006725//cellular aromatic compound metabolic process;GO:0009987//cellular process;GO:0090304//nucleic acid metabolic process;GO:0043170//macromolecule metabolic process;GO:0034641//cellul…	ccr-miR-103;ccr-miR-107;ccr-miR-142-5p;ccr-miR-153b;ccr-miR-153c;ccr-miR-17-5p;ccr-miR-19d;ccr-miR-20a-5p;ccr-miR-2192;ccr-miR-730;ccr-miR-93;miR-101-x;miR-103-y;miR-106-x;miR-107-y;miR-1255-x;miR-142-x;miR-1667-y;miR-17-x;miR-20-x;miR-202-z;miR-3478-x;miR-411-y;miR-494-y;miR-61-y;miR-70-y;miR-8-y;miR-9547-y;novel-m0042-5p;novel-m0045-3p;novel-m0097-5p;novel-m0131-5p;novel-m0150-5p;novel-m0151-5p…
XM_019062886.1	ncbi_109044992	PREDICTED: LOW QUALITY PROTEIN: splicing factor 3A subunit 1-like [Cyprinus carpio]	Genetic Information Processing	Transcription	ko03040//Spliceosome	K12825	-	-	-	ccr-miR-194;miR-150-x;miR-16-y;miR-1715-y;miR-194-x;miR-3971-y;miR-449-x;miR-54-y;miR-7296-y;miR-8873-x;miR-9855-x;novel-m0108-5p;novel-m0145-3p;novel-m0207-3p;novel-m0273-3p;novel-m0358-3p;novel-m0398-5p;novel-m0411-3p;novel-m0459-3p;novel-m0558-3p;novel-m0656-3p;novel-m0657-3p;novel-m0663-3p;novel-m0852-3p;novel-m1381-3p;novel-m1492-5p;novel-m1524-5p;novel-m1598-5p;novel-m1936-3p;novel-m2278-5p…
XM_019062888.1	ncbi_109044994	PREDICTED: alpha-(1,6)-fucosyltransferase-like [Cyprinus carpio]	Metabolism	Glycan biosynthesis and metabolism	ko00510//N-Glycan biosynthesis;ko00533//Glycosaminoglycan biosynthesis - keratan sulfate	K00717	-	-	-	ccr-miR-148;ccr-miR-18a;ccr-miR-18b;ccr-miR-18c;miR-148-y;miR-152-y;miR-18-x;miR-8485-y;novel-m0014-5p;novel-m0022-3p;novel-m0077-3p;novel-m0117-3p;novel-m0140-5p;novel-m0165-3p;novel-m0174-3p;novel-m0318-3p;novel-m0653-3p;novel-m0757-3p;novel-m0782-3p;novel-m0819-3p;novel-m1444-3p;novel-m1860-3p;novel-m1964-5p;novel-m2009-3p;novel-m2193-3p;novel-m2313-3p;novel-m2405-5p;novel-m2496-3p;novel-m2575…
XM_019062889.1	ncbi_109044997	PREDICTED: retinal dehydrogenase 2-like [Cyprinus carpio]	Metabolism	Metabolism of cofactors and vitamins	ko00830//Retinol metabolism	K07249	-	-	-	ccr-miR-10b;ccr-miR-10c;ccr-miR-10d;ccr-miR-138;ccr-miR-15a;ccr-miR-15b;ccr-miR-16a;ccr-miR-16b;ccr-miR-16c;ccr-miR-183;ccr-miR-196b;ccr-miR-214;ccr-miR-459-5p;ccr-miR-725;ccr-miR-7a;ccr-miR-7b;miR-10-x;miR-107-x;miR-1329-x;miR-137-y;miR-138-x;miR-1416-x;miR-143-x;miR-15-x;miR-16-x;miR-195-x;miR-196-x;miR-200-y;miR-214-y;miR-22-x;miR-2317-x;miR-2686-y;miR-28-y;miR-2888-y;miR-2951-y;miR-3432-x;miR…
XM_019062890.1	ncbi_109044998	PREDICTED: aquaporin-9-like [Cyprinus carpio]	-	-	-	-	GO:0016020//membrane	GO:0005215//transporter activity;GO:0022857//transmembrane transporter activity;GO:0022891//substrate-specific transmembrane transporter activity;GO:0022892//substrate-specific transporter activity;GO:1901476//carbohydrate transporter activity;GO:0015103//inorganic anion transmembrane transporter activity;GO:0042887//amide transmembrane transporter activity;GO:0015144//carbohydrate transmembrane …	-	ccr-miR-140-5p;ccr-miR-181a;ccr-miR-181b;ccr-miR-181c;ccr-miR-182-5p;ccr-miR-21;ccr-miR-429;ccr-miR-460-5p;ccr-miR-727-3p;ccr-miR-9-5p;miR-1261-x;miR-181-x;miR-182-x;miR-2011-y;miR-202-y;miR-21-x;miR-2440-y;miR-2471-y;miR-2757-x;miR-29-x;miR-31-x;miR-33-x;miR-374-y;miR-429-y;miR-4503-x;miR-460-x;miR-505-y;miR-525-x;miR-6529-x;miR-6920-x;miR-70-y;miR-708-y;miR-72-x;miR-727-y;miR-7448-y;miR-786-y;m…
XM_019062891.1	ncbi_109045000	PREDICTED: LOW QUALITY PROTEIN: regulator of telomere elongation helicase 1-like [Cyprinus carpio]	-	-	-	-	GO:0044464//cell part;GO:0043227//membrane-bounded organelle;GO:0005623//cell;GO:0005622//intracellular;GO:0043226//organelle;GO:0043229//intracellular organelle;GO:0044424//intracellular part;GO:0043231//intracellular membrane-bounded organelle	GO:0016462//pyrophosphatase activity;GO:0001882//nucleoside binding;GO:0001883//purine nucleoside binding;GO:0016818//hydrolase activity, acting on acid anhydrides, in phosphorus-containing anhydrides;GO:0005488//binding;GO:0003678//DNA helicase activity;GO:0016787//hydrolase activity;GO:0036094//small molecule binding;GO:0003676//nucleic acid binding;GO:0003824//catalytic activity;GO:1901363//he…	GO:0044237//cellular metabolic process;GO:0009987//cellular process;GO:0008152//metabolic process;GO:0006725//cellular aromatic compound metabolic process	miR-1338-x;miR-1388-x;miR-338-y;miR-3535-x;miR-378-x;miR-378-y;miR-378-z;miR-4791-x;novel-m1258-5p;novel-m2811-5p
XM_019062892.1	ncbi_109045004	PREDICTED: zona pellucida sperm-binding protein 4-like [Cyprinus carpio]	-	-	-	-	-	-	-	ccr-miR-19d;miR-19-y;novel-m0177-5p;novel-m0178-5p;novel-m0179-5p;novel-m0644-5p;novel-m0844-5p;novel-m0873-5p;novel-m1163-5p;novel-m1189-3p;novel-m1773-5p;novel-m2877-5p
XM_019062893.1	ncbi_109045005	PREDICTED: 1-phosphatidylinositol 4,5-bisphosphate phosphodiesterase beta-4-like [Cyprinus carpio]	Cellular Processes;Organismal Systems;Environmental Information Processing;Human Diseases;Metabolism	Endocrine and metabolic diseases;Signal transduction;Endocrine system;Circulatory system;Carbohydrate metabolism;Cellular commiunity	ko04020//Calcium signaling pathway;ko04261//Adrenergic signaling in cardiomyocytes;ko04310//Wnt signaling pathway;ko04270//Vascular smooth muscle contraction;ko04933//AGE-RAGE signaling pathway in diabetic complications;ko04916//Melanogenesis;ko04912//GnRH signaling pathway;ko04070//Phosphatidylinositol signaling system;ko04540//Gap junction;ko00562//Inositol phosphate metabolism	K05858	-	-	-	ccr-let-7a;ccr-let-7b;ccr-let-7g;ccr-let-7i;ccr-let-7j;ccr-miR-129;ccr-miR-130a;ccr-miR-130b;ccr-miR-130c;ccr-miR-139;ccr-miR-143;ccr-miR-148;ccr-miR-221;ccr-miR-301a;ccr-miR-430;ccr-miR-454a;ccr-miR-454b;ccr-miR-7132;ccr-miR-9-5p;ccr-miR-93;let-7-x;let-7-z;miR-10-y;miR-100-y;miR-1000-x;miR-1207-x;miR-130-y;miR-139-x;miR-148-y;miR-152-y;miR-181-x;miR-197-x;miR-221-y;miR-221-z;miR-222-x;miR-223-x;…
XM_019062897.1	ncbi_109045006	PREDICTED: agrin-like [Cyprinus carpio]	Environmental Information Processing	Signaling molecules and interaction	ko04512//ECM-receptor interaction	K06254	-	-	-	miR-582-x;miR-6783-x;miR-8162-y;novel-m0028-5p;novel-m0435-5p;novel-m0477-5p;novel-m0618-5p;novel-m0666-3p;novel-m1608-5p;novel-m1609-5p;novel-m1693-3p;novel-m1819-5p;novel-m2187-3p;novel-m2436-5p;novel-m2505-5p;novel-m2637-3p;novel-m2970-3p;novel-m3216-3p;novel-m3224-5p;novel-m3240-5p
XM_019062899.1	ncbi_109045011	PREDICTED: FERM and PDZ domain-containing protein 4-like [Cyprinus carpio]	-	-	-	-	-	-	-	ccr-miR-101b;ccr-miR-130a;ccr-miR-130b;ccr-miR-130c;ccr-miR-142-5p;ccr-miR-144;ccr-miR-23a;ccr-miR-23b;ccr-miR-301a;ccr-miR-454a;ccr-miR-454b;ccr-miR-727-3p;ccr-miR-9-3p;miR-1255-x;miR-1271-x;miR-130-y;miR-144-y;miR-145-y;miR-152-y;miR-186-x;miR-190-y;miR-214-x;miR-23-x;miR-23-y;miR-3009-y;miR-301-y;miR-376-y;miR-3805-y;miR-4326-x;miR-4337-x;miR-5589-y;miR-5895-x;miR-6237-y;miR-628-x;miR-6513-y;m…
XM_019062900.1	ncbi_109045012	PREDICTED: toll-like receptor 8 [Cyprinus carpio]	Organismal Systems	Immune system	ko04620//Toll-like receptor signaling pathway	K05404	-	-	-	miR-2774-y;miR-4735-x;miR-6651-x;miR-9855-x;novel-m0929-3p
XM_019062902.1	ncbi_109045014	PREDICTED: FERM and PDZ domain-containing protein 4-like [Cyprinus carpio]	-	-	-	-	-	-	-	miR-3805-y;novel-m0074-3p;novel-m0141-5p;novel-m0147-5p;novel-m0830-5p;novel-m0871-3p;novel-m0872-3p;novel-m0889-5p;novel-m0963-5p;novel-m1099-3p;novel-m1687-3p;novel-m1782-3p;novel-m1899-3p;novel-m1900-3p;novel-m1917-3p;novel-m1956-3p;novel-m1987-5p;novel-m2458-3p;novel-m2530-3p;novel-m2881-3p;novel-m2917-5p
XM_019062904.1	ncbi_109045016	PREDICTED: FERM and PDZ domain-containing protein 4-like [Cyprinus carpio]	-	-	-	-	-	-	-	ccr-miR-101b;ccr-miR-144;ccr-miR-181a;ccr-miR-181b;ccr-miR-181c;ccr-miR-19d;ccr-miR-203a;ccr-miR-203b-3p;ccr-miR-30d;ccr-miR-459-5p;ccr-miR-724;miR-10-y;miR-1261-x;miR-144-y;miR-181-x;miR-19-y;miR-203-y;miR-2184-x;miR-23-y;miR-2440-y;miR-2557-x;miR-2970-x;miR-300-x;miR-3535-x;miR-3716-y;miR-4531-y;miR-4791-x;miR-724-x;miR-786-y;miR-802-x;miR-8159-x;miR-8250-x;novel-m0026-5p;novel-m0039-5p;novel-m…
XM_019062905.1	ncbi_109045018	PREDICTED: transcription factor AP-2-delta [Cyprinus carpio]	-	-	-	-	-	-	-	ccr-miR-1;ccr-miR-101b;ccr-miR-10b;ccr-miR-10c;ccr-miR-10d;ccr-miR-206;ccr-miR-34;miR-1-y;miR-10-x;miR-101-x;miR-1452-x;miR-154-y;miR-206-y;miR-223-y;miR-34-x;miR-361-y;miR-3958-y;miR-410-y;miR-5334-y;miR-57-x;miR-5706-x;miR-8873-y;novel-m0005-5p;novel-m0078-3p;novel-m0085-5p;novel-m0100-5p;novel-m0184-5p;novel-m0307-3p;novel-m0326-3p;novel-m0327-3p;novel-m0351-3p;novel-m0438-5p;novel-m0455-5p;no…
XM_019062908.1	ncbi_109044917	-	-	-	-	-	-	-	-	ccr-miR-129;ccr-miR-142-5p;ccr-miR-203a;ccr-miR-203b-3p;ccr-miR-30b;miR-142-x;miR-203-y;miR-218-y;miR-2757-x;miR-3618-x;miR-369-y;miR-376-y;miR-3964-y;miR-3969-x;miR-452-x;miR-541-x;miR-6412-y;miR-669-y;miR-79-x;miR-9308-x;novel-m0041-5p;novel-m0045-3p;novel-m0073-5p;novel-m0153-3p;novel-m0204-5p;novel-m0255-3p;novel-m0459-3p;novel-m0476-3p;novel-m0489-5p;novel-m0597-5p;novel-m0632-5p;novel-m0704…
XM_019062912.1	ncbi_109045024	PREDICTED: solute carrier family 35 member F3 [Stegastes partitus]	-	-	-	-	GO:0016020//membrane;GO:0044425//membrane part;GO:0031224//intrinsic component of membrane	-	-	ccr-miR-146a;ccr-miR-338;miR-146-x;miR-191-y;miR-338-y;miR-5100-y;miR-582-x;novel-m0011-5p;novel-m0233-3p;novel-m0416-5p;novel-m0681-5p;novel-m0759-3p;novel-m0922-5p;novel-m0991-5p;novel-m1186-3p;novel-m1262-3p;novel-m1312-3p;novel-m1390-5p;novel-m1445-3p;novel-m1624-5p;novel-m1686-3p;novel-m1693-3p;novel-m1705-5p;novel-m1817-5p;novel-m1893-3p;novel-m2002-5p;novel-m2044-3p;novel-m2134-5p;novel-m2…
XM_019062914.1	ncbi_109045026	PREDICTED: LOW QUALITY PROTEIN: nesprin-1-like [Cyprinus carpio]	-	-	-	-	GO:0044425//membrane part;GO:0044464//cell part;GO:0012505//endomembrane system;GO:0016020//membrane;GO:0043231//intracellular membrane-bounded organelle;GO:0005622//intracellular;GO:0005634//nucleus;GO:0044428//nuclear part;GO:0043227//membrane-bounded organelle;GO:0044446//intracellular organelle part;GO:0044422//organelle part;GO:0031224//intrinsic component of membrane;GO:0043226//organelle;G…	GO:0003779//actin binding;GO:0005488//binding;GO:0008092//cytoskeletal protein binding;GO:0005515//protein binding	GO:0071840//cellular component organization or biogenesis;GO:0007010//cytoskeleton organization;GO:0006996//organelle organization;GO:0009987//cellular process;GO:0016043//cellular component organization	miR-3244-y;novel-m0264-5p;novel-m0803-3p;novel-m0804-3p;novel-m2179-5p;novel-m2837-5p
XM_019062915.1	ncbi_109045027	PREDICTED: fibroblast growth factor 3-like [Cyprinus carpio]	Cellular Processes;Environmental Information Processing	Signal transduction;Cell motility	ko04010//MAPK signaling pathway;ko04810//Regulation of actin cytoskeleton	K04358	-	GO:0005515//protein binding;GO:0005102//receptor binding;GO:0005488//binding	-	ccr-miR-137;ccr-miR-7a;ccr-miR-7b;miR-11-y;miR-185-x;miR-2686-y;miR-4457-y;novel-m0057-3p;novel-m0164-3p;novel-m0537-5p;novel-m0898-5p;novel-m1387-5p;novel-m1390-3p;novel-m1808-3p;novel-m1838-5p;novel-m2055-3p;novel-m2387-5p;novel-m2735-5p;novel-m2910-3p;novel-m3094-3p;novel-m3235-5p
XM_019062917.1	ncbi_109045030	PREDICTED: transmembrane protein 65-like [Cyprinus carpio]	-	-	-	-	-	-	-	ccr-miR-142-3p;ccr-miR-17-5p;ccr-miR-190;ccr-miR-200b;ccr-miR-20a-5p;ccr-miR-24;ccr-miR-429;ccr-miR-430;ccr-miR-93;miR-106-x;miR-124-x;miR-136-y;miR-1623-x;miR-17-x;miR-1775-y;miR-190-x;miR-20-x;miR-200-z;miR-2317-x;miR-2320-x;miR-24-y;miR-2440-y;miR-2467-x;miR-2779-y;miR-2779-z;miR-279-y;miR-2860-x;miR-33-y;miR-340-x;miR-3600-x;miR-429-y;miR-519-y;miR-54-y;miR-545-x;miR-5852-y;miR-6948-x;miR-755…
XM_019062918.1	ncbi_109045028	PREDICTED: rho guanine nucleotide exchange factor 19 [Cyprinus carpio]	-	-	-	-	-	-	GO:0050789//regulation of biological process;GO:0043087//regulation of GTPase activity;GO:0019222//regulation of metabolic process;GO:0065009//regulation of molecular function;GO:0065007//biological regulation;GO:0051336//regulation of hydrolase activity;GO:0050790//regulation of catalytic activity	ccr-miR-153c;ccr-miR-9-5p;miR-7146-x;miR-9-y;novel-m0541-3p;novel-m0570-3p;novel-m0951-5p;novel-m1052-3p;novel-m1053-3p;novel-m1374-3p;novel-m1402-5p;novel-m1606-3p;novel-m1645-3p;novel-m1673-3p;novel-m1731-3p;novel-m1938-5p;novel-m2179-5p;novel-m2361-3p;novel-m2362-3p;novel-m2640-3p;novel-m3207-3p;novel-m3208-3p
XM_019062919.1	ncbi_109045033	PREDICTED: sialoadhesin-like [Cyprinus carpio]	-	-	-	-	-	-	-	novel-m1536-5p;novel-m1740-3p;novel-m1741-5p
XM_019062920.1	ncbi_109045034	Inhibitor of growth protein 3 [Exaiptasia pallida]	-	-	-	-	-	-	-	novel-m1026-3p
XM_019062924.1	ncbi_109045038	PREDICTED: transmembrane protein 65-like [Cyprinus carpio]	-	-	-	-	-	-	-	ccr-miR-122;ccr-miR-200a;ccr-miR-203a;ccr-miR-203b-3p;ccr-miR-20a-5p;ccr-miR-27c-5p;ccr-miR-7133;ccr-miR-722;ccr-miR-93;miR-122-x;miR-1338-y;miR-1354-x;miR-1388-y;miR-141-y;miR-142-y;miR-20-x;miR-200-y;miR-203-y;miR-2187-y;miR-2366-y;miR-2471-y;miR-2557-x;miR-2779-y;miR-2860-x;miR-31-x;miR-3600-x;miR-361-x;miR-411-y;miR-4326-x;miR-4448-y;miR-45-y;miR-4757-y;miR-54-y;miR-6237-y;miR-6948-x;miR-7133…
XM_019062925.1	ncbi_109045040	PREDICTED: LOW QUALITY PROTEIN: sodium channel protein type 4 subunit alpha A-like [Cyprinus carpio]	-	-	-	-	-	-	-	ccr-miR-101a;ccr-miR-148;ccr-miR-221;ccr-miR-222;miR-101-y;miR-148-y;miR-150-x;miR-204-y;miR-221-y;miR-221-z;miR-222-y;miR-2484-y;miR-2575-x;miR-2860-x;miR-3009-y;miR-3535-x;miR-3971-y;miR-4457-y;miR-4791-x;miR-61-y;miR-7143-y;miR-7147-x;miR-8-y;miR-9-y;miR-967-x;novel-m0005-5p;novel-m0040-3p;novel-m0041-5p;novel-m0126-5p;novel-m0257-3p;novel-m0263-3p;novel-m0305-3p;novel-m0306-5p;novel-m0318-3p;…
XM_019062933.1	ncbi_109045053	PREDICTED: toll/interleukin-1 receptor domain-containing adapter protein-like [Cyprinus carpio]	Organismal Systems	Immune system	ko04620//Toll-like receptor signaling pathway	K05403	-	-	-	ccr-miR-146a;ccr-miR-182-5p;ccr-miR-2192;miR-146-x;miR-182-x;miR-3716-y;miR-6948-x;miR-8835-x;novel-m0240-5p;novel-m0289-5p;novel-m0315-3p;novel-m0367-3p;novel-m0625-3p;novel-m1526-3p;novel-m1605-3p;novel-m1617-3p;novel-m1827-5p;novel-m2516-5p;novel-m2744-3p;novel-m2921-3p;novel-m3015-3p;novel-m3189-5p
XM_019062934.1	ncbi_109045050	PREDICTED: tyrosine-protein phosphatase non-receptor type 11-like, partial [Cyprinus carpio]	Organismal Systems;Human Diseases;Environmental Information Processing	Endocrine system;Signal transduction;Endocrine and metabolic diseases;Infectious diseases	ko05168//Herpes simplex infection;ko04630//Jak-STAT signaling pathway;ko04931//Insulin resistance;ko04920//Adipocytokine signaling pathway	K07293	-	GO:0016788//hydrolase activity, acting on ester bonds;GO:0016791//phosphatase activity;GO:0004721//phosphoprotein phosphatase activity;GO:0003824//catalytic activity;GO:0016787//hydrolase activity;GO:0042578//phosphoric ester hydrolase activity	GO:0048856//anatomical structure development;GO:0008152//metabolic process;GO:0006796//phosphate-containing compound metabolic process;GO:0044767//single-organism developmental process;GO:0036211//protein modification process;GO:0044238//primary metabolic process;GO:0044267//cellular protein metabolic process;GO:0007275//multicellular organism development;GO:0043412//macromolecule modification;GO…	miR-4829-y;miR-9439-x;novel-m0111-5p;novel-m0164-3p;novel-m0229-5p;novel-m0373-3p;novel-m0374-5p;novel-m0723-5p;novel-m0830-5p;novel-m0889-5p;novel-m1099-3p;novel-m1381-3p;novel-m1820-3p;novel-m1891-3p;novel-m1916-3p;novel-m2005-5p;novel-m2006-5p;novel-m2112-3p;novel-m2732-5p;novel-m2971-5p;novel-m3221-5p
XM_019062937.1	ncbi_109045059	PREDICTED: G-protein coupled receptor 54-like [Cyprinus carpio]	Environmental Information Processing	Signaling molecules and interaction	ko04080//Neuroactive ligand-receptor interaction	K08374	GO:0016020//membrane;GO:0031224//intrinsic component of membrane;GO:0044464//cell part;GO:0005623//cell;GO:0044425//membrane part	GO:0004871//signal transducer activity;GO:0004872//receptor activity;GO:0004930//G-protein coupled receptor activity;GO:0001653//peptide receptor activity;GO:0099600//transmembrane receptor activity;GO:0038023//signaling receptor activity;GO:0004888//transmembrane signaling receptor activity;GO:0008528//G-protein coupled peptide receptor activity;GO:0060089//molecular transducer activity	GO:0065007//biological regulation;GO:0009987//cellular process;GO:0007154//cell communication;GO:0044763//single-organism cellular process;GO:0023052//signaling;GO:0044699//single-organism process;GO:0007165//signal transduction;GO:0050789//regulation of biological process;GO:0044700//single organism signaling;GO:0007166//cell surface receptor signaling pathway;GO:0050794//regulation of cellular …	miR-8279-y;novel-m0604-5p;novel-m0749-5p;novel-m0750-5p;novel-m1337-5p;novel-m1840-5p;novel-m2284-5p;novel-m2642-5p;novel-m2974-5p
XM_019062938.1	ncbi_109045060	PREDICTED: protein FAM19A4-like [Cyprinus carpio]	-	-	-	-	-	-	-	ccr-miR-27d;miR-27-y;miR-5119-y;novel-m0227-5p;novel-m0843-5p;novel-m1012-5p;novel-m1035-5p;novel-m1550-5p;novel-m1922-5p;novel-m2019-5p;novel-m2020-5p;novel-m2277-3p;novel-m2379-3p;novel-m2576-5p;novel-m2751-5p;novel-m2936-3p;novel-m3089-3p
XM_019062939.1	ncbi_109045061	-	-	-	-	-	-	-	-	ccr-miR-1;ccr-miR-206;miR-1-y;miR-106-y;miR-192-z;miR-206-y;miR-652-y;novel-m0075-3p;novel-m0511-5p;novel-m0528-3p;novel-m0733-3p;novel-m1020-3p;novel-m1028-5p;novel-m1580-3p;novel-m1780-3p;novel-m2018-3p;novel-m2115-3p;novel-m2179-5p;novel-m2628-3p;novel-m2856-3p;novel-m2930-3p;novel-m2932-5p;novel-m3179-3p;novel-m3217-5p;novel-m3265-3p;novel-m3273-3p
XM_019062941.1	ncbi_109045062	PREDICTED: LOW QUALITY PROTEIN: agrin [Cyprinus carpio]	Environmental Information Processing	Signaling molecules and interaction	ko04512//ECM-receptor interaction	K06254	-	-	-	ccr-miR-214;novel-m0175-5p;novel-m1514-5p;novel-m1952-3p
XM_019062942.1	ncbi_109045066	PREDICTED: protein RD3-like [Cyprinus carpio]	-	-	-	-	-	-	-	miR-3569-x;miR-429-x;miR-9130-x;novel-m0056-5p;novel-m0505-5p;novel-m0541-3p;novel-m0545-3p;novel-m0570-3p;novel-m0638-3p;novel-m0639-3p;novel-m1201-5p;novel-m1473-5p;novel-m1606-3p;novel-m1645-3p;novel-m1673-3p;novel-m1828-5p;novel-m1850-3p;novel-m1982-3p;novel-m2361-3p;novel-m2362-3p;novel-m2699-5p;novel-m3236-3p;novel-m3237-3p
XM_019062943.1	ncbi_109045068	Zona pellucida sperm-binding protein 2 [Larimichthys crocea]	-	-	-	-	-	-	-	miR-532-x;miR-7655-y;novel-m0256-3p;novel-m0541-3p;novel-m0570-3p;novel-m0982-3p;novel-m1606-3p;novel-m1645-3p;novel-m1673-3p;novel-m1678-5p;novel-m2361-3p;novel-m2362-3p;novel-m2803-5p
XM_019062947.1	ncbi_109045073	PREDICTED: LOW QUALITY PROTEIN: agrin-like [Cyprinus carpio]	Environmental Information Processing	Signaling molecules and interaction	ko04512//ECM-receptor interaction	K06254	-	-	-	ccr-miR-1;ccr-miR-183;ccr-miR-26a;ccr-miR-29a;ccr-miR-29b;ccr-miR-722;miR-1-y;miR-183-y;miR-210-x;miR-2184-x;miR-222-x;miR-26-x;miR-279-y;miR-29-y;miR-3120-y;miR-380-y;miR-3920-y;miR-487-y;miR-582-x;miR-7142-y;miR-7417-x;miR-753-y;miR-7886-y;miR-8335-y;miR-8434-x;novel-m0084-3p;novel-m0175-5p;novel-m0320-3p;novel-m0443-3p;novel-m0447-3p;novel-m0537-5p;novel-m0699-3p;novel-m0777-3p;novel-m0790-3p;…
XM_019062948.1	ncbi_109045077	PREDICTED: 60S ribosomal protein L7-like 1 [Cyprinus carpio]	-	-	-	-	GO:0044424//intracellular part;GO:1990904//ribonucleoprotein complex;GO:0032991//macromolecular complex;GO:0044464//cell part;GO:0030529//intracellular ribonucleoprotein complex;GO:0005622//intracellular;GO:0005623//cell	-	-	ccr-miR-460-3p;miR-140-y;miR-1452-x;miR-2970-x;miR-460-y;miR-730-y;novel-m0018-5p;novel-m0019-5p;novel-m0098-5p;novel-m0099-5p;novel-m0116-3p;novel-m0249-5p;novel-m0515-5p;novel-m0516-5p;novel-m0517-5p;novel-m0536-5p;novel-m0890-3p;novel-m0987-3p;novel-m1091-3p;novel-m1306-3p;novel-m1347-5p;novel-m1388-3p;novel-m1479-5p;novel-m1547-3p;novel-m1902-3p;novel-m2064-3p;novel-m2141-3p;novel-m2154-3p;no…
XM_019062949.1	ncbi_109045080	PREDICTED: phospholipase B1, membrane-associated-like [Cyprinus carpio]	-	-	-	-	-	-	-	ccr-miR-103;ccr-miR-107;ccr-miR-205;ccr-miR-23a;ccr-miR-23b;ccr-miR-457a;ccr-miR-730;miR-103-y;miR-107-y;miR-1255-x;miR-1354-x;miR-154-y;miR-16-y;miR-205-x;miR-224-x;miR-23-y;miR-2686-y;miR-28-x;miR-3958-y;miR-4326-x;miR-500-y;miR-502-y;miR-5119-y;miR-6412-y;miR-708-x;miR-7264-y;novel-m0005-5p;novel-m0011-5p;novel-m0022-3p;novel-m0077-3p;novel-m0096-3p;novel-m0169-5p;novel-m0204-5p;novel-m0208-3p…
XM_019062951.1	ncbi_109045083	PREDICTED: photoreceptor-specific nuclear receptor-like [Cyprinus carpio]	-	-	-	-	GO:0043227//membrane-bounded organelle;GO:0044424//intracellular part;GO:0044464//cell part;GO:0043226//organelle;GO:0043229//intracellular organelle;GO:0043231//intracellular membrane-bounded organelle;GO:0005623//cell;GO:0005622//intracellular	GO:0043169//cation binding;GO:0001071//nucleic acid binding transcription factor activity;GO:0003676//nucleic acid binding;GO:0060089//molecular transducer activity;GO:0097159//organic cyclic compound binding;GO:0038023//signaling receptor activity;GO:0043167//ion binding;GO:0004872//receptor activity;GO:0046872//metal ion binding;GO:0005488//binding;GO:0004871//signal transducer activity;GO:1901…	GO:0060255//regulation of macromolecule metabolic process;GO:0043170//macromolecule metabolic process;GO:0044249//cellular biosynthetic process;GO:0009987//cellular process;GO:0032870//cellular response to hormone stimulus;GO:0071704//organic substance metabolic process;GO:0009059//macromolecule biosynthetic process;GO:0023052//signaling;GO:0071310//cellular response to organic substance;GO:00104…	ccr-miR-132a;ccr-miR-727-5p;miR-212-y;miR-727-x;novel-m0068-3p;novel-m2445-5p
XM_019062952.1	ncbi_109045084	diverse immunoglobulin domain-containing protein 1.24 transcript variant 5436, partial [Danio rerio]	-	-	-	-	-	-	-	ccr-miR-192;ccr-miR-30d;miR-192-x;miR-215-x;miR-30-x;miR-3084-y;miR-3244-y;miR-452-x;miR-9338-y;novel-m0006-3p;novel-m0032-3p;novel-m0259-5p;novel-m0264-5p;novel-m0292-5p;novel-m0299-3p;novel-m0329-3p;novel-m0435-5p;novel-m0454-3p;novel-m0511-5p;novel-m0545-3p;novel-m0591-3p;novel-m0638-3p;novel-m0639-3p;novel-m0673-3p;novel-m0735-5p;novel-m0737-5p;novel-m0738-5p;novel-m0739-5p;novel-m0831-3p;nov…
XM_019062953.1	ncbi_109045088	-	-	-	-	-	-	-	-	miR-2317-x;miR-4303-x;novel-m0027-3p;novel-m0346-5p;novel-m0347-5p;novel-m0348-5p;novel-m0668-5p;novel-m2411-3p;novel-m2419-5p;novel-m2493-3p;novel-m2494-3p;novel-m2890-3p
XM_019062954.1	ncbi_109045088	PREDICTED: intraflagellar transport protein 122 homolog isoform X1 [Cyprinus carpio]	-	-	-	-	GO:0043226//organelle;GO:0043229//intracellular organelle;GO:0042995//cell projection;GO:0030990//intraciliary transport particle;GO:0043228//non-membrane-bounded organelle;GO:0005623//cell;GO:0005622//intracellular;GO:0043232//intracellular non-membrane-bounded organelle;GO:0044424//intracellular part;GO:0044464//cell part;GO:0032991//macromolecular complex;GO:0043234//protein complex;GO:0005929…	-	GO:0001654//eye development;GO:0044765//single-organism transport;GO:0007018//microtubule-based movement;GO:0098840//protein transport along microtubule;GO:0009653//anatomical structure morphogenesis;GO:0044699//single-organism process;GO:0033036//macromolecule localization;GO:0051234//establishment of localization;GO:0023051//regulation of signaling;GO:0030030//cell projection organization;GO:00…	miR-2317-x;miR-4303-x;novel-m0027-3p;novel-m0346-5p;novel-m0347-5p;novel-m0348-5p;novel-m0668-5p;novel-m2411-3p;novel-m2419-5p;novel-m2493-3p;novel-m2494-3p;novel-m2890-3p
XM_019062959.1	ncbi_109045095	-	-	-	-	-	-	-	-	ccr-miR-137;ccr-miR-19d;ccr-miR-27d;ccr-miR-93;miR-1416-x;miR-152-x;miR-19-y;miR-2192-y;miR-342-y;miR-449-y;miR-4735-x;miR-519-y;miR-5588-x;miR-93-x;miR-958-x;novel-m0022-3p;novel-m0025-3p;novel-m0035-3p;novel-m0036-3p;novel-m0041-5p;novel-m0077-3p;novel-m0083-3p;novel-m0117-3p;novel-m0150-5p;novel-m0151-5p;novel-m0161-5p;novel-m0165-3p;novel-m0297-5p;novel-m0338-5p;novel-m0625-3p;novel-m0653-3p;…
XM_019062960.1	ncbi_109045095	PREDICTED: thyroid adenoma-associated protein homolog isoform X1 [Cyprinus carpio]	-	-	-	-	-	-	-	ccr-miR-137;ccr-miR-27d;ccr-miR-93;miR-1416-x;miR-152-x;miR-2192-y;miR-342-y;miR-449-y;miR-4735-x;miR-519-y;miR-5588-x;miR-93-x;novel-m0022-3p;novel-m0035-3p;novel-m0036-3p;novel-m0077-3p;novel-m0083-3p;novel-m0117-3p;novel-m0150-5p;novel-m0151-5p;novel-m0165-3p;novel-m0625-3p;novel-m0653-3p;novel-m0757-3p;novel-m0819-3p;novel-m0929-3p;novel-m1011-3p;novel-m1050-5p;novel-m1138-3p;novel-m1300-3p;n…
XM_019062962.1	ncbi_109045101	PREDICTED: kinesin-like protein KIF20B [Cyprinus carpio]	-	-	-	-	GO:0044464//cell part;GO:0005623//cell;GO:0043229//intracellular organelle;GO:0015630//microtubule cytoskeleton;GO:0043228//non-membrane-bounded organelle;GO:0043232//intracellular non-membrane-bounded organelle;GO:0005622//intracellular;GO:0043226//organelle;GO:0005856//cytoskeleton;GO:0044424//intracellular part	GO:0032550//purine ribonucleoside binding;GO:0005515//protein binding;GO:0003824//catalytic activity;GO:0005488//binding;GO:0097159//organic cyclic compound binding;GO:0036094//small molecule binding;GO:0016462//pyrophosphatase activity;GO:0016787//hydrolase activity;GO:0097367//carbohydrate derivative binding;GO:1901363//heterocyclic compound binding;GO:0032549//ribonucleoside binding;GO:0001882…	GO:0065007//biological regulation;GO:0051726//regulation of cell cycle;GO:0009987//cellular process;GO:0044763//single-organism cellular process;GO:0044699//single-organism process;GO:0050789//regulation of biological process;GO:0007346//regulation of mitotic cell cycle;GO:0050794//regulation of cellular process;GO:0007017//microtubule-based process	miR-144-x;miR-4185-y;novel-m0094-3p;novel-m1244-5p;novel-m1267-5p;novel-m1537-3p;novel-m2476-3p;novel-m2981-3p
XM_019062963.1	ncbi_109045105	PREDICTED: dehydrogenase/reductase SDR family member 12-like [Cyprinus carpio]	-	-	-	-	-	-	-	miR-5433-y;miR-582-x;novel-m0040-3p;novel-m0204-5p;novel-m0597-5p;novel-m0632-5p;novel-m0909-5p;novel-m0965-3p;novel-m0990-5p;novel-m1368-3p;novel-m1445-3p;novel-m1567-5p;novel-m1578-3p;novel-m1858-3p;novel-m2311-5p;novel-m2320-5p;novel-m2585-3p;novel-m2601-5p;novel-m2653-3p;novel-m2677-5p
XM_019062967.1	ncbi_109045111	PREDICTED: homeobox protein Nkx-2.5-like [Cyprinus carpio]	-	-	-	-	GO:0043227//membrane-bounded organelle;GO:0044464//cell part;GO:0043229//intracellular organelle;GO:0043231//intracellular membrane-bounded organelle;GO:0043226//organelle;GO:0044424//intracellular part;GO:0005623//cell;GO:0005622//intracellular	GO:1901363//heterocyclic compound binding;GO:0005488//binding;GO:0003676//nucleic acid binding;GO:0003677//DNA binding;GO:0097159//organic cyclic compound binding	GO:0002009//morphogenesis of an epithelium;GO:0007507//heart development;GO:0009653//anatomical structure morphogenesis;GO:0072359//circulatory system development;GO:0019222//regulation of metabolic process;GO:0048568//embryonic organ development;GO:0014855//striated muscle cell proliferation;GO:0060562//epithelial tube morphogenesis;GO:0033002//muscle cell proliferation;GO:0048731//system develo…	miR-4326-x;novel-m0924-3p;novel-m1027-3p
XM_019062968.1	ncbi_109045108	PREDICTED: BAI1-associated protein 3-like [Cyprinus carpio]	-	-	-	-	-	-	-	bantam-y;ccr-miR-142-3p;ccr-miR-30b;ccr-miR-30d;ccr-miR-430;miR-1329-x;miR-1667-y;miR-1692-x;miR-202-x;miR-21-y;miR-30-x;miR-361-x;miR-4185-y;miR-5457-y;miR-6363-y;miR-669-y;miR-7886-y;miR-8291-y;novel-m0039-3p;novel-m0045-3p;novel-m0078-3p;novel-m0091-3p;novel-m0096-3p;novel-m0106-3p;novel-m0107-3p;novel-m0129-3p;novel-m0156-3p;novel-m0173-3p;novel-m0244-3p;novel-m0307-3p;novel-m0359-3p;novel-m0…
XM_019062969.1	ncbi_109045115	PREDICTED: costars family protein ABRACL [Cyprinus carpio]	-	-	-	-	-	-	-	bantam-y;ccr-miR-183;ccr-miR-214;ccr-miR-26a;ccr-miR-489;ccr-miR-7a;ccr-miR-7b;miR-191-y;miR-2184-x;miR-221-y;miR-221-z;miR-222-y;miR-26-x;miR-2757-x;miR-2970-x;miR-3120-y;miR-4303-x;miR-457-y;miR-489-y;miR-723-y;miR-802-x;miR-8159-x;miR-9299-x;miR-9547-y;novel-m0041-5p;novel-m0051-3p;novel-m0086-3p;novel-m0088-3p;novel-m0091-3p;novel-m0117-3p;novel-m0129-3p;novel-m0165-3p;novel-m0204-5p;novel-m0…
XM_019062970.1	ncbi_109045120	PREDICTED: protein SDA1 homolog [Cyprinus carpio]	-	-	-	-	GO:0043231//intracellular membrane-bounded organelle;GO:0044424//intracellular part;GO:0043228//non-membrane-bounded organelle;GO:0005623//cell;GO:0043227//membrane-bounded organelle;GO:0043229//intracellular organelle;GO:0043226//organelle;GO:0044464//cell part;GO:0043232//intracellular non-membrane-bounded organelle;GO:0005622//intracellular	-	GO:0051179//localization;GO:0071840//cellular component organization or biogenesis;GO:0033750//ribosome localization;GO:0016482//cytoplasmic transport;GO:0071166//ribonucleoprotein complex localization;GO:0009987//cellular process;GO:0006996//organelle organization;GO:0044699//single-organism process;GO:1902578//single-organism localization;GO:0044085//cellular component biogenesis;GO:0006810//tr…	ccr-miR-203b-3p;miR-486-x;novel-m0023-5p;novel-m0198-5p;novel-m0335-5p;novel-m0364-5p;novel-m0488-3p;novel-m0561-5p;novel-m0616-3p;novel-m0635-3p;novel-m0636-3p;novel-m0637-3p;novel-m0708-5p;novel-m1041-3p;novel-m1042-3p;novel-m1340-3p;novel-m1411-3p;novel-m1457-5p;novel-m1719-5p;novel-m1942-3p;novel-m1951-3p;novel-m1993-5p;novel-m1994-5p;novel-m2021-5p;novel-m2102-3p;novel-m2166-5p;novel-m2350-3…
XM_019062972.1	ncbi_109045123	PREDICTED: LOW QUALITY PROTEIN: dynein intermediate chain 3, ciliary-like [Cyprinus carpio]	-	-	-	-	-	-	-	ccr-miR-132a;ccr-miR-365;miR-145-y;miR-212-y;miR-2970-x;miR-6950-x;miR-7447-x;miR-7975-y;novel-m0096-3p;novel-m0116-3p;novel-m0177-5p;novel-m0178-5p;novel-m0179-5p;novel-m0227-5p;novel-m0324-5p;novel-m0325-5p;novel-m0339-3p;novel-m0367-3p;novel-m0543-3p;novel-m0547-3p;novel-m0624-3p;novel-m0644-5p;novel-m0704-3p;novel-m0843-5p;novel-m0844-5p;novel-m0873-5p;novel-m0882-5p;novel-m0965-5p;novel-m096…
XM_019062973.1	ncbi_109045124	PREDICTED: protein ERGIC-53 [Cyprinus carpio]	Genetic Information Processing	Folding, sorting and degradation	ko04141//Protein processing in endoplasmic reticulum	K10080	-	-	-	ccr-miR-10d;ccr-miR-181a;ccr-miR-181b;ccr-miR-181c;ccr-miR-203a;ccr-miR-203b-3p;ccr-miR-26a;ccr-miR-459-3p;miR-1329-x;miR-1343-y;miR-145-y;miR-1452-x;miR-181-x;miR-202-y;miR-203-y;miR-2184-x;miR-2366-y;miR-26-x;miR-300-x;miR-3569-x;miR-486-x;miR-54-y;miR-545-x;miR-7886-y;miR-8079-x;miR-8485-y;novel-m0023-5p;novel-m0027-3p;novel-m0040-3p;novel-m0080-5p;novel-m0089-3p;novel-m0125-5p;novel-m0186-3p;…
XM_019062975.1	ncbi_109045125	PREDICTED: zinc finger protein 532-like [Cyprinus carpio]	-	-	-	-	-	GO:0097159//organic cyclic compound binding;GO:0005488//binding	-	miR-6543-y;novel-m1684-3p;novel-m2416-5p;novel-m3039-3p
XM_019062976.1	ncbi_109045126	-	-	-	-	-	-	-	-	ccr-miR-140-5p;ccr-miR-146a;ccr-miR-203b-5p;ccr-miR-22a;ccr-miR-22b;ccr-miR-725;ccr-miR-9-3p;miR-1000-x;miR-11-y;miR-122-y;miR-1452-x;miR-146-x;miR-204-y;miR-2188-y;miR-22-x;miR-22-y;miR-2209-x;miR-276-y;miR-2779-z;miR-2951-y;miR-324-x;miR-34-x;miR-376-y;miR-3966-x;miR-4273-x;miR-4503-x;miR-497-x;miR-6353-x;miR-676-y;miR-7-y;miR-725-y;miR-7550-x;miR-8267-y;miR-8282-y;miR-9-x;miR-9-z;novel-m0025-3…
XM_019062977.1	ncbi_109045126	PREDICTED: zinc finger protein 532-like isoform X2 [Cyprinus carpio]	-	-	-	-	-	GO:0097159//organic cyclic compound binding;GO:0005488//binding	-	ccr-miR-140-5p;ccr-miR-146a;ccr-miR-203b-5p;ccr-miR-22a;ccr-miR-22b;ccr-miR-725;ccr-miR-9-3p;miR-1000-x;miR-11-y;miR-122-y;miR-1452-x;miR-146-x;miR-204-y;miR-2188-y;miR-22-x;miR-22-y;miR-2209-x;miR-276-y;miR-2779-z;miR-2951-y;miR-324-x;miR-34-x;miR-376-y;miR-3966-x;miR-4273-x;miR-4503-x;miR-497-x;miR-6353-x;miR-676-y;miR-7-y;miR-725-y;miR-7550-x;miR-8267-y;miR-8282-y;miR-9-x;miR-9-z;novel-m0025-3…
XM_019062978.1	ncbi_109045128	PREDICTED: swi5-dependent recombination DNA repair protein 1 homolog [Cyprinus carpio]	-	-	-	-	-	-	-	ccr-miR-725;miR-1000-x;miR-30-y;miR-7149-y;miR-725-y;novel-m0103-5p;novel-m0104-5p;novel-m1369-5p;novel-m1390-5p;novel-m1510-5p;novel-m1678-5p;novel-m2851-5p;novel-m2972-5p;novel-m3028-5p
XM_019062979.1	ncbi_109045129	PREDICTED: nose resistant to fluoxetine protein 6-like [Cyprinus carpio]	-	-	-	-	-	-	-	ccr-miR-727-5p;miR-727-x;miR-7451-y;miR-8162-y;novel-m1186-3p;novel-m1196-3p;novel-m1834-3p;novel-m2752-5p
XM_019062981.1	ncbi_109045132	PREDICTED: trichohyalin-like isoform X1 [Sinocyclocheilus grahami]	-	-	-	-	-	-	-	ccr-miR-338;miR-107-x;miR-1354-x;miR-152-x;miR-201-x;miR-2188-y;miR-223-x;miR-224-x;miR-2317-x;miR-2467-x;miR-29-x;miR-2970-x;miR-338-y;miR-450-x;miR-494-y;miR-5869-y;miR-6122-y;novel-m0006-3p;novel-m0023-5p;novel-m0026-5p;novel-m0029-5p;novel-m0030-5p;novel-m0033-5p;novel-m0045-3p;novel-m0072-3p;novel-m0073-5p;novel-m0106-3p;novel-m0107-3p;novel-m0112-5p;novel-m0117-3p;novel-m0143-3p;novel-m0144…
XM_019062982.1	ncbi_109045133	-	-	-	-	-	-	-	-	ccr-miR-15a;ccr-miR-15b;ccr-miR-16a;ccr-miR-16b;ccr-miR-16c;ccr-miR-730;miR-15-x;miR-16-x;miR-1684-y;miR-195-x;miR-457-x;miR-497-x;miR-7971-y;novel-m0108-5p;novel-m0180-3p;novel-m0319-5p;novel-m0362-5p;novel-m0364-5p;novel-m0708-5p;novel-m0849-5p;novel-m0855-3p;novel-m1152-5p;novel-m1206-3p;novel-m1391-5p;novel-m1527-3p;novel-m1598-5p;novel-m1905-3p;novel-m2450-5p;novel-m2495-5p;novel-m2807-3p;no…
XM_019062983.1	ncbi_109045133	PREDICTED: T-lymphocyte activation antigen CD80-like isoform X1 [Cyprinus carpio]	Organismal Systems;Environmental Information Processing	Immune system;Signaling molecules and interaction	ko04514//Cell adhesion molecules (CAMs);ko04620//Toll-like receptor signaling pathway;ko04672//Intestinal immune network for IgA production	K05413	-	-	-	ccr-miR-15a;ccr-miR-15b;ccr-miR-16a;ccr-miR-16b;ccr-miR-16c;ccr-miR-730;miR-15-x;miR-16-x;miR-1684-y;miR-195-x;miR-457-x;miR-497-x;miR-7971-y;novel-m0108-5p;novel-m0180-3p;novel-m0319-5p;novel-m0362-5p;novel-m0364-5p;novel-m0708-5p;novel-m0849-5p;novel-m0855-3p;novel-m1152-5p;novel-m1206-3p;novel-m1391-5p;novel-m1527-3p;novel-m1598-5p;novel-m1905-3p;novel-m2450-5p;novel-m2495-5p;novel-m2807-3p;no…
XM_019062984.1	ncbi_109045133	-	-	-	-	-	-	-	-	ccr-miR-183;ccr-miR-203a;ccr-miR-203b-3p;ccr-miR-460-3p;ccr-miR-460-5p;miR-101-x;miR-182-x;miR-203-y;miR-2184-x;miR-223-y;miR-2757-x;miR-30-y;miR-457-y;miR-460-x;miR-460-y;miR-545-x;miR-545-y;miR-5457-y;miR-5925-y;miR-6513-y;miR-6842-y;miR-696-y;miR-735-x;miR-767-y;miR-802-x;miR-8250-x;miR-93-y;miR-9368-y;novel-m0009-3p;novel-m0027-3p;novel-m0028-5p;novel-m0041-5p;novel-m0042-5p;novel-m0073-5p;no…
XM_019062985.1	ncbi_109045096	PREDICTED: cell wall protein DAN4 [Danio rerio]	-	-	-	-	-	-	-	miR-369-y;miR-450-x;miR-484-z;miR-628-x;miR-6516-x;miR-7865-y;novel-m0147-5p;novel-m0339-3p;novel-m0543-3p;novel-m0547-3p;novel-m0884-3p;novel-m0929-3p;novel-m0976-3p;novel-m1212-5p;novel-m1524-5p;novel-m1536-5p;novel-m1984-5p;novel-m2056-3p;novel-m2479-5p;novel-m2664-3p;novel-m2771-5p;novel-m2779-3p;novel-m2780-3p;novel-m2794-3p;novel-m2903-3p;novel-m2913-5p;novel-m2917-5p;novel-m3274-3p
XM_019062987.1	ncbi_109045134	PREDICTED: T-lymphocyte activation antigen CD80-like isoform X1 [Cyprinus carpio]	Organismal Systems;Environmental Information Processing	Immune system;Signaling molecules and interaction	ko04514//Cell adhesion molecules (CAMs);ko04620//Toll-like receptor signaling pathway;ko04672//Intestinal immune network for IgA production	K05413	-	-	-	ccr-miR-26a;ccr-miR-457a;ccr-miR-457b;miR-26-x;miR-5728-x;miR-7142-y;miR-7448-x;miR-7579-y;novel-m0053-5p;novel-m0078-3p;novel-m0094-3p;novel-m0245-3p;novel-m0252-3p;novel-m0376-5p;novel-m0377-5p;novel-m0378-5p;novel-m0379-5p;novel-m0380-5p;novel-m0381-5p;novel-m0382-5p;novel-m0383-5p;novel-m0384-5p;novel-m0396-5p;novel-m0437-5p;novel-m0471-5p;novel-m0477-5p;novel-m0577-5p;novel-m0667-5p;novel-m0…
XM_019062988.1	ncbi_109045134	-	-	-	-	-	-	-	-	ccr-miR-26a;ccr-miR-457a;ccr-miR-457b;miR-26-x;miR-5728-x;miR-7142-y;miR-7448-x;miR-7579-y;novel-m0053-5p;novel-m0078-3p;novel-m0094-3p;novel-m0245-3p;novel-m0252-3p;novel-m0376-5p;novel-m0377-5p;novel-m0378-5p;novel-m0379-5p;novel-m0380-5p;novel-m0381-5p;novel-m0382-5p;novel-m0383-5p;novel-m0384-5p;novel-m0396-5p;novel-m0437-5p;novel-m0471-5p;novel-m0477-5p;novel-m0577-5p;novel-m0667-5p;novel-m0…
XM_019062989.1	ncbi_109045135	-	-	-	-	-	-	-	-	novel-m0612-3p;novel-m2277-3p;novel-m2720-3p;novel-m2940-3p;novel-m3033-3p;novel-m3089-3p;novel-m3162-3p
XM_019062990.1	ncbi_109045135	PREDICTED: drebrin-like protein [Cyprinus carpio]	-	-	-	-	-	-	-	novel-m2277-3p;novel-m3089-3p
XM_019062991.1	ncbi_109045136	PREDICTED: gastrin-releasing peptide-like [Cyprinus carpio]	Environmental Information Processing	Signaling molecules and interaction	ko04080//Neuroactive ligand-receptor interaction	K05224	-	-	-	ccr-miR-25;ccr-miR-725;miR-2209-x;miR-223-y;miR-25-y;miR-3244-y;miR-425-x;miR-725-y;miR-8335-y;miR-9439-x;novel-m0029-5p;novel-m0030-5p;novel-m0097-5p;novel-m0131-5p;novel-m0189-5p;novel-m0228-5p;novel-m0264-5p;novel-m0336-3p;novel-m0406-3p;novel-m0440-5p;novel-m0623-5p;novel-m0629-3p;novel-m0630-5p;novel-m0713-3p;novel-m0723-5p;novel-m0728-3p;novel-m0732-3p;novel-m0762-5p;novel-m0940-5p;novel-m1…
XM_019062994.1	ncbi_109045142	PREDICTED: alpha-protein kinase 2-like [Cyprinus carpio]	-	-	-	-	-	-	-	ccr-miR-125b;ccr-miR-125c;ccr-miR-181b;ccr-miR-181c;ccr-miR-25;ccr-miR-29a;ccr-miR-29b;ccr-miR-459-5p;ccr-miR-9-3p;ccr-miR-92a;ccr-miR-92b;lin-4-x;miR-125-x;miR-141-x;miR-200-x;miR-219-x;miR-25-y;miR-29-y;miR-3084-y;miR-32-x;miR-3244-y;miR-351-x;miR-361-x;miR-421-y;miR-4324-y;miR-494-y;miR-5334-y;miR-7865-y;miR-8267-y;miR-9-x;miR-9-z;miR-92-y;miR-9299-x;miR-9841-y;novel-m0045-3p;novel-m0076-5p;no…
XM_019062995.1	ncbi_109045139	PREDICTED: LOW QUALITY PROTEIN: coiled-coil domain-containing protein 14-like [Sinocyclocheilus rhinocerous]	-	-	-	-	-	-	-	novel-m0389-5p;novel-m0398-5p;novel-m0588-5p;novel-m0833-5p;novel-m1717-5p
XM_019062996.1	ncbi_109045145	PREDICTED: LOW QUALITY PROTEIN: histone-lysine N-methyltransferase EHMT1-like [Cyprinus carpio]	Metabolism	Amino acid metabolism	ko00310//Lysine degradation	K11420	-	-	-	ccr-miR-129;ccr-miR-138;ccr-miR-187;ccr-miR-29a;ccr-miR-29b;miR-183-y;miR-187-y;miR-2209-x;miR-250-y;miR-2557-x;miR-281-y;miR-29-y;miR-3156-y;miR-4451-y;miR-500-y;miR-502-y;miR-542-y;miR-582-y;miR-6516-x;miR-6920-x;miR-696-y;miR-7143-y;miR-7225-x;miR-738-x;miR-8291-y;miR-9439-x;miR-971-x;miR-9843-y;novel-m0023-5p;novel-m0034-3p;novel-m0041-5p;novel-m0074-3p;novel-m0086-3p;novel-m0088-3p;novel-m00…
XM_019062997.1	ncbi_109045146	PREDICTED: LOW QUALITY PROTEIN: type I phosphatidylinositol 4,5-bisphosphate 4-phosphatase-A-like [Cyprinus carpio]	Environmental Information Processing	Signal transduction	ko04070//Phosphatidylinositol signaling system	K13084	GO:0043231//intracellular membrane-bounded organelle;GO:0005623//cell;GO:0044425//membrane part;GO:0031090//organelle membrane;GO:0031224//intrinsic component of membrane;GO:0012505//endomembrane system;GO:0044422//organelle part;GO:0043229//intracellular organelle;GO:0043226//organelle;GO:0005774//vacuolar membrane;GO:0044424//intracellular part;GO:0044444//cytoplasmic part;GO:0000323//lytic vac…	GO:0052827//inositol pentakisphosphate phosphatase activity;GO:0052866//phosphatidylinositol phosphate phosphatase activity;GO:0052743//inositol tetrakisphosphate phosphatase activity;GO:0016312//inositol bisphosphate phosphatase activity;GO:0034593//phosphatidylinositol bisphosphate phosphatase activity;GO:0004721//phosphoprotein phosphatase activity;GO:0003824//catalytic activity;GO:0052745//in…	-	ccr-miR-130a;ccr-miR-130b;ccr-miR-130c;ccr-miR-139;ccr-miR-142-3p;ccr-miR-148;ccr-miR-181a;ccr-miR-181b;ccr-miR-301a;ccr-miR-454a;ccr-miR-454b;ccr-miR-460-5p;miR-130-y;miR-139-x;miR-142-y;miR-148-y;miR-152-y;miR-1788-y;miR-2-y;miR-27-x;miR-301-x;miR-301-y;miR-3228-x;miR-411-y;miR-454-y;miR-458-y;miR-460-x;miR-486-x;miR-5706-x;miR-6237-y;miR-6948-y;miR-735-y;novel-m0009-3p;novel-m0041-5p;novel-m00…
XM_019062998.1	ncbi_109045147	PREDICTED: prolyl 4-hydroxylase subunit alpha-1-like [Cyprinus carpio]	Metabolism	Amino acid metabolism	ko00330//Arginine and proline metabolism	K00472	GO:0005623//cell;GO:0044424//intracellular part;GO:0043226//organelle;GO:0044464//cell part;GO:0043231//intracellular membrane-bounded organelle;GO:0005622//intracellular;GO:0043227//membrane-bounded organelle;GO:0043229//intracellular organelle	GO:0046872//metal ion binding;GO:0016705//oxidoreductase activity, acting on paired donors, with incorporation or reduction of molecular oxygen;GO:0003824//catalytic activity;GO:0036094//small molecule binding;GO:0019798//procollagen-proline dioxygenase activity;GO:0005488//binding;GO:0016706//oxidoreductase activity, acting on paired donors, with incorporation or reduction of molecular oxygen, 2…	GO:0044699//single-organism process;GO:0008152//metabolic process;GO:0044710//single-organism metabolic process	ccr-miR-10b;ccr-miR-10c;ccr-miR-10d;ccr-miR-126-5p;ccr-miR-155;miR-10-x;miR-155-x;miR-186-x;miR-2575-x;miR-339-x;miR-4334-y;miR-500-y;miR-502-y;miR-6580-x;novel-m0245-3p;novel-m0501-3p;novel-m0716-3p;novel-m0880-3p;novel-m0890-3p;novel-m0899-3p;novel-m0913-3p;novel-m0959-3p;novel-m1045-3p;novel-m1091-3p;novel-m1138-3p;novel-m1212-5p;novel-m1300-3p;novel-m1744-3p;novel-m1790-5p;novel-m1836-5p;nove…
XM_019063000.1	ncbi_109045153	PREDICTED: LOW QUALITY PROTEIN: conserved oligomeric Golgi complex subunit 7-like [Cyprinus carpio]	-	-	-	-	GO:0032991//macromolecular complex;GO:0043234//protein complex	-	GO:0045184//establishment of protein localization;GO:0033036//macromolecule localization;GO:0051234//establishment of localization;GO:0051179//localization;GO:0008104//protein localization;GO:0015031//protein transport;GO:0006810//transport;GO:0071702//organic substance transport	ccr-miR-17-5p;ccr-miR-20a-5p;miR-106-x;miR-145-y;miR-17-x;miR-20-x;miR-2575-x;miR-32-y;miR-519-y;miR-5588-x;miR-5895-x;miR-6513-y;miR-8242-y;miR-93-x;novel-m0023-5p;novel-m0025-3p;novel-m0034-3p;novel-m0041-5p;novel-m0177-5p;novel-m0178-5p;novel-m0179-5p;novel-m0213-5p;novel-m0298-5p;novel-m0330-5p;novel-m0331-5p;novel-m0335-5p;novel-m0406-3p;novel-m0459-3p;novel-m0468-3p;novel-m0494-5p;novel-m04…
XM_019063001.1	ncbi_109045154	PREDICTED: LOW QUALITY PROTEIN: calpastatin-like [Cyprinus carpio]	-	-	-	-	-	-	-	miR-101-x;miR-143-x;miR-204-x;miR-211-x;miR-2317-x;miR-4457-y;miR-7149-y;novel-m0080-5p;novel-m0209-3p;novel-m0223-3p;novel-m0403-3p;novel-m0776-5p;novel-m0788-3p;novel-m0881-5p;novel-m1034-5p;novel-m1147-5p;novel-m1186-3p;novel-m1385-5p;novel-m1670-5p;novel-m1704-5p;novel-m1920-3p;novel-m2141-3p;novel-m2384-5p;novel-m2562-3p;novel-m2564-5p;novel-m2567-5p;novel-m2728-5p;novel-m2819-5p;novel-m2853…
XM_019063002.1	ncbi_109045155	PREDICTED: glutamate receptor ionotropic, NMDA 1 isoform X1 [Cyprinus carpio]	Environmental Information Processing	Signaling molecules and interaction;Signal transduction	ko04080//Neuroactive ligand-receptor interaction;ko04020//Calcium signaling pathway	K05208	-	-	-	ccr-miR-148;ccr-miR-19d;ccr-miR-218a;ccr-miR-218b;miR-1354-x;miR-148-y;miR-152-y;miR-186-x;miR-19-y;miR-218-x;miR-222-x;miR-3009-y;miR-5457-y;miR-5925-y;miR-5981-x;miR-6513-y;miR-8162-y;novel-m0023-5p;novel-m0034-3p;novel-m0080-5p;novel-m0140-5p;novel-m0152-5p;novel-m0169-5p;novel-m0188-5p;novel-m0315-3p;novel-m0335-5p;novel-m0355-5p;novel-m0376-5p;novel-m0377-5p;novel-m0378-5p;novel-m0379-5p;nov…
XM_019063003.1	ncbi_109045155	-	-	-	-	-	-	-	-	ccr-miR-148;ccr-miR-19d;ccr-miR-218a;ccr-miR-218b;miR-1354-x;miR-148-y;miR-152-y;miR-186-x;miR-19-y;miR-218-x;miR-222-x;miR-3009-y;miR-5457-y;miR-5925-y;miR-5981-x;miR-6513-y;miR-8162-y;novel-m0023-5p;novel-m0034-3p;novel-m0080-5p;novel-m0140-5p;novel-m0152-5p;novel-m0169-5p;novel-m0188-5p;novel-m0315-3p;novel-m0335-5p;novel-m0355-5p;novel-m0376-5p;novel-m0377-5p;novel-m0378-5p;novel-m0379-5p;nov…
XM_019063004.1	ncbi_109045155	-	-	-	-	-	-	-	-	ccr-miR-148;ccr-miR-19d;ccr-miR-218a;ccr-miR-218b;miR-1354-x;miR-148-y;miR-152-y;miR-186-x;miR-19-y;miR-218-x;miR-222-x;miR-3009-y;miR-5457-y;miR-5925-y;miR-5981-x;miR-6513-y;miR-8162-y;novel-m0023-5p;novel-m0034-3p;novel-m0080-5p;novel-m0140-5p;novel-m0152-5p;novel-m0169-5p;novel-m0188-5p;novel-m0315-3p;novel-m0335-5p;novel-m0355-5p;novel-m0376-5p;novel-m0377-5p;novel-m0378-5p;novel-m0379-5p;nov…
XM_019063005.1	ncbi_109045155	-	-	-	-	-	-	-	-	ccr-miR-148;ccr-miR-19d;ccr-miR-218a;ccr-miR-218b;miR-1354-x;miR-148-y;miR-152-y;miR-186-x;miR-19-y;miR-218-x;miR-222-x;miR-3009-y;miR-5457-y;miR-5925-y;miR-5981-x;miR-6513-y;miR-8162-y;novel-m0023-5p;novel-m0034-3p;novel-m0080-5p;novel-m0140-5p;novel-m0152-5p;novel-m0169-5p;novel-m0188-5p;novel-m0315-3p;novel-m0335-5p;novel-m0355-5p;novel-m0376-5p;novel-m0377-5p;novel-m0378-5p;novel-m0379-5p;nov…
XM_019063006.1	ncbi_109045155	-	-	-	-	-	-	-	-	ccr-miR-148;ccr-miR-19d;ccr-miR-218a;ccr-miR-218b;miR-1354-x;miR-148-y;miR-152-y;miR-186-x;miR-19-y;miR-218-x;miR-222-x;miR-3009-y;miR-5457-y;miR-5925-y;miR-5981-x;miR-6513-y;miR-8162-y;novel-m0023-5p;novel-m0034-3p;novel-m0080-5p;novel-m0140-5p;novel-m0152-5p;novel-m0169-5p;novel-m0188-5p;novel-m0315-3p;novel-m0335-5p;novel-m0355-5p;novel-m0376-5p;novel-m0377-5p;novel-m0378-5p;novel-m0379-5p;nov…
XM_019063008.1	ncbi_109045157	-	-	-	-	-	-	-	-	ccr-miR-133a-5p;ccr-miR-200a;ccr-miR-26a;ccr-miR-725;miR-100-y;miR-11-y;miR-1338-x;miR-1388-x;miR-141-y;miR-16-y;miR-1667-y;miR-200-y;miR-26-x;miR-3334-x;miR-345-y;miR-3535-x;miR-4791-x;miR-518-x;miR-519-x;miR-522-x;miR-523-x;miR-5334-y;miR-65-x;miR-725-y;miR-7447-x;miR-8162-y;novel-m0003-5p;novel-m0007-5p;novel-m0081-5p;novel-m0106-3p;novel-m0107-3p;novel-m0122-5p;novel-m0130-5p;novel-m0161-5p;n…
XM_019063010.1	ncbi_109045157	-	-	-	-	-	-	-	-	ccr-miR-133a-5p;ccr-miR-200a;ccr-miR-26a;ccr-miR-725;miR-100-y;miR-11-y;miR-1338-x;miR-1388-x;miR-141-y;miR-16-y;miR-1667-y;miR-200-y;miR-26-x;miR-3334-x;miR-345-y;miR-3535-x;miR-4791-x;miR-518-x;miR-519-x;miR-522-x;miR-523-x;miR-5334-y;miR-65-x;miR-725-y;miR-7447-x;miR-8162-y;novel-m0003-5p;novel-m0007-5p;novel-m0081-5p;novel-m0106-3p;novel-m0107-3p;novel-m0122-5p;novel-m0130-5p;novel-m0161-5p;n…
XM_019063011.1	ncbi_109045159	PREDICTED: glutaredoxin-1-like [Cyprinus carpio]	-	-	-	-	-	GO:0003824//catalytic activity;GO:0016491//oxidoreductase activity;GO:0015036//disulfide oxidoreductase activity;GO:0016667//oxidoreductase activity, acting on a sulfur group of donors	GO:0065008//regulation of biological quality;GO:0044710//single-organism metabolic process;GO:0009987//cellular process;GO:0044699//single-organism process;GO:0044763//single-organism cellular process;GO:0042592//homeostatic process;GO:0019725//cellular homeostasis;GO:0008152//metabolic process;GO:0065007//biological regulation	ccr-miR-1;ccr-miR-184;ccr-miR-499;miR-1-y;miR-1692-x;miR-184-y;miR-186-x;miR-214-y;miR-298-x;miR-328-y;miR-409-y;miR-499-x;miR-5588-x;novel-m0252-3p;novel-m0502-5p;novel-m0519-3p;novel-m0567-5p;novel-m0722-5p;novel-m0805-5p;novel-m1004-5p;novel-m1414-5p;novel-m1517-5p;novel-m1758-3p;novel-m2179-5p;novel-m2317-3p;novel-m2618-5p;novel-m2710-5p;novel-m2907-5p;novel-m3060-5p
XM_019063012.1	ncbi_109045160	PREDICTED: rho-related BTB domain-containing protein 3-like [Cyprinus carpio]	-	-	-	-	-	-	-	ccr-miR-143;ccr-miR-148;ccr-miR-15b;ccr-miR-457a;ccr-miR-457b;miR-143-y;miR-148-y;miR-15-x;miR-152-y;miR-2478-y;miR-300-x;miR-3084-y;miR-3334-x;miR-380-y;miR-3963-x;miR-457-x;miR-4770-y;miR-497-x;miR-532-y;miR-5457-y;miR-582-x;miR-5869-y;miR-753-y;miR-767-y;novel-m0010-5p;novel-m0094-3p;novel-m0101-3p;novel-m0193-5p;novel-m0273-3p;novel-m0342-3p;novel-m0349-5p;novel-m0373-3p;novel-m0394-5p;novel-…
XM_019063013.1	ncbi_109045158	PREDICTED: nucleus accumbens-associated protein 1-like [Cyprinus carpio]	-	-	-	-	-	-	-	ccr-miR-10b;ccr-miR-10c;ccr-miR-10d;miR-10-x;miR-190-y;miR-2188-x;miR-223-y;miR-2320-y;miR-2478-y;miR-3963-x;miR-4028-y;miR-4457-y;novel-m0072-3p;novel-m0364-5p;novel-m0375-3p;novel-m0441-5p;novel-m0445-5p;novel-m0473-5p;novel-m0563-5p;novel-m0651-3p;novel-m0691-3p;novel-m0708-5p;novel-m0733-3p;novel-m0740-5p;novel-m0741-5p;novel-m0776-5p;novel-m0864-5p;novel-m0896-3p;novel-m1028-5p;novel-m1199-5…
XM_019063017.1	ncbi_109045168	-	-	-	-	-	-	-	-	miR-5119-y;novel-m2752-5p
XM_019063018.1	ncbi_109045168	PREDICTED: protein FAM216A-like isoform X1 [Cyprinus carpio]	-	-	-	-	-	-	-	novel-m0103-5p;novel-m0104-5p;novel-m1510-5p
XM_019063019.1	ncbi_109045170	PREDICTED: GPN-loop GTPase 3-like [Cyprinus carpio]	-	-	-	-	-	GO:0003824//catalytic activity;GO:0036094//small molecule binding;GO:0005488//binding	-	ccr-miR-155;miR-155-x;miR-2187-x;miR-5706-x;novel-m0027-3p;novel-m0134-5p;novel-m0188-5p;novel-m0489-5p;novel-m0681-5p;novel-m0938-5p;novel-m1124-3p;novel-m1238-3p;novel-m1637-5p;novel-m1686-3p;novel-m1795-3p;novel-m1823-3p;novel-m1954-3p;novel-m2241-5p;novel-m2512-3p;novel-m2684-5p;novel-m2749-5p;novel-m3010-3p
XM_019063020.1	ncbi_109045171	PREDICTED: GPN-loop GTPase 3 [Cyprinus carpio]	-	-	-	-	-	GO:0003824//catalytic activity;GO:0036094//small molecule binding;GO:0005488//binding	-	ccr-miR-727-3p;miR-2187-x;miR-727-y;novel-m0051-3p;novel-m0681-5p;novel-m1195-5p;novel-m1215-3p;novel-m1244-5p;novel-m1267-5p;novel-m1398-3p;novel-m1861-3p;novel-m2044-3p;novel-m2092-5p;novel-m2142-5p;novel-m2436-5p;novel-m3260-3p
XM_019063022.1	ncbi_109045172	PREDICTED: protein FAM216A-like [Sinocyclocheilus anshuiensis]	-	-	-	-	-	-	-	miR-963-x;novel-m0103-5p;novel-m0104-5p;novel-m0882-5p;novel-m0965-5p;novel-m1013-5p;novel-m1368-5p;novel-m1510-5p;novel-m1668-5p;novel-m1865-5p;novel-m2653-3p;novel-m2808-5p
XM_019063023.1	ncbi_109045173	PREDICTED: actin-related protein 2/3 complex subunit 3 [Cyprinus carpio]	Cellular Processes;Human Diseases	Transport and catabolism;Infectious diseases;Cell motility	ko04144//Endocytosis;ko04810//Regulation of actin cytoskeleton;ko05132//Salmonella infection	K05756	GO:0043234//protein complex;GO:0005623//cell;GO:0032991//macromolecular complex;GO:0044424//intracellular part;GO:0043228//non-membrane-bounded organelle;GO:0005622//intracellular;GO:0044464//cell part;GO:0043232//intracellular non-membrane-bounded organelle;GO:0043226//organelle;GO:0043229//intracellular organelle	GO:0005488//binding;GO:0005515//protein binding;GO:0008092//cytoskeletal protein binding	GO:0031334//positive regulation of protein complex assembly;GO:0032535//regulation of cellular component size;GO:0071840//cellular component organization or biogenesis;GO:0050789//regulation of biological process;GO:0071822//protein complex subunit organization;GO:0050794//regulation of cellular process;GO:0007015//actin filament organization;GO:0032273//positive regulation of protein polymerizat…	miR-197-x;novel-m0722-5p;novel-m1258-5p;novel-m1475-3p;novel-m1476-3p;novel-m1834-3p;novel-m1984-5p;novel-m2216-5p;novel-m2320-5p;novel-m2380-5p;novel-m2451-3p;novel-m2771-5p;novel-m2811-5p;novel-m2832-3p;novel-m2913-5p;novel-m3101-3p
XM_019063024.1	ncbi_109045174	-	-	-	-	-	-	-	-	ccr-miR-459-3p;miR-11-y;miR-1788-y;miR-299-y;miR-459-y;miR-545-y;novel-m0089-3p;novel-m0250-5p;novel-m0252-3p;novel-m0278-3p;novel-m0350-5p;novel-m0392-5p;novel-m0409-5p;novel-m0421-5p;novel-m0616-3p;novel-m0619-3p;novel-m0797-3p;novel-m0830-5p;novel-m0878-3p;novel-m0903-5p;novel-m0929-3p;novel-m1070-3p;novel-m1088-3p;novel-m1099-3p;novel-m1114-3p;novel-m1145-3p;novel-m1384-5p;novel-m1397-5p;nove…
XM_019063025.1	ncbi_109045174	PREDICTED: vacuolar protein sorting-associated protein 29 isoform X1 [Cyprinus carpio]	Cellular Processes	Transport and catabolism	ko04144//Endocytosis	K18467	GO:0044424//intracellular part;GO:0043227//membrane-bounded organelle;GO:0043226//organelle;GO:0043229//intracellular organelle;GO:0005623//cell;GO:0043231//intracellular membrane-bounded organelle;GO:0005622//intracellular;GO:0044464//cell part	GO:0043169//cation binding;GO:0005488//binding;GO:0043167//ion binding	GO:0033036//macromolecule localization;GO:0016192//vesicle-mediated transport;GO:0051179//localization;GO:0051234//establishment of localization;GO:0006810//transport;GO:0008104//protein localization	ccr-miR-459-3p;miR-11-y;miR-1788-y;miR-299-y;miR-459-y;miR-545-y;novel-m0089-3p;novel-m0250-5p;novel-m0252-3p;novel-m0278-3p;novel-m0350-5p;novel-m0392-5p;novel-m0409-5p;novel-m0421-5p;novel-m0616-3p;novel-m0619-3p;novel-m0797-3p;novel-m0830-5p;novel-m0878-3p;novel-m0903-5p;novel-m0929-3p;novel-m1070-3p;novel-m1088-3p;novel-m1099-3p;novel-m1114-3p;novel-m1145-3p;novel-m1384-5p;novel-m1397-5p;nove…
XM_019063026.1	ncbi_109045177	PREDICTED: ubiquitin-conjugating enzyme E2 G1-like [Cyprinus carpio]	Genetic Information Processing	Folding, sorting and degradation	ko04141//Protein processing in endoplasmic reticulum;ko04120//Ubiquitin mediated proteolysis	K10575	-	-	-	ccr-miR-126-3p;ccr-miR-190;ccr-miR-24;miR-222-x;miR-24-y;miR-3009-y;miR-301-x;miR-4662-y;miR-518-x;miR-519-x;miR-522-x;miR-523-x;miR-6513-y;miR-7886-y;miR-8079-x;miR-8323-x;miR-8873-y;miR-971-x;novel-m0017-3p;novel-m0078-3p;novel-m0117-3p;novel-m0165-3p;novel-m0169-5p;novel-m0198-5p;novel-m0336-3p;novel-m0345-3p;novel-m0355-5p;novel-m0456-3p;novel-m0499-3p;novel-m0604-5p;novel-m0653-3p;novel-m071…
XM_019063027.1	ncbi_109045178	PREDICTED: ubiquitin-conjugating enzyme E2 G1-like [Sinocyclocheilus grahami]	Genetic Information Processing	Folding, sorting and degradation	ko04141//Protein processing in endoplasmic reticulum;ko04120//Ubiquitin mediated proteolysis	K10575	-	-	-	ccr-miR-181c;ccr-miR-190;ccr-miR-203a;ccr-miR-203b-3p;ccr-miR-24;ccr-miR-459-3p;miR-190-x;miR-203-y;miR-222-x;miR-24-y;miR-3009-y;miR-342-y;miR-380-y;miR-459-y;miR-4662-y;miR-505-y;miR-6513-y;miR-6580-x;miR-7147-x;miR-8323-x;miR-8434-x;novel-m0017-3p;novel-m0027-3p;novel-m0078-3p;novel-m0169-5p;novel-m0307-3p;novel-m0345-3p;novel-m0355-5p;novel-m0364-5p;novel-m0477-5p;novel-m0531-3p;novel-m0646-3…
XM_019063028.1	ncbi_109045182	PREDICTED: breakpoint cluster region protein-like [Cyprinus carpio]	-	-	-	-	GO:0044464//cell part;GO:0005623//cell	GO:0005088//Ras guanyl-nucleotide exchange factor activity;GO:0030234//enzyme regulator activity;GO:0098772//molecular function regulator;GO:0005085//guanyl-nucleotide exchange factor activity;GO:0008047//enzyme activator activity	GO:0044267//cellular protein metabolic process;GO:0044260//cellular macromolecule metabolic process;GO:0008152//metabolic process;GO:0036211//protein modification process;GO:0019222//regulation of metabolic process;GO:0006464//cellular protein modification process;GO:0044238//primary metabolic process;GO:0009987//cellular process;GO:0019538//protein metabolic process;GO:0043412//macromolecule mod…	miR-250-y;miR-6992-y;novel-m0147-5p;novel-m2917-5p
XM_019063029.1	ncbi_109045183	-	-	-	-	-	-	-	-	ccr-miR-135c;ccr-miR-181a;ccr-miR-181b;ccr-miR-181c;ccr-miR-23a;ccr-miR-23b;ccr-miR-27d;ccr-miR-29a;ccr-miR-29b;miR-135-x;miR-16-y;miR-181-x;miR-2-y;miR-2187-x;miR-23-y;miR-27-x;miR-27-y;miR-29-y;miR-30-y;miR-300-x;miR-3244-y;novel-m0023-5p;novel-m0086-3p;novel-m0088-3p;novel-m0118-3p;novel-m0122-5p;novel-m0125-5p;novel-m0224-5p;novel-m0225-5p;novel-m0238-5p;novel-m0254-3p;novel-m0264-5p;novel-m0…
XM_019063030.1	ncbi_109045183	PREDICTED: protein phosphatase 1 regulatory subunit 3B-like isoform X1 [Cyprinus carpio]	Human Diseases;Organismal Systems	Endocrine system;Endocrine and metabolic diseases	ko04910//Insulin signaling pathway;ko04931//Insulin resistance	K07189	-	-	GO:0009987//cellular process;GO:0044238//primary metabolic process;GO:0044260//cellular macromolecule metabolic process;GO:0005975//carbohydrate metabolic process;GO:0044042//glucan metabolic process;GO:0044262//cellular carbohydrate metabolic process;GO:0005976//polysaccharide metabolic process;GO:0008152//metabolic process;GO:0044264//cellular polysaccharide metabolic process;GO:0071704//organi…	ccr-miR-135c;ccr-miR-181a;ccr-miR-181b;ccr-miR-181c;ccr-miR-23a;ccr-miR-23b;ccr-miR-27d;ccr-miR-29a;ccr-miR-29b;miR-135-x;miR-16-y;miR-181-x;miR-2-y;miR-2187-x;miR-23-y;miR-27-x;miR-27-y;miR-29-y;miR-30-y;miR-300-x;miR-3244-y;novel-m0023-5p;novel-m0086-3p;novel-m0088-3p;novel-m0118-3p;novel-m0122-5p;novel-m0125-5p;novel-m0224-5p;novel-m0225-5p;novel-m0238-5p;novel-m0254-3p;novel-m0264-5p;novel-m0…
XM_019063031.1	ncbi_109045184	PREDICTED: LOW QUALITY PROTEIN: 3'-5' exoribonuclease 1-like [Cyprinus carpio]	-	-	-	-	-	GO:0004518//nuclease activity;GO:0016787//hydrolase activity;GO:0016788//hydrolase activity, acting on ester bonds;GO:0003824//catalytic activity	GO:0071704//organic substance metabolic process;GO:0006139//nucleobase-containing compound metabolic process;GO:0044237//cellular metabolic process;GO:1901360//organic cyclic compound metabolic process;GO:0046483//heterocycle metabolic process;GO:0043170//macromolecule metabolic process;GO:0034641//cellular nitrogen compound metabolic process;GO:0008152//metabolic process;GO:0006725//cellular aro…	ccr-miR-23a;ccr-miR-23b;miR-23-y;miR-7562-x;novel-m0156-3p;novel-m0339-3p;novel-m0394-5p;novel-m0395-5p;novel-m0543-3p;novel-m0547-3p;novel-m0976-3p;novel-m1244-5p;novel-m1267-5p;novel-m1575-3p;novel-m1578-3p;novel-m1858-3p;novel-m2585-3p;novel-m2629-5p;novel-m2779-3p;novel-m2780-3p;novel-m2903-3p
XM_019063032.1	ncbi_109045185	-	-	-	-	-	-	-	-	ccr-miR-190;miR-190-x;miR-3009-y;miR-4503-x;miR-753-y;novel-m0531-3p;novel-m1513-3p;novel-m1587-5p;novel-m2509-5p;novel-m2624-3p
XM_019063033.1	ncbi_109045185	PREDICTED: protein phosphatase 1 regulatory subunit 3B-like isoform X1 [Cyprinus carpio]	Organismal Systems;Human Diseases	Endocrine and metabolic diseases;Endocrine system	ko04910//Insulin signaling pathway;ko04931//Insulin resistance	K07189	-	-	GO:0044264//cellular polysaccharide metabolic process;GO:0043170//macromolecule metabolic process;GO:0071704//organic substance metabolic process;GO:0008152//metabolic process;GO:0044238//primary metabolic process;GO:0009987//cellular process;GO:0006073//cellular glucan metabolic process;GO:0005976//polysaccharide metabolic process;GO:0044237//cellular metabolic process;GO:0044260//cellular macro…	ccr-miR-190;miR-190-x;miR-3009-y;miR-4503-x;miR-753-y;novel-m0531-3p;novel-m1513-3p;novel-m1587-5p;novel-m2509-5p;novel-m2624-3p
XM_019063034.1	ncbi_109045186	PREDICTED: LOW QUALITY PROTEIN: malignant fibrous histiocytoma-amplified sequence 1-like [Cyprinus carpio]	-	-	-	-	-	-	-	ccr-miR-130b;ccr-miR-130c;ccr-miR-140-5p;ccr-miR-148;ccr-miR-153b;ccr-miR-15a;ccr-miR-15b;ccr-miR-16a;ccr-miR-16b;ccr-miR-16c;ccr-miR-24;ccr-miR-301a;ccr-miR-30b;ccr-miR-30d;ccr-miR-454a;ccr-miR-454b;ccr-miR-457a;ccr-miR-457b;miR-130-y;miR-135-y;miR-148-y;miR-15-x;miR-151-y;miR-152-y;miR-16-x;miR-1667-y;miR-1715-y;miR-195-x;miR-200-x;miR-202-z;miR-212-x;miR-2184-x;miR-2281-y;miR-24-y;miR-2860-x;m…
XM_019063035.1	ncbi_109045188	PREDICTED: malignant fibrous histiocytoma-amplified sequence 1 homolog [Cyprinus carpio]	-	-	-	-	-	-	-	ccr-miR-130a;ccr-miR-130b;ccr-miR-130c;ccr-miR-132a;ccr-miR-148;ccr-miR-24;ccr-miR-301a;ccr-miR-454a;ccr-miR-454b;miR-1271-x;miR-130-y;miR-148-y;miR-150-x;miR-152-y;miR-1623-x;miR-212-y;miR-2320-x;miR-24-y;miR-2438-x;miR-2970-x;miR-30-y;miR-301-y;miR-376-y;miR-3971-y;miR-454-y;miR-505-y;miR-57-x;miR-7241-y;miR-7971-y;miR-8485-y;novel-m0006-3p;novel-m0027-3p;novel-m0106-3p;novel-m0107-3p;novel-m02…
XM_019063036.1	ncbi_109045192	PREDICTED: cytochrome P450 27C1-like [Cyprinus carpio]	-	-	-	-	-	GO:0005488//binding;GO:0097159//organic cyclic compound binding;GO:0046914//transition metal ion binding;GO:0003824//catalytic activity;GO:0046872//metal ion binding;GO:0016491//oxidoreductase activity;GO:1901363//heterocyclic compound binding;GO:0043167//ion binding;GO:0043169//cation binding;GO:0046906//tetrapyrrole binding	GO:0044710//single-organism metabolic process;GO:0044699//single-organism process;GO:0008152//metabolic process	ccr-miR-727-5p;miR-4757-y;miR-6948-x;miR-727-x;miR-9-y;novel-m0008-5p;novel-m0039-3p;novel-m0057-3p;novel-m0068-3p;novel-m0159-5p;novel-m0193-5p;novel-m0218-5p;novel-m0220-3p;novel-m0245-3p;novel-m0285-3p;novel-m0323-3p;novel-m0398-5p;novel-m0479-3p;novel-m0490-5p;novel-m0491-5p;novel-m0492-5p;novel-m0520-5p;novel-m0521-5p;novel-m0542-3p;novel-m0544-3p;novel-m0600-3p;novel-m0641-5p;novel-m0764-5p…
XM_019063037.1	ncbi_109045193	-	-	-	-	-	-	-	-	ccr-miR-214;miR-107-x;miR-2467-x;miR-380-y;miR-484-z;miR-64-x;miR-7451-y;novel-m0082-5p;novel-m0467-5p;novel-m0763-3p;novel-m0820-3p;novel-m0836-5p;novel-m0962-3p;novel-m1052-3p;novel-m1053-3p;novel-m1150-5p;novel-m1151-5p;novel-m1216-3p;novel-m1452-3p;novel-m1463-5p;novel-m1464-5p;novel-m1905-3p;novel-m1914-5p;novel-m2100-5p;novel-m2216-5p;novel-m2245-3p;novel-m2471-5p;novel-m2638-5p;novel-m2640…
XM_019063039.1	ncbi_109045193	PREDICTED: TFIIH basal transcription factor complex helicase XPB subunit isoform X1 [Cyprinus carpio]	Genetic Information Processing	Transcription;Replication and repair	ko03420//Nucleotide excision repair;ko03022//Basal transcription factors	K10843	GO:0044424//intracellular part;GO:0043229//intracellular organelle;GO:0044446//intracellular organelle part;GO:0005622//intracellular;GO:0032806//carboxy-terminal domain protein kinase complex;GO:1990234//transferase complex;GO:1902554//serine/threonine protein kinase complex;GO:0044422//organelle part;GO:1902911//protein kinase complex;GO:0044464//cell part;GO:0044428//nuclear part;GO:1902494//c…	GO:0004386//helicase activity;GO:0046914//transition metal ion binding;GO:0097367//carbohydrate derivative binding;GO:0043169//cation binding;GO:0017111//nucleoside-triphosphatase activity;GO:0001883//purine nucleoside binding;GO:0005488//binding;GO:0032549//ribonucleoside binding;GO:0016740//transferase activity;GO:0046872//metal ion binding;GO:0016787//hydrolase activity;GO:0032550//purine ribo…	GO:0044271//cellular nitrogen compound biosynthetic process;GO:0071704//organic substance metabolic process;GO:0010468//regulation of gene expression;GO:0044699//single-organism process;GO:0034641//cellular nitrogen compound metabolic process;GO:0033554//cellular response to stress;GO:0044710//single-organism metabolic process;GO:0016070//RNA metabolic process;GO:0006259//DNA metabolic process;GO…	ccr-miR-214;miR-107-x;miR-2467-x;miR-380-y;miR-484-z;miR-64-x;miR-7451-y;novel-m0082-5p;novel-m0467-5p;novel-m0763-3p;novel-m0820-3p;novel-m0836-5p;novel-m0962-3p;novel-m1052-3p;novel-m1053-3p;novel-m1150-5p;novel-m1151-5p;novel-m1216-3p;novel-m1452-3p;novel-m1463-5p;novel-m1464-5p;novel-m1905-3p;novel-m1914-5p;novel-m2100-5p;novel-m2216-5p;novel-m2245-3p;novel-m2471-5p;novel-m2638-5p;novel-m2640…
XM_019063040.1	ncbi_109045194	PREDICTED: LOW QUALITY PROTEIN: coiled-coil domain-containing protein 80-like [Cyprinus carpio]	-	-	-	-	-	-	-	ccr-miR-2192;ccr-miR-30d;ccr-miR-363;miR-30-x;miR-3120-y;miR-32-x;miR-363-y;miR-421-y;miR-4757-y;miR-5119-y;novel-m0031-3p;novel-m0082-5p;novel-m0096-3p;novel-m0339-3p;novel-m0386-5p;novel-m0486-5p;novel-m0543-3p;novel-m0547-3p;novel-m0731-3p;novel-m0976-3p;novel-m0988-3p;novel-m1289-3p;novel-m1596-5p;novel-m1953-3p;novel-m2066-5p;novel-m2080-3p;novel-m2100-5p;novel-m2119-3p;novel-m2205-5p;novel-…
XM_019063041.1	ncbi_109045195	PREDICTED: ankycorbin-like [Cyprinus carpio]	-	-	-	-	-	-	-	miR-2184-x;miR-2188-y;miR-2471-y;miR-4114-x;miR-545-x;miR-7971-y;miR-9439-x;miR-971-x;novel-m0010-5p;novel-m0048-5p;novel-m0090-3p;novel-m0147-5p;novel-m0229-5p;novel-m0238-5p;novel-m0240-5p;novel-m0264-5p;novel-m0289-5p;novel-m0596-5p;novel-m0620-3p;novel-m0671-5p;novel-m0796-5p;novel-m0899-3p;novel-m1210-5p;novel-m1229-5p;novel-m1363-5p;novel-m1536-5p;novel-m1559-3p;novel-m1577-5p;novel-m1605-3…
XM_019063042.1	ncbi_109045197	PREDICTED: granzyme K-like [Cyprinus carpio]	Environmental Information Processing	Signaling molecules and interaction	ko04080//Neuroactive ligand-receptor interaction	K01352	-	-	GO:0043170//macromolecule metabolic process;GO:0008152//metabolic process;GO:0019538//protein metabolic process;GO:0044238//primary metabolic process;GO:0071704//organic substance metabolic process	miR-421-y;novel-m0361-5p;novel-m1025-5p;novel-m1175-5p;novel-m1211-5p;novel-m1465-5p;novel-m1787-5p;novel-m2097-5p;novel-m2631-5p;novel-m2632-5p;novel-m2633-5p;novel-m2634-5p;novel-m2635-5p;novel-m2975-5p;novel-m3019-5p;novel-m3053-5p;novel-m3054-5p;novel-m3055-5p;novel-m3056-5p;novel-m3099-5p
XM_019063043.1	ncbi_109045198	PREDICTED: membrane-associated transporter protein-like [Cyprinus carpio]	-	-	-	-	-	-	GO:0030154//cell differentiation;GO:0032502//developmental process;GO:0043473//pigmentation;GO:0048066//developmental pigmentation;GO:0050896//response to stimulus;GO:0050931//pigment cell differentiation;GO:0044763//single-organism cellular process;GO:0009987//cellular process;GO:0044767//single-organism developmental process;GO:0009628//response to abiotic stimulus;GO:0048869//cellular developm…	ccr-miR-132a;miR-2192-y;novel-m0122-5p;novel-m0295-3p;novel-m0461-3p;novel-m0505-5p;novel-m0945-3p;novel-m1333-3p;novel-m1475-3p;novel-m1476-3p;novel-m2400-3p;novel-m2976-3p;novel-m3101-3p;novel-m3154-3p;novel-m3161-3p
XM_019063044.1	ncbi_109045199	-	-	-	-	-	-	-	-	ccr-miR-146a;ccr-miR-25;ccr-miR-363;ccr-miR-92a;ccr-miR-92b;miR-11-y;miR-146-x;miR-235-y;miR-25-y;miR-3009-y;miR-32-x;miR-363-y;miR-4829-y;miR-5925-y;miR-7622-x;miR-8364-x;miR-92-y;novel-m0100-5p;novel-m0203-5p;novel-m0204-5p;novel-m0217-5p;novel-m0266-5p;novel-m0332-5p;novel-m0344-5p;novel-m0438-5p;novel-m0483-5p;novel-m0485-5p;novel-m0507-5p;novel-m0508-5p;novel-m0548-5p;novel-m0551-5p;novel-m0…
XM_019063045.1	ncbi_109045199	PREDICTED: probetacellulin-like [Cyprinus carpio]	Environmental Information Processing	Signal transduction	ko04012//ErbB signaling pathway	K09783	-	-	-	ccr-miR-181a;ccr-miR-181c;ccr-miR-34;miR-1775-y;miR-181-x;miR-34-x;novel-m0082-5p;novel-m0259-5p;novel-m0291-3p;novel-m0292-5p;novel-m0344-5p;novel-m0415-3p;novel-m0482-5p;novel-m0483-5p;novel-m0522-5p;novel-m0548-5p;novel-m0551-5p;novel-m0625-3p;novel-m0631-3p;novel-m0640-3p;novel-m0700-3p;novel-m1078-5p;novel-m1084-3p;novel-m1236-5p;novel-m1240-3p;novel-m1477-5p;novel-m1695-5p;novel-m1697-5p;no…
XM_019063046.1	ncbi_109045202	PREDICTED: zinc transporter ZIP4-like [Cyprinus carpio]	-	-	-	-	-	-	-	ccr-miR-18a;ccr-miR-18b;ccr-miR-18c;ccr-miR-19d;ccr-miR-221;ccr-miR-25;ccr-miR-363;miR-142-x;miR-1623-x;miR-18-x;miR-221-y;miR-221-z;miR-25-y;miR-32-x;miR-363-y;miR-3969-x;miR-4303-x;miR-7655-y;miR-8279-y;novel-m0023-5p;novel-m0227-5p;novel-m0335-5p;novel-m0480-3p;novel-m0561-5p;novel-m0596-5p;novel-m0671-5p;novel-m0693-3p;novel-m0748-5p;novel-m0841-5p;novel-m0842-5p;novel-m0843-5p;novel-m1035-5p…
XM_019063047.1	ncbi_109045204	PREDICTED: insulin receptor substrate 2-B-like isoform X1 [Cyprinus carpio]	Human Diseases;Environmental Information Processing;Organismal Systems	Endocrine system;Endocrine and metabolic diseases;Signal transduction	ko04068//FoxO signaling pathway;ko04910//Insulin signaling pathway;ko04931//Insulin resistance;ko04920//Adipocytokine signaling pathway	K07187	-	-	-	ccr-miR-20a-3p;ccr-miR-27d;ccr-miR-430;ccr-miR-727-3p;miR-101-x;miR-194-y;miR-20-y;miR-32-y;miR-430-y;miR-4448-y;miR-449-x;miR-450-x;miR-494-y;miR-582-y;miR-5869-y;miR-5981-x;miR-6513-y;miR-7211-y;miR-727-y;miR-8335-y;miR-8873-x;miR-9012-y;miR-963-x;novel-m0010-5p;novel-m0014-5p;novel-m0286-5p;novel-m0296-5p;novel-m0426-3p;novel-m0427-3p;novel-m0430-5p;novel-m0457-3p;novel-m0460-5p;novel-m0488-3p…
XM_019063048.1	ncbi_109045201	PREDICTED: eukaryotic peptide chain release factor GTP-binding subunit ERF3A-like [Cyprinus carpio]	Genetic Information Processing	Translation	ko03015//mRNA surveillance pathway	K03267	-	GO:0001883//purine nucleoside binding;GO:0016817//hydrolase activity, acting on acid anhydrides;GO:0097367//carbohydrate derivative binding;GO:0017111//nucleoside-triphosphatase activity;GO:0016462//pyrophosphatase activity;GO:0032549//ribonucleoside binding;GO:0016787//hydrolase activity;GO:1901363//heterocyclic compound binding;GO:0005488//binding;GO:0036094//small molecule binding;GO:0003824//…	-	ccr-miR-103;ccr-miR-107;ccr-miR-15a;ccr-miR-15b;ccr-miR-16b;ccr-miR-16c;miR-103-y;miR-107-y;miR-15-x;miR-16-x;miR-195-x;miR-457-x;miR-4841-x;miR-497-x;miR-61-y;miR-6353-x;miR-7562-x;novel-m0090-3p;novel-m0432-3p;novel-m0433-3p;novel-m0512-5p;novel-m0611-5p;novel-m0693-3p;novel-m0891-5p;novel-m0892-5p;novel-m0901-3p;novel-m0950-3p;novel-m1032-3p;novel-m1033-3p;novel-m1038-5p;novel-m1141-3p;novel-m…
XM_019063049.1	ncbi_109045204	-	-	-	-	-	-	-	-	ccr-miR-20a-3p;ccr-miR-27d;ccr-miR-430;ccr-miR-727-3p;miR-101-x;miR-194-y;miR-20-y;miR-32-y;miR-430-y;miR-4448-y;miR-449-x;miR-450-x;miR-494-y;miR-582-y;miR-5869-y;miR-5981-x;miR-6513-y;miR-7211-y;miR-727-y;miR-8335-y;miR-8873-x;miR-9012-y;miR-963-x;novel-m0010-5p;novel-m0014-5p;novel-m0286-5p;novel-m0296-5p;novel-m0426-3p;novel-m0427-3p;novel-m0430-5p;novel-m0457-3p;novel-m0460-5p;novel-m0488-3p…
XM_019063050.1	ncbi_109045205	PREDICTED: LOW QUALITY PROTEIN: cysteine protease ATG4A-like [Cyprinus carpio]	Cellular Processes	Transport and catabolism	ko04140//Regulation of autophagy	K08342	GO:0005622//intracellular;GO:0044424//intracellular part;GO:0044464//cell part;GO:0005623//cell	GO:0003824//catalytic activity;GO:0008233//peptidase activity;GO:0016787//hydrolase activity;GO:0070011//peptidase activity, acting on L-amino acid peptides	GO:0033036//macromolecule localization;GO:0044763//single-organism cellular process;GO:0019538//protein metabolic process;GO:0009987//cellular process;GO:0051179//localization;GO:0043170//macromolecule metabolic process;GO:0044238//primary metabolic process;GO:0051234//establishment of localization;GO:0008152//metabolic process;GO:0071704//organic substance metabolic process;GO:0006914//autophagy…	ccr-let-7a;ccr-let-7g;ccr-let-7i;ccr-miR-101a;ccr-miR-101b;ccr-miR-144;ccr-miR-200a;ccr-miR-218a;ccr-miR-218b;let-7-x;miR-101-y;miR-135-y;miR-141-y;miR-143-x;miR-144-y;miR-1662-x;miR-200-y;miR-212-x;miR-218-x;miR-276-y;miR-28-x;miR-362-x;miR-494-y;miR-65-x;miR-708-x;miR-7321-x;miR-7417-x;miR-7865-y;miR-98-x;novel-m0029-5p;novel-m0030-5p;novel-m0047-5p;novel-m0070-3p;novel-m0127-5p;novel-m0190-3p;…
XM_019063051.1	ncbi_109045206	-	-	-	-	-	-	-	-	ccr-miR-133a-5p;ccr-miR-459-5p;ccr-miR-725;miR-5589-y;miR-6842-y;miR-696-y;miR-725-y;miR-7552-x;miR-8159-x;novel-m0339-3p;novel-m0518-5p;novel-m0526-5p;novel-m0543-3p;novel-m0547-3p;novel-m0976-3p;novel-m1019-3p;novel-m1275-3p;novel-m1390-5p;novel-m1524-5p;novel-m1740-3p;novel-m1741-5p;novel-m1935-3p;novel-m1943-3p;novel-m2058-3p;novel-m2314-3p;novel-m2380-5p;novel-m2468-5p;novel-m2668-3p;novel-m…
XM_019063052.1	ncbi_109045206	PREDICTED: ankyrin repeat domain-containing protein 46-like isoform X1 [Cyprinus carpio]	-	-	-	-	-	-	-	ccr-miR-133a-5p;ccr-miR-459-5p;ccr-miR-725;miR-5589-y;miR-6842-y;miR-696-y;miR-725-y;miR-7552-x;miR-8159-x;novel-m0339-3p;novel-m0518-5p;novel-m0526-5p;novel-m0543-3p;novel-m0547-3p;novel-m0976-3p;novel-m1019-3p;novel-m1275-3p;novel-m1390-5p;novel-m1524-5p;novel-m1740-3p;novel-m1741-5p;novel-m1935-3p;novel-m1943-3p;novel-m2058-3p;novel-m2314-3p;novel-m2380-5p;novel-m2468-5p;novel-m2668-3p;novel-m…
XM_019063053.1	ncbi_109045206	-	-	-	-	-	-	-	-	ccr-miR-133a-5p;ccr-miR-459-5p;ccr-miR-725;miR-5589-y;miR-6842-y;miR-696-y;miR-725-y;miR-7552-x;miR-8159-x;novel-m0339-3p;novel-m0518-5p;novel-m0526-5p;novel-m0543-3p;novel-m0547-3p;novel-m0976-3p;novel-m1019-3p;novel-m1275-3p;novel-m1390-5p;novel-m1524-5p;novel-m1740-3p;novel-m1741-5p;novel-m1935-3p;novel-m1943-3p;novel-m2058-3p;novel-m2314-3p;novel-m2380-5p;novel-m2468-5p;novel-m2668-3p;novel-m…
XM_019063055.1	ncbi_109045208	PREDICTED: polypeptide N-acetylgalactosaminyltransferase 10-like [Cyprinus carpio]	Metabolism	Glycan biosynthesis and metabolism	ko00512//Mucin type O-glycan biosynthesis	K00710	GO:0031224//intrinsic component of membrane;GO:0005623//cell;GO:0044464//cell part;GO:0016020//membrane;GO:0043229//intracellular organelle;GO:0044425//membrane part;GO:0043227//membrane-bounded organelle;GO:0044424//intracellular part;GO:0005622//intracellular;GO:0043231//intracellular membrane-bounded organelle;GO:0043226//organelle	GO:0003824//catalytic activity;GO:0016740//transferase activity;GO:0043169//cation binding;GO:0043167//ion binding;GO:0005488//binding	GO:0006464//cellular protein modification process;GO:0044260//cellular macromolecule metabolic process;GO:0071704//organic substance metabolic process;GO:0019538//protein metabolic process;GO:0044238//primary metabolic process;GO:0008152//metabolic process;GO:0043412//macromolecule modification;GO:0009987//cellular process;GO:0043170//macromolecule metabolic process;GO:0044267//cellular protein m…	ccr-miR-101a;ccr-miR-101b;ccr-miR-122;ccr-miR-139;ccr-miR-144;ccr-miR-182-3p;ccr-miR-430;miR-101-y;miR-1261-x;miR-139-x;miR-144-y;miR-1667-y;miR-1692-x;miR-2-y;miR-2184-x;miR-223-y;miR-23-x;miR-30-y;miR-3009-y;miR-345-y;miR-362-y;miR-4326-x;miR-449-y;miR-451-x;miR-4531-y;miR-4757-y;miR-519-y;miR-54-y;miR-545-x;miR-5869-y;miR-6938-y;miR-7136-x;miR-750-y;miR-7865-y;miR-7870-x;miR-8323-x;miR-8485-y;…
XM_019063056.1	ncbi_109045209	-	-	-	-	-	-	-	-	ccr-miR-128;ccr-miR-455;miR-11-y;miR-128-y;miR-142-y;miR-152-x;miR-296-x;miR-449-x;miR-455-x;miR-61-y;miR-6543-y;novel-m0415-3p;novel-m0559-5p;novel-m0777-3p;novel-m0836-5p;novel-m1150-5p;novel-m1151-5p;novel-m1212-5p;novel-m1395-3p;novel-m1417-3p;novel-m1418-3p;novel-m1452-3p;novel-m1463-5p;novel-m1464-5p;novel-m1530-5p;novel-m1541-3p;novel-m1576-3p;novel-m1671-3p;novel-m1786-3p;novel-m1923-3p;n…
XM_019063058.1	ncbi_109045212	PREDICTED: retinol dehydrogenase 12-like [Cyprinus carpio]	-	-	-	-	-	-	-	ccr-miR-23a;ccr-miR-23b;ccr-miR-7133;miR-107-x;miR-148-x;miR-23-y;miR-30-y;miR-3600-x;miR-6363-y;miR-7133-y;miR-8159-x;novel-m0001-5p;novel-m0039-3p;novel-m0122-5p;novel-m0125-5p;novel-m0166-3p;novel-m0183-5p;novel-m0193-5p;novel-m0194-3p;novel-m0203-5p;novel-m0237-3p;novel-m0243-5p;novel-m0295-3p;novel-m0341-5p;novel-m0364-5p;novel-m0436-5p;novel-m0461-3p;novel-m0478-5p;novel-m0496-5p;novel-m050…
XM_019063059.1	ncbi_109045214	-	-	-	-	-	-	-	-	ccr-miR-26a;miR-142-y;miR-1471-x;miR-26-x;miR-2686-y;miR-374-y;miR-4642-x;miR-65-x;miR-9138-x;novel-m0056-5p;novel-m0062-5p;novel-m0126-5p;novel-m0297-5p;novel-m0338-5p;novel-m0406-3p;novel-m0477-5p;novel-m0567-5p;novel-m0629-3p;novel-m0691-3p;novel-m0765-5p;novel-m0952-3p;novel-m0973-5p;novel-m1111-3p;novel-m1129-3p;novel-m1201-5p;novel-m1212-5p;novel-m1225-5p;novel-m1306-3p;novel-m1419-5p;novel…
XM_019063060.1	ncbi_109045214	PREDICTED: ubiquitin-associated protein 2-like isoform X1 [Cyprinus carpio]	-	-	-	-	-	-	-	ccr-miR-26a;miR-142-y;miR-1471-x;miR-26-x;miR-2686-y;miR-374-y;miR-4642-x;miR-65-x;miR-9138-x;novel-m0056-5p;novel-m0062-5p;novel-m0126-5p;novel-m0297-5p;novel-m0338-5p;novel-m0406-3p;novel-m0477-5p;novel-m0567-5p;novel-m0629-3p;novel-m0691-3p;novel-m0765-5p;novel-m0952-3p;novel-m0973-5p;novel-m1111-3p;novel-m1129-3p;novel-m1201-5p;novel-m1212-5p;novel-m1225-5p;novel-m1306-3p;novel-m1419-5p;novel…
XM_019063061.1	ncbi_109045215	PREDICTED: DDB1- and CUL4-associated factor 12 [Cyprinus carpio]	-	-	-	-	GO:0005623//cell;GO:0044424//intracellular part;GO:1990234//transferase complex;GO:0043228//non-membrane-bounded organelle;GO:0043232//intracellular non-membrane-bounded organelle;GO:0005856//cytoskeleton;GO:0005622//intracellular;GO:0044446//intracellular organelle part;GO:0043234//protein complex;GO:0031461//cullin-RING ubiquitin ligase complex;GO:0043226//organelle;GO:0032991//macromolecular c…	-	-	ccr-miR-2192;miR-197-x;miR-3244-y;miR-462-x;miR-5119-y;miR-5589-y;miR-582-x;novel-m0023-5p;novel-m0025-3p;novel-m0264-5p;novel-m0335-5p;novel-m0561-5p;novel-m0830-5p;novel-m0837-3p;novel-m0847-5p;novel-m0889-5p;novel-m0927-3p;novel-m0930-3p;novel-m0962-3p;novel-m0992-5p;novel-m0997-3p;novel-m0999-3p;novel-m1000-3p;novel-m1099-3p;novel-m1115-5p;novel-m1116-5p;novel-m1140-3p;novel-m1243-3p;novel-m1…
XM_019063063.1	ncbi_109045217	PREDICTED: ubiquitin-associated protein 1-like isoform X1 [Cyprinus carpio]	-	-	-	-	-	-	-	ccr-miR-214;miR-1000-x;miR-124-x;miR-2201-x;miR-2478-y;miR-3963-x;miR-4028-y;miR-4286-y;miR-503-x;miR-532-y;miR-574-y;miR-5869-y;miR-6513-y;miR-6553-y;miR-7439-y;miR-7680-x;miR-9439-x;miR-9843-y;miR-9855-x;novel-m0033-5p;novel-m0084-3p;novel-m0108-5p;novel-m0198-5p;novel-m0311-5p;novel-m0324-5p;novel-m0325-5p;novel-m0339-3p;novel-m0456-3p;novel-m0457-3p;novel-m0459-3p;novel-m0477-5p;novel-m0499-3…
XM_019063064.1	ncbi_109045217	-	-	-	-	-	-	-	-	ccr-miR-214;miR-1000-x;miR-124-x;miR-2201-x;miR-2478-y;miR-3963-x;miR-4028-y;miR-4286-y;miR-503-x;miR-532-y;miR-574-y;miR-5869-y;miR-6513-y;miR-6553-y;miR-7439-y;miR-7680-x;miR-9439-x;miR-9843-y;miR-9855-x;novel-m0033-5p;novel-m0084-3p;novel-m0108-5p;novel-m0198-5p;novel-m0311-5p;novel-m0324-5p;novel-m0325-5p;novel-m0339-3p;novel-m0456-3p;novel-m0457-3p;novel-m0459-3p;novel-m0477-5p;novel-m0499-3…
XM_019063065.1	ncbi_109045219	PREDICTED: Rieske domain-containing protein-like [Cyprinus carpio]	-	-	-	-	-	GO:0051536//iron-sulfur cluster binding;GO:0003824//catalytic activity;GO:0005488//binding;GO:0051540//metal cluster binding	GO:0044699//single-organism process;GO:0008152//metabolic process;GO:0044710//single-organism metabolic process	miR-345-x;miR-54-y;miR-7622-x;miR-8279-y;novel-m0369-3p;novel-m0497-3p;novel-m0648-3p;novel-m0867-3p;novel-m0884-3p;novel-m0972-3p;novel-m1063-3p;novel-m1627-3p;novel-m1774-3p;novel-m1840-5p;novel-m2152-3p;novel-m2284-5p;novel-m2363-3p;novel-m2475-3p;novel-m2642-5p;novel-m2782-3p;novel-m3068-3p
XM_019063066.1	ncbi_109045219	-	-	-	-	-	-	-	-	miR-345-x;miR-54-y;miR-7622-x;miR-8279-y;novel-m0369-3p;novel-m0497-3p;novel-m0648-3p;novel-m0867-3p;novel-m0884-3p;novel-m0972-3p;novel-m1063-3p;novel-m1627-3p;novel-m1774-3p;novel-m1840-5p;novel-m2152-3p;novel-m2284-5p;novel-m2363-3p;novel-m2475-3p;novel-m2642-5p;novel-m2782-3p;novel-m3068-3p
XM_019063067.1	ncbi_109045219	-	-	-	-	-	-	-	-	miR-345-x;miR-54-y;miR-7622-x;miR-8279-y;novel-m0369-3p;novel-m0497-3p;novel-m0648-3p;novel-m0867-3p;novel-m0884-3p;novel-m0972-3p;novel-m1063-3p;novel-m1627-3p;novel-m1774-3p;novel-m1840-5p;novel-m2152-3p;novel-m2284-5p;novel-m2363-3p;novel-m2475-3p;novel-m2642-5p;novel-m2782-3p;novel-m3068-3p
XM_019063068.1	ncbi_109045220	PREDICTED: LOW QUALITY PROTEIN: bis(5'-nucleosyl)-tetraphosphatase [asymmetrical]-like [Cyprinus carpio]	Metabolism	Nucleotide metabolism	ko00230//Purine metabolism;ko00240//Pyrimidine metabolism	K01518	-	GO:0004551//nucleotide diphosphatase activity;GO:0016817//hydrolase activity, acting on acid anhydrides;GO:0016818//hydrolase activity, acting on acid anhydrides, in phosphorus-containing anhydrides;GO:0016462//pyrophosphatase activity;GO:0003824//catalytic activity;GO:0016787//hydrolase activity	-	ccr-miR-130a;ccr-miR-301a;miR-27-x;miR-301-y;miR-340-x;miR-6938-y;novel-m0145-3p;novel-m0232-5p;novel-m0331-5p;novel-m0443-3p;novel-m0447-3p;novel-m0463-3p;novel-m0784-3p;novel-m0850-5p;novel-m0851-5p;novel-m1126-3p;novel-m1189-3p;novel-m1262-3p;novel-m1375-3p;novel-m1435-5p;novel-m1450-5p;novel-m1620-3p;novel-m1709-3p;novel-m1801-3p;novel-m1835-3p;novel-m1881-3p;novel-m1893-3p;novel-m2334-5p;nov…
XM_019063070.1	ncbi_109045221	PREDICTED: glutaredoxin-1-like [Cyprinus carpio]	-	-	-	-	-	GO:0015036//disulfide oxidoreductase activity;GO:0003824//catalytic activity;GO:0016667//oxidoreductase activity, acting on a sulfur group of donors;GO:0016491//oxidoreductase activity	GO:0065008//regulation of biological quality;GO:0065007//biological regulation;GO:0044699//single-organism process;GO:0008152//metabolic process;GO:0044763//single-organism cellular process;GO:0042592//homeostatic process;GO:0044710//single-organism metabolic process;GO:0019725//cellular homeostasis;GO:0009987//cellular process	ccr-miR-155;ccr-miR-184;miR-155-x;miR-1692-x;miR-184-y;miR-2320-y;miR-298-x;miR-3009-y;miR-328-y;miR-3716-y;miR-4337-x;miR-449-y;novel-m0041-5p;novel-m0170-3p;novel-m0252-3p;novel-m0515-5p;novel-m0516-5p;novel-m0517-5p;novel-m0519-3p;novel-m0625-3p;novel-m0735-5p;novel-m0737-5p;novel-m0738-5p;novel-m0739-5p;novel-m0932-3p;novel-m1004-5p;novel-m1414-5p;novel-m1493-3p;novel-m1582-5p;novel-m1705-5p;…
XM_019063071.1	ncbi_109045223	PREDICTED: neuroendocrine convertase 1-like isoform X1 [Cyprinus carpio]	-	-	-	-	-	GO:0008233//peptidase activity;GO:0070011//peptidase activity, acting on L-amino acid peptides;GO:0003824//catalytic activity;GO:0016787//hydrolase activity	GO:0008152//metabolic process;GO:0071704//organic substance metabolic process;GO:0019538//protein metabolic process;GO:0044238//primary metabolic process;GO:0043170//macromolecule metabolic process	miR-107-x;miR-324-x;novel-m0349-5p;novel-m0589-5p;novel-m1945-3p
XM_019063072.1	ncbi_109045223	-	-	-	-	-	-	-	-	miR-107-x;miR-324-x;novel-m0349-5p;novel-m0589-5p;novel-m1945-3p
XM_019063073.1	ncbi_109045224	-	-	-	-	-	-	-	-	ccr-miR-218a;ccr-miR-218b;miR-218-x;miR-3228-x;miR-6529-x
XM_019063074.1	ncbi_109045224	-	-	-	-	-	-	-	-	ccr-miR-218a;ccr-miR-218b;miR-218-x;miR-3228-x;miR-6529-x
XM_019063075.1	ncbi_109045224	-	-	-	-	-	-	-	-	ccr-miR-218a;ccr-miR-218b;miR-218-x;miR-3228-x;miR-6529-x
XM_019063076.1	ncbi_109045224	-	-	-	-	-	-	-	-	ccr-miR-218a;ccr-miR-218b;miR-218-x;miR-3228-x;miR-6529-x
XM_019063077.1	ncbi_109045224	PREDICTED: calpastatin-like isoform X1 [Cyprinus carpio]	-	-	-	-	-	-	-	ccr-miR-218a;ccr-miR-218b;miR-218-x;miR-3228-x;miR-6529-x
XM_019063078.1	ncbi_109045224	-	-	-	-	-	-	-	-	ccr-miR-218a;ccr-miR-218b;miR-218-x;miR-3228-x;miR-6529-x
XM_019063079.1	ncbi_109045224	-	-	-	-	-	-	-	-	ccr-miR-218a;ccr-miR-218b;miR-218-x;miR-3228-x;miR-6529-x
XM_019063080.1	ncbi_109045224	-	-	-	-	-	-	-	-	ccr-miR-218a;ccr-miR-218b;miR-218-x;miR-3228-x;miR-6529-x
XM_019063081.1	ncbi_109045224	-	-	-	-	-	-	-	-	ccr-miR-218a;ccr-miR-218b;miR-218-x;miR-3228-x;miR-6529-x
XM_019063082.1	ncbi_109045200	PREDICTED: 40S ribosomal protein S6-like [Cyprinus carpio]	Genetic Information Processing;Environmental Information Processing;Organismal Systems	Endocrine system;Translation;Signal transduction	ko04910//Insulin signaling pathway;ko03010//Ribosome;ko04150//mTOR signaling pathway	K02991	-	-	-	novel-m0004-5p;novel-m0571-5p;novel-m0701-5p;novel-m2062-5p
XM_019063083.1	ncbi_109045224	-	-	-	-	-	-	-	-	ccr-miR-218a;ccr-miR-218b;miR-218-x;miR-3228-x;miR-6529-x
XM_019063085.1	ncbi_109045227	PREDICTED: BMP/retinoic acid-inducible neural-specific protein 1-like [Cyprinus carpio]	-	-	-	-	-	-	-	ccr-miR-194;miR-143-x;miR-194-x;miR-2970-x;miR-7264-y;miR-7447-x;novel-m0322-3p;novel-m0559-5p;novel-m0953-5p;novel-m1008-5p;novel-m1096-3p;novel-m1117-3p;novel-m1631-5p;novel-m1753-5p;novel-m1777-5p;novel-m1778-5p;novel-m1779-5p;novel-m1840-5p;novel-m1923-3p;novel-m1999-3p;novel-m2178-5p;novel-m2264-5p;novel-m2265-5p;novel-m2450-5p;novel-m2523-5p;novel-m2726-3p;novel-m2823-3p;novel-m2848-3p;nove…
XM_019063086.1	ncbi_109045228	PREDICTED: LOW QUALITY PROTEIN: insulin receptor substrate 1-B-like [Cyprinus carpio]	Human Diseases;Environmental Information Processing;Organismal Systems	Endocrine system;Signal transduction;Endocrine and metabolic diseases	ko04068//FoxO signaling pathway;ko04910//Insulin signaling pathway;ko04931//Insulin resistance;ko04920//Adipocytokine signaling pathway;ko04150//mTOR signaling pathway	K16172	-	-	-	bantam-y;ccr-miR-182-3p;ccr-miR-18a;ccr-miR-18b;ccr-miR-18c;ccr-miR-190;ccr-miR-194;ccr-miR-200a;ccr-miR-203a;ccr-miR-203b-5p;ccr-miR-20a-3p;ccr-miR-27a;ccr-miR-27d;ccr-miR-338;ccr-miR-375;ccr-miR-725;miR-130-x;miR-141-y;miR-152-x;miR-16-y;miR-1684-y;miR-18-x;miR-185-x;miR-190-x;miR-194-x;miR-20-y;miR-203-y;miR-2188-x;miR-259-x;miR-27-y;miR-2779-z;miR-324-x;miR-338-y;miR-375-y;miR-411-y;miR-4451-…
XM_019063087.1	ncbi_109045229	PREDICTED: LOW QUALITY PROTEIN: DNA-directed RNA polymerase III subunit RPC9-like [Cyprinus carpio]	-	-	-	-	-	-	-	ccr-miR-126-5p;ccr-miR-132a;ccr-miR-203b-3p;ccr-miR-2192;let-7-y;miR-126-x;miR-1261-x;miR-1662-x;miR-212-y;miR-222-x;miR-2557-x;miR-2970-x;miR-3431-x;miR-500-x;miR-7702-x;miR-7865-y;miR-8485-y;miR-8890-x;miR-9439-x;novel-m0008-5p;novel-m0027-3p;novel-m0085-5p;novel-m0111-5p;novel-m0123-5p;novel-m0124-5p;novel-m0174-3p;novel-m0184-5p;novel-m0191-3p;novel-m0203-5p;novel-m0318-3p;novel-m0374-5p;nove…
XM_019063088.1	ncbi_109045230	-	-	-	-	-	-	-	-	ccr-miR-101a;ccr-miR-221;ccr-miR-222;ccr-miR-489;ccr-miR-9-5p;ccr-miR-96;miR-101-y;miR-11-y;miR-1271-x;miR-144-x;miR-191-y;miR-221-y;miR-221-z;miR-222-y;miR-2317-x;miR-2557-x;miR-4028-y;miR-421-y;miR-489-y;miR-5466-x;miR-6237-y;miR-723-y;novel-m0028-5p;novel-m0066-3p;novel-m0111-5p;novel-m0112-5p;novel-m0119-3p;novel-m0125-5p;novel-m0135-3p;novel-m0136-3p;novel-m0137-3p;novel-m0138-3p;novel-m0139…
XM_019063089.1	ncbi_109045230	PREDICTED: hydroperoxide isomerase ALOXE3-like [Cyprinus carpio]	-	-	-	-	-	GO:0046914//transition metal ion binding;GO:0046872//metal ion binding;GO:0016701//oxidoreductase activity, acting on single donors with incorporation of molecular oxygen;GO:0016491//oxidoreductase activity;GO:0016702//oxidoreductase activity, acting on single donors with incorporation of molecular oxygen, incorporation of two atoms of oxygen;GO:0005488//binding;GO:0051213//dioxygenase activity;G…	GO:0044710//single-organism metabolic process;GO:0044699//single-organism process;GO:0008152//metabolic process	ccr-miR-101a;ccr-miR-221;ccr-miR-222;ccr-miR-489;ccr-miR-9-5p;ccr-miR-96;miR-101-y;miR-11-y;miR-1271-x;miR-144-x;miR-191-y;miR-221-y;miR-221-z;miR-222-y;miR-2317-x;miR-2557-x;miR-4028-y;miR-421-y;miR-489-y;miR-5466-x;miR-6237-y;miR-723-y;novel-m0028-5p;novel-m0066-3p;novel-m0111-5p;novel-m0112-5p;novel-m0119-3p;novel-m0125-5p;novel-m0135-3p;novel-m0136-3p;novel-m0137-3p;novel-m0138-3p;novel-m0139…
XM_019063090.1	ncbi_109045232	PREDICTED: protein-tyrosine sulfotransferase 1-like [Cyprinus carpio]	-	-	-	-	-	GO:0003824//catalytic activity;GO:0008146//sulfotransferase activity;GO:0016740//transferase activity;GO:0016782//transferase activity, transferring sulfur-containing groups	GO:0008152//metabolic process;GO:0009987//cellular process;GO:0044260//cellular macromolecule metabolic process;GO:0071704//organic substance metabolic process;GO:0019538//protein metabolic process;GO:0043412//macromolecule modification;GO:0036211//protein modification process;GO:0006790//sulfur compound metabolic process;GO:0044238//primary metabolic process;GO:0044237//cellular metabolic proces…	ccr-miR-1;ccr-miR-137;ccr-miR-142-3p;ccr-miR-206;ccr-miR-26a;ccr-miR-459-5p;ccr-miR-9-5p;miR-1-y;miR-137-y;miR-151-y;miR-206-y;miR-219-x;miR-2320-x;miR-26-x;miR-2970-x;miR-30-y;miR-381-y;miR-409-y;miR-451-x;miR-4829-y;miR-545-y;miR-6363-y;miR-669-y;miR-6948-y;miR-744-y;miR-7448-x;miR-767-y;miR-802-x;miR-93-y;novel-m0022-3p;novel-m0028-5p;novel-m0056-5p;novel-m0077-3p;novel-m0117-3p;novel-m0148-5p…
XM_019063091.1	ncbi_109045233	PREDICTED: LOW QUALITY PROTEIN: beta-galactoside alpha-2,6-sialyltransferase 1-like [Cyprinus carpio]	Metabolism	Glycan biosynthesis and metabolism	ko00510//N-Glycan biosynthesis;ko00514//Other types of O-glycan biosynthesis	K00779	GO:0044425//membrane part;GO:0044424//intracellular part;GO:0031224//intrinsic component of membrane;GO:0043231//intracellular membrane-bounded organelle;GO:0043229//intracellular organelle;GO:0044464//cell part;GO:0005623//cell;GO:0005622//intracellular;GO:0043226//organelle;GO:0043227//membrane-bounded organelle;GO:0016020//membrane	GO:0003824//catalytic activity;GO:0008373//sialyltransferase activity;GO:0016740//transferase activity;GO:0016757//transferase activity, transferring glycosyl groups	GO:0044260//cellular macromolecule metabolic process;GO:0044238//primary metabolic process;GO:0006464//cellular protein modification process;GO:0009987//cellular process;GO:0044237//cellular metabolic process;GO:0008152//metabolic process;GO:0036211//protein modification process;GO:0071704//organic substance metabolic process;GO:0019538//protein metabolic process;GO:0043412//macromolecule modific…	bantam-y;ccr-miR-128;ccr-miR-130a;ccr-miR-130b;ccr-miR-130c;ccr-miR-140-5p;ccr-miR-142-5p;ccr-miR-153b;ccr-miR-153c;ccr-miR-16a;ccr-miR-16b;ccr-miR-16c;ccr-miR-182-5p;ccr-miR-199-3p;ccr-miR-200b;ccr-miR-27c-3p;ccr-miR-34;ccr-miR-429;ccr-miR-454a;ccr-miR-454b;ccr-miR-724;let-7-y;miR-101-x;miR-128-y;miR-130-y;miR-1329-x;miR-1452-x;miR-151-y;miR-1582-y;miR-16-x;miR-1662-x;miR-182-x;miR-199-y;miR-200…
XM_019063092.1	ncbi_109045235	PREDICTED: ephrin-A5b-like [Cyprinus carpio]	-	-	-	-	-	-	GO:0051674//localization of cell;GO:0009987//cellular process;GO:0044763//single-organism cellular process;GO:0044699//single-organism process;GO:0051179//localization;GO:0048870//cell motility;GO:0001667//ameboidal-type cell migration;GO:0040011//locomotion;GO:0008078//mesodermal cell migration;GO:0016477//cell migration;GO:0006928//movement of cell or subcellular component	ccr-miR-17-5p;ccr-miR-20a-5p;ccr-miR-210;ccr-miR-27c-3p;ccr-miR-430;ccr-miR-93;miR-106-x;miR-17-x;miR-20-x;miR-210-y;miR-210-z;miR-2438-x;miR-3156-y;miR-430-y;miR-519-y;miR-64-x;miR-8242-y;miR-93-x;novel-m0006-3p;novel-m0052-5p;novel-m0132-3p;novel-m0145-3p;novel-m0454-3p;novel-m0735-5p;novel-m0737-5p;novel-m0738-5p;novel-m0739-5p;novel-m0785-5p;novel-m0954-5p;novel-m0955-5p;novel-m1173-5p;novel-…
XM_019063093.1	ncbi_109045231	PREDICTED: eukaryotic peptide chain release factor GTP-binding subunit ERF3A-like [Cyprinus carpio]	Genetic Information Processing	Translation	ko03015//mRNA surveillance pathway	K03267	-	GO:0016462//pyrophosphatase activity;GO:0036094//small molecule binding;GO:0001883//purine nucleoside binding;GO:0016787//hydrolase activity;GO:0017111//nucleoside-triphosphatase activity;GO:0001882//nucleoside binding;GO:0032550//purine ribonucleoside binding;GO:0005488//binding;GO:0016817//hydrolase activity, acting on acid anhydrides;GO:0016818//hydrolase activity, acting on acid anhydrides, i…	-	ccr-miR-103;ccr-miR-107;ccr-miR-15a;ccr-miR-15b;ccr-miR-16b;ccr-miR-16c;ccr-miR-459-5p;miR-103-y;miR-107-y;miR-15-x;miR-16-x;miR-195-x;miR-29-x;miR-457-x;miR-4841-x;miR-497-x;miR-61-y;miR-6353-x;miR-7562-x;novel-m0018-5p;novel-m0019-5p;novel-m0023-5p;novel-m0025-3p;novel-m0026-5p;novel-m0098-5p;novel-m0099-5p;novel-m0156-3p;novel-m0161-5p;novel-m0195-5p;novel-m0204-5p;novel-m0227-5p;novel-m0249-5…
XM_019063094.1	ncbi_109045236	PREDICTED: plasminogen activator inhibitor 1 RNA-binding protein-like [Cyprinus carpio]	-	-	-	-	-	-	-	ccr-miR-7133;miR-2-x;miR-6920-x;miR-7133-y;miR-722-y;novel-m0375-3p;novel-m0775-3p;novel-m1836-5p;novel-m2221-3p;novel-m2611-3p;novel-m2855-5p
XM_019063095.1	ncbi_109045237	PREDICTED: zinc finger protein 345-like isoform X1 [Cyprinus carpio]	-	-	-	-	-	-	-	ccr-miR-144;ccr-miR-199-3p;ccr-miR-727-5p;ccr-miR-9-3p;miR-144-y;miR-1623-x;miR-199-y;miR-2686-y;miR-340-y;miR-727-x;miR-8364-x;miR-9-x;miR-9-z;novel-m0023-5p;novel-m0032-3p;novel-m0073-5p;novel-m0272-3p;novel-m0331-5p;novel-m0335-5p;novel-m0561-5p;novel-m0652-3p;novel-m0768-5p;novel-m0809-3p;novel-m0878-3p;novel-m0989-5p;novel-m1015-5p;novel-m1040-3p;novel-m1166-5p;novel-m1190-3p;novel-m1196-3p;…
XM_019063096.1	ncbi_109045237	-	-	-	-	-	-	-	-	ccr-miR-144;ccr-miR-199-3p;ccr-miR-727-5p;ccr-miR-9-3p;miR-144-y;miR-1623-x;miR-199-y;miR-2686-y;miR-340-y;miR-727-x;miR-8364-x;miR-9-x;miR-9-z;novel-m0023-5p;novel-m0032-3p;novel-m0073-5p;novel-m0272-3p;novel-m0331-5p;novel-m0335-5p;novel-m0561-5p;novel-m0652-3p;novel-m0768-5p;novel-m0809-3p;novel-m0878-3p;novel-m0989-5p;novel-m1015-5p;novel-m1040-3p;novel-m1166-5p;novel-m1190-3p;novel-m1196-3p;…
XM_019063097.1	ncbi_109045238	-	-	-	-	-	-	-	-	ccr-miR-101b;ccr-miR-126-5p;ccr-miR-144;ccr-miR-146a;ccr-miR-460-5p;ccr-miR-726;miR-126-x;miR-144-y;miR-146-x;miR-1775-y;miR-2-y;miR-201-x;miR-2184-x;miR-2320-y;miR-2478-y;miR-250-y;miR-281-y;miR-33-x;miR-3618-x;miR-362-x;miR-3963-x;miR-4286-y;miR-460-x;miR-503-x;miR-5100-y;miR-516-x;miR-532-x;miR-5334-y;miR-545-x;miR-5466-x;miR-57-x;miR-5981-x;miR-6412-y;miR-65-x;miR-6513-y;miR-664-x;miR-7241-y;…
XM_019063098.1	ncbi_109045238	PREDICTED: rod cGMP-specific 3',5'-cyclic phosphodiesterase subunit beta isoform X1 [Cyprinus carpio]	Organismal Systems;Metabolism	Sensory system;Nucleotide metabolism	ko00230//Purine metabolism;ko04744//Phototransduction	K13756	-	GO:0043167//ion binding;GO:0016788//hydrolase activity, acting on ester bonds;GO:0016787//hydrolase activity;GO:0043169//cation binding;GO:0005488//binding;GO:0003824//catalytic activity;GO:0042578//phosphoric ester hydrolase activity;GO:0008081//phosphoric diester hydrolase activity;GO:0004112//cyclic-nucleotide phosphodiesterase activity	GO:0065007//biological regulation;GO:0050789//regulation of biological process;GO:0050794//regulation of cellular process	ccr-miR-101b;ccr-miR-126-5p;ccr-miR-144;ccr-miR-146a;ccr-miR-460-5p;ccr-miR-726;miR-126-x;miR-144-y;miR-146-x;miR-1775-y;miR-2-y;miR-201-x;miR-2184-x;miR-2320-y;miR-2478-y;miR-250-y;miR-281-y;miR-33-x;miR-3618-x;miR-362-x;miR-3963-x;miR-4286-y;miR-460-x;miR-503-x;miR-5100-y;miR-516-x;miR-532-x;miR-5334-y;miR-545-x;miR-5466-x;miR-57-x;miR-5981-x;miR-6412-y;miR-65-x;miR-6513-y;miR-664-x;miR-7241-y;…
XM_019063099.1	ncbi_109045239	PREDICTED: purpurin-like [Cyprinus carpio]	-	-	-	-	-	GO:0008289//lipid binding;GO:0019840//isoprenoid binding;GO:0005488//binding	GO:0009888//tissue development;GO:0048856//anatomical structure development;GO:0051234//establishment of localization;GO:0032502//developmental process;GO:0051179//localization	ccr-miR-181b;ccr-miR-181c;miR-107-x;miR-338-y;miR-6948-x;novel-m0161-3p;novel-m0161-5p;novel-m0882-5p;novel-m0951-5p;novel-m1224-3p;novel-m1224-5p;novel-m1273-3p;novel-m1856-3p;novel-m1865-5p;novel-m1944-5p;novel-m2808-5p;novel-m2934-3p;novel-m3247-5p;novel-m3295-3p;novel-m3295-5p
XM_019063100.1	ncbi_109045240	PREDICTED: heat shock protein beta-11-like [Cyprinus carpio]	-	-	-	-	-	-	-	miR-1597-y;miR-8331-y;novel-m0267-3p;novel-m0274-3p;novel-m0275-3p;novel-m0522-3p;novel-m0648-3p;novel-m0676-3p;novel-m0705-5p;novel-m0858-5p;novel-m0867-3p;novel-m0948-3p;novel-m1027-5p;novel-m1063-3p;novel-m1661-5p;novel-m1987-5p;novel-m2601-5p;novel-m2782-3p;novel-m3068-3p
XM_019063101.1	ncbi_109045242	ATP synthase, H+ transporting, mitochondrial F0 complex, subunit E-like [Danio rerio]	Metabolism	Energy metabolism	ko00190//Oxidative phosphorylation	K02129	GO:0005622//intracellular;GO:0016020//membrane;GO:0005623//cell;GO:0044464//cell part;GO:0098796//membrane protein complex;GO:0032991//macromolecular complex;GO:0045263//proton-transporting ATP synthase complex, coupling factor F(o);GO:0045259//proton-transporting ATP synthase complex;GO:0044424//intracellular part;GO:0016469//proton-transporting two-sector ATPase complex;GO:0043234//protein comp…	GO:0022857//transmembrane transporter activity;GO:0022892//substrate-specific transporter activity;GO:0008324//cation transmembrane transporter activity;GO:0022890//inorganic cation transmembrane transporter activity;GO:0022891//substrate-specific transmembrane transporter activity;GO:0005215//transporter activity;GO:0003824//catalytic activity;GO:0015077//monovalent inorganic cation transmembran…	GO:0009123//nucleoside monophosphate metabolic process;GO:1901293//nucleoside phosphate biosynthetic process;GO:0044711//single-organism biosynthetic process;GO:0009201//ribonucleoside triphosphate biosynthetic process;GO:0072522//purine-containing compound biosynthetic process;GO:0034654//nucleobase-containing compound biosynthetic process;GO:0044699//single-organism process;GO:0009117//nucleoti…	ccr-miR-203b-3p;novel-m0406-3p;novel-m0629-3p;novel-m0891-5p;novel-m0892-5p
XM_019063102.1	ncbi_109045243	PREDICTED: sulfate anion transporter 1 [Cyprinus carpio]	-	-	-	-	GO:0016021//integral component of membrane;GO:0044425//membrane part;GO:0031224//intrinsic component of membrane;GO:0016020//membrane	GO:0015291//secondary active transmembrane transporter activity;GO:0022804//active transmembrane transporter activity;GO:0005342//organic acid transmembrane transporter activity;GO:0005310//dicarboxylic acid transmembrane transporter activity;GO:0008514//organic anion transmembrane transporter activity;GO:0022892//substrate-specific transporter activity;GO:0022891//substrate-specific transmembran…	GO:0006810//transport;GO:0015849//organic acid transport;GO:0015698//inorganic anion transport;GO:0006821//chloride transport;GO:0008272//sulfate transport;GO:0044699//single-organism process;GO:0071702//organic substance transport;GO:1902578//single-organism localization;GO:0051234//establishment of localization;GO:0044765//single-organism transport;GO:0051179//localization;GO:0044763//single-or…	ccr-miR-125b;ccr-miR-125c;ccr-miR-199-5p;ccr-miR-214;ccr-miR-23a;ccr-miR-23b;ccr-miR-430;ccr-miR-727-3p;ccr-miR-727-5p;lin-4-x;miR-125-x;miR-199-x;miR-23-y;miR-2438-x;miR-3156-y;miR-33-y;miR-351-x;miR-425-x;miR-430-y;miR-4324-y;miR-449-x;miR-494-y;miR-5119-y;miR-727-x;miR-727-y;miR-7447-x;miR-7562-x;miR-8238-y;miR-8250-x;miR-8873-x;miR-9012-y;miR-9153-y;novel-m0010-5p;novel-m0048-5p;novel-m0076-5…
XM_019063105.1	ncbi_109045246	PREDICTED: adenosine deaminase-like [Cyprinus carpio]	Metabolism	Nucleotide metabolism	ko00230//Purine metabolism	K01488	GO:0031983//vesicle lumen;GO:0043233//organelle lumen;GO:0044444//cytoplasmic part;GO:0031982//vesicle;GO:0031974//membrane-enclosed lumen;GO:0043226//organelle;GO:0005623//cell;GO:0031988//membrane-bounded vesicle;GO:0043227//membrane-bounded organelle;GO:0005737//cytoplasm;GO:0016020//membrane;GO:0044422//organelle part;GO:0044464//cell part;GO:0044424//intracellular part;GO:0005622//intracellu…	GO:0005488//binding;GO:0046914//transition metal ion binding;GO:0046872//metal ion binding;GO:0043167//ion binding;GO:0003824//catalytic activity;GO:0043169//cation binding	GO:0044763//single-organism cellular process;GO:0009127//purine nucleoside monophosphate biosynthetic process;GO:0006725//cellular aromatic compound metabolic process;GO:0044710//single-organism metabolic process;GO:0090407//organophosphate biosynthetic process;GO:0006796//phosphate-containing compound metabolic process;GO:1901564//organonitrogen compound metabolic process;GO:0009119//ribonucleos…	ccr-miR-338;miR-1667-y;miR-338-y;miR-8335-y;novel-m0006-3p;novel-m0026-5p;novel-m0040-3p;novel-m0113-3p;novel-m0114-3p;novel-m0196-3p;novel-m0197-3p;novel-m0204-5p;novel-m0218-5p;novel-m0313-3p;novel-m0339-3p;novel-m0454-3p;novel-m0543-3p;novel-m0547-3p;novel-m0597-5p;novel-m0632-5p;novel-m0735-5p;novel-m0737-5p;novel-m0738-5p;novel-m0739-5p;novel-m0847-5p;novel-m0897-5p;novel-m0909-5p;novel-m093…
XM_019063106.1	ncbi_109045247	PREDICTED: P2Y purinoceptor 1-like [Cyprinus carpio]	Environmental Information Processing	Signaling molecules and interaction	ko04080//Neuroactive ligand-receptor interaction	K04270	-	-	-	ccr-miR-103;ccr-miR-140-3p;ccr-miR-142-3p;ccr-miR-15a;ccr-miR-15b;ccr-miR-16a;ccr-miR-16b;ccr-miR-16c;ccr-miR-199-3p;ccr-miR-200a;miR-103-y;miR-107-y;miR-141-y;miR-142-y;miR-15-x;miR-152-x;miR-152-y;miR-16-x;miR-195-x;miR-199-y;miR-218-y;miR-2184-x;miR-2188-y;miR-2192-y;miR-30-y;miR-4303-x;miR-457-x;miR-4829-y;miR-497-x;miR-61-y;miR-6353-x;miR-65-x;miR-6553-y;miR-802-x;miR-81-y;miR-8159-x;miR-826…
XM_019063107.1	ncbi_109045249	PREDICTED: mitochondrial ribonuclease P protein 1 isoform X1 [Cyprinus carpio]	-	-	-	-	-	-	-	miR-202-y;miR-3334-x;miR-545-x;novel-m0688-5p;novel-m0693-3p;novel-m0733-3p;novel-m1705-5p;novel-m1780-3p;novel-m1863-3p;novel-m1885-5p;novel-m1904-5p;novel-m2289-3p;novel-m2319-5p;novel-m2451-3p;novel-m2501-5p;novel-m2557-3p;novel-m2674-5p;novel-m2759-5p;novel-m3069-3p
XM_019063108.1	ncbi_109045249	-	-	-	-	-	-	-	-	miR-202-y;miR-3334-x;miR-545-x;novel-m0688-5p;novel-m0693-3p;novel-m0733-3p;novel-m1705-5p;novel-m1780-3p;novel-m1863-3p;novel-m1885-5p;novel-m1904-5p;novel-m2289-3p;novel-m2319-5p;novel-m2451-3p;novel-m2501-5p;novel-m2557-3p;novel-m2674-5p;novel-m2759-5p;novel-m3069-3p
XM_019063109.1	ncbi_109045250	Si:dkey-182g1.3 protein, partial [Danio rerio]	-	-	-	-	-	-	-	ccr-miR-142-5p;ccr-miR-190;ccr-miR-194;ccr-miR-96;miR-142-x;miR-146-y;miR-1597-y;miR-188-x;miR-190-x;miR-194-x;miR-2184-x;miR-2192-y;miR-22-x;miR-2860-x;miR-30-x;miR-340-x;miR-380-y;miR-3969-x;miR-4642-x;miR-505-y;miR-545-x;miR-6122-y;miR-6513-y;miR-802-x;miR-8159-x;miR-8517-x;miR-9439-x;novel-m0023-5p;novel-m0025-3p;novel-m0039-5p;novel-m0051-3p;novel-m0053-5p;novel-m0073-5p;novel-m0137-3p;novel…
XM_019063110.1	ncbi_109045252	-	-	-	-	-	-	-	-	miR-2281-y;miR-4662-y;miR-5589-y;miR-6950-x;novel-m0230-3p;novel-m0311-5p;novel-m0351-3p;novel-m0469-3p;novel-m0703-3p;novel-m0951-5p;novel-m0957-3p;novel-m1200-3p;novel-m1372-3p;novel-m1804-3p;novel-m1805-3p;novel-m1837-3p;novel-m2016-3p;novel-m2208-3p;novel-m2209-3p;novel-m2234-5p;novel-m2273-3p;novel-m2444-3p;novel-m2531-3p;novel-m2606-3p;novel-m2699-5p;novel-m3013-3p
XM_019063111.1	ncbi_109045252	PREDICTED: matrix-remodeling-associated protein 5-like [Cyprinus carpio]	-	-	-	-	-	-	-	novel-m0307-3p;novel-m0364-5p;novel-m0646-3p;novel-m0708-5p;novel-m2139-3p
XM_019063112.1	ncbi_109045253	PREDICTED: matrix-remodeling-associated protein 5-like [Cyprinus carpio]	-	-	-	-	-	-	-	ccr-miR-130a;ccr-miR-130b;ccr-miR-18c;ccr-miR-214;ccr-miR-301a;ccr-miR-454a;miR-130-y;miR-18-x;miR-2-y;miR-202-x;miR-222-x;miR-2471-y;miR-252-y;miR-301-y;miR-3120-y;miR-4028-y;miR-545-x;miR-6978-x;novel-m0014-5p;novel-m0048-5p;novel-m0147-5p;novel-m0161-5p;novel-m0217-5p;novel-m0245-3p;novel-m0346-5p;novel-m0347-5p;novel-m0390-3p;novel-m0457-3p;novel-m0501-3p;novel-m0698-3p;novel-m0699-3p;novel-m…
XM_019063113.1	ncbi_109045256	-	-	-	-	-	-	-	-	ccr-miR-19d;miR-19-y;miR-3618-x;miR-457-y;miR-5588-x;miR-7417-x;miR-7655-y;miR-7971-y;novel-m0003-5p;novel-m0007-5p;novel-m0031-3p;novel-m0224-5p;novel-m0225-5p;novel-m0362-5p;novel-m0500-3p;novel-m0506-5p;novel-m0702-5p;novel-m0731-3p;novel-m0766-5p;novel-m0802-5p;novel-m0856-5p;novel-m0866-5p;novel-m0881-5p;novel-m0988-3p;novel-m1040-3p;novel-m1060-5p;novel-m1061-5p;novel-m1079-5p;novel-m1245-5…
XM_019063114.1	ncbi_109045256	PREDICTED: interleukin-10 receptor subunit beta-like isoform X1 [Cyprinus carpio]	Environmental Information Processing	Signal transduction;Signaling molecules and interaction	ko04060//Cytokine-cytokine receptor interaction;ko04630//Jak-STAT signaling pathway	K05135	-	-	-	novel-m0198-5p;novel-m0227-5p;novel-m0722-5p;novel-m0843-5p;novel-m1035-5p;novel-m1593-3p;novel-m1659-3p;novel-m2576-5p;novel-m2711-3p;novel-m2773-3p;novel-m2937-3p
XM_019063115.1	ncbi_109045258	PREDICTED: endothelial cell-specific molecule 1-like [Cyprinus carpio]	-	-	-	-	-	GO:0005488//binding;GO:0005515//protein binding;GO:0019838//growth factor binding	GO:0044763//single-organism cellular process;GO:0016049//cell growth;GO:0009987//cellular process;GO:0040007//growth;GO:0044699//single-organism process	ccr-miR-221;ccr-miR-222;ccr-miR-734;miR-1662-x;miR-1667-y;miR-216-x;miR-221-y;miR-221-z;miR-222-y;miR-301-x;miR-33-x;miR-409-y;miR-499-y;miR-734-y;miR-8364-x;novel-m0018-5p;novel-m0019-5p;novel-m0022-3p;novel-m0066-3p;novel-m0077-3p;novel-m0098-5p;novel-m0099-5p;novel-m0117-3p;novel-m0165-3p;novel-m0249-5p;novel-m0261-5p;novel-m0361-5p;novel-m0373-3p;novel-m0503-3p;novel-m0620-3p;novel-m0653-3p;n…
XM_019063116.1	ncbi_109045261	PREDICTED: prostaglandin F2 receptor negative regulator-like [Cyprinus carpio]	-	-	-	-	-	-	-	ccr-miR-128;ccr-miR-130a;ccr-miR-130b;ccr-miR-130c;ccr-miR-137;ccr-miR-140-5p;ccr-miR-27a;ccr-miR-27c-3p;ccr-miR-27d;ccr-miR-454a;ccr-miR-454b;ccr-miR-725;miR-101-x;miR-128-y;miR-130-y;miR-144-x;miR-1452-x;miR-152-x;miR-1842-x;miR-223-y;miR-2366-y;miR-27-y;miR-326-y;miR-330-x;miR-3385-y;miR-3475-y;miR-3604-x;miR-3663-x;miR-4286-z;miR-4326-x;miR-4503-x;miR-454-y;miR-458-y;miR-5588-x;miR-6783-x;miR…
XM_019063120.1	ncbi_109045264	-	-	-	-	-	-	-	-	ccr-miR-10c;ccr-miR-126-5p;ccr-miR-25;ccr-miR-92a;miR-126-x;miR-1329-x;miR-185-x;miR-214-x;miR-224-x;miR-2366-y;miR-25-y;miR-500-y;miR-502-y;miR-5981-x;miR-7143-y;miR-7552-x;miR-7886-y;miR-8079-x;miR-92-y;novel-m0006-3p;novel-m0078-3p;novel-m0122-5p;novel-m0204-5p;novel-m0250-5p;novel-m0295-3p;novel-m0324-5p;novel-m0325-5p;novel-m0367-3p;novel-m0392-5p;novel-m0421-5p;novel-m0454-3p;novel-m0458-5p…
XM_019063121.1	ncbi_109045264	PREDICTED: S-phase kinase-associated protein 2-like isoform X1 [Cyprinus carpio]	Environmental Information Processing;Genetic Information Processing;Human Diseases;Cellular Processes	Infectious diseases;Cell growth and death;Folding, sorting and degradation;Signal transduction	ko05168//Herpes simplex infection;ko04068//FoxO signaling pathway;ko04120//Ubiquitin mediated proteolysis;ko04110//Cell cycle	K03875	-	-	-	ccr-miR-10c;ccr-miR-126-5p;ccr-miR-25;ccr-miR-92a;miR-126-x;miR-1329-x;miR-185-x;miR-214-x;miR-224-x;miR-2366-y;miR-25-y;miR-500-y;miR-502-y;miR-5981-x;miR-7143-y;miR-7552-x;miR-7886-y;miR-8079-x;miR-92-y;novel-m0006-3p;novel-m0078-3p;novel-m0122-5p;novel-m0204-5p;novel-m0250-5p;novel-m0295-3p;novel-m0324-5p;novel-m0325-5p;novel-m0367-3p;novel-m0392-5p;novel-m0421-5p;novel-m0454-3p;novel-m0458-5p…
XM_019063122.1	ncbi_109045264	-	-	-	-	-	-	-	-	ccr-miR-10c;ccr-miR-126-5p;ccr-miR-25;ccr-miR-92a;miR-126-x;miR-1329-x;miR-185-x;miR-214-x;miR-224-x;miR-2366-y;miR-25-y;miR-500-y;miR-502-y;miR-5981-x;miR-7143-y;miR-7552-x;miR-7886-y;miR-8079-x;miR-92-y;novel-m0006-3p;novel-m0078-3p;novel-m0122-5p;novel-m0161-3p;novel-m0204-5p;novel-m0250-5p;novel-m0295-3p;novel-m0324-5p;novel-m0325-5p;novel-m0367-3p;novel-m0392-5p;novel-m0421-5p;novel-m0454-3p…
XM_019063123.1	ncbi_109045265	Epithelial-stromal interaction protein 1 [Larimichthys crocea]	-	-	-	-	-	-	-	miR-1343-y;miR-696-y;miR-7622-x;novel-m0154-5p;novel-m0299-3p;novel-m0591-3p;novel-m0831-3p;novel-m0832-3p;novel-m1204-3p;novel-m1380-3p;novel-m1449-3p;novel-m1453-5p;novel-m1518-5p;novel-m1552-3p;novel-m1622-3p;novel-m1734-3p;novel-m1797-5p;novel-m2213-3p;novel-m2214-3p;novel-m2216-5p;novel-m2363-3p;novel-m3046-3p;novel-m3153-5p
XM_019063124.1	ncbi_109045265	-	-	-	-	-	-	-	-	miR-1343-y;miR-696-y;miR-7622-x;novel-m0154-5p;novel-m0299-3p;novel-m0591-3p;novel-m0831-3p;novel-m0832-3p;novel-m1204-3p;novel-m1380-3p;novel-m1449-3p;novel-m1453-5p;novel-m1518-5p;novel-m1552-3p;novel-m1622-3p;novel-m1734-3p;novel-m1797-5p;novel-m2213-3p;novel-m2214-3p;novel-m2216-5p;novel-m2363-3p;novel-m3046-3p;novel-m3153-5p
XM_019063125.1	ncbi_109045266	-	-	-	-	-	-	-	-	ccr-miR-143;ccr-miR-217;ccr-miR-460-5p;miR-143-y;miR-1775-y;miR-217-x;miR-460-x;miR-8993-x;novel-m0156-3p;novel-m0181-5p;novel-m0189-5p;novel-m0393-5p;novel-m0482-5p;novel-m0627-5p;novel-m0710-3p;novel-m0733-3p;novel-m0803-3p;novel-m0804-3p;novel-m1098-5p;novel-m1176-5p;novel-m1260-5p;novel-m1379-5p;novel-m1406-5p;novel-m1407-5p;novel-m1575-3p;novel-m1730-3p;novel-m1780-3p;novel-m1897-5p;novel-m1…
XM_019063126.1	ncbi_109045266	PREDICTED: LMBR1 domain-containing protein 2-B-like isoform X1 [Cyprinus carpio]	-	-	-	-	GO:0016020//membrane;GO:0031224//intrinsic component of membrane;GO:0044425//membrane part	-	-	ccr-miR-143;ccr-miR-217;ccr-miR-460-5p;miR-143-y;miR-1775-y;miR-217-x;miR-460-x;miR-8993-x;novel-m0156-3p;novel-m0181-5p;novel-m0189-5p;novel-m0393-5p;novel-m0482-5p;novel-m0627-5p;novel-m0710-3p;novel-m0733-3p;novel-m0803-3p;novel-m0804-3p;novel-m1098-5p;novel-m1176-5p;novel-m1260-5p;novel-m1379-5p;novel-m1406-5p;novel-m1407-5p;novel-m1575-3p;novel-m1730-3p;novel-m1780-3p;novel-m1897-5p;novel-m1…
XM_019063127.1	ncbi_109045266	-	-	-	-	-	-	-	-	ccr-miR-143;ccr-miR-217;ccr-miR-460-5p;miR-143-y;miR-1775-y;miR-217-x;miR-460-x;miR-8993-x;novel-m0156-3p;novel-m0181-5p;novel-m0189-5p;novel-m0393-5p;novel-m0482-5p;novel-m0627-5p;novel-m0710-3p;novel-m0733-3p;novel-m0803-3p;novel-m0804-3p;novel-m1098-5p;novel-m1176-5p;novel-m1260-5p;novel-m1379-5p;novel-m1406-5p;novel-m1407-5p;novel-m1575-3p;novel-m1730-3p;novel-m1780-3p;novel-m1897-5p;novel-m1…
XM_019063128.1	ncbi_109045268	-	-	-	-	-	-	-	-	ccr-miR-16a;ccr-miR-16b;ccr-miR-16c;ccr-miR-17-5p;ccr-miR-20a-5p;ccr-miR-93;miR-106-x;miR-16-x;miR-17-x;miR-181-x;miR-195-x;miR-20-x;miR-2440-y;miR-279-y;miR-2860-x;miR-2954-y;miR-410-y;miR-494-y;miR-519-y;miR-6353-x;miR-6580-x;miR-664-x;miR-9213-x;miR-93-x;novel-m0023-5p;novel-m0035-3p;novel-m0036-3p;novel-m0093-3p;novel-m0230-3p;novel-m0243-5p;novel-m0253-5p;novel-m0261-5p;novel-m0335-5p;novel-…
XM_019063129.1	ncbi_109045268	-	-	-	-	-	-	-	-	ccr-miR-16a;ccr-miR-16b;ccr-miR-16c;ccr-miR-17-5p;ccr-miR-20a-5p;ccr-miR-93;miR-106-x;miR-16-x;miR-17-x;miR-181-x;miR-195-x;miR-20-x;miR-2440-y;miR-279-y;miR-2860-x;miR-2954-y;miR-410-y;miR-494-y;miR-519-y;miR-6353-x;miR-6580-x;miR-664-x;miR-9213-x;miR-93-x;novel-m0023-5p;novel-m0035-3p;novel-m0036-3p;novel-m0093-3p;novel-m0230-3p;novel-m0243-5p;novel-m0253-5p;novel-m0261-5p;novel-m0335-5p;novel-…
XM_019063130.1	ncbi_109045268	PREDICTED: interleukin-7 receptor subunit alpha-like isoform X1 [Cyprinus carpio]	Environmental Information Processing	Signal transduction;Signaling molecules and interaction	ko04060//Cytokine-cytokine receptor interaction;ko04068//FoxO signaling pathway;ko04630//Jak-STAT signaling pathway	K05072	-	-	-	ccr-miR-16a;ccr-miR-16b;ccr-miR-16c;ccr-miR-17-5p;ccr-miR-20a-5p;ccr-miR-93;miR-106-x;miR-16-x;miR-17-x;miR-181-x;miR-195-x;miR-20-x;miR-2440-y;miR-279-y;miR-2860-x;miR-2954-y;miR-410-y;miR-494-y;miR-519-y;miR-6353-x;miR-6580-x;miR-664-x;miR-9213-x;miR-93-x;novel-m0023-5p;novel-m0035-3p;novel-m0036-3p;novel-m0093-3p;novel-m0230-3p;novel-m0243-5p;novel-m0253-5p;novel-m0261-5p;novel-m0335-5p;novel-…
XM_019063131.1	ncbi_109045268	-	-	-	-	-	-	-	-	ccr-miR-16a;ccr-miR-16b;ccr-miR-16c;ccr-miR-17-5p;ccr-miR-20a-5p;ccr-miR-93;miR-106-x;miR-16-x;miR-17-x;miR-181-x;miR-195-x;miR-20-x;miR-2440-y;miR-279-y;miR-2860-x;miR-2954-y;miR-410-y;miR-494-y;miR-519-y;miR-6353-x;miR-6580-x;miR-664-x;miR-9213-x;miR-93-x;novel-m0023-5p;novel-m0035-3p;novel-m0036-3p;novel-m0093-3p;novel-m0230-3p;novel-m0243-5p;novel-m0253-5p;novel-m0261-5p;novel-m0335-5p;novel-…
XM_019063132.1	ncbi_109045269	-	-	-	-	-	-	-	-	miR-345-x;novel-m0655-5p;novel-m0715-5p;novel-m0910-5p;novel-m1214-5p;novel-m1366-5p;novel-m1472-5p;novel-m1549-3p;novel-m1768-5p;novel-m2643-3p;novel-m2644-3p
XM_019063133.1	ncbi_109045269	-	-	-	-	-	-	-	-	ccr-miR-101a;ccr-miR-101b;ccr-miR-139;ccr-miR-144;miR-101-y;miR-139-x;miR-144-y;miR-29-x;novel-m0198-5p;novel-m0230-3p;novel-m0235-5p;novel-m0310-5p;novel-m0312-5p;novel-m0319-5p;novel-m0398-5p;novel-m0537-5p;novel-m0918-5p;novel-m1089-5p;novel-m1157-5p;novel-m1391-5p;novel-m1803-5p;novel-m2016-3p;novel-m2017-3p;novel-m2222-5p;novel-m2423-5p;novel-m2444-3p;novel-m2495-5p;novel-m2807-3p;novel-m287…
XM_019063134.1	ncbi_109045270	PREDICTED: vimentin-like [Cyprinus carpio]	-	-	-	-	-	-	-	miR-33-x;miR-4273-x;novel-m0073-5p;novel-m0937-5p;novel-m1074-3p;novel-m1119-3p;novel-m1784-5p;novel-m3082-5p
XM_019063135.1	ncbi_109045271	PREDICTED: LOW QUALITY PROTEIN: vimentin-like [Cyprinus carpio]	-	-	-	-	-	-	-	ccr-miR-155;ccr-miR-203a;ccr-miR-203b-3p;miR-155-x;miR-203-y;miR-214-y;miR-2686-y;miR-29-x;miR-7264-y;miR-7886-y;miR-8282-y;miR-8434-x;novel-m0018-5p;novel-m0019-5p;novel-m0034-3p;novel-m0039-3p;novel-m0098-5p;novel-m0099-5p;novel-m0249-5p;novel-m0322-3p;novel-m0339-3p;novel-m0350-5p;novel-m0511-5p;novel-m0513-3p;novel-m0543-3p;novel-m0547-3p;novel-m0710-3p;novel-m0809-3p;novel-m0903-5p;novel-m09…
XM_019063136.1	ncbi_109045272	PREDICTED: phosphatidylinositol N-acetylglucosaminyltransferase subunit H-like [Cyprinus carpio]	Metabolism	Glycan biosynthesis and metabolism	ko00563//Glycosylphosphatidylinositol(GPI)-anchor biosynthesis	K03858	-	GO:0003824//catalytic activity;GO:0016740//transferase activity;GO:0016757//transferase activity, transferring glycosyl groups;GO:0008375//acetylglucosaminyltransferase activity;GO:0008194//UDP-glycosyltransferase activity;GO:0016758//transferase activity, transferring hexosyl groups	-	ccr-miR-203b-5p;miR-142-x;miR-3618-x;miR-380-y;miR-3964-y;miR-3969-x;miR-7-y;novel-m0027-3p;novel-m0145-3p;novel-m0489-5p;novel-m1002-3p;novel-m1003-3p;novel-m1519-5p;novel-m1520-5p;novel-m1637-5p;novel-m2752-5p
XM_019063137.1	ncbi_109045273	PREDICTED: protein CWC15 homolog [Cyprinus carpio]	Genetic Information Processing	Transcription	ko03040//Spliceosome	K12863	GO:0044424//intracellular part;GO:0044422//organelle part;GO:0043227//membrane-bounded organelle;GO:0070013//intracellular organelle lumen;GO:0043231//intracellular membrane-bounded organelle;GO:0030529//intracellular ribonucleoprotein complex;GO:0005622//intracellular;GO:0043233//organelle lumen;GO:0031981//nuclear lumen;GO:0031974//membrane-enclosed lumen;GO:0044428//nuclear part;GO:0043226//or…	GO:0097159//organic cyclic compound binding;GO:0003676//nucleic acid binding;GO:1901363//heterocyclic compound binding;GO:0005488//binding	GO:0006807//nitrogen compound metabolic process;GO:0016070//RNA metabolic process;GO:0008380//RNA splicing;GO:0044260//cellular macromolecule metabolic process;GO:0044237//cellular metabolic process;GO:0034641//cellular nitrogen compound metabolic process;GO:0044238//primary metabolic process;GO:0043170//macromolecule metabolic process;GO:0009987//cellular process;GO:0071704//organic substance me…	ccr-miR-457a;ccr-miR-457b;miR-7451-y;miR-767-y;miR-93-y;novel-m0053-5p;novel-m0396-5p;novel-m0437-5p;novel-m0471-5p;novel-m0584-3p;novel-m0603-3p;novel-m0667-5p;novel-m0723-5p;novel-m0922-5p;novel-m1021-5p;novel-m1154-3p;novel-m1434-3p;novel-m1530-5p;novel-m1788-5p;novel-m1789-5p;novel-m1883-5p;novel-m2224-3p;novel-m2225-3p;novel-m2443-3p;novel-m2473-5p;novel-m2551-5p;novel-m2692-5p;novel-m2754-3…
XM_019063138.1	ncbi_109045275	PREDICTED: LOW QUALITY PROTEIN: glutamate receptor 3-like [Cyprinus carpio]	Environmental Information Processing	Signaling molecules and interaction	ko04080//Neuroactive ligand-receptor interaction	K05199	-	-	-	ccr-miR-27c-5p;ccr-miR-459-3p;miR-144-x;miR-15-y;miR-16-y;miR-1667-y;miR-1777-z;miR-200-y;miR-202-x;miR-2188-y;miR-2281-y;miR-2484-y;miR-2557-x;miR-278-x;miR-342-y;miR-376-y;miR-425-x;miR-459-y;miR-532-y;miR-5334-y;miR-5706-x;miR-5895-x;miR-65-x;miR-669-y;miR-67-x;miR-6938-y;miR-7142-y;miR-7296-y;miR-7439-y;miR-7622-x;miR-7655-y;miR-8335-y;miR-8485-y;miR-93-y;novel-m0023-5p;novel-m0049-3p;novel-m…
XM_019063139.1	ncbi_109045276	-	-	-	-	-	-	-	-	ccr-miR-128;ccr-miR-132a;ccr-miR-140-5p;ccr-miR-146a;ccr-miR-200a;ccr-miR-214;ccr-miR-460-3p;miR-128-y;miR-141-y;miR-146-x;miR-200-y;miR-202-z;miR-218-y;miR-224-x;miR-2970-x;miR-3009-y;miR-33-x;miR-362-y;miR-460-y;miR-4635-y;miR-4662-y;miR-500-y;miR-502-y;miR-542-y;miR-582-x;miR-628-x;miR-65-x;miR-7241-y;miR-730-y;miR-786-y;miR-789-x;miR-8191-x;miR-8267-y;miR-8364-x;miR-9153-y;miR-92-x;miR-958-x;…
XM_019063140.1	ncbi_109045274	PREDICTED: multidrug resistance-associated protein 1 [Cyprinus carpio]	Environmental Information Processing	Membrane transport	ko02010//ABC transporters	K05665	GO:0016020//membrane;GO:0044425//membrane part;GO:0031224//intrinsic component of membrane	GO:0097367//carbohydrate derivative binding;GO:0001883//purine nucleoside binding;GO:0036094//small molecule binding;GO:0022857//transmembrane transporter activity;GO:0016462//pyrophosphatase activity;GO:0005488//binding;GO:0016787//hydrolase activity;GO:0032549//ribonucleoside binding;GO:1901363//heterocyclic compound binding;GO:0001882//nucleoside binding;GO:0016817//hydrolase activity, acting …	GO:0009987//cellular process;GO:0044699//single-organism process;GO:0051179//localization;GO:0051234//establishment of localization;GO:0044763//single-organism cellular process	ccr-miR-103;ccr-miR-107;ccr-miR-15a;ccr-miR-16a;ccr-miR-16b;ccr-miR-16c;miR-103-y;miR-107-y;miR-150-x;miR-16-x;miR-3971-y;miR-6353-x;novel-m0209-3p;novel-m0223-3p;novel-m0403-3p;novel-m0573-5p;novel-m0788-3p;novel-m0949-5p;novel-m0963-5p;novel-m1126-3p;novel-m1524-5p;novel-m1533-5p;novel-m1578-3p;novel-m1858-3p;novel-m1920-3p;novel-m2237-5p;novel-m2585-3p;novel-m2654-5p;novel-m3080-5p;novel-m3145…
XM_019063141.1	ncbi_109045276	PREDICTED: T-cell activation Rho GTPase-activating protein-like isoform X1 [Cyprinus carpio]	-	-	-	-	-	-	-	ccr-miR-132a;ccr-miR-363;ccr-miR-727-5p;miR-212-y;miR-29-x;miR-32-x;miR-363-y;miR-4286-z;miR-6412-y;miR-727-x;miR-9843-y;miR-9855-x;novel-m0026-5p;novel-m0045-3p;novel-m0126-5p;novel-m0208-3p;novel-m0313-3p;novel-m0322-3p;novel-m0331-5p;novel-m0616-3p;novel-m0682-3p;novel-m0823-3p;novel-m0824-3p;novel-m0827-3p;novel-m0881-5p;novel-m0908-3p;novel-m0949-5p;novel-m1020-3p;novel-m1043-3p;novel-m1044-…
XM_019063142.1	ncbi_109045277	PREDICTED: MDS1 and EVI1 complex locus protein MDS1-like [Cyprinus carpio]	Environmental Information Processing	Signal transduction	ko04010//MAPK signaling pathway	K04462	-	-	-	ccr-miR-132a;miR-381-y;miR-4869-x;miR-556-x;miR-6543-y;miR-6920-x;miR-8267-y;miR-8485-y;miR-8873-y;novel-m0034-3p;novel-m0287-5p;novel-m0963-5p;novel-m1141-3p;novel-m1207-3p;novel-m1420-5p;novel-m1744-3p;novel-m1758-3p;novel-m1796-3p;novel-m1966-3p;novel-m2059-3p;novel-m2210-3p;novel-m2237-5p;novel-m2280-5p;novel-m2387-5p;novel-m2388-5p;novel-m2583-5p;novel-m2592-3p;novel-m2645-5p;novel-m2664-5p;…
XM_019063143.1	ncbi_109045278	PREDICTED: galactose-specific lectin nattectin-like [Cyprinus carpio]	-	-	-	-	-	-	-	ccr-miR-200a;miR-141-y;miR-21-y;miR-2860-x;miR-65-x;miR-7870-x;miR-9439-x;novel-m0023-5p;novel-m0029-5p;novel-m0030-5p;novel-m0150-5p;novel-m0151-5p;novel-m0228-5p;novel-m0335-5p;novel-m0440-5p;novel-m0561-5p;novel-m0710-3p;novel-m0748-5p;novel-m0762-5p;novel-m0841-5p;novel-m0842-5p;novel-m1050-5p;novel-m1366-5p;novel-m1373-5p;novel-m1390-3p;novel-m1419-5p;novel-m1457-5p;novel-m1544-5p;novel-m156…
XM_019063144.1	ncbi_109045279	PREDICTED: methylosome subunit pICln-like [Cyprinus carpio]	Genetic Information Processing	Translation	ko03013//RNA transport	K05019	GO:0044444//cytoplasmic part;GO:0016020//membrane;GO:0032991//macromolecular complex;GO:0005737//cytoplasm;GO:0044424//intracellular part;GO:0044464//cell part;GO:1990234//transferase complex;GO:0034708//methyltransferase complex;GO:0005623//cell;GO:0043234//protein complex;GO:0005622//intracellular;GO:1902494//catalytic complex	-	GO:0022613//ribonucleoprotein complex biogenesis;GO:0006820//anion transport;GO:0065007//biological regulation;GO:0044765//single-organism transport;GO:0006810//transport;GO:1902578//single-organism localization;GO:0044085//cellular component biogenesis;GO:0065003//macromolecular complex assembly;GO:0034622//cellular macromolecular complex assembly;GO:0022607//cellular component assembly;GO:00099…	novel-m0095-5p;novel-m0256-3p;novel-m2803-5p
XM_019063145.1	ncbi_109045283	PREDICTED: LOW QUALITY PROTEIN: pre-mRNA-splicing factor RBM22-like [Cyprinus carpio]	Genetic Information Processing	Transcription	ko03040//Spliceosome	K12872	GO:0005623//cell;GO:0032991//macromolecular complex;GO:0044428//nuclear part;GO:0043229//intracellular organelle;GO:0043226//organelle;GO:0044446//intracellular organelle part;GO:1990904//ribonucleoprotein complex;GO:0044424//intracellular part;GO:0044464//cell part;GO:0043227//membrane-bounded organelle;GO:0005622//intracellular;GO:0005681//spliceosomal complex;GO:0043231//intracellular membrane…	GO:0097159//organic cyclic compound binding;GO:0036094//small molecule binding;GO:0005215//transporter activity;GO:0003723//RNA binding;GO:0003676//nucleic acid binding;GO:0043167//ion binding;GO:0005515//protein binding;GO:0043169//cation binding;GO:0005488//binding;GO:1901363//heterocyclic compound binding	GO:0008380//RNA splicing;GO:0034641//cellular nitrogen compound metabolic process;GO:0009893//positive regulation of metabolic process;GO:0006807//nitrogen compound metabolic process;GO:0006725//cellular aromatic compound metabolic process;GO:0042221//response to chemical;GO:0010468//regulation of gene expression;GO:0006397//mRNA processing;GO:0050789//regulation of biological process;GO:1901360/…	ccr-miR-129;ccr-miR-133a-5p;miR-107-x;miR-1299-y;miR-16-y;miR-21-y;miR-411-y;miR-421-y;miR-425-x;miR-4286-z;miR-8835-x;novel-m0025-3p;novel-m0193-5p;novel-m0252-3p;novel-m0299-3p;novel-m0366-5p;novel-m0457-3p;novel-m0468-3p;novel-m0498-3p;novel-m0520-5p;novel-m0521-5p;novel-m0574-3p;novel-m0591-3p;novel-m0812-5p;novel-m0831-3p;novel-m0832-3p;novel-m0837-3p;novel-m0854-3p;novel-m0859-5p;novel-m086…
XM_019063146.1	ncbi_109045287	-	-	-	-	-	-	-	-	ccr-miR-199-5p;ccr-miR-23a;ccr-miR-23b;ccr-miR-24;ccr-miR-27a;ccr-miR-30d;ccr-miR-499;miR-199-x;miR-219-y;miR-23-y;miR-24-y;miR-2438-x;miR-27-y;miR-30-x;miR-499-x;miR-5119-y;miR-5912-y;miR-7321-x;miR-8279-y;novel-m0140-5p;novel-m0154-5p;novel-m0169-5p;novel-m0227-5p;novel-m0256-3p;novel-m0340-5p;novel-m0355-5p;novel-m0843-5p;novel-m0904-3p;novel-m1035-5p;novel-m1295-5p;novel-m1758-3p;novel-m2009-…
XM_019063147.1	ncbi_109045287	PREDICTED: myozenin-2-like isoform X1 [Cyprinus carpio]	-	-	-	-	-	-	-	ccr-miR-199-5p;ccr-miR-23a;ccr-miR-23b;ccr-miR-24;ccr-miR-27a;ccr-miR-30d;ccr-miR-499;miR-199-x;miR-219-y;miR-23-y;miR-24-y;miR-2438-x;miR-27-y;miR-30-x;miR-499-x;miR-5119-y;miR-5912-y;miR-7321-x;miR-8279-y;novel-m0140-5p;novel-m0154-5p;novel-m0169-5p;novel-m0227-5p;novel-m0256-3p;novel-m0340-5p;novel-m0355-5p;novel-m0843-5p;novel-m0904-3p;novel-m1035-5p;novel-m1295-5p;novel-m1758-3p;novel-m2009-…
XM_019063148.1	ncbi_109045288	PREDICTED: ADP-ribosylation factor-like protein 3 [Cyprinus carpio]	-	-	-	-	GO:0044464//cell part;GO:0005623//cell	GO:0097367//carbohydrate derivative binding;GO:0032549//ribonucleoside binding;GO:0005488//binding;GO:0036094//small molecule binding;GO:0032550//purine ribonucleoside binding;GO:0001882//nucleoside binding;GO:0001883//purine nucleoside binding;GO:1901363//heterocyclic compound binding;GO:0097159//organic cyclic compound binding	GO:0050767//regulation of neurogenesis;GO:0051716//cellular response to stimulus;GO:0008361//regulation of cell size;GO:0071840//cellular component organization or biogenesis;GO:0050789//regulation of biological process;GO:0030516//regulation of axon extension;GO:0032535//regulation of cellular component size;GO:0032502//developmental process;GO:0032501//multicellular organismal process;GO:004476…	ccr-miR-200a;miR-1255-x;miR-141-y;miR-200-y;miR-223-x;miR-361-x;miR-5981-x;miR-65-x;miR-6783-x;novel-m0034-3p;novel-m0376-5p;novel-m0377-5p;novel-m0378-5p;novel-m0379-5p;novel-m0380-5p;novel-m0381-5p;novel-m0382-5p;novel-m0383-5p;novel-m0384-5p;novel-m0896-3p;novel-m1126-3p;novel-m1131-5p;novel-m1132-5p;novel-m1133-5p;novel-m1141-3p;novel-m1207-3p;novel-m1420-5p;novel-m1649-5p;novel-m1650-5p;nove…
XM_019063149.1	ncbi_109045285	PREDICTED: myosin-11-like [Cyprinus carpio]	Cellular Processes	Cellular commiunity	ko04530//Tight junction	K10352	GO:0044464//cell part;GO:0015629//actin cytoskeleton;GO:0043229//intracellular organelle;GO:0005622//intracellular;GO:0044424//intracellular part;GO:0005856//cytoskeleton;GO:0043232//intracellular non-membrane-bounded organelle;GO:0043228//non-membrane-bounded organelle;GO:0043226//organelle;GO:0005623//cell	GO:0005488//binding;GO:0001882//nucleoside binding;GO:0032549//ribonucleoside binding;GO:0005515//protein binding;GO:0097159//organic cyclic compound binding;GO:0016818//hydrolase activity, acting on acid anhydrides, in phosphorus-containing anhydrides;GO:0016817//hydrolase activity, acting on acid anhydrides;GO:0016787//hydrolase activity;GO:0001883//purine nucleoside binding;GO:0097367//carbohy…	GO:0048856//anatomical structure development;GO:0050794//regulation of cellular process;GO:0044237//cellular metabolic process;GO:0051239//regulation of multicellular organismal process;GO:0032502//developmental process;GO:0050793//regulation of developmental process;GO:0009987//cellular process;GO:0044707//single-multicellular organism process;GO:0032501//multicellular organismal process;GO:0044…	ccr-miR-7133;miR-1329-x;miR-1623-x;miR-2187-x;miR-2774-y;miR-29-x;miR-361-y;miR-4286-x;miR-5334-y;miR-545-y;miR-6122-y;miR-7133-y;miR-7143-y;miR-7149-y;miR-7447-x;miR-753-y;miR-7886-y;novel-m0017-3p;novel-m0023-5p;novel-m0025-3p;novel-m0029-5p;novel-m0030-5p;novel-m0140-5p;novel-m0228-5p;novel-m0233-3p;novel-m0256-3p;novel-m0282-5p;novel-m0283-5p;novel-m0314-5p;novel-m0335-5p;novel-m0345-3p;novel…
XM_019063150.1	ncbi_109045290	-	-	-	-	-	-	-	-	ccr-miR-199-5p;ccr-miR-203a;ccr-miR-203b-3p;miR-199-x;miR-203-y;miR-381-y;miR-542-y;miR-6920-x;miR-722-y;novel-m0031-3p;novel-m0083-3p;novel-m0100-5p;novel-m0140-5p;novel-m0154-5p;novel-m0161-3p;novel-m0204-5p;novel-m0319-5p;novel-m0322-3p;novel-m0336-3p;novel-m0415-3p;novel-m0438-5p;novel-m0502-5p;novel-m0575-5p;novel-m0597-5p;novel-m0632-5p;novel-m0713-3p;novel-m0728-3p;novel-m0731-3p;novel-m08…
XM_019063152.1	ncbi_109045290	PREDICTED: regulator of G-protein signaling 14-like isoform X1 [Cyprinus carpio]	-	-	-	-	-	-	-	ccr-miR-199-5p;ccr-miR-203a;ccr-miR-203b-3p;miR-199-x;miR-203-y;miR-381-y;miR-542-y;miR-6920-x;miR-722-y;novel-m0031-3p;novel-m0083-3p;novel-m0100-5p;novel-m0140-5p;novel-m0154-5p;novel-m0161-3p;novel-m0204-5p;novel-m0319-5p;novel-m0322-3p;novel-m0336-3p;novel-m0415-3p;novel-m0438-5p;novel-m0502-5p;novel-m0575-5p;novel-m0597-5p;novel-m0632-5p;novel-m0713-3p;novel-m0728-3p;novel-m0731-3p;novel-m08…
XM_019063153.1	ncbi_109045292	PREDICTED: LOW QUALITY PROTEIN: eukaryotic translation initiation factor 2-alpha kinase 3-like [Cyprinus carpio]	Human Diseases;Genetic Information Processing	Infectious diseases;Folding, sorting and degradation	ko05168//Herpes simplex infection;ko04141//Protein processing in endoplasmic reticulum	K08860	-	GO:0008135//translation factor activity, RNA binding;GO:0003824//catalytic activity;GO:1901363//heterocyclic compound binding;GO:0032550//purine ribonucleoside binding;GO:0016740//transferase activity;GO:0003723//RNA binding;GO:0003676//nucleic acid binding;GO:0005488//binding;GO:0097367//carbohydrate derivative binding;GO:0097159//organic cyclic compound binding;GO:0032549//ribonucleoside bindin…	GO:0010467//gene expression;GO:0006518//peptide metabolic process;GO:1901566//organonitrogen compound biosynthetic process;GO:0009058//biosynthetic process;GO:0006412//translation;GO:0009059//macromolecule biosynthetic process;GO:0006793//phosphorus metabolic process;GO:0009987//cellular process;GO:0044237//cellular metabolic process;GO:1901576//organic substance biosynthetic process;GO:0019538//…	ccr-miR-101b;ccr-miR-122;ccr-miR-128;ccr-miR-140-3p;ccr-miR-190;ccr-miR-222;miR-122-x;miR-128-y;miR-1299-y;miR-148-x;miR-1582-y;miR-1623-x;miR-1667-y;miR-190-x;miR-201-x;miR-2184-x;miR-221-y;miR-221-z;miR-222-y;miR-223-x;miR-23-x;miR-23-y;miR-2686-y;miR-3009-y;miR-3120-y;miR-3228-x;miR-362-y;miR-376-y;miR-4028-y;miR-4457-y;miR-449-x;miR-455-y;miR-457-y;miR-5119-y;miR-545-x;miR-5981-x;miR-6651-x;m…
XM_019063154.1	ncbi_109045293	-	-	-	-	-	-	-	-	ccr-miR-19d;miR-19-y;novel-m0211-5p;novel-m0264-5p;novel-m0519-3p;novel-m0911-5p;novel-m1371-5p;novel-m1437-5p;novel-m1862-5p;novel-m1917-3p;novel-m2457-5p;novel-m2837-5p;novel-m2919-5p;novel-m3086-5p
XM_019063155.1	ncbi_109045293	PREDICTED: CCR4-NOT transcription complex subunit 6-like [Cyprinus carpio]	Genetic Information Processing	Folding, sorting and degradation	ko03018//RNA degradation	K12603	-	-	-	ccr-miR-19d;miR-19-y;novel-m0211-5p;novel-m0264-5p;novel-m0519-3p;novel-m0911-5p;novel-m1371-5p;novel-m1437-5p;novel-m1862-5p;novel-m1917-3p;novel-m2457-5p;novel-m2837-5p;novel-m2919-5p;novel-m3086-5p
XM_019063156.1	ncbi_109045295	PREDICTED: LOW QUALITY PROTEIN: ribose-5-phosphate isomerase-like [Cyprinus carpio]	Metabolism	Global and Overview;Carbohydrate metabolism	ko01200//Carbon metabolism;ko01230//Biosynthesis of amino acids;ko00030//Pentose phosphate pathway	K01807	-	GO:0003824//catalytic activity	GO:0006796//phosphate-containing compound metabolic process;GO:0044237//cellular metabolic process;GO:0019637//organophosphate metabolic process;GO:0071704//organic substance metabolic process;GO:0044699//single-organism process;GO:1901135//carbohydrate derivative metabolic process;GO:0009987//cellular process;GO:0019682//glyceraldehyde-3-phosphate metabolic process;GO:0006081//cellular aldehyde …	ccr-miR-128;ccr-miR-138;ccr-miR-200a;ccr-miR-203a;ccr-miR-203b-3p;ccr-miR-22b;ccr-miR-27c-3p;ccr-miR-725;miR-128-y;miR-1357-x;miR-138-x;miR-140-y;miR-141-y;miR-1715-y;miR-2-x;miR-2-y;miR-200-y;miR-203-y;miR-2184-x;miR-2188-y;miR-2317-x;miR-276-y;miR-2774-y;miR-30-y;miR-33-x;miR-3663-x;miR-4451-y;miR-456-y;miR-545-x;miR-5457-y;miR-5588-x;miR-6237-y;miR-65-x;miR-6842-y;miR-7232-y;miR-725-y;miR-7296…
XM_019063157.1	ncbi_109045296	PREDICTED: lysophosphatidylcholine acyltransferase 1-like [Cyprinus carpio]	Metabolism	Lipid metabolism	ko00564//Glycerophospholipid metabolism;ko00565//Ether lipid metabolism	K13510	-	-	-	ccr-miR-194;ccr-miR-2192;ccr-miR-27a;ccr-miR-27c-3p;ccr-miR-27d;ccr-miR-459-5p;ccr-miR-727-3p;ccr-miR-9-3p;miR-1452-x;miR-194-x;miR-2-y;miR-2471-y;miR-2484-y;miR-2686-y;miR-27-y;miR-4028-y;miR-4457-y;miR-542-y;miR-6948-x;miR-6948-y;miR-696-y;miR-727-y;miR-81-y;miR-9547-y;miR-9843-y;novel-m0023-5p;novel-m0027-3p;novel-m0042-5p;novel-m0046-3p;novel-m0048-5p;novel-m0078-3p;novel-m0103-5p;novel-m0104…
XM_019063158.1	ncbi_109045294	PREDICTED: eukaryotic peptide chain release factor GTP-binding subunit ERF3A-like [Cyprinus carpio]	Genetic Information Processing	Translation	ko03015//mRNA surveillance pathway	K03267	-	GO:0017111//nucleoside-triphosphatase activity;GO:0032550//purine ribonucleoside binding;GO:0097159//organic cyclic compound binding;GO:0016787//hydrolase activity;GO:0003824//catalytic activity;GO:0016462//pyrophosphatase activity;GO:1901363//heterocyclic compound binding;GO:0001882//nucleoside binding;GO:0036094//small molecule binding;GO:0032549//ribonucleoside binding;GO:0005488//binding;GO:0…	-	ccr-miR-103;ccr-miR-107;ccr-miR-15a;ccr-miR-15b;ccr-miR-16b;ccr-miR-16c;miR-103-y;miR-107-y;miR-15-x;miR-154-y;miR-16-x;miR-195-x;miR-29-x;miR-3958-y;miR-457-x;miR-497-x;miR-61-y;miR-6353-x;miR-7562-x;novel-m0018-5p;novel-m0019-5p;novel-m0023-5p;novel-m0025-3p;novel-m0055-5p;novel-m0090-3p;novel-m0098-5p;novel-m0099-5p;novel-m0161-5p;novel-m0195-5p;novel-m0249-5p;novel-m0335-5p;novel-m0450-5p;nov…
XM_019063159.1	ncbi_109045298	PREDICTED: LOW QUALITY PROTEIN: probable cytosolic iron-sulfur protein assembly protein ciao1 [Cyprinus carpio]	-	-	-	-	GO:0043234//protein complex;GO:0032991//macromolecular complex	-	-	ccr-miR-153b;ccr-miR-153c;miR-1354-x;novel-m0065-3p;novel-m0083-3p;novel-m0157-3p;novel-m0213-5p;novel-m0227-5p;novel-m0494-5p;novel-m0495-5p;novel-m0733-3p;novel-m0777-3p;novel-m0821-3p;novel-m0834-3p;novel-m0843-5p;novel-m0880-3p;novel-m0900-5p;novel-m0934-5p;novel-m0959-3p;novel-m0975-3p;novel-m1035-5p;novel-m1043-3p;novel-m1044-3p;novel-m1045-3p;novel-m1195-5p;novel-m1206-3p;novel-m1229-5p;no…
XM_019063160.1	ncbi_109045299	PREDICTED: ubiA prenyltransferase domain-containing protein 1-like [Cyprinus carpio]	-	-	-	-	-	-	-	miR-188-x;miR-204-x;miR-211-x;miR-2438-x;miR-301-x;miR-411-x;miR-738-x;miR-8291-y;novel-m0045-3p;novel-m0048-5p;novel-m0116-3p;novel-m0143-3p;novel-m0144-3p;novel-m0161-5p;novel-m0339-3p;novel-m0346-5p;novel-m0347-5p;novel-m0350-5p;novel-m0364-5p;novel-m0453-3p;novel-m0498-3p;novel-m0543-3p;novel-m0547-3p;novel-m0574-3p;novel-m0604-5p;novel-m0708-5p;novel-m0749-5p;novel-m0750-5p;novel-m0763-3p;no…
XM_019063161.1	ncbi_109045300	PREDICTED: transmembrane protein 248-like [Cyprinus carpio]	-	-	-	-	-	-	-	miR-204-x;miR-211-x;miR-786-y;novel-m0148-5p;novel-m0430-5p;novel-m0612-3p;novel-m0753-5p;novel-m1027-3p;novel-m1303-3p;novel-m1756-5p;novel-m2603-3p;novel-m2720-3p;novel-m2940-3p;novel-m3033-3p;novel-m3162-3p
XM_019063164.1	ncbi_109045303	-	-	-	-	-	-	-	-	ccr-miR-101b;ccr-miR-144;miR-144-y;miR-1684-y;miR-4185-y;miR-449-x;miR-8873-x;miR-8876-y;miR-99-y;novel-m0010-5p;novel-m0023-5p;novel-m0167-5p;novel-m0174-3p;novel-m0318-3p;novel-m0335-5p;novel-m0441-5p;novel-m0445-5p;novel-m0561-5p;novel-m0620-3p;novel-m0723-5p;novel-m1186-3p;novel-m1457-5p;novel-m1534-3p;novel-m1535-3p;novel-m1684-3p;novel-m1719-5p;novel-m1783-3p;novel-m1784-5p;novel-m1886-5p;n…
XM_019063165.1	ncbi_109045303	PREDICTED: membrane-spanning 4-domains subfamily A member 4A-like isoform X1 [Cyprinus carpio]	-	-	-	-	-	-	-	ccr-miR-101b;ccr-miR-144;miR-144-y;miR-1684-y;miR-4185-y;miR-449-x;miR-8873-x;miR-8876-y;miR-99-y;novel-m0010-5p;novel-m0023-5p;novel-m0167-5p;novel-m0174-3p;novel-m0318-3p;novel-m0335-5p;novel-m0441-5p;novel-m0445-5p;novel-m0561-5p;novel-m0620-3p;novel-m0723-5p;novel-m1186-3p;novel-m1457-5p;novel-m1534-3p;novel-m1535-3p;novel-m1684-3p;novel-m1719-5p;novel-m1783-3p;novel-m1784-5p;novel-m1886-5p;n…
XM_019063166.1	ncbi_109045303	-	-	-	-	-	-	-	-	ccr-miR-101b;ccr-miR-144;miR-144-y;miR-1684-y;miR-4185-y;miR-449-x;miR-8873-x;miR-8876-y;miR-99-y;novel-m0010-5p;novel-m0023-5p;novel-m0167-5p;novel-m0174-3p;novel-m0318-3p;novel-m0335-5p;novel-m0441-5p;novel-m0445-5p;novel-m0561-5p;novel-m0620-3p;novel-m0723-5p;novel-m1186-3p;novel-m1457-5p;novel-m1534-3p;novel-m1535-3p;novel-m1684-3p;novel-m1719-5p;novel-m1783-3p;novel-m1784-5p;novel-m1886-5p;n…
XM_019063167.1	ncbi_109045304	PREDICTED: eukaryotic peptide chain release factor GTP-binding subunit ERF3A-like [Cyprinus carpio]	Genetic Information Processing	Translation	ko03015//mRNA surveillance pathway	K03267	-	GO:0016462//pyrophosphatase activity;GO:1901363//heterocyclic compound binding;GO:0001883//purine nucleoside binding;GO:0016817//hydrolase activity, acting on acid anhydrides;GO:0001882//nucleoside binding;GO:0032549//ribonucleoside binding;GO:0097159//organic cyclic compound binding;GO:0003824//catalytic activity;GO:0036094//small molecule binding;GO:0097367//carbohydrate derivative binding;GO:0…	-	ccr-miR-103;ccr-miR-107;ccr-miR-15a;ccr-miR-15b;ccr-miR-16b;ccr-miR-16c;miR-103-y;miR-107-y;miR-15-x;miR-16-x;miR-195-x;miR-457-x;miR-497-x;miR-6353-x;novel-m1032-3p;novel-m1033-3p;novel-m1330-3p
XM_019063170.1	ncbi_109045307	PREDICTED: 5-hydroxytryptamine receptor 3A-like [Cyprinus carpio]	-	-	-	-	-	-	-	ccr-miR-128;ccr-miR-200a;ccr-miR-217;ccr-miR-27a;ccr-miR-27d;ccr-miR-459-3p;ccr-miR-7133;miR-107-x;miR-128-y;miR-141-y;miR-146-y;miR-200-y;miR-21-y;miR-217-x;miR-2317-x;miR-27-y;miR-298-x;miR-301-x;miR-459-y;miR-4841-x;miR-6543-y;miR-7133-y;miR-767-y;miR-7865-y;miR-789-x;miR-93-y;novel-m0022-3p;novel-m0072-3p;novel-m0077-3p;novel-m0080-5p;novel-m0082-5p;novel-m0106-3p;novel-m0107-3p;novel-m0117-3…
XM_019063171.1	ncbi_109045308	PREDICTED: gastrula zinc finger protein XlCGF57.1-like [Cyprinus carpio]	-	-	-	-	-	-	-	ccr-miR-10b;ccr-miR-10c;ccr-miR-10d;ccr-miR-142-5p;ccr-miR-457a;ccr-miR-457b;miR-10-x;miR-142-x;miR-148-x;miR-1775-y;miR-1788-y;miR-21-y;miR-2188-y;miR-22-x;miR-276-y;miR-3120-y;miR-345-y;miR-3964-y;miR-3969-x;miR-5433-y;miR-81-y;miR-958-x;miR-963-x;novel-m0100-5p;novel-m0135-3p;novel-m0136-3p;novel-m0137-3p;novel-m0138-3p;novel-m0139-3p;novel-m0150-5p;novel-m0151-5p;novel-m0152-5p;novel-m0160-5p…
XM_019063172.1	ncbi_109045310	promyelocytic leukemia zinc finger protein [Labeo rohita]	-	-	-	-	GO:0043226//organelle;GO:0044464//cell part;GO:0005623//cell;GO:0005622//intracellular;GO:0044424//intracellular part;GO:0043227//membrane-bounded organelle;GO:0043229//intracellular organelle;GO:0043231//intracellular membrane-bounded organelle	GO:1901363//heterocyclic compound binding;GO:0003676//nucleic acid binding;GO:0043167//ion binding;GO:0005488//binding;GO:0097159//organic cyclic compound binding;GO:0043169//cation binding	GO:0043170//macromolecule metabolic process;GO:0032446//protein modification by small protein conjugation;GO:0071704//organic substance metabolic process;GO:0065007//biological regulation;GO:0060255//regulation of macromolecule metabolic process;GO:0043412//macromolecule modification;GO:0044238//primary metabolic process;GO:0070647//protein modification by small protein conjugation or removal;GO:…	ccr-let-7b;ccr-let-7g;ccr-let-7j;ccr-miR-132a;ccr-miR-132b;ccr-miR-133a-5p;ccr-miR-143;ccr-miR-183;ccr-miR-200a;ccr-miR-203a;ccr-miR-203b-3p;ccr-miR-23a;ccr-miR-23b;ccr-miR-26a;ccr-miR-27a;let-7-z;miR-141-y;miR-143-y;miR-1452-x;miR-1635-x;miR-190-x;miR-200-y;miR-203-y;miR-210-x;miR-212-y;miR-216-x;miR-222-x;miR-23-y;miR-2467-x;miR-26-x;miR-27-x;miR-2970-x;miR-3244-y;miR-3431-x;miR-3600-x;miR-3959…
XM_019063173.1	ncbi_109045312	PREDICTED: protein orai-2-like [Cyprinus carpio]	Environmental Information Processing	Signal transduction	ko04020//Calcium signaling pathway	K16057	-	-	-	ccr-miR-183;ccr-miR-218a;ccr-miR-218b;ccr-miR-459-5p;miR-1354-x;miR-154-y;miR-2-x;miR-201-x;miR-202-y;miR-202-z;miR-218-x;miR-2317-x;miR-2478-y;miR-33-y;miR-3958-y;miR-3963-x;miR-4028-y;miR-4868-y;miR-532-y;miR-8162-y;miR-99-y;novel-m0023-5p;novel-m0025-3p;novel-m0034-3p;novel-m0039-3p;novel-m0167-5p;novel-m0180-3p;novel-m0335-5p;novel-m0511-5p;novel-m0541-5p;novel-m0561-5p;novel-m0570-5p;novel-m…
XM_019063174.1	ncbi_109045284	PREDICTED: mucin-17-like [Sinocyclocheilus anshuiensis]	-	-	-	-	-	-	-	miR-6553-y;novel-m0330-5p;novel-m1015-5p;novel-m1434-3p;novel-m2224-3p;novel-m2225-3p;novel-m2266-3p;novel-m2636-5p;novel-m2666-5p;novel-m3036-5p
XM_019063176.1	ncbi_109045314	PREDICTED: testican-3-like [Cyprinus carpio]	-	-	-	-	-	GO:0005488//binding;GO:0043167//ion binding;GO:0046872//metal ion binding;GO:0043169//cation binding	GO:0050789//regulation of biological process;GO:0050794//regulation of cellular process;GO:0065007//biological regulation	ccr-miR-101b;ccr-miR-103;ccr-miR-107;ccr-miR-139;ccr-miR-144;ccr-miR-15a;ccr-miR-16a;ccr-miR-16b;ccr-miR-16c;ccr-miR-200a;ccr-miR-203a;ccr-miR-203b-3p;ccr-miR-20a-3p;ccr-miR-301a;ccr-miR-454b;ccr-miR-489;miR-103-y;miR-107-y;miR-11-y;miR-139-x;miR-141-y;miR-144-y;miR-148-x;miR-151-x;miR-16-x;miR-1662-x;miR-193-x;miR-195-x;miR-20-y;miR-200-y;miR-203-y;miR-21-y;miR-218-y;miR-2209-x;miR-2320-x;miR-24…
XM_019063177.1	ncbi_109045315	-	-	-	-	-	-	-	-	ccr-miR-128;ccr-miR-129;ccr-miR-203a;ccr-miR-27a;ccr-miR-27c-3p;ccr-miR-27d;miR-128-y;miR-136-y;miR-1452-x;miR-203-y;miR-27-y;miR-3009-y;miR-3663-x;miR-5099-y;miR-5119-y;miR-5839-y;miR-6700-x;miR-6948-x;miR-70-y;miR-7417-x;miR-7870-x;miR-8364-x;miR-9-y;novel-m0003-5p;novel-m0007-5p;novel-m0023-5p;novel-m0027-3p;novel-m0039-3p;novel-m0051-3p;novel-m0090-3p;novel-m0101-3p;novel-m0108-5p;novel-m0133…
XM_019063178.1	ncbi_109045318	PREDICTED: paired box protein Pax-3-like, partial [Sinocyclocheilus anshuiensis]	-	-	-	-	-	-	-	ccr-miR-153b;ccr-miR-153c;miR-1623-x;miR-278-x;miR-5334-y;novel-m0066-3p;novel-m0289-5p;novel-m0336-3p;novel-m0459-3p;novel-m0503-3p;novel-m0713-3p;novel-m0728-3p;novel-m0796-5p;novel-m0801-3p;novel-m0953-5p;novel-m1136-3p;novel-m1212-5p;novel-m1285-3p;novel-m1421-3p;novel-m1487-3p;novel-m1605-3p;novel-m1646-5p;novel-m1675-5p;novel-m1721-3p;novel-m1746-3p;novel-m1753-5p;novel-m1777-5p;novel-m1778…
XM_019063179.1	ncbi_109045319	PREDICTED: gastrula zinc finger protein XlCGF8.2DB-like [Cyprinus carpio]	-	-	-	-	-	-	-	ccr-miR-199-5p;ccr-miR-19d;ccr-miR-9-3p;miR-1255-x;miR-19-y;miR-199-x;miR-204-x;miR-211-x;miR-342-y;miR-3431-x;miR-429-x;miR-486-x;miR-54-y;miR-708-y;miR-7264-y;miR-7552-y;miR-8993-x;miR-9-x;miR-9-z;novel-m0014-5p;novel-m0049-3p;novel-m0054-5p;novel-m0154-5p;novel-m0156-3p;novel-m0195-5p;novel-m0262-5p;novel-m0301-3p;novel-m0386-5p;novel-m0415-3p;novel-m0430-5p;novel-m0486-5p;novel-m0540-3p;novel…
XM_019063180.1	ncbi_109045320	PREDICTED: LOW QUALITY PROTEIN: claudin domain-containing protein 1-like [Cyprinus carpio]	-	-	-	-	-	-	-	ccr-miR-101b;ccr-miR-140-5p;ccr-miR-205;ccr-miR-218a;ccr-miR-218b;ccr-miR-727-5p;let-7-y;miR-101-x;miR-205-x;miR-218-x;miR-421-y;miR-449-x;miR-5706-x;miR-6948-x;miR-727-x;miR-8873-x;novel-m0073-5p;novel-m0125-5p;novel-m0150-5p;novel-m0151-5p;novel-m0170-3p;novel-m0243-5p;novel-m0457-3p;novel-m0596-5p;novel-m0671-5p;novel-m0706-5p;novel-m0846-3p;novel-m0905-5p;novel-m0917-3p;novel-m0938-5p;novel-m…
XM_019063181.1	ncbi_109045322	PREDICTED: beta-galactosidase-like [Cyprinus carpio]	Metabolism;Cellular Processes	Glycan biosynthesis and metabolism;Carbohydrate metabolism;Transport and catabolism;Lipid metabolism	ko04142//Lysosome;ko00600//Sphingolipid metabolism;ko00052//Galactose metabolism;ko00604//Glycosphingolipid biosynthesis - ganglio series;ko00531//Glycosaminoglycan degradation;ko00511//Other glycan degradation	K12309	-	-	-	ccr-miR-101a;ccr-miR-101b;ccr-miR-128;ccr-miR-144;ccr-miR-15a;ccr-miR-15b;ccr-miR-16a;ccr-miR-16c;ccr-miR-17-5p;ccr-miR-181a;ccr-miR-20a-5p;ccr-miR-27a;ccr-miR-27c-3p;ccr-miR-27c-5p;ccr-miR-27d;ccr-miR-489;ccr-miR-729;ccr-miR-93;miR-101-y;miR-106-x;miR-128-y;miR-1329-x;miR-144-y;miR-15-x;miR-1662-x;miR-17-x;miR-181-x;miR-195-x;miR-20-x;miR-202-z;miR-214-x;miR-224-x;miR-27-y;miR-457-x;miR-489-y;mi…
XM_019063183.1	ncbi_109045323	PREDICTED: beta-galactosidase-like [Cyprinus carpio]	Metabolism;Cellular Processes	Transport and catabolism;Carbohydrate metabolism;Lipid metabolism;Glycan biosynthesis and metabolism	ko04142//Lysosome;ko00600//Sphingolipid metabolism;ko00052//Galactose metabolism;ko00604//Glycosphingolipid biosynthesis - ganglio series;ko00531//Glycosaminoglycan degradation;ko00511//Other glycan degradation	K12309	-	-	-	ccr-miR-10b;ccr-miR-10c;ccr-miR-10d;miR-10-x;miR-6783-x;miR-7448-y;miR-7870-x;miR-9338-y;novel-m0160-5p;novel-m0234-5p;novel-m0371-3p;novel-m0412-3p;novel-m0724-3p;novel-m1049-3p;novel-m1083-5p;novel-m1236-5p;novel-m1846-5p;novel-m2281-5p;novel-m2704-3p;novel-m3008-3p;novel-m3009-3p;novel-m3258-5p
XM_019063184.1	ncbi_109045324	PREDICTED: LOW QUALITY PROTEIN: N-acyl-aromatic-L-amino acid amidohydrolase (carboxylate-forming) B-like [Cyprinus carpio]	-	-	-	-	GO:0005623//cell;GO:0005886//plasma membrane;GO:0071944//cell periphery;GO:0005622//intracellular;GO:0016020//membrane;GO:0044464//cell part;GO:0044424//intracellular part	GO:0003824//catalytic activity;GO:0043167//ion binding;GO:0016787//hydrolase activity;GO:0043169//cation binding;GO:0016810//hydrolase activity, acting on carbon-nitrogen (but not peptide) bonds;GO:0005488//binding	-	ccr-miR-135c;ccr-miR-16b;ccr-miR-16c;ccr-miR-489;let-7-y;miR-135-x;miR-16-x;miR-1662-x;miR-195-x;miR-2281-y;miR-2383-y;miR-3663-x;miR-457-x;miR-489-y;miR-6353-x;miR-723-y;miR-735-x;novel-m0042-5p;novel-m0094-3p;novel-m0143-3p;novel-m0144-3p;novel-m0210-5p;novel-m0286-5p;novel-m0319-5p;novel-m0416-5p;novel-m0417-3p;novel-m0418-3p;novel-m0443-3p;novel-m0447-3p;novel-m0769-5p;novel-m0853-5p;novel-m1…
XM_019063185.1	ncbi_109045325	PREDICTED: neuromedin-K receptor-like [Cyprinus carpio]	Environmental Information Processing	Signaling molecules and interaction;Signal transduction	ko04080//Neuroactive ligand-receptor interaction;ko04020//Calcium signaling pathway	K04224	GO:0031224//intrinsic component of membrane;GO:0044425//membrane part;GO:0016020//membrane	GO:0004888//transmembrane signaling receptor activity;GO:0008188//neuropeptide receptor activity;GO:0038023//signaling receptor activity;GO:0060089//molecular transducer activity;GO:0004872//receptor activity;GO:0004871//signal transducer activity;GO:0008528//G-protein coupled peptide receptor activity;GO:0004930//G-protein coupled receptor activity;GO:0099600//transmembrane receptor activity;GO:…	GO:0050789//regulation of biological process;GO:0023052//signaling;GO:0007166//cell surface receptor signaling pathway;GO:0050794//regulation of cellular process;GO:0065007//biological regulation;GO:0050896//response to stimulus;GO:0044700//single organism signaling;GO:0007154//cell communication;GO:0044699//single-organism process;GO:0009987//cellular process;GO:0044763//single-organism cellular…	ccr-miR-101b;ccr-miR-144;ccr-miR-199-3p;miR-1354-x;miR-144-y;miR-199-y;novel-m0261-5p;novel-m0319-5p;novel-m0348-5p;novel-m0373-3p;novel-m0410-3p;novel-m0430-5p;novel-m0711-3p;novel-m0753-5p;novel-m0907-5p;novel-m1019-3p;novel-m1028-5p;novel-m1077-3p;novel-m1206-3p;novel-m1208-5p;novel-m1209-5p;novel-m1241-5p;novel-m1265-5p;novel-m1312-3p;novel-m1320-5p;novel-m1391-5p;novel-m1446-3p;novel-m1578-3…
XM_019063186.1	ncbi_109045330	-	-	-	-	-	-	-	-	ccr-miR-23a;ccr-miR-23b;miR-23-y;miR-5119-y;miR-600-y;novel-m0072-3p;novel-m0351-3p;novel-m0376-5p;novel-m0377-5p;novel-m0378-5p;novel-m0379-5p;novel-m0380-5p;novel-m0381-5p;novel-m0382-5p;novel-m0383-5p;novel-m0384-5p;novel-m0477-5p;novel-m0626-3p;novel-m0651-3p;novel-m0703-3p;novel-m0957-3p;novel-m1131-5p;novel-m1132-5p;novel-m1133-5p;novel-m1200-3p;novel-m1291-5p;novel-m1804-3p;novel-m1805-3p;…
XM_019063187.1	ncbi_109045330	PREDICTED: 26S proteasome non-ATPase regulatory subunit 13-like isoform X1 [Cyprinus carpio]	Genetic Information Processing	Folding, sorting and degradation	ko03050//Proteasome	K03039	GO:0043234//protein complex;GO:0032991//macromolecular complex	-	GO:0044707//single-multicellular organism process;GO:0044767//single-organism developmental process;GO:0007275//multicellular organism development;GO:0048513//animal organ development;GO:0032501//multicellular organismal process;GO:0048731//system development;GO:0048534//hematopoietic or lymphoid organ development;GO:0002376//immune system process;GO:0044699//single-organism process;GO:0032502//d…	ccr-miR-23a;ccr-miR-23b;miR-23-y;miR-5119-y;miR-600-y;novel-m0072-3p;novel-m0351-3p;novel-m0376-5p;novel-m0377-5p;novel-m0378-5p;novel-m0379-5p;novel-m0380-5p;novel-m0381-5p;novel-m0382-5p;novel-m0383-5p;novel-m0384-5p;novel-m0477-5p;novel-m0626-3p;novel-m0651-3p;novel-m0703-3p;novel-m0957-3p;novel-m1131-5p;novel-m1132-5p;novel-m1133-5p;novel-m1200-3p;novel-m1291-5p;novel-m1804-3p;novel-m1805-3p;…
XM_019063188.1	ncbi_109045332	PREDICTED: synembryn-A [Cyprinus carpio]	-	-	-	-	-	-	-	ccr-miR-199-5p;miR-152-x;miR-199-x;miR-2557-x;miR-279-y;miR-4642-x;miR-79-x;miR-9439-x;miR-9855-x;novel-m0023-5p;novel-m0026-5p;novel-m0094-3p;novel-m0154-5p;novel-m0273-3p;novel-m0313-3p;novel-m0335-5p;novel-m0339-3p;novel-m0543-3p;novel-m0547-3p;novel-m0561-5p;novel-m0806-5p;novel-m0828-5p;novel-m0829-5p;novel-m0965-3p;novel-m0976-3p;novel-m0977-5p;novel-m0978-5p;novel-m1368-3p;novel-m1385-5p;n…
XM_019063189.1	ncbi_109045333	PREDICTED: dual specificity protein phosphatase 4-like [Cyprinus carpio]	Environmental Information Processing	Signal transduction	ko04010//MAPK signaling pathway	K04459	-	GO:0008138//protein tyrosine/serine/threonine phosphatase activity;GO:0016788//hydrolase activity, acting on ester bonds;GO:0016787//hydrolase activity;GO:0042578//phosphoric ester hydrolase activity;GO:0003824//catalytic activity;GO:0016791//phosphatase activity;GO:0004721//phosphoprotein phosphatase activity	GO:0019538//protein metabolic process;GO:0036211//protein modification process;GO:0044763//single-organism cellular process;GO:0030154//cell differentiation;GO:0044267//cellular protein metabolic process;GO:0045165//cell fate commitment;GO:0006796//phosphate-containing compound metabolic process;GO:0001708//cell fate specification;GO:0048869//cellular developmental process;GO:0044237//cellular me…	ccr-miR-129;ccr-miR-144;ccr-miR-17-5p;ccr-miR-199-5p;ccr-miR-203a;ccr-miR-20a-5p;ccr-miR-214;ccr-miR-734;miR-1000-x;miR-106-x;miR-144-y;miR-1452-x;miR-1692-x;miR-17-x;miR-199-x;miR-20-x;miR-203-y;miR-2184-x;miR-2192-y;miR-2366-y;miR-3156-y;miR-340-y;miR-423-y;miR-430-y;miR-4303-x;miR-4481-x;miR-490-y;miR-519-y;miR-545-x;miR-5588-x;miR-57-x;miR-64-x;miR-6516-x;miR-6783-x;miR-6948-y;miR-7296-y;miR-…
XM_019063190.1	ncbi_109045334	PREDICTED: LOW QUALITY PROTEIN: serine/threonine-protein phosphatase 6 regulatory ankyrin repeat subunit A-like [Cyprinus carpio]	-	-	-	-	-	-	-	ccr-miR-101b;ccr-miR-133a-3p;ccr-miR-142-3p;ccr-miR-144;ccr-miR-19d;ccr-miR-22a;ccr-miR-22b;ccr-miR-460-5p;ccr-miR-727-5p;miR-133-y;miR-133-z;miR-144-y;miR-1623-x;miR-19-y;miR-216-x;miR-22-y;miR-2317-x;miR-2320-y;miR-2438-x;miR-279-y;miR-300-x;miR-31-x;miR-3244-y;miR-3618-x;miR-3805-y;miR-3966-x;miR-3968-y;miR-452-x;miR-460-x;miR-500-y;miR-502-y;miR-54-y;miR-542-y;miR-5433-y;miR-5588-x;miR-6122-y…
XM_019063191.1	ncbi_109045331	PREDICTED: LOW QUALITY PROTEIN: periplakin-like [Cyprinus carpio]	-	-	-	-	-	-	-	ccr-miR-17-5p;ccr-miR-20a-5p;ccr-miR-29a;ccr-miR-29b;ccr-miR-730;miR-106-x;miR-1296-x;miR-1623-x;miR-17-x;miR-20-x;miR-2575-x;miR-28-y;miR-2860-x;miR-29-y;miR-33-x;miR-345-y;miR-4185-y;miR-4286-x;miR-767-y;miR-8335-y;novel-m0045-3p;novel-m0160-5p;novel-m0234-5p;novel-m0282-5p;novel-m0283-5p;novel-m0314-5p;novel-m0322-3p;novel-m0346-5p;novel-m0347-5p;novel-m0469-3p;novel-m0584-3p;novel-m0605-5p;no…
XM_019063192.1	ncbi_109045335	-	-	-	-	-	-	-	-	miR-216-x;miR-545-y;novel-m0023-5p;novel-m0034-3p;novel-m0083-3p;novel-m0335-5p;novel-m0496-5p;novel-m0561-5p;novel-m0863-5p;novel-m0891-5p;novel-m0892-5p;novel-m1128-5p;novel-m1420-5p;novel-m1457-5p;novel-m1477-3p;novel-m1493-3p;novel-m1537-3p;novel-m1603-5p;novel-m1719-5p;novel-m1790-5p;novel-m1796-3p;novel-m1932-3p;novel-m2021-5p;novel-m2026-3p;novel-m2093-5p;novel-m2166-5p;novel-m2303-5p;nove…
XM_019063193.1	ncbi_109045335	-	-	-	-	-	-	-	-	miR-216-x;miR-545-y;novel-m0023-5p;novel-m0034-3p;novel-m0083-3p;novel-m0335-5p;novel-m0496-5p;novel-m0561-5p;novel-m0863-5p;novel-m0891-5p;novel-m0892-5p;novel-m1128-5p;novel-m1420-5p;novel-m1457-5p;novel-m1477-3p;novel-m1493-3p;novel-m1537-3p;novel-m1603-5p;novel-m1719-5p;novel-m1790-5p;novel-m1796-3p;novel-m1932-3p;novel-m2021-5p;novel-m2026-3p;novel-m2093-5p;novel-m2166-5p;novel-m2303-5p;nove…
XM_019063194.1	ncbi_109045335	PREDICTED: troponin I, slow skeletal muscle-like [Cyprinus carpio]	-	-	-	-	GO:0032991//macromolecular complex;GO:0043234//protein complex	-	-	miR-216-x;miR-545-y;novel-m0023-5p;novel-m0034-3p;novel-m0083-3p;novel-m0335-5p;novel-m0496-5p;novel-m0561-5p;novel-m0863-5p;novel-m0891-5p;novel-m0892-5p;novel-m1128-5p;novel-m1420-5p;novel-m1457-5p;novel-m1477-3p;novel-m1493-3p;novel-m1537-3p;novel-m1603-5p;novel-m1719-5p;novel-m1790-5p;novel-m1796-3p;novel-m1932-3p;novel-m2021-5p;novel-m2026-3p;novel-m2093-5p;novel-m2166-5p;novel-m2303-5p;nove…
XM_019063195.1	ncbi_109045336	PREDICTED: alpha-N-acetylneuraminide alpha-2,8-sialyltransferase-like [Cyprinus carpio]	Metabolism	Glycan biosynthesis and metabolism	ko00601//Glycosphingolipid biosynthesis - lacto and neolacto series;ko00604//Glycosphingolipid biosynthesis - ganglio series;ko00603//Glycosphingolipid biosynthesis - globo series	K03371	GO:0098588//bounding membrane of organelle;GO:0031090//organelle membrane;GO:0031300//intrinsic component of organelle membrane;GO:0044424//intracellular part;GO:0043231//intracellular membrane-bounded organelle;GO:0012505//endomembrane system;GO:0031228//intrinsic component of Golgi membrane;GO:0005623//cell;GO:0044446//intracellular organelle part;GO:0043227//membrane-bounded organelle;GO:00160…	GO:0016740//transferase activity;GO:0016757//transferase activity, transferring glycosyl groups;GO:0003824//catalytic activity	GO:0036211//protein modification process;GO:0043170//macromolecule metabolic process;GO:0044260//cellular macromolecule metabolic process;GO:0043412//macromolecule modification;GO:0044238//primary metabolic process;GO:0009987//cellular process;GO:0044267//cellular protein metabolic process;GO:0019538//protein metabolic process;GO:0071704//organic substance metabolic process;GO:0006464//cellular p…	ccr-miR-132a;ccr-miR-17-3p;ccr-miR-181a;ccr-miR-181b;ccr-miR-182-3p;ccr-miR-182-5p;ccr-miR-194;ccr-miR-200a;ccr-miR-200b;ccr-miR-210;ccr-miR-217;ccr-miR-23a;ccr-miR-23b;ccr-miR-429;ccr-miR-725;miR-1329-x;miR-141-y;miR-17-y;miR-181-x;miR-182-x;miR-194-x;miR-200-y;miR-200-z;miR-210-y;miR-210-z;miR-212-x;miR-217-x;miR-223-x;miR-23-y;miR-2478-y;miR-2686-y;miR-3431-x;miR-3963-x;miR-411-y;miR-423-x;miR…
XM_019063196.1	ncbi_109045337	PREDICTED: LOW QUALITY PROTEIN: WD repeat-containing protein 41-like [Cyprinus carpio]	-	-	-	-	-	-	-	miR-124-x;miR-451-y;miR-4770-y;miR-6516-x;novel-m0101-3p;novel-m0342-3p;novel-m0550-3p;novel-m0553-3p;novel-m0733-3p;novel-m1028-5p;novel-m1425-3p;novel-m1516-5p;novel-m1706-3p;novel-m1780-3p;novel-m1784-5p;novel-m2052-3p;novel-m2402-5p;novel-m2568-5p;novel-m2579-5p;novel-m2677-5p;novel-m2847-5p;novel-m3004-5p
XM_019063197.1	ncbi_109045338	PREDICTED: homeobox protein orthopedia B-like isoform X1 [Cyprinus carpio]	-	-	-	-	GO:0043231//intracellular membrane-bounded organelle;GO:0005623//cell;GO:0044424//intracellular part;GO:0043227//membrane-bounded organelle;GO:0043226//organelle;GO:0044464//cell part;GO:0043229//intracellular organelle;GO:0005622//intracellular	GO:1901363//heterocyclic compound binding;GO:0003677//DNA binding;GO:0097159//organic cyclic compound binding;GO:0003676//nucleic acid binding;GO:0005488//binding	GO:0007275//multicellular organism development;GO:0048731//system development;GO:0048869//cellular developmental process;GO:0048699//generation of neurons;GO:0007399//nervous system development;GO:0022008//neurogenesis;GO:0021515//cell differentiation in spinal cord;GO:0048856//anatomical structure development;GO:0044699//single-organism process;GO:0048666//neuron development;GO:0050789//regulati…	ccr-miR-132a;ccr-miR-17-5p;ccr-miR-20a-5p;ccr-miR-430;ccr-miR-93;miR-106-x;miR-1451-x;miR-17-x;miR-20-x;miR-212-y;miR-2192-y;miR-2484-y;miR-410-y;miR-4185-y;miR-4869-x;miR-5589-y;miR-5877-x;miR-6580-x;miR-7-y;miR-7225-x;miR-8279-y;novel-m0024-3p;novel-m0029-5p;novel-m0030-5p;novel-m0125-5p;novel-m0156-3p;novel-m0166-3p;novel-m0173-3p;novel-m0194-3p;novel-m0228-5p;novel-m0315-3p;novel-m0361-5p;nov…
XM_019063198.1	ncbi_109045338	-	-	-	-	-	-	-	-	ccr-miR-132a;ccr-miR-17-5p;ccr-miR-20a-5p;ccr-miR-430;ccr-miR-93;miR-106-x;miR-1451-x;miR-17-x;miR-20-x;miR-212-y;miR-2192-y;miR-2484-y;miR-410-y;miR-4185-y;miR-4869-x;miR-5589-y;miR-5877-x;miR-6580-x;miR-7-y;miR-7225-x;miR-8279-y;novel-m0024-3p;novel-m0029-5p;novel-m0030-5p;novel-m0125-5p;novel-m0156-3p;novel-m0166-3p;novel-m0173-3p;novel-m0194-3p;novel-m0228-5p;novel-m0315-3p;novel-m0361-5p;nov…
XM_019063199.1	ncbi_109045339	PREDICTED: homeobox protein orthopedia B-like [Cyprinus carpio]	-	-	-	-	GO:0043231//intracellular membrane-bounded organelle;GO:0043226//organelle;GO:0044464//cell part;GO:0044424//intracellular part;GO:0043227//membrane-bounded organelle;GO:0005623//cell;GO:0043229//intracellular organelle;GO:0005622//intracellular	GO:0003677//DNA binding;GO:0097159//organic cyclic compound binding;GO:0003676//nucleic acid binding;GO:0005488//binding;GO:1901363//heterocyclic compound binding	GO:0050896//response to stimulus;GO:0009628//response to abiotic stimulus;GO:0044707//single-multicellular organism process;GO:0009987//cellular process;GO:0048666//neuron development;GO:0019222//regulation of metabolic process;GO:0060255//regulation of macromolecule metabolic process;GO:0048513//animal organ development;GO:0030154//cell differentiation;GO:0021515//cell differentiation in spinal …	ccr-miR-132a;ccr-miR-17-5p;ccr-miR-20a-5p;ccr-miR-430;ccr-miR-93;miR-106-x;miR-1451-x;miR-17-x;miR-20-x;miR-212-y;miR-2192-y;miR-2484-y;miR-361-x;miR-410-y;miR-4757-y;miR-5589-y;miR-6948-y;miR-81-y;miR-8279-y;miR-8835-x;novel-m0024-3p;novel-m0029-5p;novel-m0030-5p;novel-m0051-3p;novel-m0147-5p;novel-m0228-5p;novel-m0266-5p;novel-m0318-3p;novel-m0361-5p;novel-m0398-5p;novel-m0428-3p;novel-m0440-5p…
XM_019063200.1	ncbi_109045341	PREDICTED: tubulin-specific chaperone A-like [Cyprinus carpio]	-	-	-	-	-	GO:0005515//protein binding;GO:0005488//binding	GO:0043933//macromolecular complex subunit organization;GO:0034622//cellular macromolecular complex assembly;GO:0043623//cellular protein complex assembly;GO:0009987//cellular process;GO:0070271//protein complex biogenesis;GO:0071840//cellular component organization or biogenesis;GO:0006461//protein complex assembly;GO:0044085//cellular component biogenesis;GO:0016043//cellular component organiza…	ccr-miR-182-3p;ccr-miR-203a;ccr-miR-203b-3p;ccr-miR-30b;ccr-miR-734;miR-2-y;miR-203-y;miR-545-x;miR-734-y;miR-7971-y;miR-8335-y;miR-967-x;novel-m0022-3p;novel-m0056-5p;novel-m0077-3p;novel-m0117-3p;novel-m0126-5p;novel-m0162-5p;novel-m0165-3p;novel-m0267-3p;novel-m0362-5p;novel-m0376-5p;novel-m0377-5p;novel-m0378-5p;novel-m0379-5p;novel-m0380-5p;novel-m0381-5p;novel-m0382-5p;novel-m0383-5p;novel-…
XM_019063201.1	ncbi_109045340	cytokine-like nuclear factor n-pac isoform 6-like protein [Camelus ferus]	-	-	-	-	GO:0005623//cell;GO:0043227//membrane-bounded organelle;GO:0043229//intracellular organelle;GO:0043226//organelle;GO:0043231//intracellular membrane-bounded organelle;GO:0005622//intracellular;GO:0044424//intracellular part;GO:0044464//cell part	GO:0005515//protein binding;GO:0016616//oxidoreductase activity, acting on the CH-OH group of donors, NAD or NADP as acceptor;GO:0042393//histone binding;GO:0003824//catalytic activity;GO:0005488//binding;GO:0016491//oxidoreductase activity;GO:0016614//oxidoreductase activity, acting on CH-OH group of donors;GO:0048037//cofactor binding	GO:0044710//single-organism metabolic process;GO:0044699//single-organism process;GO:0008152//metabolic process	ccr-miR-130b;ccr-miR-148;ccr-miR-200a;ccr-miR-200b;ccr-miR-25;ccr-miR-301a;ccr-miR-363;ccr-miR-429;ccr-miR-729;ccr-miR-92a;miR-130-y;miR-1354-x;miR-141-y;miR-148-y;miR-152-y;miR-1667-y;miR-185-x;miR-200-y;miR-200-z;miR-218-y;miR-2478-y;miR-25-y;miR-301-y;miR-363-y;miR-369-y;miR-374-x;miR-3920-y;miR-3963-x;miR-4185-y;miR-429-y;miR-45-y;miR-500-y;miR-502-y;miR-532-y;miR-65-x;miR-6529-x;miR-6948-x;m…
XM_019063202.1	ncbi_109045342	PREDICTED: eukaryotic initiation factor 4A-III-like [Cyprinus carpio]	Genetic Information Processing	Translation;Transcription	ko03013//RNA transport;ko03040//Spliceosome;ko03015//mRNA surveillance pathway	K13025	GO:0031981//nuclear lumen;GO:0016604//nuclear body;GO:0005634//nucleus;GO:0044422//organelle part;GO:0043233//organelle lumen;GO:0043231//intracellular membrane-bounded organelle;GO:0043227//membrane-bounded organelle;GO:0031974//membrane-enclosed lumen;GO:0005654//nucleoplasm;GO:0044464//cell part;GO:0043226//organelle;GO:0044446//intracellular organelle part;GO:0044451//nucleoplasm part;GO:0070…	GO:0003676//nucleic acid binding;GO:0016818//hydrolase activity, acting on acid anhydrides, in phosphorus-containing anhydrides;GO:0003824//catalytic activity;GO:0016817//hydrolase activity, acting on acid anhydrides;GO:0017111//nucleoside-triphosphatase activity;GO:0036094//small molecule binding;GO:0001883//purine nucleoside binding;GO:0097367//carbohydrate derivative binding;GO:0032550//purine…	GO:0044270//cellular nitrogen compound catabolic process;GO:0006725//cellular aromatic compound metabolic process;GO:0050684//regulation of mRNA processing;GO:0051171//regulation of nitrogen compound metabolic process;GO:0010468//regulation of gene expression;GO:0050794//regulation of cellular process;GO:0019219//regulation of nucleobase-containing compound metabolic process;GO:0008152//metabolic…	novel-m0430-5p;novel-m0753-5p
XM_019063203.1	ncbi_109045344	-	-	-	-	-	-	-	-	ccr-miR-122;ccr-miR-203b-3p;miR-122-x;miR-151-y;miR-2-y;miR-545-x;miR-7225-x;miR-8890-x;novel-m0041-5p;novel-m0435-5p;novel-m0462-3p;novel-m0496-5p;novel-m0778-5p;novel-m0861-5p;novel-m0895-3p;novel-m1276-5p;novel-m1608-5p;novel-m1609-5p;novel-m1639-3p;novel-m1718-3p;novel-m1819-5p;novel-m1836-5p;novel-m1892-3p;novel-m1955-3p;novel-m2504-5p;novel-m3241-5p
XM_019063204.1	ncbi_109045344	PREDICTED: tubulin-specific chaperone A-like isoform X1 [Cyprinus carpio]	-	-	-	-	-	GO:0005515//protein binding;GO:0005488//binding;GO:0008092//cytoskeletal protein binding	GO:0034622//cellular macromolecular complex assembly;GO:0006461//protein complex assembly;GO:0022607//cellular component assembly;GO:0065003//macromolecular complex assembly;GO:0009987//cellular process;GO:0043933//macromolecular complex subunit organization;GO:0071840//cellular component organization or biogenesis;GO:0071822//protein complex subunit organization;GO:0070271//protein complex bioge…	ccr-miR-183;ccr-miR-217;ccr-miR-22b;ccr-miR-7132;miR-1452-x;miR-21-y;miR-217-x;miR-218-y;miR-2187-x;miR-3120-y;miR-361-x;miR-3759-y;miR-411-x;miR-4303-x;miR-449-x;miR-494-y;miR-499-y;miR-545-x;miR-5728-x;miR-5895-x;miR-6948-y;miR-8485-y;miR-9277-y;novel-m0027-3p;novel-m0039-5p;novel-m0041-5p;novel-m0096-3p;novel-m0143-3p;novel-m0144-3p;novel-m0198-5p;novel-m0211-5p;novel-m0227-5p;novel-m0322-3p;n…
XM_019063205.1	ncbi_109045345	PREDICTED: LOW QUALITY PROTEIN: calfacilitin-like [Cyprinus carpio]	-	-	-	-	GO:0016020//membrane;GO:0031224//intrinsic component of membrane;GO:0044425//membrane part	-	-	ccr-miR-129;ccr-miR-132a;ccr-miR-722;miR-183-y;miR-188-x;miR-212-y;miR-2187-y;miR-339-x;miR-3475-y;miR-3604-x;miR-374-y;miR-409-y;miR-4334-y;miR-4457-y;miR-5334-y;miR-660-x;miR-753-y;miR-81-y;miR-874-y;miR-9138-x;miR-9153-y;novel-m0070-3p;novel-m0164-3p;novel-m0166-3p;novel-m0194-3p;novel-m0195-5p;novel-m0287-5p;novel-m0459-3p;novel-m0477-5p;novel-m0518-5p;novel-m0541-5p;novel-m0570-5p;novel-m065…
XM_019063206.1	ncbi_109045349	PREDICTED: magnesium transporter NIPA2-like [Cyprinus carpio]	-	-	-	-	GO:0031224//intrinsic component of membrane;GO:0016020//membrane;GO:0044425//membrane part	-	GO:1902578//single-organism localization;GO:0051179//localization;GO:0051234//establishment of localization;GO:0044765//single-organism transport;GO:0070838//divalent metal ion transport;GO:0044699//single-organism process;GO:0006810//transport;GO:0030001//metal ion transport;GO:0072511//divalent inorganic cation transport;GO:0006811//ion transport;GO:0006812//cation transport	ccr-miR-155;ccr-miR-16a;ccr-miR-16b;ccr-miR-16c;ccr-miR-194;ccr-miR-214;ccr-miR-217;ccr-miR-727-5p;miR-148-x;miR-152-x;miR-155-x;miR-16-x;miR-194-x;miR-217-x;miR-2575-x;miR-30-y;miR-421-y;miR-457-x;miR-727-x;novel-m0054-5p;novel-m0094-3p;novel-m0265-5p;novel-m0329-3p;novel-m0336-3p;novel-m0502-5p;novel-m0526-3p;novel-m0713-3p;novel-m0728-3p;novel-m0805-5p;novel-m0828-5p;novel-m0829-5p;novel-m1285…
XM_019063207.1	ncbi_109045350	PREDICTED: glutamate receptor 1-like isoform X1 [Cyprinus carpio]	Environmental Information Processing	Signaling molecules and interaction	ko04080//Neuroactive ligand-receptor interaction	K05197	-	-	-	ccr-miR-17-3p;ccr-miR-20a-3p;ccr-miR-25;ccr-miR-92a;miR-17-y;miR-20-y;miR-2270-x;miR-2366-y;miR-25-y;miR-3120-y;miR-32-x;miR-3244-y;miR-33-y;miR-4028-y;miR-6529-x;miR-9153-y;miR-92-y;miR-9338-y;novel-m0055-5p;novel-m0073-5p;novel-m0174-3p;novel-m0227-5p;novel-m0245-3p;novel-m0264-5p;novel-m0304-5p;novel-m0318-3p;novel-m0329-3p;novel-m0468-3p;novel-m0501-3p;novel-m0709-3p;novel-m0803-3p;novel-m080…
XM_019063208.1	ncbi_109045350	-	-	-	-	-	-	-	-	ccr-miR-17-3p;ccr-miR-20a-3p;ccr-miR-25;ccr-miR-92a;miR-17-y;miR-20-y;miR-2270-x;miR-2366-y;miR-25-y;miR-3120-y;miR-32-x;miR-3244-y;miR-33-y;miR-4028-y;miR-6529-x;miR-9153-y;miR-92-y;miR-9338-y;novel-m0055-5p;novel-m0073-5p;novel-m0174-3p;novel-m0227-5p;novel-m0245-3p;novel-m0264-5p;novel-m0304-5p;novel-m0318-3p;novel-m0329-3p;novel-m0468-3p;novel-m0501-3p;novel-m0709-3p;novel-m0803-3p;novel-m080…
XM_019063209.1	ncbi_109045351	PREDICTED: LOW QUALITY PROTEIN: FAST kinase domain-containing protein 5, mitochondrial [Cyprinus carpio]	-	-	-	-	-	-	-	miR-1667-y;miR-3120-y;miR-451-y;miR-490-y;novel-m0237-3p;novel-m0746-5p;novel-m1524-5p;novel-m1709-3p;novel-m2449-5p;novel-m2608-3p
XM_019063210.1	ncbi_109045352	PREDICTED: HAUS augmin-like complex subunit 4 [Cyprinus carpio]	-	-	-	-	GO:0043234//protein complex;GO:0032991//macromolecular complex;GO:0043229//intracellular organelle;GO:0043228//non-membrane-bounded organelle;GO:0044446//intracellular organelle part;GO:0044422//organelle part;GO:0044464//cell part;GO:0015630//microtubule cytoskeleton;GO:0044424//intracellular part;GO:0005622//intracellular;GO:0043226//organelle;GO:0005875//microtubule associated complex;GO:00444…	-	GO:0044699//single-organism process;GO:0022607//cellular component assembly;GO:0006461//protein complex assembly;GO:0006996//organelle organization;GO:0071840//cellular component organization or biogenesis;GO:0007017//microtubule-based process;GO:0009987//cellular process;GO:0070271//protein complex biogenesis;GO:1902589//single-organism organelle organization;GO:0000226//microtubule cytoskeleton…	ccr-miR-214;miR-345-x;miR-4757-y;miR-542-y;miR-708-y;miR-7264-y;miR-9308-x;novel-m0253-5p;novel-m0410-3p;novel-m0429-5p;novel-m0468-3p;novel-m0532-3p;novel-m0684-5p;novel-m0733-3p;novel-m0882-5p;novel-m0965-5p;novel-m0979-5p;novel-m1037-3p;novel-m1077-3p;novel-m1096-3p;novel-m1117-3p;novel-m1124-3p;novel-m1228-5p;novel-m1246-3p;novel-m1319-5p;novel-m1368-5p;novel-m1370-3p;novel-m1446-3p;novel-m14…
XM_019063211.1	ncbi_109045353	PREDICTED: endonuclease domain-containing 1 protein-like [Cyprinus carpio]	-	-	-	-	-	-	-	ccr-miR-25;ccr-miR-363;ccr-miR-430;ccr-miR-92a;miR-144-x;miR-25-y;miR-32-x;miR-363-y;miR-378-z;miR-92-y;novel-m0025-3p;novel-m0177-5p;novel-m0178-5p;novel-m0179-5p;novel-m0203-5p;novel-m0287-5p;novel-m0507-5p;novel-m0508-5p;novel-m0644-5p;novel-m0658-5p;novel-m0806-5p;novel-m0837-3p;novel-m0844-5p;novel-m0873-5p;novel-m0927-3p;novel-m0930-3p;novel-m0946-5p;novel-m1163-5p;novel-m1171-5p;novel-m119…
XM_019063212.1	ncbi_109045354	PREDICTED: DDRGK domain-containing protein 1 isoform X1 [Cyprinus carpio]	-	-	-	-	-	-	-	ccr-miR-459-3p;ccr-miR-489;miR-1354-x;miR-1662-x;miR-324-x;miR-459-y;miR-489-y;miR-64-x;miR-6543-y;miR-7225-x;miR-723-y;miR-81-y;novel-m0051-3p;novel-m0126-5p;novel-m0166-3p;novel-m0194-3p;novel-m0406-3p;novel-m0456-3p;novel-m0496-5p;novel-m0499-3p;novel-m0589-5p;novel-m0629-3p;novel-m0679-5p;novel-m0709-3p;novel-m0779-5p;novel-m0820-3p;novel-m1015-5p;novel-m1040-3p;novel-m1097-3p;novel-m1205-3p;…
XM_019063213.1	ncbi_109045354	-	-	-	-	-	-	-	-	ccr-miR-459-3p;ccr-miR-489;miR-1354-x;miR-1662-x;miR-324-x;miR-459-y;miR-489-y;miR-64-x;miR-6543-y;miR-7225-x;miR-723-y;miR-81-y;novel-m0051-3p;novel-m0126-5p;novel-m0166-3p;novel-m0194-3p;novel-m0406-3p;novel-m0456-3p;novel-m0496-5p;novel-m0499-3p;novel-m0589-5p;novel-m0629-3p;novel-m0679-5p;novel-m0709-3p;novel-m0779-5p;novel-m0820-3p;novel-m1015-5p;novel-m1040-3p;novel-m1097-3p;novel-m1205-3p;…
XM_019063214.1	ncbi_109045355	PREDICTED: transcription factor Adf-1-like [Takifugu rubripes]	-	-	-	-	-	-	-	ccr-miR-129;ccr-miR-193a;ccr-miR-23b;miR-1559-x;miR-193-y;miR-5119-y;miR-7-y;miR-8364-x;miR-9226-y;novel-m0058-3p;novel-m0065-3p;novel-m0157-3p;novel-m0195-5p;novel-m0241-3p;novel-m0360-3p;novel-m0406-3p;novel-m0629-3p;novel-m0654-5p;novel-m0821-3p;novel-m0834-3p;novel-m0975-3p;novel-m1028-3p;novel-m1214-3p;novel-m1402-5p;novel-m1653-3p;novel-m1938-5p;novel-m2171-5p;novel-m2226-3p;novel-m2376-5p;…
XM_019063215.1	ncbi_109045356	-	-	-	-	-	-	-	-	ccr-miR-142-3p;ccr-miR-155;ccr-miR-183;miR-1329-x;miR-142-y;miR-149-x;miR-1842-x;miR-2467-x;miR-4114-x;miR-6938-y;miR-6950-x;miR-750-y;miR-7886-y;miR-8079-x;miR-8282-y;miR-9130-x;novel-m0023-5p;novel-m0307-3p;novel-m0335-5p;novel-m0351-3p;novel-m0394-5p;novel-m0395-5p;novel-m0406-3p;novel-m0441-5p;novel-m0445-5p;novel-m0487-3p;novel-m0561-5p;novel-m0568-5p;novel-m0580-3p;novel-m0629-3p;novel-m064…
XM_019063216.1	ncbi_109045356	PREDICTED: nuclear body protein SP140-like protein isoform X3 [Cyprinus carpio]	-	-	-	-	-	-	-	ccr-miR-142-3p;ccr-miR-155;ccr-miR-183;miR-1329-x;miR-142-y;miR-149-x;miR-1842-x;miR-2467-x;miR-4114-x;miR-6938-y;miR-6950-x;miR-750-y;miR-7886-y;miR-8079-x;miR-8282-y;miR-9130-x;novel-m0023-5p;novel-m0307-3p;novel-m0335-5p;novel-m0351-3p;novel-m0394-5p;novel-m0395-5p;novel-m0406-3p;novel-m0441-5p;novel-m0445-5p;novel-m0487-3p;novel-m0561-5p;novel-m0568-5p;novel-m0580-3p;novel-m0629-3p;novel-m064…
XM_019063217.1	ncbi_109045356	-	-	-	-	-	-	-	-	ccr-miR-142-3p;ccr-miR-155;ccr-miR-183;miR-1329-x;miR-142-y;miR-149-x;miR-1842-x;miR-2467-x;miR-4114-x;miR-6938-y;miR-6950-x;miR-750-y;miR-7886-y;miR-8079-x;miR-8282-y;miR-9130-x;novel-m0023-5p;novel-m0307-3p;novel-m0335-5p;novel-m0351-3p;novel-m0394-5p;novel-m0395-5p;novel-m0406-3p;novel-m0441-5p;novel-m0445-5p;novel-m0487-3p;novel-m0561-5p;novel-m0568-5p;novel-m0580-3p;novel-m0629-3p;novel-m064…
XM_019063218.1	ncbi_109045356	-	-	-	-	-	-	-	-	ccr-miR-142-3p;ccr-miR-155;ccr-miR-183;miR-1329-x;miR-142-y;miR-149-x;miR-1842-x;miR-2467-x;miR-4114-x;miR-6938-y;miR-6950-x;miR-750-y;miR-7886-y;miR-8079-x;miR-8282-y;miR-9130-x;novel-m0023-5p;novel-m0307-3p;novel-m0335-5p;novel-m0351-3p;novel-m0394-5p;novel-m0395-5p;novel-m0406-3p;novel-m0441-5p;novel-m0445-5p;novel-m0487-3p;novel-m0561-5p;novel-m0568-5p;novel-m0580-3p;novel-m0629-3p;novel-m064…
XM_019063219.1	ncbi_109045358	PREDICTED: transmembrane protein 127-like [Cyprinus carpio]	-	-	-	-	-	-	-	ccr-miR-1;ccr-miR-144;ccr-miR-214;ccr-miR-27c-5p;ccr-miR-365;miR-1-y;miR-11-y;miR-144-y;miR-148-x;miR-1635-x;miR-1788-y;miR-191-y;miR-192-y;miR-2187-x;miR-2686-y;miR-279-y;miR-3009-y;miR-3228-x;miR-3805-y;miR-4028-y;miR-6938-y;miR-6948-x;miR-7-y;miR-70-y;miR-7264-y;miR-753-y;miR-8364-x;miR-8434-x;miR-9547-y;novel-m0022-3p;novel-m0029-5p;novel-m0030-5p;novel-m0033-5p;novel-m0039-3p;novel-m0077-3p;…
XM_019063220.1	ncbi_109045357	PREDICTED: tRNA-dihydrouridine(16/17) synthase [NAD(P)(+)]-like [Cyprinus carpio]	-	-	-	-	-	GO:0016627//oxidoreductase activity, acting on the CH-CH group of donors;GO:0016491//oxidoreductase activity;GO:0003824//catalytic activity	GO:0043170//macromolecule metabolic process;GO:0006399//tRNA metabolic process;GO:0006725//cellular aromatic compound metabolic process;GO:0090304//nucleic acid metabolic process;GO:0044238//primary metabolic process;GO:0044699//single-organism process;GO:0006807//nitrogen compound metabolic process;GO:0016070//RNA metabolic process;GO:0071704//organic substance metabolic process;GO:0006139//nucl…	ccr-miR-148;ccr-miR-203b-3p;ccr-miR-459-5p;ccr-miR-7a;ccr-miR-7b;miR-1452-x;miR-148-y;miR-1684-y;miR-186-x;miR-21-y;miR-223-x;miR-2557-x;miR-574-y;miR-5869-y;miR-6938-y;miR-7388-y;miR-967-x;novel-m0025-3p;novel-m0035-3p;novel-m0036-3p;novel-m0041-5p;novel-m0047-5p;novel-m0073-5p;novel-m0103-5p;novel-m0104-5p;novel-m0111-5p;novel-m0116-3p;novel-m0119-3p;novel-m0127-5p;novel-m0150-5p;novel-m0151-5p…
XM_019063221.1	ncbi_109045359	PREDICTED: transmembrane protein 127-like [Cyprinus carpio]	-	-	-	-	-	-	-	bantam-y;ccr-miR-1;ccr-miR-206;ccr-miR-214;miR-1-y;miR-11-y;miR-145-y;miR-200-y;miR-206-y;miR-214-y;miR-223-y;miR-28-x;miR-30-y;miR-33-y;miR-3805-y;miR-4254-y;miR-545-x;miR-708-x;miR-802-x;miR-81-y;novel-m0118-5p;novel-m0133-5p;novel-m0180-3p;novel-m0224-5p;novel-m0225-5p;novel-m0434-5p;novel-m0477-5p;novel-m0536-5p;novel-m0582-5p;novel-m0681-5p;novel-m0790-3p;novel-m0855-3p;novel-m0888-5p;novel-…
XM_019063222.1	ncbi_109045359	-	-	-	-	-	-	-	-	bantam-y;ccr-miR-1;ccr-miR-206;ccr-miR-214;miR-1-y;miR-11-y;miR-145-y;miR-200-y;miR-206-y;miR-214-y;miR-223-y;miR-28-x;miR-30-y;miR-33-y;miR-3805-y;miR-4254-y;miR-545-x;miR-708-x;miR-802-x;miR-81-y;novel-m0118-5p;novel-m0133-5p;novel-m0180-3p;novel-m0224-5p;novel-m0225-5p;novel-m0434-5p;novel-m0477-5p;novel-m0536-5p;novel-m0582-5p;novel-m0681-5p;novel-m0790-3p;novel-m0855-3p;novel-m0888-5p;novel-…
XM_019063223.1	ncbi_109045360	PREDICTED: nuclear body protein SP140-like protein [Cyprinus carpio]	-	-	-	-	-	-	-	ccr-miR-129;ccr-miR-182-5p;ccr-miR-203b-3p;ccr-miR-457b;ccr-miR-722;miR-1299-y;miR-136-y;miR-182-x;miR-214-x;miR-2557-x;miR-381-y;miR-516-x;miR-5433-y;miR-6516-x;miR-750-y;miR-8434-x;novel-m0002-5p;novel-m0023-5p;novel-m0038-5p;novel-m0039-5p;novel-m0097-5p;novel-m0111-5p;novel-m0112-5p;novel-m0125-5p;novel-m0131-5p;novel-m0133-5p;novel-m0211-5p;novel-m0227-5p;novel-m0280-5p;novel-m0335-5p;novel-…
XM_019063225.1	ncbi_109045362	PREDICTED: 11-cis retinol dehydrogenase-like [Cyprinus carpio]	-	-	-	-	-	GO:0003824//catalytic activity;GO:0016614//oxidoreductase activity, acting on CH-OH group of donors;GO:0016616//oxidoreductase activity, acting on the CH-OH group of donors, NAD or NADP as acceptor;GO:0016491//oxidoreductase activity	GO:0072358//cardiovascular system development;GO:0044238//primary metabolic process;GO:0003143//embryonic heart tube morphogenesis;GO:0032502//developmental process;GO:0035239//tube morphogenesis;GO:0048598//embryonic morphogenesis;GO:0048863//stem cell differentiation;GO:0009790//embryo development;GO:0014031//mesenchymal cell development;GO:0048729//tissue morphogenesis;GO:0048736//appendage de…	ccr-miR-126-5p;ccr-miR-457a;miR-126-x;miR-2192-y;novel-m0116-3p;novel-m0393-5p;novel-m0555-5p;novel-m0556-5p;novel-m0568-5p;novel-m0727-5p;novel-m0878-3p;novel-m1125-5p;novel-m1303-3p;novel-m1379-5p;novel-m1907-5p;novel-m2090-5p;novel-m2101-3p;novel-m2274-5p;novel-m2275-5p;novel-m2387-5p;novel-m2427-5p;novel-m2460-5p;novel-m2528-3p;novel-m2698-5p;novel-m2705-3p;novel-m2706-3p;novel-m2804-5p;novel…
XM_019063226.1	ncbi_109045364	PREDICTED: interleukin-8-like [Cyprinus carpio]	Organismal Systems;Environmental Information Processing;Human Diseases	Endocrine and metabolic diseases;Signaling molecules and interaction;Infectious diseases;Immune system	ko04060//Cytokine-cytokine receptor interaction;ko04933//AGE-RAGE signaling pathway in diabetic complications;ko05132//Salmonella infection;ko04620//Toll-like receptor signaling pathway;ko04622//RIG-I-like receptor signaling pathway;ko04621//NOD-like receptor signaling pathway	K10030	-	GO:0005488//binding;GO:0005125//cytokine activity;GO:0005515//protein binding;GO:0005102//receptor binding	GO:0001775//cell activation;GO:0006935//chemotaxis;GO:0045321//leukocyte activation;GO:0048870//cell motility;GO:0042330//taxis;GO:0044763//single-organism cellular process;GO:0009987//cellular process;GO:0070887//cellular response to chemical stimulus;GO:0006928//movement of cell or subcellular component;GO:0002376//immune system process;GO:0040011//locomotion;GO:0050896//response to stimulus;GO…	ccr-miR-217;miR-217-x;miR-451-y;miR-8242-y;novel-m0034-3p;novel-m0053-5p;novel-m0080-5p;novel-m0254-3p;novel-m0375-3p;novel-m0396-5p;novel-m0437-5p;novel-m0456-3p;novel-m0471-5p;novel-m0499-3p;novel-m0667-5p;novel-m0880-3p;novel-m0932-3p;novel-m0959-3p;novel-m0987-3p;novel-m1021-5p;novel-m1045-3p;novel-m1147-5p;novel-m1195-5p;novel-m1402-5p;novel-m1530-5p;novel-m1547-3p;novel-m1553-5p;novel-m1704…
XM_019063227.1	ncbi_109045365	PREDICTED: interleukin-8-like [Cyprinus carpio]	Environmental Information Processing;Human Diseases;Organismal Systems	Endocrine and metabolic diseases;Signaling molecules and interaction;Immune system;Infectious diseases	ko04060//Cytokine-cytokine receptor interaction;ko04933//AGE-RAGE signaling pathway in diabetic complications;ko05132//Salmonella infection;ko04620//Toll-like receptor signaling pathway;ko04622//RIG-I-like receptor signaling pathway;ko04621//NOD-like receptor signaling pathway	K10030	-	-	-	ccr-miR-143;ccr-miR-146a;miR-143-y;miR-146-x;miR-3244-y;miR-4770-y;miR-6516-y;miR-6992-y;miR-802-x;miR-8159-x;novel-m0022-3p;novel-m0077-3p;novel-m0092-3p;novel-m0101-3p;novel-m0117-3p;novel-m0165-3p;novel-m0264-5p;novel-m0265-5p;novel-m0284-3p;novel-m0342-3p;novel-m0393-5p;novel-m0477-5p;novel-m0501-3p;novel-m0550-3p;novel-m0553-3p;novel-m0653-3p;novel-m0757-3p;novel-m0819-3p;novel-m0830-5p;nove…
XM_019063228.1	ncbi_109045367	ProSAP-interacting protein 1 [Larimichthys crocea]	-	-	-	-	-	-	-	ccr-miR-125b;ccr-miR-125c;ccr-miR-23b;ccr-miR-29a;ccr-miR-29b;ccr-miR-489;lin-4-x;miR-125-x;miR-23-y;miR-2317-x;miR-29-y;miR-351-x;miR-3968-y;miR-4324-y;miR-4337-x;miR-489-y;miR-6950-x;miR-723-y;miR-7451-y;miR-7552-y;miR-8485-y;miR-9299-x;novel-m0010-5p;novel-m0045-3p;novel-m0062-5p;novel-m0195-5p;novel-m0204-5p;novel-m0429-5p;novel-m0525-5p;novel-m0594-5p;novel-m0597-5p;novel-m0632-5p;novel-m065…
XM_019063229.1	ncbi_109045368	PREDICTED: retinol dehydrogenase 7-like [Cyprinus carpio]	-	-	-	-	-	GO:0016616//oxidoreductase activity, acting on the CH-OH group of donors, NAD or NADP as acceptor;GO:0016491//oxidoreductase activity;GO:0016614//oxidoreductase activity, acting on CH-OH group of donors;GO:0003824//catalytic activity	GO:0006629//lipid metabolic process;GO:0044767//single-organism developmental process;GO:0001523//retinoid metabolic process;GO:0048468//cell development;GO:0031016//pancreas development;GO:0033333//fin development;GO:0048562//embryonic organ morphogenesis;GO:0048762//mesenchymal cell differentiation;GO:0030154//cell differentiation;GO:0048869//cellular developmental process;GO:0006721//terpenoid…	ccr-miR-129;ccr-miR-17-3p;ccr-miR-190;ccr-miR-20a-3p;ccr-miR-722;miR-17-y;miR-190-x;miR-20-y;miR-2320-y;miR-30-y;novel-m0257-3p;novel-m0263-3p;novel-m0305-3p;novel-m0488-3p;novel-m0501-3p;novel-m0531-3p;novel-m0613-3p;novel-m0635-3p;novel-m0636-3p;novel-m0637-3p;novel-m0748-5p;novel-m0841-5p;novel-m0842-5p;novel-m0885-3p;novel-m0939-3p;novel-m0961-3p;novel-m0983-3p;novel-m1023-3p;novel-m1024-3p;n…
XM_019063230.1	ncbi_109045369	PREDICTED: sodium-dependent proline transporter-like [Cyprinus carpio]	-	-	-	-	-	GO:0005215//transporter activity;GO:0005326//neurotransmitter transporter activity;GO:0022857//transmembrane transporter activity;GO:0015291//secondary active transmembrane transporter activity;GO:0022804//active transmembrane transporter activity	GO:0044699//single-organism process;GO:0051179//localization;GO:1902578//single-organism localization;GO:0006810//transport;GO:0044765//single-organism transport;GO:0051234//establishment of localization	ccr-miR-103;ccr-miR-107;ccr-miR-124a;ccr-miR-139;ccr-miR-203a;miR-103-y;miR-107-y;miR-124-y;miR-139-x;miR-148-x;miR-149-x;miR-150-x;miR-152-x;miR-1662-x;miR-203-y;miR-212-y;miR-2970-x;miR-3968-y;miR-3971-y;miR-409-y;miR-500-x;miR-6363-y;miR-6618-x;miR-9308-x;miR-9855-x;novel-m0022-3p;novel-m0077-3p;novel-m0078-3p;novel-m0117-3p;novel-m0165-3p;novel-m0177-5p;novel-m0178-5p;novel-m0179-5p;novel-m02…
XM_019063231.1	ncbi_109045371	PREDICTED: LOW QUALITY PROTEIN: slit homolog 1 protein-like [Cyprinus carpio]	-	-	-	-	-	GO:0005488//binding;GO:0043167//ion binding;GO:0046872//metal ion binding;GO:0043169//cation binding	GO:0001558//regulation of cell growth;GO:0048812//neuron projection morphogenesis;GO:0009987//cellular process;GO:0051128//regulation of cellular component organization;GO:0065007//biological regulation;GO:0007275//multicellular organism development;GO:0030307//positive regulation of cell growth;GO:0045927//positive regulation of growth;GO:0006935//chemotaxis;GO:0048699//generation of neurons;GO:…	ccr-miR-183;ccr-miR-200a;ccr-miR-200b;ccr-miR-429;miR-11-y;miR-141-y;miR-149-x;miR-191-y;miR-194-y;miR-200-y;miR-218-y;miR-219-y;miR-224-x;miR-2383-y;miR-2774-y;miR-29-x;miR-3009-y;miR-33-y;miR-361-x;miR-4273-x;miR-429-y;miR-4303-x;miR-452-x;miR-4868-y;miR-505-y;miR-65-x;miR-6516-x;miR-7225-x;miR-723-y;miR-7562-x;miR-8-y;miR-8364-x;miR-8890-x;miR-9356-y;novel-m0056-5p;novel-m0143-3p;novel-m0144-3…
XM_019063232.1	ncbi_109045372	PREDICTED: interferon regulatory factor 2-binding protein 2-B [Cyprinus carpio]	-	-	-	-	GO:0005623//cell;GO:0005622//intracellular;GO:0043227//membrane-bounded organelle;GO:0043231//intracellular membrane-bounded organelle;GO:0043226//organelle;GO:0043229//intracellular organelle;GO:0044464//cell part;GO:0044424//intracellular part	-	GO:0010468//regulation of gene expression;GO:0009987//cellular process;GO:0034645//cellular macromolecule biosynthetic process;GO:0044260//cellular macromolecule metabolic process;GO:0019222//regulation of metabolic process;GO:0008152//metabolic process;GO:1901576//organic substance biosynthetic process;GO:0044249//cellular biosynthetic process;GO:0071704//organic substance metabolic process;GO:0…	ccr-miR-124a;ccr-miR-124b;ccr-miR-182-5p;ccr-miR-430;let-7-y;miR-11-y;miR-124-y;miR-182-x;miR-376-y;miR-430-y;miR-57-x;miR-6651-x;miR-669-y;miR-7321-x;miR-8802-x;miR-967-x;novel-m0339-3p;novel-m0502-5p;novel-m0543-3p;novel-m0547-3p;novel-m0584-3p;novel-m0764-5p;novel-m0805-5p;novel-m0976-3p;novel-m1263-5p;novel-m1501-3p;novel-m1517-5p;novel-m1559-3p;novel-m1656-5p;novel-m1731-3p;novel-m1869-5p;no…
XM_019063233.1	ncbi_109045373	PREDICTED: teneurin-2-like isoform X1 [Cyprinus carpio]	-	-	-	-	GO:0016020//membrane;GO:0044425//membrane part;GO:0016021//integral component of membrane;GO:0031224//intrinsic component of membrane	GO:0005488//binding;GO:0005515//protein binding	GO:0071704//organic substance metabolic process;GO:0008152//metabolic process;GO:0050789//regulation of biological process;GO:0050794//regulation of cellular process;GO:0019538//protein metabolic process;GO:0065007//biological regulation;GO:0006508//proteolysis;GO:0043170//macromolecule metabolic process;GO:0044238//primary metabolic process	miR-7971-y;novel-m0362-5p;novel-m2450-5p
XM_019063234.1	ncbi_109045373	-	-	-	-	-	-	-	-	miR-7971-y;novel-m0362-5p;novel-m2450-5p
XM_019063237.1	ncbi_109045377	-	-	-	-	-	-	-	-	ccr-miR-10b;ccr-miR-10c;ccr-miR-10d;ccr-miR-17-5p;ccr-miR-20a-5p;ccr-miR-93;miR-10-x;miR-106-x;miR-143-x;miR-17-x;miR-20-x;miR-2438-x;miR-31-x;miR-519-y;miR-72-x;miR-93-x;novel-m0135-3p;novel-m0136-3p;novel-m0137-3p;novel-m0138-3p;novel-m0139-3p;novel-m0373-3p;novel-m0502-5p;novel-m0805-5p;novel-m1008-5p;novel-m1517-5p;novel-m1541-3p;novel-m1559-3p;novel-m1631-5p;novel-m1820-3p;novel-m1891-3p;nov…
XM_019063238.1	ncbi_109045377	-	-	-	-	-	-	-	-	ccr-miR-10b;ccr-miR-10c;ccr-miR-10d;ccr-miR-17-5p;ccr-miR-20a-5p;ccr-miR-93;miR-10-x;miR-106-x;miR-143-x;miR-17-x;miR-20-x;miR-2438-x;miR-31-x;miR-519-y;miR-72-x;miR-93-x;novel-m0135-3p;novel-m0136-3p;novel-m0137-3p;novel-m0138-3p;novel-m0139-3p;novel-m0373-3p;novel-m0502-5p;novel-m0805-5p;novel-m1008-5p;novel-m1517-5p;novel-m1541-3p;novel-m1559-3p;novel-m1631-5p;novel-m1820-3p;novel-m1891-3p;nov…
XM_019063239.1	ncbi_109045377	-	-	-	-	-	-	-	-	ccr-miR-10b;ccr-miR-10c;ccr-miR-10d;ccr-miR-17-5p;ccr-miR-20a-5p;ccr-miR-93;miR-10-x;miR-106-x;miR-143-x;miR-17-x;miR-20-x;miR-2438-x;miR-31-x;miR-519-y;miR-72-x;miR-93-x;novel-m0135-3p;novel-m0136-3p;novel-m0137-3p;novel-m0138-3p;novel-m0139-3p;novel-m0373-3p;novel-m0502-5p;novel-m0805-5p;novel-m1008-5p;novel-m1517-5p;novel-m1541-3p;novel-m1559-3p;novel-m1631-5p;novel-m1820-3p;novel-m1891-3p;nov…
XM_019063240.1	ncbi_109045377	-	-	-	-	-	-	-	-	ccr-miR-10b;ccr-miR-10c;ccr-miR-10d;ccr-miR-17-5p;ccr-miR-20a-5p;ccr-miR-93;miR-10-x;miR-106-x;miR-143-x;miR-17-x;miR-20-x;miR-2438-x;miR-31-x;miR-519-y;miR-72-x;miR-93-x;novel-m0135-3p;novel-m0136-3p;novel-m0137-3p;novel-m0138-3p;novel-m0139-3p;novel-m0373-3p;novel-m0502-5p;novel-m0805-5p;novel-m1008-5p;novel-m1517-5p;novel-m1541-3p;novel-m1559-3p;novel-m1631-5p;novel-m1820-3p;novel-m1891-3p;nov…
XM_019063241.1	ncbi_109045377	-	-	-	-	-	-	-	-	ccr-miR-10b;ccr-miR-10c;ccr-miR-10d;ccr-miR-17-5p;ccr-miR-20a-5p;ccr-miR-93;miR-10-x;miR-106-x;miR-143-x;miR-17-x;miR-20-x;miR-2438-x;miR-31-x;miR-519-y;miR-72-x;miR-93-x;novel-m0135-3p;novel-m0136-3p;novel-m0137-3p;novel-m0138-3p;novel-m0139-3p;novel-m0373-3p;novel-m0502-5p;novel-m0805-5p;novel-m1008-5p;novel-m1517-5p;novel-m1541-3p;novel-m1559-3p;novel-m1631-5p;novel-m1820-3p;novel-m1891-3p;nov…
XM_019063242.1	ncbi_109045378	PREDICTED: coiled-coil domain-containing protein 92-like [Cyprinus carpio]	-	-	-	-	-	-	-	ccr-miR-1;ccr-miR-132b;ccr-miR-139;ccr-miR-18a;ccr-miR-18b;ccr-miR-18c;ccr-miR-200b;ccr-miR-206;ccr-miR-26a;ccr-miR-429;ccr-miR-729;miR-1-y;miR-1343-y;miR-1357-x;miR-139-x;miR-146-y;miR-150-x;miR-18-x;miR-183-y;miR-200-z;miR-206-y;miR-216-x;miR-2192-y;miR-22-x;miR-26-x;miR-369-y;miR-374-x;miR-3971-y;miR-4028-y;miR-4114-x;miR-429-y;miR-5433-y;miR-6783-x;miR-7447-x;miR-7562-x;miR-7702-x;miR-9299-x;…
XM_019063243.1	ncbi_109045379	PREDICTED: septin-4-like [Cyprinus carpio]	-	-	-	-	-	GO:0036094//small molecule binding;GO:0005488//binding	-	ccr-miR-101b;ccr-miR-144;ccr-miR-722;miR-144-y;miR-16-y;miR-4503-x;miR-499-y;miR-64-x;miR-6516-x;novel-m0094-3p;novel-m0188-5p;novel-m0388-3p;novel-m0500-3p;novel-m0539-3p;novel-m0577-5p;novel-m0620-3p;novel-m0782-3p;novel-m0929-3p;novel-m0960-5p;novel-m1008-5p;novel-m1139-3p;novel-m1143-3p;novel-m1422-3p;novel-m1430-3p;novel-m1524-5p;novel-m1534-3p;novel-m1535-3p;novel-m1536-5p;novel-m1583-5p;no…
XM_019063244.1	ncbi_109045380	PREDICTED: LIM domain kinase 1-like [Cyprinus carpio]	Cellular Processes	Cell motility	ko04810//Regulation of actin cytoskeleton	K05743	-	-	-	ccr-miR-138;ccr-miR-15a;ccr-miR-16b;ccr-miR-16c;ccr-miR-181a;ccr-miR-181c;ccr-miR-200b;ccr-miR-21;ccr-miR-24;ccr-miR-429;ccr-miR-430;ccr-miR-7132;miR-138-x;miR-16-x;miR-181-x;miR-192-z;miR-195-x;miR-2-x;miR-200-z;miR-21-x;miR-223-y;miR-224-x;miR-2317-x;miR-24-y;miR-27-x;miR-28-x;miR-361-y;miR-369-y;miR-379-x;miR-429-y;miR-430-y;miR-4337-x;miR-503-x;miR-5433-y;miR-6950-x;miR-708-x;miR-722-y;miR-77…
XM_019063245.1	ncbi_109045381	PREDICTED: calcium uptake protein 2, mitochondrial-like isoform X1 [Cyprinus carpio]	-	-	-	-	-	-	-	ccr-miR-101a;miR-101-y;miR-190-y;miR-6950-x;miR-7147-x;miR-9130-x;miR-9153-y;miR-9547-y;novel-m0059-5p;novel-m0060-5p;novel-m0061-5p;novel-m0103-5p;novel-m0104-5p;novel-m0247-3p;novel-m0317-3p;novel-m0372-3p;novel-m0500-3p;novel-m0608-3p;novel-m0664-3p;novel-m0725-5p;novel-m0850-5p;novel-m0851-5p;novel-m0863-5p;novel-m1103-5p;novel-m1118-3p;novel-m1128-5p;novel-m1198-3p;novel-m1239-3p;novel-m1304…
XM_019063246.1	ncbi_109045381	-	-	-	-	-	-	-	-	ccr-miR-101a;miR-101-y;miR-190-y;miR-6950-x;miR-7147-x;miR-9130-x;miR-9153-y;miR-9547-y;novel-m0059-5p;novel-m0060-5p;novel-m0061-5p;novel-m0103-5p;novel-m0104-5p;novel-m0247-3p;novel-m0317-3p;novel-m0372-3p;novel-m0500-3p;novel-m0608-3p;novel-m0664-3p;novel-m0725-5p;novel-m0850-5p;novel-m0851-5p;novel-m0863-5p;novel-m1103-5p;novel-m1118-3p;novel-m1128-5p;novel-m1198-3p;novel-m1239-3p;novel-m1304…
XM_019063247.1	ncbi_109045382	PREDICTED: glycine-rich cell wall structural protein 1-like [Cyprinus carpio]	-	-	-	-	-	-	-	miR-101-x;novel-m0045-3p;novel-m0457-3p;novel-m0746-5p;novel-m0823-3p;novel-m0824-3p;novel-m0827-3p;novel-m1565-3p;novel-m1905-3p;novel-m2141-3p;novel-m2662-3p;novel-m2901-3p
XM_019063248.1	ncbi_109045383	PREDICTED: rho-related GTP-binding protein RhoG-like [Cyprinus carpio]	Human Diseases	Infectious diseases	ko05132//Salmonella infection	K07863	GO:0044464//cell part;GO:0005623//cell	GO:0036094//small molecule binding;GO:0005488//binding	GO:0051716//cellular response to stimulus;GO:0044763//single-organism cellular process;GO:0050794//regulation of cellular process;GO:0044699//single-organism process;GO:0009987//cellular process;GO:0065007//biological regulation;GO:0050896//response to stimulus;GO:0050789//regulation of biological process;GO:0007165//signal transduction;GO:0023052//signaling;GO:0007154//cell communication;GO:0035…	ccr-miR-132a;ccr-miR-142-3p;ccr-miR-23a;ccr-miR-23b;ccr-miR-460-3p;ccr-miR-727-5p;ccr-miR-9-3p;miR-1000-x;miR-1452-x;miR-151-y;miR-2011-y;miR-212-y;miR-216-x;miR-223-y;miR-23-y;miR-2757-x;miR-3120-y;miR-3244-y;miR-3431-x;miR-362-y;miR-381-y;miR-3959-x;miR-421-y;miR-460-y;miR-542-y;miR-5466-x;miR-6516-x;miR-6948-x;miR-722-y;miR-727-x;miR-730-y;miR-7321-x;miR-8485-y;miR-9-x;miR-9-z;novel-m0010-5p;n…
XM_019063249.1	ncbi_109045386	PREDICTED: Krueppel-like factor 8 [Cyprinus carpio]	-	-	-	-	-	GO:0043167//ion binding;GO:0043169//cation binding;GO:0005488//binding	-	ccr-miR-101b;ccr-miR-125b;ccr-miR-125c;ccr-miR-132b;ccr-miR-144;ccr-miR-187;ccr-miR-193a;ccr-miR-217;ccr-miR-22a;ccr-miR-22b;ccr-miR-23a;ccr-miR-27d;ccr-miR-460-5p;ccr-miR-729;miR-100-y;miR-1000-x;miR-125-x;miR-128-x;miR-1299-y;miR-1338-x;miR-1388-x;miR-144-x;miR-144-y;miR-1452-x;miR-16-y;miR-187-y;miR-193-y;miR-200-x;miR-204-x;miR-211-x;miR-217-x;miR-2187-x;miR-22-y;miR-223-x;miR-23-y;miR-235-y;…
XM_019063250.1	ncbi_109045387	PREDICTED: Krueppel-like factor 5 [Cyprinus carpio]	-	-	-	-	-	-	-	ccr-miR-101b;ccr-miR-133a-3p;ccr-miR-133a-5p;ccr-miR-144;ccr-miR-23a;ccr-miR-23b;ccr-miR-460-5p;ccr-miR-96;let-7-y;miR-133-y;miR-133-z;miR-144-y;miR-1452-x;miR-1715-y;miR-2184-x;miR-23-y;miR-2467-x;miR-298-x;miR-3120-y;miR-425-x;miR-458-y;miR-460-x;miR-5588-x;miR-57-x;miR-81-y;miR-8485-y;miR-8993-x;miR-9843-y;novel-m0009-3p;novel-m0078-3p;novel-m0090-3p;novel-m0094-3p;novel-m0116-3p;novel-m0183-5…
XM_019063251.1	ncbi_109045388	PREDICTED: protein sprouty homolog 2-like [Cyprinus carpio]	-	-	-	-	-	-	-	ccr-miR-23b;miR-1207-x;miR-2188-y;miR-2320-y;miR-2471-y;miR-4503-x;miR-9356-y;novel-m0009-3p;novel-m0048-5p;novel-m0291-3p;novel-m0519-3p;novel-m0558-3p;novel-m0596-5p;novel-m0626-3p;novel-m0631-3p;novel-m0640-3p;novel-m0655-5p;novel-m0671-5p;novel-m0700-3p;novel-m0715-5p;novel-m0807-5p;novel-m0808-5p;novel-m0890-3p;novel-m0910-5p;novel-m0983-3p;novel-m1023-3p;novel-m1024-3p;novel-m1028-5p;novel-…
XM_019063252.1	ncbi_109045388	-	-	-	-	-	-	-	-	ccr-miR-23b;miR-1207-x;miR-2188-y;miR-2320-y;miR-2471-y;miR-4503-x;miR-9356-y;novel-m0009-3p;novel-m0048-5p;novel-m0291-3p;novel-m0519-3p;novel-m0558-3p;novel-m0596-5p;novel-m0626-3p;novel-m0631-3p;novel-m0640-3p;novel-m0655-5p;novel-m0671-5p;novel-m0700-3p;novel-m0715-5p;novel-m0807-5p;novel-m0808-5p;novel-m0890-3p;novel-m0910-5p;novel-m0983-3p;novel-m1023-3p;novel-m1024-3p;novel-m1028-5p;novel-…
XM_019063253.1	ncbi_109045389	PREDICTED: neurotoxin 3FTx-RI-like [Cyprinus carpio]	-	-	-	-	-	-	-	ccr-miR-203b-3p;ccr-miR-23a;ccr-miR-23b;ccr-miR-25;ccr-miR-363;ccr-miR-734;miR-23-y;miR-25-y;miR-32-x;miR-363-y;miR-545-y;miR-7225-x;miR-734-y;novel-m0041-5p;novel-m0090-3p;novel-m0166-3p;novel-m0194-3p;novel-m0533-5p;novel-m0534-5p;novel-m0835-3p;novel-m0850-5p;novel-m0851-5p;novel-m1019-3p;novel-m1205-3p;novel-m1210-5p;novel-m1306-3p;novel-m1434-3p;novel-m1525-5p;novel-m1573-5p;novel-m1602-3p;n…
XM_019063254.1	ncbi_109045392	-	-	-	-	-	-	-	-	ccr-miR-130a;ccr-miR-130c;ccr-miR-155;ccr-miR-183;ccr-miR-18b;ccr-miR-199-3p;ccr-miR-203b-5p;ccr-miR-27c-3p;ccr-miR-29a;ccr-miR-29b;ccr-miR-301a;ccr-miR-30b;ccr-miR-30d;ccr-miR-429;ccr-miR-454a;ccr-miR-454b;ccr-miR-7133;ccr-miR-727-3p;ccr-miR-734;miR-11-y;miR-1261-x;miR-148-x;miR-152-x;miR-155-x;miR-186-x;miR-188-x;miR-190-y;miR-199-y;miR-21-y;miR-212-y;miR-24-x;miR-2757-x;miR-281-y;miR-29-y;miR-…
XM_019063255.1	ncbi_109045392	-	-	-	-	-	-	-	-	ccr-miR-130a;ccr-miR-130c;ccr-miR-155;ccr-miR-183;ccr-miR-18b;ccr-miR-199-3p;ccr-miR-203b-5p;ccr-miR-27c-3p;ccr-miR-29a;ccr-miR-29b;ccr-miR-301a;ccr-miR-30b;ccr-miR-30d;ccr-miR-429;ccr-miR-454a;ccr-miR-454b;ccr-miR-7133;ccr-miR-727-3p;ccr-miR-734;miR-11-y;miR-1261-x;miR-148-x;miR-152-x;miR-155-x;miR-186-x;miR-188-x;miR-190-y;miR-199-y;miR-21-y;miR-212-y;miR-24-x;miR-2757-x;miR-281-y;miR-29-y;miR-…
XM_019063256.1	ncbi_109045392	PREDICTED: rho GTPase-activating protein 32-like isoform X3 [Cyprinus carpio]	-	-	-	-	-	-	-	ccr-miR-130a;ccr-miR-130c;ccr-miR-155;ccr-miR-183;ccr-miR-18b;ccr-miR-199-3p;ccr-miR-203b-5p;ccr-miR-27c-3p;ccr-miR-29a;ccr-miR-29b;ccr-miR-301a;ccr-miR-30b;ccr-miR-30d;ccr-miR-429;ccr-miR-454a;ccr-miR-454b;ccr-miR-7133;ccr-miR-727-3p;ccr-miR-734;miR-11-y;miR-1261-x;miR-148-x;miR-152-x;miR-155-x;miR-186-x;miR-188-x;miR-190-y;miR-199-y;miR-21-y;miR-212-y;miR-24-x;miR-2757-x;miR-281-y;miR-29-y;miR-…
XM_019063258.1	ncbi_109045392	-	-	-	-	-	-	-	-	ccr-miR-130a;ccr-miR-130c;ccr-miR-155;ccr-miR-183;ccr-miR-18b;ccr-miR-199-3p;ccr-miR-203b-5p;ccr-miR-27c-3p;ccr-miR-29a;ccr-miR-29b;ccr-miR-301a;ccr-miR-30b;ccr-miR-30d;ccr-miR-429;ccr-miR-454a;ccr-miR-454b;ccr-miR-7133;ccr-miR-727-3p;ccr-miR-734;miR-11-y;miR-1261-x;miR-148-x;miR-152-x;miR-155-x;miR-186-x;miR-188-x;miR-190-y;miR-199-y;miR-21-y;miR-212-y;miR-24-x;miR-2757-x;miR-281-y;miR-29-y;miR-…
XM_019063259.1	ncbi_109045392	-	-	-	-	-	-	-	-	ccr-miR-130a;ccr-miR-130c;ccr-miR-155;ccr-miR-183;ccr-miR-18b;ccr-miR-199-3p;ccr-miR-203b-5p;ccr-miR-27c-3p;ccr-miR-29a;ccr-miR-29b;ccr-miR-301a;ccr-miR-30b;ccr-miR-30d;ccr-miR-429;ccr-miR-454a;ccr-miR-454b;ccr-miR-7133;ccr-miR-727-3p;ccr-miR-734;miR-11-y;miR-1261-x;miR-148-x;miR-152-x;miR-155-x;miR-186-x;miR-188-x;miR-190-y;miR-199-y;miR-21-y;miR-212-y;miR-24-x;miR-2757-x;miR-281-y;miR-29-y;miR-…
XM_019063260.1	ncbi_109045393	-	-	-	-	-	-	-	-	ccr-miR-132b;ccr-miR-139;ccr-miR-142-3p;ccr-miR-144;ccr-miR-181a;ccr-miR-181b;ccr-miR-181c;ccr-miR-19d;ccr-miR-30d;let-7-y;miR-139-x;miR-144-y;miR-16-y;miR-1775-y;miR-181-x;miR-19-y;miR-2209-x;miR-223-y;miR-2471-y;miR-2484-y;miR-3244-y;miR-3334-x;miR-362-x;miR-421-y;miR-500-x;miR-556-x;miR-6513-y;miR-7447-x;miR-7562-x;miR-7702-x;novel-m0046-3p;novel-m0048-5p;novel-m0051-3p;novel-m0125-5p;novel-m0…
XM_019063261.1	ncbi_109045393	PREDICTED: absent in melanoma 1-like protein isoform X1 [Cyprinus carpio]	-	-	-	-	-	-	-	ccr-miR-29a;ccr-miR-29b;miR-29-y;miR-30-y;novel-m0192-5p;novel-m2320-5p;novel-m2832-3p
XM_019063262.1	ncbi_109045394	PREDICTED: LOW QUALITY PROTEIN: adhesion G protein-coupled receptor L3-like, partial [Cyprinus carpio]	-	-	-	-	GO:0016020//membrane;GO:0044425//membrane part;GO:0031224//intrinsic component of membrane	GO:0004888//transmembrane signaling receptor activity;GO:0004872//receptor activity;GO:0038023//signaling receptor activity;GO:0004871//signal transducer activity;GO:0005488//binding;GO:0060089//molecular transducer activity;GO:0099600//transmembrane receptor activity	GO:0050794//regulation of cellular process;GO:0048545//response to steroid hormone;GO:0065007//biological regulation;GO:0023052//signaling;GO:0050896//response to stimulus;GO:0044763//single-organism cellular process;GO:0007165//signal transduction;GO:0007166//cell surface receptor signaling pathway;GO:0043627//response to estrogen;GO:0009987//cellular process;GO:0051716//cellular response to sti…	ccr-miR-148;miR-11-y;miR-148-y;miR-152-y;novel-m0229-5p;novel-m0279-5p;novel-m0303-5p;novel-m0306-5p;novel-m0333-5p;novel-m0336-3p;novel-m0442-5p;novel-m0448-5p;novel-m0668-5p;novel-m0689-5p;novel-m0713-3p;novel-m0714-5p;novel-m0728-3p;novel-m0729-5p;novel-m0820-3p;novel-m1036-5p;novel-m1285-3p;novel-m1421-3p;novel-m1506-5p;novel-m1542-5p;novel-m1790-5p;novel-m2009-3p;novel-m2065-5p;novel-m2109-3…
XM_019063263.1	ncbi_109045395	PREDICTED: cell adhesion molecule 1-like isoform X1 [Cyprinus carpio]	Environmental Information Processing	Signaling molecules and interaction	ko04514//Cell adhesion molecules (CAMs)	K06781	-	-	-	ccr-miR-1;ccr-miR-128;ccr-miR-144;ccr-miR-196a;ccr-miR-196b;ccr-miR-203a;ccr-miR-203b-3p;ccr-miR-206;ccr-miR-22a;ccr-miR-26a;ccr-miR-489;ccr-miR-730;miR-1-y;miR-128-y;miR-1354-x;miR-144-y;miR-1623-x;miR-1667-y;miR-192-z;miR-196-x;miR-203-y;miR-206-y;miR-21-y;miR-210-x;miR-214-x;miR-214-y;miR-2188-y;miR-22-y;miR-26-x;miR-2860-x;miR-2954-y;miR-301-x;miR-3120-y;miR-3966-x;miR-452-x;miR-4874-x;miR-48…
XM_019063264.1	ncbi_109045395	-	-	-	-	-	-	-	-	ccr-miR-1;ccr-miR-128;ccr-miR-144;ccr-miR-196a;ccr-miR-196b;ccr-miR-203a;ccr-miR-203b-3p;ccr-miR-206;ccr-miR-22a;ccr-miR-26a;ccr-miR-489;ccr-miR-730;miR-1-y;miR-128-y;miR-1354-x;miR-144-y;miR-1623-x;miR-1667-y;miR-192-z;miR-196-x;miR-203-y;miR-206-y;miR-21-y;miR-210-x;miR-214-x;miR-214-y;miR-2188-y;miR-22-y;miR-26-x;miR-2860-x;miR-2954-y;miR-301-x;miR-3120-y;miR-3966-x;miR-452-x;miR-4874-x;miR-48…
XM_019063265.1	ncbi_109045396	-	-	-	-	-	-	-	-	miR-2209-x;miR-32-y;novel-m0820-3p;novel-m1012-5p;novel-m1227-3p;novel-m1550-5p;novel-m2103-5p;novel-m2751-5p;novel-m3032-3p
XM_019063266.1	ncbi_109045396	PREDICTED: protein FAM65C isoform X1 [Cyprinus carpio]	-	-	-	-	-	-	-	miR-2209-x;miR-32-y;novel-m0820-3p;novel-m1012-5p;novel-m1227-3p;novel-m1550-5p;novel-m2103-5p;novel-m2751-5p;novel-m3032-3p
XM_019063267.1	ncbi_109045398	-	-	-	-	-	-	-	-	novel-m1561-3p;novel-m2067-3p
XM_019063268.1	ncbi_109045398	PREDICTED: chromodomain-helicase-DNA-binding protein 6-like isoform X1 [Cyprinus carpio]	-	-	-	-	GO:0005623//cell;GO:0044464//cell part;GO:0043227//membrane-bounded organelle;GO:0044424//intracellular part;GO:0043229//intracellular organelle;GO:0043226//organelle;GO:0043231//intracellular membrane-bounded organelle;GO:0005622//intracellular	GO:0005488//binding;GO:1901363//heterocyclic compound binding;GO:0097159//organic cyclic compound binding;GO:0003676//nucleic acid binding	-	novel-m1561-3p;novel-m2067-3p
XM_019063269.1	ncbi_109045399	PREDICTED: gamma-parvin-like [Cyprinus carpio]	Cellular Processes	Cellular commiunity	ko04510//Focal adhesion	K06275	-	GO:0005488//binding;GO:0008092//cytoskeletal protein binding;GO:0005515//protein binding	GO:0030029//actin filament-based process;GO:0016043//cellular component organization;GO:0022610//biological adhesion;GO:0044699//single-organism process;GO:1902589//single-organism organelle organization;GO:0009987//cellular process;GO:0044763//single-organism cellular process;GO:0007010//cytoskeleton organization;GO:0006996//organelle organization;GO:0030036//actin cytoskeleton organization;GO:0…	miR-201-x;miR-874-y;novel-m0034-3p;novel-m0267-3p;novel-m0676-3p;novel-m0857-5p;novel-m0934-5p;novel-m1166-5p;novel-m1420-5p;novel-m1711-5p;novel-m1796-3p;novel-m1797-5p;novel-m1810-5p;novel-m1850-3p;novel-m2090-5p;novel-m2479-5p;novel-m3103-3p
XM_019063270.1	ncbi_109045374	PREDICTED: cell wall protein DAN4 [Danio rerio]	-	-	-	-	-	-	-	miR-361-x;novel-m0432-3p;novel-m0433-3p;novel-m0929-3p;novel-m1534-3p;novel-m1535-3p;novel-m1548-3p;novel-m1551-3p;novel-m2129-3p;novel-m2131-5p;novel-m2191-3p;novel-m2192-3p;novel-m2467-3p;novel-m2479-5p;novel-m2664-3p;novel-m2764-3p;novel-m2794-3p;novel-m2871-5p;novel-m3274-3p
XM_019063272.1	ncbi_109045400	PREDICTED: beta-parvin-like isoform X1 [Cyprinus carpio]	Cellular Processes	Cellular commiunity	ko04510//Focal adhesion	K06275	-	GO:0005515//protein binding;GO:0008092//cytoskeletal protein binding;GO:0005488//binding	GO:0006996//organelle organization;GO:0007010//cytoskeleton organization;GO:1903522//regulation of blood circulation;GO:0044763//single-organism cellular process;GO:1902589//single-organism organelle organization;GO:0031589//cell-substrate adhesion;GO:0030029//actin filament-based process;GO:0044057//regulation of system process;GO:0030036//actin cytoskeleton organization;GO:0065007//biological r…	ccr-miR-128;ccr-miR-200a;miR-128-y;miR-1386-x;miR-141-y;miR-200-y;miR-33-x;miR-65-x;miR-9356-y;novel-m0116-3p;novel-m0309-3p;novel-m0356-3p;novel-m0425-5p;novel-m0599-3p;novel-m0688-5p;novel-m0822-3p;novel-m1286-3p;novel-m1388-3p;novel-m1438-3p;novel-m1553-5p;novel-m1557-3p;novel-m1904-5p;novel-m1968-3p;novel-m2501-5p;novel-m2604-3p;novel-m2705-3p;novel-m2706-3p;novel-m2759-5p;novel-m2799-3p;nove…
XM_019063273.1	ncbi_109045400	-	-	-	-	-	-	-	-	ccr-miR-128;ccr-miR-200a;miR-128-y;miR-1386-x;miR-141-y;miR-200-y;miR-33-x;miR-65-x;miR-9356-y;novel-m0116-3p;novel-m0309-3p;novel-m0356-3p;novel-m0425-5p;novel-m0599-3p;novel-m0688-5p;novel-m0822-3p;novel-m1286-3p;novel-m1388-3p;novel-m1438-3p;novel-m1553-5p;novel-m1557-3p;novel-m1904-5p;novel-m1968-3p;novel-m2501-5p;novel-m2604-3p;novel-m2705-3p;novel-m2706-3p;novel-m2759-5p;novel-m2799-3p;nove…
XM_019063275.1	ncbi_109045406	PREDICTED: palmitoyltransferase AKR1-like [Sinocyclocheilus anshuiensis]	-	-	-	-	GO:0016020//membrane	GO:0005488//binding;GO:0043167//ion binding;GO:0016746//transferase activity, transferring acyl groups;GO:0016740//transferase activity;GO:0003824//catalytic activity;GO:0043169//cation binding;GO:0046872//metal ion binding	-	ccr-miR-194;let-7-y;miR-1261-x;miR-1338-x;miR-1388-x;miR-194-x;miR-411-y;miR-456-y;miR-494-y;miR-500-y;miR-502-y;miR-54-y;miR-628-x;miR-8890-x;miR-9356-y;miR-9843-y;novel-m0022-3p;novel-m0025-3p;novel-m0027-3p;novel-m0077-3p;novel-m0117-3p;novel-m0165-3p;novel-m0198-5p;novel-m0231-3p;novel-m0256-3p;novel-m0269-5p;novel-m0286-5p;novel-m0295-3p;novel-m0339-3p;novel-m0363-3p;novel-m0414-3p;novel-m04…
XM_019063276.1	ncbi_109045410	PREDICTED: syntenin-1-like isoform X1 [Cyprinus carpio]	-	-	-	-	-	-	-	ccr-miR-551;miR-2270-x;miR-380-y;miR-551-y;miR-5588-x;miR-8162-y;novel-m0076-5p;novel-m0119-3p;novel-m0125-5p;novel-m0237-3p;novel-m0258-3p;novel-m0339-3p;novel-m0410-3p;novel-m0543-3p;novel-m0547-3p;novel-m0585-5p;novel-m0586-5p;novel-m0628-5p;novel-m0732-3p;novel-m0845-5p;novel-m0949-5p;novel-m0976-3p;novel-m0994-5p;novel-m1077-3p;novel-m1215-3p;novel-m1301-5p;novel-m1398-3p;novel-m1446-3p;nove…
XM_019063277.1	ncbi_109045410	-	-	-	-	-	-	-	-	ccr-miR-551;miR-2270-x;miR-380-y;miR-551-y;miR-5588-x;miR-8162-y;novel-m0076-5p;novel-m0119-3p;novel-m0125-5p;novel-m0237-3p;novel-m0258-3p;novel-m0339-3p;novel-m0410-3p;novel-m0543-3p;novel-m0547-3p;novel-m0585-5p;novel-m0586-5p;novel-m0628-5p;novel-m0732-3p;novel-m0845-5p;novel-m0949-5p;novel-m0976-3p;novel-m0994-5p;novel-m1077-3p;novel-m1215-3p;novel-m1301-5p;novel-m1398-3p;novel-m1446-3p;nove…
XM_019063279.1	ncbi_109045411	PREDICTED: syntaphilin-like isoform X1 [Cyprinus carpio]	-	-	-	-	-	-	-	ccr-miR-128;ccr-miR-140-3p;ccr-miR-20a-3p;ccr-miR-429;ccr-miR-730;ccr-miR-734;miR-1000-x;miR-1261-x;miR-128-y;miR-142-y;miR-144-x;miR-20-y;miR-223-y;miR-2320-y;miR-2383-y;miR-3009-y;miR-301-x;miR-32-x;miR-32-y;miR-345-y;miR-369-y;miR-4286-z;miR-429-y;miR-451-y;miR-5334-y;miR-542-y;miR-582-y;miR-5869-y;miR-6513-y;miR-669-y;miR-6783-x;miR-6992-y;miR-7142-y;miR-734-y;miR-8-y;miR-8079-x;miR-8279-y;mi…
XM_019063280.1	ncbi_109045411	-	-	-	-	-	-	-	-	ccr-miR-128;ccr-miR-140-3p;ccr-miR-20a-3p;ccr-miR-429;ccr-miR-730;ccr-miR-734;miR-1000-x;miR-1261-x;miR-128-y;miR-142-y;miR-144-x;miR-20-y;miR-223-y;miR-2320-y;miR-2383-y;miR-3009-y;miR-301-x;miR-32-x;miR-32-y;miR-345-y;miR-369-y;miR-4286-z;miR-429-y;miR-451-y;miR-5334-y;miR-542-y;miR-582-y;miR-5869-y;miR-6513-y;miR-669-y;miR-6783-x;miR-6992-y;miR-7142-y;miR-734-y;miR-8-y;miR-8079-x;miR-8279-y;mi…
XM_019063281.1	ncbi_109045411	-	-	-	-	-	-	-	-	ccr-miR-128;ccr-miR-140-3p;ccr-miR-20a-3p;ccr-miR-429;ccr-miR-730;ccr-miR-734;miR-1000-x;miR-1261-x;miR-128-y;miR-142-y;miR-144-x;miR-20-y;miR-223-y;miR-2320-y;miR-2383-y;miR-3009-y;miR-301-x;miR-32-x;miR-32-y;miR-345-y;miR-369-y;miR-4286-z;miR-429-y;miR-451-y;miR-5334-y;miR-542-y;miR-582-y;miR-5869-y;miR-6513-y;miR-669-y;miR-6783-x;miR-6992-y;miR-7142-y;miR-734-y;miR-8-y;miR-8079-x;miR-8279-y;mi…
XM_019063282.1	ncbi_109045411	-	-	-	-	-	-	-	-	ccr-miR-128;ccr-miR-140-3p;ccr-miR-20a-3p;ccr-miR-429;ccr-miR-730;ccr-miR-734;miR-1000-x;miR-1261-x;miR-128-y;miR-142-y;miR-144-x;miR-20-y;miR-223-y;miR-2320-y;miR-2383-y;miR-3009-y;miR-301-x;miR-32-x;miR-32-y;miR-345-y;miR-369-y;miR-4286-z;miR-429-y;miR-451-y;miR-5334-y;miR-542-y;miR-582-y;miR-5869-y;miR-6513-y;miR-669-y;miR-6783-x;miR-6992-y;miR-7142-y;miR-734-y;miR-8-y;miR-8079-x;miR-8279-y;mi…
XM_019063283.1	ncbi_109045411	-	-	-	-	-	-	-	-	ccr-miR-128;ccr-miR-140-3p;ccr-miR-20a-3p;ccr-miR-429;ccr-miR-730;ccr-miR-734;miR-1000-x;miR-1261-x;miR-128-y;miR-142-y;miR-144-x;miR-20-y;miR-223-y;miR-2320-y;miR-2383-y;miR-3009-y;miR-301-x;miR-32-x;miR-32-y;miR-345-y;miR-369-y;miR-4286-z;miR-429-y;miR-451-y;miR-5334-y;miR-542-y;miR-582-y;miR-5869-y;miR-6513-y;miR-669-y;miR-6783-x;miR-6992-y;miR-7142-y;miR-734-y;miR-8-y;miR-8079-x;miR-8279-y;mi…
XM_019063284.1	ncbi_109045411	-	-	-	-	-	-	-	-	ccr-miR-128;ccr-miR-140-3p;ccr-miR-20a-3p;ccr-miR-429;ccr-miR-730;ccr-miR-734;miR-1000-x;miR-1261-x;miR-128-y;miR-142-y;miR-144-x;miR-20-y;miR-223-y;miR-2320-y;miR-2383-y;miR-3009-y;miR-301-x;miR-32-x;miR-32-y;miR-345-y;miR-369-y;miR-4286-z;miR-429-y;miR-451-y;miR-5334-y;miR-542-y;miR-582-y;miR-5869-y;miR-6513-y;miR-669-y;miR-6783-x;miR-6992-y;miR-7142-y;miR-734-y;miR-8-y;miR-8079-x;miR-8279-y;mi…
XM_019063285.1	ncbi_109045411	-	-	-	-	-	-	-	-	ccr-miR-128;ccr-miR-140-3p;ccr-miR-20a-3p;ccr-miR-429;ccr-miR-730;ccr-miR-734;miR-1000-x;miR-1261-x;miR-128-y;miR-142-y;miR-144-x;miR-20-y;miR-223-y;miR-2320-y;miR-2383-y;miR-3009-y;miR-301-x;miR-32-x;miR-32-y;miR-345-y;miR-369-y;miR-4286-z;miR-429-y;miR-451-y;miR-5334-y;miR-542-y;miR-582-y;miR-5869-y;miR-6513-y;miR-669-y;miR-6783-x;miR-6992-y;miR-7142-y;miR-734-y;miR-8-y;miR-8079-x;miR-8279-y;mi…
XM_019063286.1	ncbi_109045413	PREDICTED: LOW QUALITY PROTEIN: leptin receptor-like [Cyprinus carpio]	Environmental Information Processing;Organismal Systems	Signaling molecules and interaction;Endocrine system;Signal transduction	ko04080//Neuroactive ligand-receptor interaction;ko04060//Cytokine-cytokine receptor interaction;ko04630//Jak-STAT signaling pathway;ko04920//Adipocytokine signaling pathway	K05062	-	-	GO:0048731//system development;GO:0044707//single-multicellular organism process;GO:0048513//animal organ development;GO:0043583//ear development;GO:0044767//single-organism developmental process;GO:0001654//eye development;GO:0007275//multicellular organism development;GO:0048856//anatomical structure development;GO:0032501//multicellular organismal process;GO:0032502//developmental process;GO:0…	ccr-miR-23a;miR-21-y;miR-223-x;miR-23-y;miR-4254-y;miR-490-y;miR-5433-y;miR-582-x;novel-m0017-3p;novel-m0029-5p;novel-m0030-5p;novel-m0040-3p;novel-m0052-5p;novel-m0054-5p;novel-m0066-3p;novel-m0204-5p;novel-m0228-5p;novel-m0294-3p;novel-m0311-5p;novel-m0345-3p;novel-m0426-3p;novel-m0427-3p;novel-m0440-5p;novel-m0467-5p;novel-m0503-3p;novel-m0526-5p;novel-m0527-5p;novel-m0587-3p;novel-m0597-5p;no…
XM_019063287.1	ncbi_109045414	PREDICTED: mitogen-activated protein kinase kinase kinase 3-like [Cyprinus carpio]	Organismal Systems;Environmental Information Processing	Endocrine system;Signal transduction	ko04010//MAPK signaling pathway;ko04912//GnRH signaling pathway	K04421	-	-	-	miR-202-x;miR-204-x;miR-211-x;miR-29-x;miR-296-x;miR-33-x;miR-331-y;miR-362-y;miR-54-y;miR-5852-y;miR-7870-x;miR-9189-x;novel-m0076-5p;novel-m0106-3p;novel-m0107-3p;novel-m0578-3p;novel-m0585-5p;novel-m0586-5p;novel-m0628-5p;novel-m0645-3p;novel-m0663-3p;novel-m0949-5p;novel-m0958-3p;novel-m1146-3p;novel-m1150-5p;novel-m1151-5p;novel-m1229-5p;novel-m1322-5p;novel-m1371-5p;novel-m1463-5p;novel-m14…
XM_019063288.1	ncbi_109045415	PREDICTED: integrin beta-2-like [Cyprinus carpio]	Environmental Information Processing;Cellular Processes	Cell motility;Transport and catabolism;Signaling molecules and interaction	ko04810//Regulation of actin cytoskeleton;ko04514//Cell adhesion molecules (CAMs);ko04145//Phagosome	K06464	-	-	-	ccr-miR-29a;ccr-miR-29b;ccr-miR-727-5p;miR-1255-x;miR-216-x;miR-219-y;miR-29-y;miR-3009-y;miR-301-x;miR-340-y;miR-3604-x;miR-3884-x;miR-409-y;miR-4874-x;miR-582-x;miR-6529-x;miR-727-x;miR-7439-y;miR-8279-y;miR-9843-y;novel-m0024-3p;novel-m0133-5p;novel-m0164-3p;novel-m0287-5p;novel-m0336-3p;novel-m0371-3p;novel-m0386-5p;novel-m0412-3p;novel-m0413-3p;novel-m0429-5p;novel-m0430-5p;novel-m0480-3p;no…
XM_019063289.1	ncbi_109045412	PREDICTED: integrin alpha-3-like [Cyprinus carpio]	Environmental Information Processing;Cellular Processes	Cellular commiunity;Cell motility;Signaling molecules and interaction	ko04510//Focal adhesion;ko04810//Regulation of actin cytoskeleton;ko04512//ECM-receptor interaction	K06482	-	-	-	ccr-miR-199-5p;miR-199-x;miR-8434-x;novel-m0040-3p;novel-m0140-5p;novel-m0154-5p;novel-m0856-5p;novel-m1503-3p;novel-m1524-5p;novel-m1834-3p;novel-m2009-3p;novel-m2204-5p;novel-m2278-3p;novel-m2311-5p;novel-m2915-5p;novel-m3059-3p
XM_019063290.1	ncbi_109045416	-	-	-	-	-	-	-	-	ccr-miR-182-3p;ccr-miR-199-3p;ccr-miR-218b;ccr-miR-23a;ccr-miR-23b;ccr-miR-7133;ccr-miR-734;miR-130-x;miR-148-x;miR-152-x;miR-1582-y;miR-1667-y;miR-199-y;miR-202-x;miR-223-x;miR-23-y;miR-29-x;miR-32-x;miR-409-y;miR-421-y;miR-425-x;miR-494-y;miR-499-y;miR-532-x;miR-6948-x;miR-7133-y;miR-734-y;miR-7865-y;miR-81-y;miR-8250-x;miR-8434-x;miR-9835-y;novel-m0025-3p;novel-m0042-5p;novel-m0062-5p;novel-m0…
XM_019063291.1	ncbi_109045418	-	-	-	-	-	-	-	-	ccr-miR-101a;ccr-miR-101b;ccr-miR-126-5p;ccr-miR-140-3p;ccr-miR-140-5p;ccr-miR-144;ccr-miR-199-3p;ccr-miR-199-5p;ccr-miR-200a;ccr-miR-20a-3p;ccr-miR-7132;ccr-miR-9-5p;ccr-miR-96;miR-101-y;miR-1249-y;miR-126-x;miR-1306-x;miR-141-y;miR-144-y;miR-146-y;miR-1667-y;miR-199-x;miR-199-y;miR-2-y;miR-20-y;miR-200-y;miR-201-x;miR-212-x;miR-2184-x;miR-223-x;miR-2281-y;miR-2757-x;miR-29-x;miR-30-y;miR-301-x;…
XM_019063292.1	ncbi_109045418	PREDICTED: steroid hormone receptor ERR1 isoform X1 [Cyprinus carpio]	-	-	-	-	GO:0043231//intracellular membrane-bounded organelle;GO:0043226//organelle;GO:0044464//cell part;GO:0044424//intracellular part;GO:0043227//membrane-bounded organelle;GO:0043229//intracellular organelle;GO:0005622//intracellular;GO:0005623//cell	GO:0005488//binding;GO:0008289//lipid binding;GO:0038023//signaling receptor activity;GO:0043169//cation binding;GO:1901363//heterocyclic compound binding;GO:0003677//DNA binding;GO:0003676//nucleic acid binding;GO:0004871//signal transducer activity;GO:0060089//molecular transducer activity;GO:0097159//organic cyclic compound binding;GO:0046872//metal ion binding;GO:0043167//ion binding;GO:00048…	GO:0071310//cellular response to organic substance;GO:0044260//cellular macromolecule metabolic process;GO:0009725//response to hormone;GO:0050896//response to stimulus;GO:0042221//response to chemical;GO:0050789//regulation of biological process;GO:0009059//macromolecule biosynthetic process;GO:0065007//biological regulation;GO:0009058//biosynthetic process;GO:0051674//localization of cell;GO:00…	ccr-miR-101a;ccr-miR-101b;ccr-miR-126-5p;ccr-miR-140-3p;ccr-miR-140-5p;ccr-miR-144;ccr-miR-199-3p;ccr-miR-199-5p;ccr-miR-200a;ccr-miR-20a-3p;ccr-miR-7132;ccr-miR-9-5p;ccr-miR-96;miR-101-y;miR-1249-y;miR-126-x;miR-1306-x;miR-141-y;miR-144-y;miR-146-y;miR-1667-y;miR-199-x;miR-199-y;miR-2-y;miR-20-y;miR-200-y;miR-201-x;miR-212-x;miR-2184-x;miR-223-x;miR-2281-y;miR-2757-x;miR-29-x;miR-30-y;miR-301-x;…
XM_019063293.1	ncbi_109045419	PREDICTED: LOW QUALITY PROTEIN: E3 ubiquitin-protein ligase rnf146-like [Cyprinus carpio]	-	-	-	-	GO:0043229//intracellular organelle;GO:0043231//intracellular membrane-bounded organelle;GO:0043227//membrane-bounded organelle;GO:0044464//cell part;GO:0044424//intracellular part;GO:0043226//organelle;GO:0005623//cell;GO:0005622//intracellular	GO:0016740//transferase activity;GO:0003824//catalytic activity;GO:0097367//carbohydrate derivative binding;GO:0005488//binding;GO:0016879//ligase activity, forming carbon-nitrogen bonds;GO:0016881//acid-amino acid ligase activity;GO:0046914//transition metal ion binding;GO:0019787//ubiquitin-like protein transferase activity;GO:0043169//cation binding;GO:0043167//ion binding;GO:0046872//metal io…	GO:0048583//regulation of response to stimulus;GO:0010647//positive regulation of cell communication;GO:0070647//protein modification by small protein conjugation or removal;GO:0009987//cellular process;GO:0048518//positive regulation of biological process;GO:0030177//positive regulation of Wnt signaling pathway;GO:0032446//protein modification by small protein conjugation;GO:0008152//metabolic p…	ccr-miR-101b;ccr-miR-129;ccr-miR-144;ccr-miR-722;miR-144-y;miR-2184-x;miR-2192-y;miR-2270-x;miR-2557-x;miR-5466-x;miR-7552-x;miR-8267-y;novel-m0010-5p;novel-m0040-3p;novel-m0072-3p;novel-m0143-3p;novel-m0144-3p;novel-m0198-5p;novel-m0208-3p;novel-m0210-5p;novel-m0233-3p;novel-m0304-5p;novel-m0332-5p;novel-m0361-5p;novel-m0467-5p;novel-m0501-3p;novel-m0522-3p;novel-m0533-5p;novel-m0534-5p;novel-m0…
XM_019063294.1	ncbi_109045420	PREDICTED: syntaxin-5-like [Cyprinus carpio]	Genetic Information Processing	Folding, sorting and degradation	ko04130//SNARE interactions in vesicular transport	K08490	GO:0016020//membrane	-	GO:0061024//membrane organization;GO:0071702//organic substance transport;GO:0015031//protein transport;GO:0051234//establishment of localization;GO:0071840//cellular component organization or biogenesis;GO:0016043//cellular component organization;GO:0033036//macromolecule localization;GO:0051179//localization;GO:0006810//transport;GO:0009987//cellular process;GO:0045184//establishment of protein…	bantam-y;ccr-miR-182-3p;ccr-miR-200b;ccr-miR-203b-5p;ccr-miR-365;ccr-miR-429;ccr-miR-725;miR-1582-y;miR-200-z;miR-2188-y;miR-2209-x;miR-224-x;miR-2366-y;miR-2442-x;miR-3228-x;miR-34-y;miR-429-y;miR-4457-y;miR-494-y;miR-5588-x;miR-725-y;miR-767-y;miR-79-x;miR-81-y;miR-874-y;miR-9855-x;novel-m0017-3p;novel-m0023-5p;novel-m0026-5p;novel-m0039-3p;novel-m0041-5p;novel-m0070-3p;novel-m0083-3p;novel-m01…
XM_019063295.1	ncbi_109045421	-	-	-	-	-	-	-	-	ccr-miR-101a;ccr-miR-101b;ccr-miR-129;ccr-miR-130a;ccr-miR-130b;ccr-miR-130c;ccr-miR-140-3p;ccr-miR-144;ccr-miR-155;ccr-miR-181a;ccr-miR-181b;ccr-miR-181c;ccr-miR-200b;ccr-miR-454a;ccr-miR-454b;ccr-miR-725;ccr-miR-9-5p;miR-101-y;miR-11-y;miR-130-y;miR-1354-x;miR-144-y;miR-154-y;miR-155-x;miR-1662-x;miR-181-x;miR-2-x;miR-200-z;miR-223-y;miR-24-x;miR-2438-x;miR-2575-x;miR-300-x;miR-3120-y;miR-3244-…
XM_019063296.1	ncbi_109045421	PREDICTED: vesicle-trafficking protein SEC22c-like isoform X1 [Cyprinus carpio]	-	-	-	-	-	-	GO:0051179//localization;GO:0006810//transport;GO:0051234//establishment of localization	ccr-miR-101a;ccr-miR-101b;ccr-miR-129;ccr-miR-130a;ccr-miR-130b;ccr-miR-130c;ccr-miR-140-3p;ccr-miR-144;ccr-miR-155;ccr-miR-181a;ccr-miR-181b;ccr-miR-181c;ccr-miR-200b;ccr-miR-454a;ccr-miR-454b;ccr-miR-725;ccr-miR-9-5p;miR-101-y;miR-11-y;miR-130-y;miR-1354-x;miR-144-y;miR-154-y;miR-155-x;miR-1662-x;miR-181-x;miR-2-x;miR-200-z;miR-223-y;miR-24-x;miR-2438-x;miR-2575-x;miR-300-x;miR-3120-y;miR-3244-…
XM_019063297.1	ncbi_109045423	PREDICTED: high choriolytic enzyme 1-like [Cyprinus carpio]	-	-	-	-	-	-	-	ccr-miR-100;ccr-miR-135c;ccr-miR-190;ccr-miR-27a;ccr-miR-27c-3p;ccr-miR-459-5p;ccr-miR-99;miR-100-x;miR-135-x;miR-1416-x;miR-1452-x;miR-190-x;miR-27-y;miR-500-x;miR-5433-y;miR-8250-x;miR-99-x;novel-m0014-5p;novel-m0111-5p;novel-m0113-3p;novel-m0114-3p;novel-m0125-5p;novel-m0196-3p;novel-m0197-3p;novel-m0198-5p;novel-m0356-3p;novel-m0374-5p;novel-m0376-5p;novel-m0377-5p;novel-m0378-5p;novel-m0379-…
XM_019063298.1	ncbi_109045423	-	-	-	-	-	-	-	-	ccr-miR-100;ccr-miR-135c;ccr-miR-190;ccr-miR-27a;ccr-miR-27c-3p;ccr-miR-459-5p;ccr-miR-99;miR-100-x;miR-135-x;miR-1416-x;miR-1452-x;miR-190-x;miR-27-y;miR-500-x;miR-5433-y;miR-8250-x;miR-99-x;novel-m0014-5p;novel-m0111-5p;novel-m0113-3p;novel-m0114-3p;novel-m0125-5p;novel-m0196-3p;novel-m0197-3p;novel-m0198-5p;novel-m0356-3p;novel-m0374-5p;novel-m0376-5p;novel-m0377-5p;novel-m0378-5p;novel-m0379-…
XM_019063301.1	ncbi_109045425	PREDICTED: vasoactive intestinal polypeptide receptor [Cyprinus carpio]	Environmental Information Processing	Signaling molecules and interaction	ko04080//Neuroactive ligand-receptor interaction	K04589	GO:0016020//membrane;GO:0044425//membrane part;GO:0031224//intrinsic component of membrane	GO:0004930//G-protein coupled receptor activity;GO:0004888//transmembrane signaling receptor activity;GO:0004872//receptor activity;GO:0060089//molecular transducer activity;GO:0038023//signaling receptor activity;GO:0099600//transmembrane receptor activity;GO:0004871//signal transducer activity	GO:0051716//cellular response to stimulus;GO:0050794//regulation of cellular process;GO:0044763//single-organism cellular process;GO:0009987//cellular process;GO:0007186//G-protein coupled receptor signaling pathway;GO:0023052//signaling;GO:0050789//regulation of biological process;GO:0050896//response to stimulus;GO:0065007//biological regulation;GO:0007154//cell communication;GO:0007165//signal…	ccr-miR-139;ccr-miR-144;ccr-miR-725;miR-1271-x;miR-139-x;miR-141-x;miR-144-y;miR-214-x;miR-381-y;miR-3968-y;miR-429-x;miR-4451-y;miR-499-y;miR-61-y;miR-6938-y;miR-6948-y;miR-725-y;miR-7439-y;miR-8876-y;miR-9377-x;novel-m0034-3p;novel-m0057-3p;novel-m0182-5p;novel-m0236-5p;novel-m0252-3p;novel-m0311-5p;novel-m0326-3p;novel-m0327-3p;novel-m0498-3p;novel-m0513-3p;novel-m0574-3p;novel-m0620-3p;novel-…
XM_019063302.1	ncbi_109045426	PREDICTED: hepatocyte growth factor-like [Cyprinus carpio]	Cellular Processes;Environmental Information Processing	Cellular commiunity;Signaling molecules and interaction	ko04510//Focal adhesion;ko04060//Cytokine-cytokine receptor interaction	K05460	-	-	-	ccr-miR-103;ccr-miR-107;ccr-miR-140-3p;ccr-miR-190;ccr-miR-199-3p;ccr-miR-200a;ccr-miR-205;ccr-miR-26a;miR-103-y;miR-107-y;miR-130-x;miR-141-x;miR-141-y;miR-151-x;miR-16-y;miR-190-x;miR-192-z;miR-199-y;miR-200-x;miR-200-y;miR-205-x;miR-212-y;miR-2471-y;miR-26-x;miR-2686-y;miR-281-y;miR-298-x;miR-3334-x;miR-340-x;miR-423-x;miR-425-x;miR-4273-x;miR-4286-y;miR-4286-z;miR-458-y;miR-545-y;miR-5588-x;m…
XM_019063304.1	ncbi_109045428	PREDICTED: protein RD3-like [Cyprinus carpio]	-	-	-	-	-	-	-	miR-61-y;miR-7147-x;miR-9-y;novel-m0336-3p;novel-m0612-3p;novel-m0713-3p;novel-m0728-3p;novel-m1285-3p;novel-m1421-3p;novel-m1541-3p;novel-m1746-3p;novel-m1781-5p;novel-m2005-5p;novel-m2006-5p;novel-m2040-5p;novel-m2109-3p;novel-m2110-5p;novel-m2239-3p;novel-m2406-5p;novel-m2424-5p;novel-m2627-5p;novel-m2720-3p;novel-m2736-3p;novel-m2904-3p;novel-m2940-3p;novel-m3020-3p;novel-m3033-3p;novel-m3162…
XM_019063305.1	ncbi_109045429	-	-	-	-	-	-	-	-	ccr-miR-148;ccr-miR-17-5p;ccr-miR-20a-5p;ccr-miR-430;ccr-miR-7a;ccr-miR-7b;ccr-miR-93;miR-106-x;miR-148-y;miR-152-y;miR-17-x;miR-1842-x;miR-192-z;miR-20-x;miR-430-y;miR-64-x;miR-7552-y;miR-8364-x;miR-93-x;novel-m0026-5p;novel-m0066-3p;novel-m0289-5p;novel-m0306-5p;novel-m0339-3p;novel-m0386-5p;novel-m0486-5p;novel-m0503-3p;novel-m0543-3p;novel-m0547-3p;novel-m0770-3p;novel-m0801-3p;novel-m0976-3p…
XM_019063306.1	ncbi_109045429	-	-	-	-	-	-	-	-	ccr-miR-148;ccr-miR-17-5p;ccr-miR-20a-5p;ccr-miR-430;ccr-miR-7a;ccr-miR-7b;ccr-miR-93;miR-106-x;miR-148-y;miR-152-y;miR-17-x;miR-1842-x;miR-192-z;miR-20-x;miR-430-y;miR-64-x;miR-7552-y;miR-8364-x;miR-93-x;novel-m0026-5p;novel-m0066-3p;novel-m0289-5p;novel-m0306-5p;novel-m0339-3p;novel-m0386-5p;novel-m0486-5p;novel-m0503-3p;novel-m0543-3p;novel-m0547-3p;novel-m0770-3p;novel-m0801-3p;novel-m0976-3p…
XM_019063307.1	ncbi_109045429	-	-	-	-	-	-	-	-	ccr-miR-148;ccr-miR-17-5p;ccr-miR-20a-5p;ccr-miR-430;ccr-miR-7a;ccr-miR-7b;ccr-miR-93;miR-106-x;miR-148-y;miR-152-y;miR-17-x;miR-1842-x;miR-192-z;miR-20-x;miR-430-y;miR-64-x;miR-7552-y;miR-8364-x;miR-93-x;novel-m0026-5p;novel-m0066-3p;novel-m0289-5p;novel-m0306-5p;novel-m0339-3p;novel-m0386-5p;novel-m0486-5p;novel-m0503-3p;novel-m0543-3p;novel-m0547-3p;novel-m0770-3p;novel-m0801-3p;novel-m0976-3p…
XM_019063308.1	ncbi_109045429	-	-	-	-	-	-	-	-	ccr-miR-148;ccr-miR-17-5p;ccr-miR-20a-5p;ccr-miR-430;ccr-miR-7a;ccr-miR-7b;ccr-miR-93;miR-106-x;miR-148-y;miR-152-y;miR-17-x;miR-1842-x;miR-192-z;miR-20-x;miR-430-y;miR-64-x;miR-7552-y;miR-8364-x;miR-93-x;novel-m0026-5p;novel-m0066-3p;novel-m0289-5p;novel-m0306-5p;novel-m0339-3p;novel-m0386-5p;novel-m0486-5p;novel-m0503-3p;novel-m0543-3p;novel-m0547-3p;novel-m0770-3p;novel-m0801-3p;novel-m0976-3p…
XM_019063309.1	ncbi_109045429	-	-	-	-	-	-	-	-	ccr-miR-148;ccr-miR-17-5p;ccr-miR-20a-5p;ccr-miR-430;ccr-miR-7a;ccr-miR-7b;ccr-miR-93;miR-106-x;miR-148-y;miR-152-y;miR-17-x;miR-1842-x;miR-192-z;miR-20-x;miR-430-y;miR-64-x;miR-7552-y;miR-8364-x;miR-93-x;novel-m0026-5p;novel-m0066-3p;novel-m0289-5p;novel-m0306-5p;novel-m0339-3p;novel-m0386-5p;novel-m0486-5p;novel-m0503-3p;novel-m0543-3p;novel-m0547-3p;novel-m0770-3p;novel-m0801-3p;novel-m0976-3p…
XM_019063310.1	ncbi_109045429	PREDICTED: single-stranded DNA-binding protein, mitochondrial-like isoform X1 [Cyprinus carpio]	Genetic Information Processing	Replication and repair	ko03030//DNA replication;ko03440//Homologous recombination;ko03430//Mismatch repair	K03111	GO:0043231//intracellular membrane-bounded organelle;GO:0043229//intracellular organelle;GO:0005623//cell;GO:0005622//intracellular;GO:0044464//cell part;GO:0043226//organelle;GO:0044424//intracellular part;GO:0043227//membrane-bounded organelle	GO:0003677//DNA binding;GO:0097159//organic cyclic compound binding;GO:0005488//binding;GO:0043566//structure-specific DNA binding;GO:1901363//heterocyclic compound binding;GO:0003676//nucleic acid binding	GO:0046483//heterocycle metabolic process;GO:0006725//cellular aromatic compound metabolic process;GO:1901360//organic cyclic compound metabolic process;GO:0008152//metabolic process;GO:0044237//cellular metabolic process;GO:0034641//cellular nitrogen compound metabolic process;GO:0044238//primary metabolic process;GO:0071704//organic substance metabolic process;GO:0044260//cellular macromolecule…	ccr-miR-148;ccr-miR-17-5p;ccr-miR-20a-5p;ccr-miR-430;ccr-miR-7a;ccr-miR-7b;ccr-miR-93;miR-106-x;miR-148-y;miR-152-y;miR-17-x;miR-1842-x;miR-192-z;miR-20-x;miR-430-y;miR-64-x;miR-7552-y;miR-8364-x;miR-93-x;novel-m0026-5p;novel-m0066-3p;novel-m0289-5p;novel-m0306-5p;novel-m0339-3p;novel-m0386-5p;novel-m0486-5p;novel-m0503-3p;novel-m0543-3p;novel-m0547-3p;novel-m0770-3p;novel-m0801-3p;novel-m0976-3p…
XM_019063311.1	ncbi_109045429	-	-	-	-	-	-	-	-	ccr-miR-148;ccr-miR-17-5p;ccr-miR-20a-5p;ccr-miR-430;ccr-miR-7a;ccr-miR-7b;ccr-miR-93;miR-106-x;miR-148-y;miR-152-y;miR-17-x;miR-1842-x;miR-192-z;miR-20-x;miR-430-y;miR-64-x;miR-7552-y;miR-8364-x;miR-93-x;novel-m0026-5p;novel-m0066-3p;novel-m0289-5p;novel-m0306-5p;novel-m0339-3p;novel-m0386-5p;novel-m0486-5p;novel-m0503-3p;novel-m0543-3p;novel-m0547-3p;novel-m0770-3p;novel-m0801-3p;novel-m0976-3p…
XM_019063312.1	ncbi_109045430	PREDICTED: LOW QUALITY PROTEIN: caskin-1-like [Cyprinus carpio]	-	-	-	-	-	-	-	ccr-miR-1;ccr-miR-125b;ccr-miR-125c;ccr-miR-181a;ccr-miR-181b;ccr-miR-200a;ccr-miR-724;ccr-miR-725;ccr-miR-726;let-7-y;lin-4-x;miR-1-y;miR-101-x;miR-125-x;miR-141-y;miR-1623-x;miR-1635-x;miR-1715-y;miR-181-x;miR-183-y;miR-185-x;miR-200-y;miR-2192-y;miR-223-x;miR-2467-x;miR-252-y;miR-2557-x;miR-300-x;miR-351-x;miR-4324-y;miR-4757-y;miR-494-y;miR-505-y;miR-532-y;miR-5589-y;miR-6122-y;miR-65-x;miR-7…
XM_019063313.1	ncbi_109045431	PREDICTED: leptin receptor-like isoform X1 [Cyprinus carpio]	Environmental Information Processing;Organismal Systems	Signaling molecules and interaction;Endocrine system;Signal transduction	ko04080//Neuroactive ligand-receptor interaction;ko04060//Cytokine-cytokine receptor interaction;ko04630//Jak-STAT signaling pathway;ko04920//Adipocytokine signaling pathway	K05062	-	-	GO:0048731//system development;GO:0044699//single-organism process;GO:0007423//sensory organ development;GO:0044767//single-organism developmental process;GO:0043583//ear development;GO:0032501//multicellular organismal process;GO:0001654//eye development;GO:0048513//animal organ development;GO:0007275//multicellular organism development;GO:0048856//anatomical structure development;GO:0044707//si…	ccr-miR-10b;ccr-miR-10c;ccr-miR-146a;ccr-miR-15b;ccr-miR-16a;ccr-miR-16b;ccr-miR-16c;ccr-miR-182-3p;ccr-miR-193a;ccr-miR-196a;ccr-miR-196b;ccr-miR-205;ccr-miR-218a;ccr-miR-218b;miR-10-x;miR-146-x;miR-15-x;miR-16-x;miR-193-y;miR-196-x;miR-205-x;miR-218-x;miR-2471-y;miR-28-x;miR-3009-y;miR-361-y;miR-411-x;miR-457-x;miR-497-x;miR-518-x;miR-519-x;miR-522-x;miR-523-x;miR-542-x;miR-6353-x;miR-696-y;miR…
XM_019063314.1	ncbi_109045431	-	-	-	-	-	-	-	-	ccr-miR-10b;ccr-miR-10c;ccr-miR-146a;ccr-miR-182-3p;ccr-miR-196a;ccr-miR-196b;ccr-miR-205;ccr-miR-218a;ccr-miR-218b;miR-10-x;miR-146-x;miR-196-x;miR-205-x;miR-218-x;miR-2471-y;miR-28-x;miR-3009-y;miR-361-y;miR-411-x;miR-542-x;miR-696-y;miR-708-x;miR-744-y;miR-7702-x;miR-8269-y;miR-98-x;novel-m0048-5p;novel-m0092-3p;novel-m0161-5p;novel-m0183-5p;novel-m0284-3p;novel-m0341-5p;novel-m0436-5p;novel-m…
XM_019063315.1	ncbi_109045432	PREDICTED: nuclear RNA export factor 1-like [Cyprinus carpio]	Genetic Information Processing;Human Diseases	Translation;Infectious diseases	ko05168//Herpes simplex infection;ko03013//RNA transport;ko03015//mRNA surveillance pathway;ko03008//Ribosome biogenesis in eukaryotes	K14284	GO:0043231//intracellular membrane-bounded organelle;GO:0043229//intracellular organelle;GO:0005622//intracellular;GO:0044424//intracellular part;GO:0005623//cell;GO:0043226//organelle;GO:0044464//cell part;GO:0043227//membrane-bounded organelle	GO:0003676//nucleic acid binding;GO:0097159//organic cyclic compound binding;GO:0005488//binding;GO:1901363//heterocyclic compound binding	GO:0006405//RNA export from nucleus;GO:0006403//RNA localization;GO:0051236//establishment of RNA localization;GO:0015931//nucleobase-containing compound transport;GO:0006913//nucleocytoplasmic transport;GO:0071705//nitrogen compound transport;GO:0050657//nucleic acid transport;GO:0046907//intracellular transport;GO:0033036//macromolecule localization;GO:0051234//establishment of localization;GO:…	ccr-miR-146a;ccr-miR-7a;ccr-miR-7b;miR-146-x;miR-181-x;miR-2184-x;miR-2467-x;miR-300-x;miR-3120-y;miR-545-x;novel-m0039-3p;novel-m0052-5p;novel-m0092-3p;novel-m0205-3p;novel-m0284-3p;novel-m0410-5p;novel-m0580-3p;novel-m0764-5p;novel-m0785-5p;novel-m0848-5p;novel-m0899-3p;novel-m0954-5p;novel-m0955-5p;novel-m1031-3p;novel-m1039-3p;novel-m1077-5p;novel-m1173-5p;novel-m1263-5p;novel-m1346-5p;novel-…
XM_019063316.1	ncbi_109045433	PREDICTED: diacylglycerol kinase iota-like [Cyprinus carpio]	Environmental Information Processing;Metabolism	Lipid metabolism;Signal transduction	ko04070//Phosphatidylinositol signaling system;ko00564//Glycerophospholipid metabolism;ko00561//Glycerolipid metabolism	K00901	-	-	-	ccr-miR-122;miR-101-x;miR-122-x;miR-5100-y;miR-8279-y;novel-m0059-5p;novel-m0060-5p;novel-m0061-5p;novel-m0230-3p;novel-m0480-3p;novel-m0625-3p;novel-m0648-3p;novel-m0725-5p;novel-m0867-3p;novel-m0979-5p;novel-m1063-3p;novel-m1103-5p;novel-m1228-5p;novel-m1319-5p;novel-m1410-5p;novel-m1478-5p;novel-m1516-5p;novel-m1531-5p;novel-m1626-5p;novel-m1765-5p;novel-m1823-5p;novel-m1851-5p;novel-m1874-5p;…
XM_019063317.1	ncbi_109045434	PREDICTED: zinc finger and BTB domain-containing protein 47-like [Cyprinus carpio]	-	-	-	-	-	-	-	miR-1452-x;novel-m1524-5p
XM_019063318.1	ncbi_109045441	-	-	-	-	-	-	-	-	novel-m0578-3p;novel-m2363-3p;novel-m2479-5p;novel-m2685-5p;novel-m2795-5p
XM_019063319.1	ncbi_109045437	PREDICTED: voltage-dependent calcium channel gamma-3 subunit-like [Cyprinus carpio]	Environmental Information Processing;Organismal Systems	Signal transduction;Circulatory system	ko04010//MAPK signaling pathway;ko04261//Adrenergic signaling in cardiomyocytes;ko04260//Cardiac muscle contraction	K04868	-	GO:0022803//passive transmembrane transporter activity;GO:0008324//cation transmembrane transporter activity;GO:0005216//ion channel activity;GO:0005261//cation channel activity;GO:0005215//transporter activity;GO:0022891//substrate-specific transmembrane transporter activity;GO:0015075//ion transmembrane transporter activity;GO:0022892//substrate-specific transporter activity;GO:0022857//transme…	GO:0044765//single-organism transport;GO:0044763//single-organism cellular process;GO:0006812//cation transport;GO:0044699//single-organism process;GO:0006810//transport;GO:0009987//cellular process;GO:0006816//calcium ion transport;GO:0051179//localization;GO:1902578//single-organism localization;GO:0034220//ion transmembrane transport;GO:0051234//establishment of localization;GO:0072511//divale…	ccr-miR-29b;miR-1582-y;miR-30-y;miR-361-y;miR-425-y;miR-5895-x;miR-6948-x;miR-7680-x;novel-m0023-5p;novel-m0051-3p;novel-m0084-3p;novel-m0096-3p;novel-m0213-5p;novel-m0285-3p;novel-m0335-5p;novel-m0337-3p;novel-m0373-3p;novel-m0410-3p;novel-m0490-5p;novel-m0491-5p;novel-m0492-5p;novel-m0494-5p;novel-m0495-5p;novel-m0561-5p;novel-m0686-5p;novel-m0882-5p;novel-m0900-5p;novel-m0965-5p;novel-m0987-3p…
XM_019063320.1	ncbi_109045441	PREDICTED: voltage-dependent anion-selective channel protein 1-like [Cyprinus carpio]	Environmental Information Processing	Signal transduction	ko04020//Calcium signaling pathway	K05862	GO:0043231//intracellular membrane-bounded organelle;GO:0044429//mitochondrial part;GO:0005740//mitochondrial envelope;GO:0044424//intracellular part;GO:0031967//organelle envelope;GO:0005737//cytoplasm;GO:0044422//organelle part;GO:0005623//cell;GO:0044444//cytoplasmic part;GO:0031224//intrinsic component of membrane;GO:0044425//membrane part;GO:0044446//intracellular organelle part;GO:0031975//…	GO:0015267//channel activity;GO:0022832//voltage-gated channel activity;GO:0005215//transporter activity;GO:0015075//ion transmembrane transporter activity;GO:0005244//voltage-gated ion channel activity;GO:0022803//passive transmembrane transporter activity;GO:0022836//gated channel activity;GO:0022838//substrate-specific channel activity;GO:0022857//transmembrane transporter activity;GO:0022891/…	GO:0006810//transport;GO:0006811//ion transport;GO:0044765//single-organism transport;GO:0044699//single-organism process;GO:1902578//single-organism localization;GO:0051234//establishment of localization;GO:0006820//anion transport;GO:0051179//localization	novel-m0578-3p;novel-m2363-3p;novel-m2479-5p;novel-m2685-5p;novel-m2795-5p
XM_019063321.1	ncbi_109045444	PREDICTED: paralemmin-2-like isoform X5 [Sinocyclocheilus anshuiensis]	-	-	-	-	-	-	-	ccr-miR-133a-3p;ccr-miR-17-5p;ccr-miR-20a-5p;miR-106-x;miR-133-y;miR-133-z;miR-17-x;miR-20-x;miR-31-x;miR-326-y;miR-519-y;miR-6618-x;miR-72-x;miR-9843-y;novel-m0247-3p;novel-m0250-5p;novel-m0291-3p;novel-m0317-3p;novel-m0319-5p;novel-m0392-5p;novel-m0421-5p;novel-m0559-5p;novel-m0608-3p;novel-m0631-3p;novel-m0640-3p;novel-m0664-3p;novel-m0700-3p;novel-m0982-3p;novel-m1020-3p;novel-m1084-3p;novel-…
XM_019063322.1	ncbi_109045445	PREDICTED: far upstream element-binding protein 1-like [Cyprinus carpio]	-	-	-	-	-	GO:0003676//nucleic acid binding;GO:0097159//organic cyclic compound binding;GO:0005488//binding;GO:1901363//heterocyclic compound binding	-	novel-m0777-3p;novel-m0861-5p;novel-m0895-3p;novel-m1395-3p;novel-m1417-3p;novel-m1418-3p;novel-m1576-3p;novel-m1639-3p;novel-m1712-3p;novel-m1786-3p;novel-m1988-5p;novel-m2740-3p;novel-m2793-3p;novel-m2821-3p;novel-m3011-3p
XM_019063323.1	ncbi_109045446	PREDICTED: ribonuclease inhibitor-like [Cyprinus carpio]	-	-	-	-	-	-	-	ccr-miR-15a;ccr-miR-15b;ccr-miR-16a;ccr-miR-16b;ccr-miR-16c;miR-15-x;miR-1582-y;miR-16-x;miR-195-x;miR-457-x;miR-497-x;miR-505-y;miR-6353-x;miR-6948-x;miR-8269-y;novel-m0010-5p;novel-m0279-5p;novel-m0303-5p;novel-m0333-5p;novel-m0373-3p;novel-m0442-5p;novel-m0448-5p;novel-m0689-5p;novel-m0714-5p;novel-m1452-3p;novel-m1820-3p;novel-m1886-5p;novel-m1891-3p;novel-m1916-3p;novel-m2112-3p;novel-m2203-…
XM_019063325.1	ncbi_109045449	-	-	-	-	-	-	-	-	ccr-miR-128;ccr-miR-143;ccr-miR-146a;ccr-miR-15a;ccr-miR-15b;ccr-miR-16a;ccr-miR-16b;ccr-miR-16c;ccr-miR-19d;ccr-miR-457a;ccr-miR-457b;ccr-miR-489;miR-11-y;miR-128-y;miR-136-y;miR-143-y;miR-146-x;miR-15-x;miR-1559-x;miR-16-x;miR-1662-x;miR-195-x;miR-2-y;miR-2366-y;miR-2438-x;miR-2557-x;miR-28-y;miR-4273-x;miR-457-x;miR-4770-y;miR-489-y;miR-497-x;miR-6237-y;miR-6353-x;miR-6363-y;miR-7134-x;miR-770…
XM_019063326.1	ncbi_109045449	PREDICTED: serine/threonine-protein kinase 32B-like isoform X1 [Cyprinus carpio]	-	-	-	-	-	GO:0016301//kinase activity;GO:0097367//carbohydrate derivative binding;GO:0003824//catalytic activity;GO:0016740//transferase activity;GO:0032549//ribonucleoside binding;GO:0036094//small molecule binding;GO:0005488//binding;GO:0016773//phosphotransferase activity, alcohol group as acceptor;GO:0032550//purine ribonucleoside binding;GO:0001882//nucleoside binding;GO:0097159//organic cyclic compou…	GO:0044260//cellular macromolecule metabolic process;GO:0071704//organic substance metabolic process;GO:0043412//macromolecule modification;GO:0019538//protein metabolic process;GO:0009987//cellular process;GO:0044267//cellular protein metabolic process;GO:0044238//primary metabolic process;GO:0044237//cellular metabolic process;GO:0043170//macromolecule metabolic process;GO:0008152//metabolic pr…	ccr-miR-128;ccr-miR-143;ccr-miR-146a;ccr-miR-15a;ccr-miR-15b;ccr-miR-16a;ccr-miR-16b;ccr-miR-16c;ccr-miR-19d;ccr-miR-457a;ccr-miR-457b;ccr-miR-489;miR-11-y;miR-128-y;miR-136-y;miR-143-y;miR-146-x;miR-15-x;miR-1559-x;miR-16-x;miR-1662-x;miR-195-x;miR-2-y;miR-2366-y;miR-2438-x;miR-2557-x;miR-28-y;miR-4273-x;miR-457-x;miR-4770-y;miR-489-y;miR-497-x;miR-6237-y;miR-6353-x;miR-6363-y;miR-7134-x;miR-770…
XM_019063327.1	ncbi_109045449	-	-	-	-	-	-	-	-	ccr-miR-128;ccr-miR-135c;ccr-miR-200a;ccr-miR-460-5p;miR-128-y;miR-135-x;miR-141-y;miR-200-y;miR-21-y;miR-252-y;miR-460-x;miR-65-x;miR-8335-y;novel-m0009-3p;novel-m0145-3p;novel-m0807-5p;novel-m0808-5p;novel-m1195-5p;novel-m1381-3p;novel-m1871-5p;novel-m1906-5p;novel-m2011-5p;novel-m2026-3p;novel-m2103-5p;novel-m2353-3p;novel-m2510-3p;novel-m2655-3p;novel-m2839-5p;novel-m3012-5p;novel-m3185-5p
XM_019063328.1	ncbi_109045449	-	-	-	-	-	-	-	-	ccr-miR-128;ccr-miR-135c;ccr-miR-200a;ccr-miR-460-5p;miR-128-y;miR-135-x;miR-141-y;miR-200-y;miR-21-y;miR-2192-y;miR-252-y;miR-460-x;miR-545-x;miR-65-x;miR-8335-y;novel-m0009-3p;novel-m0145-3p;novel-m0542-3p;novel-m0544-3p;novel-m0568-5p;novel-m0600-3p;novel-m0727-5p;novel-m0798-3p;novel-m0807-5p;novel-m0808-5p;novel-m0816-3p;novel-m0818-5p;novel-m1062-3p;novel-m1064-5p;novel-m1125-5p;novel-m1310…
XM_019063331.1	ncbi_109045452	-	-	-	-	-	-	-	-	ccr-miR-125b;ccr-miR-125c;ccr-miR-214;ccr-miR-218a;ccr-miR-218b;ccr-miR-24;ccr-miR-29a;ccr-miR-729;let-7-y;lin-4-x;miR-125-x;miR-140-y;miR-1451-x;miR-1667-y;miR-1692-x;miR-191-y;miR-197-x;miR-2-y;miR-2011-y;miR-218-x;miR-22-x;miR-223-y;miR-24-y;miR-29-y;miR-324-x;miR-4324-y;miR-458-y;miR-5589-y;miR-6618-x;miR-7655-y;miR-8434-x;novel-m0082-5p;novel-m0111-5p;novel-m0115-5p;novel-m0159-5p;novel-m017…
XM_019063332.1	ncbi_109045452	PREDICTED: ubiquitin carboxyl-terminal hydrolase 45-like [Cyprinus carpio]	-	-	-	-	-	GO:0043169//cation binding;GO:0046872//metal ion binding;GO:0005488//binding;GO:0046914//transition metal ion binding;GO:0003824//catalytic activity;GO:0016787//hydrolase activity;GO:0070011//peptidase activity, acting on L-amino acid peptides;GO:0043167//ion binding;GO:0008233//peptidase activity	GO:0044267//cellular protein metabolic process;GO:0044260//cellular macromolecule metabolic process;GO:0044238//primary metabolic process;GO:0006508//proteolysis;GO:0043170//macromolecule metabolic process;GO:0009987//cellular process;GO:0044237//cellular metabolic process;GO:0008152//metabolic process;GO:0071704//organic substance metabolic process;GO:0019538//protein metabolic process	ccr-miR-125b;ccr-miR-125c;ccr-miR-214;ccr-miR-218a;ccr-miR-218b;ccr-miR-24;ccr-miR-29a;ccr-miR-729;let-7-y;lin-4-x;miR-125-x;miR-140-y;miR-1451-x;miR-1667-y;miR-1692-x;miR-191-y;miR-197-x;miR-2-y;miR-2011-y;miR-218-x;miR-22-x;miR-223-y;miR-24-y;miR-29-y;miR-324-x;miR-4324-y;miR-458-y;miR-5589-y;miR-6618-x;miR-7655-y;miR-8434-x;novel-m0082-5p;novel-m0111-5p;novel-m0115-5p;novel-m0159-5p;novel-m017…
XM_019063333.1	ncbi_109045453	PREDICTED: nucleolar protein 16 [Cyprinus carpio]	-	-	-	-	GO:0005623//cell;GO:0043226//organelle;GO:0044464//cell part;GO:0005622//intracellular;GO:0043231//intracellular membrane-bounded organelle;GO:0044424//intracellular part;GO:0043227//membrane-bounded organelle;GO:0043229//intracellular organelle	-	-	ccr-miR-130a;ccr-miR-130b;ccr-miR-130c;ccr-miR-132a;ccr-miR-148;ccr-miR-17-3p;ccr-miR-20a-3p;ccr-miR-301a;ccr-miR-454a;ccr-miR-454b;ccr-miR-96;miR-11-y;miR-1271-x;miR-130-y;miR-1329-x;miR-148-y;miR-152-y;miR-17-y;miR-20-y;miR-212-y;miR-300-x;miR-301-y;miR-33-x;miR-3334-x;miR-454-y;miR-545-y;miR-5706-x;miR-6938-y;miR-7142-y;novel-m0002-5p;novel-m0023-5p;novel-m0027-3p;novel-m0055-5p;novel-m0195-5p…
XM_019063334.1	ncbi_109045454	PREDICTED: LOW QUALITY PROTEIN: ADP-ribosylation factor-like protein 10 [Cyprinus carpio]	-	-	-	-	GO:0044464//cell part;GO:0005623//cell	GO:0001882//nucleoside binding;GO:0032549//ribonucleoside binding;GO:0036094//small molecule binding;GO:0097367//carbohydrate derivative binding;GO:0032550//purine ribonucleoside binding;GO:0005488//binding;GO:1901363//heterocyclic compound binding;GO:0001883//purine nucleoside binding;GO:0097159//organic cyclic compound binding	GO:0050794//regulation of cellular process;GO:0007165//signal transduction;GO:0023052//signaling;GO:0050789//regulation of biological process;GO:0035556//intracellular signal transduction;GO:0007154//cell communication;GO:0044699//single-organism process;GO:0051716//cellular response to stimulus;GO:0050896//response to stimulus;GO:0009987//cellular process;GO:0044700//single organism signaling;GO…	ccr-miR-15a;ccr-miR-16a;ccr-miR-16b;ccr-miR-16c;ccr-miR-365;ccr-miR-730;miR-16-x;miR-195-x;miR-214-x;miR-2320-x;miR-457-x;miR-5334-y;miR-6353-x;miR-9299-x;novel-m0026-5p;novel-m0038-5p;novel-m0536-5p;novel-m0820-3p;novel-m0938-5p;novel-m1105-5p;novel-m1152-5p;novel-m1226-3p;novel-m1390-3p;novel-m1536-5p;novel-m1661-5p;novel-m1900-3p;novel-m2554-5p;novel-m2601-5p;novel-m2658-5p;novel-m2699-5p;nove…
XM_019063335.1	ncbi_109045455	PREDICTED: CCR4-NOT transcription complex subunit 8 [Cyprinus carpio]	Genetic Information Processing	Folding, sorting and degradation	ko03018//RNA degradation	K12581	-	-	-	ccr-miR-132a;ccr-miR-133a-3p;ccr-miR-200b;ccr-miR-429;ccr-miR-430;miR-101-x;miR-133-y;miR-133-z;miR-1597-y;miR-200-z;miR-204-x;miR-211-x;miR-212-y;miR-223-x;miR-2970-x;miR-3604-x;miR-4114-x;miR-4254-y;miR-429-y;miR-430-y;miR-4662-y;miR-7143-y;miR-735-x;miR-7971-y;miR-8-y;novel-m0023-5p;novel-m0025-3p;novel-m0100-5p;novel-m0230-3p;novel-m0261-5p;novel-m0322-3p;novel-m0335-5p;novel-m0336-3p;novel-m…
XM_019063336.1	ncbi_109045459	PREDICTED: LOW QUALITY PROTEIN: proline-rich protein 7-like [Cyprinus carpio]	-	-	-	-	-	-	-	ccr-miR-132b;miR-1684-y;miR-2201-x;miR-2320-y;miR-2438-x;miR-3475-y;miR-5466-x;miR-696-y;novel-m0025-3p;novel-m0101-3p;novel-m0324-5p;novel-m0325-5p;novel-m0342-3p;novel-m0400-5p;novel-m0550-3p;novel-m0553-3p;novel-m0837-3p;novel-m0927-3p;novel-m0930-3p;novel-m0947-3p;novel-m1174-5p;novel-m1243-3p;novel-m1257-5p;novel-m1297-3p;novel-m1425-3p;novel-m1427-3p;novel-m1530-5p;novel-m1706-3p;novel-m190…
XM_019063337.1	ncbi_109045461	PREDICTED: LOW QUALITY PROTEIN: protein FAM221A-like [Cyprinus carpio]	-	-	-	-	-	-	-	ccr-miR-155;miR-1338-y;miR-1388-y;miR-155-x;miR-9308-x;novel-m0023-5p;novel-m0217-5p;novel-m0335-5p;novel-m0561-5p;novel-m1101-5p;novel-m1457-5p;novel-m1719-5p;novel-m2021-5p;novel-m2166-5p;novel-m2286-5p;novel-m2382-5p;novel-m2524-5p;novel-m2657-3p;novel-m3093-5p;novel-m3215-5p
XM_019063338.1	ncbi_109045462	-	-	-	-	-	-	-	-	ccr-miR-137;ccr-miR-499;miR-137-y;miR-2188-y;miR-499-x;novel-m0229-5p;novel-m0820-3p;novel-m2090-5p;novel-m3178-3p
XM_019063340.1	ncbi_109045462	PREDICTED: vitelline membrane outer layer protein 1 homolog [Cyprinus carpio]	-	-	-	-	-	-	-	novel-m0229-5p;novel-m0820-3p;novel-m2090-5p
XM_019063343.1	ncbi_109045466	PREDICTED: fibroblast growth factor receptor substrate 2-like [Cyprinus carpio]	-	-	-	-	GO:0005623//cell;GO:0044464//cell part	GO:0005515//protein binding;GO:0005102//receptor binding;GO:0005488//binding	GO:0043010//camera-type eye development;GO:0007169//transmembrane receptor protein tyrosine kinase signaling pathway;GO:0007389//pattern specification process;GO:0048598//embryonic morphogenesis;GO:0050896//response to stimulus;GO:0009790//embryo development;GO:0050794//regulation of cellular process;GO:0008283//cell proliferation;GO:0048856//anatomical structure development;GO:0009987//cellular …	ccr-miR-192;ccr-miR-199-3p;ccr-miR-203a;ccr-miR-203b-3p;ccr-miR-9-3p;miR-185-x;miR-192-x;miR-199-y;miR-203-y;miR-215-x;miR-4028-y;miR-9-x;miR-9-z;novel-m0069-5p;novel-m0390-3p;novel-m1512-5p;novel-m1649-5p;novel-m1650-5p;novel-m2030-5p;novel-m2500-5p;novel-m3077-3p;novel-m3115-5p;novel-m3182-3p
XM_019063344.1	ncbi_109045467	PREDICTED: zinc finger BED domain-containing protein 4-like [Cyprinus carpio]	-	-	-	-	-	-	-	novel-m0290-3p;novel-m0525-5p;novel-m0594-5p;novel-m0771-5p;novel-m1261-5p;novel-m1657-5p;novel-m1911-5p;novel-m1975-5p;novel-m1978-5p;novel-m1979-5p;novel-m1995-5p;novel-m2407-5p;novel-m2526-5p;novel-m2737-3p;novel-m2738-5p;novel-m2965-5p;novel-m3233-5p
XM_019063345.1	ncbi_109045468	PREDICTED: kelch-like protein 29 [Cyprinus carpio]	-	-	-	-	-	-	-	ccr-miR-183;ccr-miR-192;ccr-miR-203a;ccr-miR-203b-3p;ccr-miR-205;miR-127-y;miR-1354-x;miR-1667-y;miR-188-x;miR-192-x;miR-2-y;miR-203-y;miR-205-x;miR-222-y;miR-3334-x;miR-369-y;miR-374-x;miR-425-x;miR-484-z;miR-5706-x;miR-696-y;miR-8335-y;novel-m0051-3p;novel-m0126-5p;novel-m0147-5p;novel-m0208-3p;novel-m0339-3p;novel-m0373-3p;novel-m0543-3p;novel-m0546-3p;novel-m0547-3p;novel-m0584-3p;novel-m0655…
XM_019063346.1	ncbi_109045470	PREDICTED: tensin-2-like [Cyprinus carpio]	-	-	-	-	-	-	-	ccr-miR-199-5p;ccr-miR-205;ccr-miR-214;ccr-miR-22a;ccr-miR-27c-5p;miR-1329-x;miR-1692-x;miR-199-x;miR-204-y;miR-205-x;miR-22-y;miR-223-y;miR-2320-y;miR-2467-x;miR-29-x;miR-323-y;miR-3475-y;miR-3966-x;miR-4185-y;miR-423-x;miR-4326-x;miR-4770-y;miR-486-x;miR-5466-x;miR-5728-x;miR-61-y;miR-750-y;miR-8079-x;miR-8291-y;miR-8485-y;novel-m0032-3p;novel-m0041-5p;novel-m0073-5p;novel-m0101-3p;novel-m0154-…
XM_019063347.1	ncbi_109045471	PREDICTED: G-protein coupled bile acid receptor 1-like [Cyprinus carpio]	-	-	-	-	-	-	-	miR-250-y;miR-494-y;novel-m1480-3p;novel-m1660-3p
XM_019063348.1	ncbi_109045472	PREDICTED: UBX domain-containing protein 2A-like isoform X1 [Cyprinus carpio]	-	-	-	-	-	-	GO:0006996//organelle organization;GO:0016043//cellular component organization;GO:0009987//cellular process;GO:0071840//cellular component organization or biogenesis	ccr-miR-203a;ccr-miR-203b-3p;miR-203-y;novel-m0705-3p;novel-m0858-3p;novel-m0962-3p;novel-m1027-5p;novel-m1043-3p;novel-m1044-3p;novel-m1818-3p;novel-m2262-3p
XM_019063349.1	ncbi_109045469	PREDICTED: interleukin-20 receptor subunit alpha-like [Cyprinus carpio]	Environmental Information Processing	Signal transduction;Signaling molecules and interaction	ko04060//Cytokine-cytokine receptor interaction;ko04630//Jak-STAT signaling pathway	K05136	-	-	-	ccr-miR-101b;ccr-miR-199-3p;ccr-miR-30d;miR-199-y;miR-30-x;miR-503-x;miR-8485-y;novel-m0027-3p;novel-m0219-5p;novel-m0863-5p;novel-m0937-5p;novel-m1019-3p;novel-m1034-5p;novel-m1128-5p;novel-m1603-5p;novel-m1781-5p;novel-m1943-3p;novel-m2110-5p;novel-m2178-5p;novel-m2280-5p;novel-m2384-5p;novel-m2406-5p;novel-m2424-5p;novel-m2583-5p;novel-m2645-5p;novel-m2853-5p;novel-m3082-5p
XM_019063350.1	ncbi_109045472	-	-	-	-	-	-	-	-	ccr-miR-203a;ccr-miR-203b-3p;miR-203-y;novel-m0705-3p;novel-m0858-3p;novel-m0962-3p;novel-m1027-5p;novel-m1043-3p;novel-m1044-3p;novel-m1818-3p;novel-m2262-3p
XM_019063352.1	ncbi_109045474	PREDICTED: LOW QUALITY PROTEIN: lysophosphatidic acid receptor 6-like [Cyprinus carpio]	-	-	-	-	GO:0016020//membrane;GO:0031224//intrinsic component of membrane;GO:0044425//membrane part	GO:0004872//receptor activity;GO:0099600//transmembrane receptor activity;GO:0004871//signal transducer activity;GO:0060089//molecular transducer activity;GO:0004888//transmembrane signaling receptor activity;GO:0038023//signaling receptor activity	-	ccr-miR-130a;ccr-miR-130c;ccr-miR-133a-5p;ccr-miR-148;ccr-miR-182-3p;ccr-miR-20a-5p;ccr-miR-27a;ccr-miR-27c-3p;ccr-miR-27d;ccr-miR-301a;ccr-miR-30d;ccr-miR-454a;ccr-miR-454b;ccr-miR-93;miR-107-x;miR-1329-x;miR-1343-y;miR-148-y;miR-152-y;miR-20-x;miR-2575-x;miR-27-y;miR-30-x;miR-301-y;miR-425-x;miR-454-y;miR-5119-y;miR-545-y;miR-5589-y;miR-6516-x;miR-722-y;miR-7886-y;miR-8079-x;miR-93-x;novel-m002…
XM_019063353.1	ncbi_109045476	PREDICTED: angiopoietin-4-like [Cyprinus carpio]	-	-	-	-	-	-	GO:0032502//developmental process;GO:0048856//anatomical structure development;GO:0048646//anatomical structure formation involved in morphogenesis;GO:0009653//anatomical structure morphogenesis	ccr-miR-455;miR-1715-y;miR-3920-y;miR-455-x;miR-6938-y;miR-7296-y;miR-7622-x;novel-m0068-3p;novel-m0069-5p;novel-m0143-3p;novel-m0144-3p;novel-m0204-5p;novel-m0207-3p;novel-m0211-5p;novel-m0254-3p;novel-m0256-3p;novel-m0358-3p;novel-m0400-5p;novel-m0411-3p;novel-m0527-5p;novel-m0597-5p;novel-m0632-5p;novel-m0688-5p;novel-m0711-3p;novel-m0830-5p;novel-m0909-5p;novel-m0911-5p;novel-m0938-5p;novel-m…
XM_019063354.1	ncbi_109045478	PREDICTED: RNA polymerase II elongation factor ELL2-like [Cyprinus carpio]	-	-	-	-	GO:0043234//protein complex;GO:0032991//macromolecular complex	-	-	ccr-miR-17-5p;ccr-miR-182-5p;ccr-miR-19d;ccr-miR-24;ccr-miR-30b;ccr-miR-429;ccr-miR-430;ccr-miR-727-5p;let-7-y;miR-106-x;miR-11-y;miR-1260-x;miR-143-y;miR-1452-x;miR-1623-x;miR-17-x;miR-1715-y;miR-1775-y;miR-182-x;miR-2201-x;miR-222-x;miR-23-y;miR-24-y;miR-30-x;miR-324-y;miR-33-x;miR-411-y;miR-429-y;miR-430-y;miR-4481-x;miR-4770-y;miR-499-y;miR-5099-y;miR-519-y;miR-545-x;miR-5895-x;miR-5981-x;miR…
XM_019063356.1	ncbi_109045479	PREDICTED: desmoplakin-like [Cyprinus carpio]	-	-	-	-	-	-	-	miR-151-y;miR-183-y;miR-216-x;miR-3228-x;miR-33-x;miR-379-x;miR-451-y;miR-452-x;miR-518-x;miR-519-x;miR-522-x;miR-523-x;miR-6938-y;miR-738-x;miR-750-y;novel-m0072-3p;novel-m0094-3p;novel-m0125-5p;novel-m0232-5p;novel-m0409-5p;novel-m0416-5p;novel-m0441-5p;novel-m0443-3p;novel-m0445-5p;novel-m0447-3p;novel-m0469-3p;novel-m0651-3p;novel-m0734-3p;novel-m0803-3p;novel-m0804-3p;novel-m0897-5p;novel-m0…
XM_019063357.1	ncbi_109045483	PREDICTED: cyclic AMP-responsive element-binding protein 3-like protein 2 [Cyprinus carpio]	Human Diseases;Organismal Systems	Circulatory system;Endocrine and metabolic diseases;Endocrine system	ko04261//Adrenergic signaling in cardiomyocytes;ko04931//Insulin resistance;ko04916//Melanogenesis	K09048	GO:0005623//cell;GO:0044424//intracellular part;GO:0043231//intracellular membrane-bounded organelle;GO:0005622//intracellular;GO:0044464//cell part;GO:0044422//organelle part;GO:0031224//intrinsic component of membrane;GO:0043227//membrane-bounded organelle;GO:0043229//intracellular organelle;GO:0016020//membrane;GO:0043226//organelle;GO:0031090//organelle membrane;GO:0044425//membrane part	GO:0003677//DNA binding;GO:0005488//binding;GO:0001067//regulatory region nucleic acid binding;GO:0003676//nucleic acid binding;GO:0001071//nucleic acid binding transcription factor activity;GO:0097159//organic cyclic compound binding;GO:0000975//regulatory region DNA binding;GO:0044212//transcription regulatory region DNA binding;GO:1901363//heterocyclic compound binding	GO:0050789//regulation of biological process;GO:1903506//regulation of nucleic acid-templated transcription;GO:0016192//vesicle-mediated transport;GO:0046907//intracellular transport;GO:0032502//developmental process;GO:0060255//regulation of macromolecule metabolic process;GO:0051649//establishment of localization in cell;GO:0033554//cellular response to stress;GO:0051641//cellular localization;…	ccr-miR-101a;ccr-miR-130a;ccr-miR-130b;ccr-miR-130c;ccr-miR-148;ccr-miR-2192;ccr-miR-301a;ccr-miR-30b;ccr-miR-454a;ccr-miR-454b;ccr-miR-7133;miR-101-y;miR-130-y;miR-144-x;miR-1452-x;miR-148-y;miR-152-y;miR-1635-x;miR-181-y;miR-2-y;miR-2184-x;miR-296-y;miR-3009-y;miR-301-y;miR-3600-x;miR-361-x;miR-376-y;miR-3971-y;miR-451-x;miR-454-y;miR-5099-y;miR-5839-y;miR-5895-x;miR-6363-y;miR-64-x;miR-67-x;mi…
XM_019063358.1	ncbi_109045484	PREDICTED: mitochondrial uncoupling protein 4-like [Cyprinus carpio]	-	-	-	-	GO:0016020//membrane;GO:0031224//intrinsic component of membrane;GO:0044425//membrane part	-	-	ccr-miR-1;miR-1692-x;miR-33-y;miR-4503-x;novel-m0279-5p;novel-m0303-5p;novel-m0333-5p;novel-m0442-5p;novel-m0448-5p;novel-m0689-5p;novel-m0714-5p;novel-m1871-5p;novel-m1906-5p;novel-m2181-5p;novel-m2182-5p;novel-m2203-5p;novel-m2284-5p;novel-m2642-5p
XM_019063364.1	ncbi_109045492	PREDICTED: frizzled-4 [Cyprinus carpio]	Environmental Information Processing;Organismal Systems	Endocrine system;Signal transduction	ko04310//Wnt signaling pathway;ko04916//Melanogenesis	K02354	-	GO:0099600//transmembrane receptor activity;GO:0060089//molecular transducer activity;GO:0004872//receptor activity;GO:0004888//transmembrane signaling receptor activity;GO:0004871//signal transducer activity;GO:0038023//signaling receptor activity	GO:0007166//cell surface receptor signaling pathway;GO:0023052//signaling;GO:0016055//Wnt signaling pathway;GO:0007154//cell communication;GO:0050896//response to stimulus;GO:0050794//regulation of cellular process;GO:0044700//single organism signaling;GO:0032501//multicellular organismal process;GO:0065007//biological regulation;GO:0051716//cellular response to stimulus;GO:0044699//single-organi…	ccr-miR-199-5p;ccr-miR-200a;ccr-miR-460-3p;ccr-miR-7132;miR-136-y;miR-141-y;miR-199-x;miR-200-y;miR-216-x;miR-2184-x;miR-219-x;miR-2440-y;miR-3120-y;miR-460-y;miR-5728-x;miR-65-x;miR-730-y;miR-7388-y;miR-7886-y;miR-8079-x;miR-8159-x;novel-m0039-5p;novel-m0073-5p;novel-m0118-3p;novel-m0123-3p;novel-m0124-3p;novel-m0140-5p;novel-m0168-3p;novel-m0267-3p;novel-m0365-3p;novel-m0398-5p;novel-m0434-3p;n…
XM_019063365.1	ncbi_109045493	PREDICTED: rhotekin-like [Cyprinus carpio]	-	-	-	-	-	-	-	miR-2440-y;novel-m0205-3p;novel-m1039-3p;novel-m1244-5p;novel-m1267-5p;novel-m1360-3p;novel-m1971-3p;novel-m2155-3p;novel-m2882-3p;novel-m2920-3p;novel-m3222-5p;novel-m3252-3p
XM_019063366.1	ncbi_109045457	PREDICTED: mucin-5AC-like [Sinocyclocheilus grahami]	-	-	-	-	-	-	-	ccr-miR-205;miR-205-x;novel-m0029-5p;novel-m0030-5p;novel-m0072-3p;novel-m0076-5p;novel-m0228-5p;novel-m0440-5p;novel-m0585-5p;novel-m0586-5p;novel-m0628-5p;novel-m0651-3p;novel-m0762-5p;novel-m0763-3p;novel-m0938-5p;novel-m1544-5p;novel-m1887-5p;novel-m2093-5p;novel-m2245-3p;novel-m2533-5p;novel-m2810-5p;novel-m2899-5p;novel-m3036-5p;novel-m3155-5p;novel-m3156-5p
XM_019063368.1	ncbi_109045494	PREDICTED: dnaJ homolog subfamily C member 21 [Cyprinus carpio]	-	-	-	-	-	GO:0043169//cation binding;GO:0005488//binding;GO:0043167//ion binding;GO:0097159//organic cyclic compound binding	-	ccr-miR-181a;ccr-miR-214;ccr-miR-217;miR-217-x;miR-3535-x;miR-423-x;miR-4791-x;miR-652-y;miR-8993-x;novel-m0023-5p;novel-m0083-3p;novel-m0335-5p;novel-m0561-5p;novel-m0951-5p;novel-m1129-3p;novel-m1457-5p;novel-m1701-5p;novel-m1719-5p;novel-m2021-5p;novel-m2166-5p;novel-m2524-5p;novel-m2657-3p;novel-m3216-3p
XM_019063370.1	ncbi_109045496	PREDICTED: rab11 family-interacting protein 2-like [Cyprinus carpio]	Cellular Processes	Transport and catabolism	ko04144//Endocytosis	K12484	-	-	GO:0051674//localization of cell;GO:0006928//movement of cell or subcellular component;GO:0040011//locomotion;GO:0016477//cell migration;GO:0009987//cellular process;GO:0044699//single-organism process;GO:0001667//ameboidal-type cell migration;GO:0051179//localization;GO:0048870//cell motility;GO:0044763//single-organism cellular process	ccr-miR-128;ccr-miR-199-5p;ccr-miR-200a;ccr-miR-338;ccr-miR-430;miR-128-y;miR-141-y;miR-199-x;miR-200-y;miR-338-y;miR-421-y;miR-430-y;miR-65-x;miR-6948-x;miR-7264-y;miR-7388-y;miR-7702-x;novel-m0083-3p;novel-m0093-3p;novel-m0116-3p;novel-m0154-5p;novel-m0198-5p;novel-m0230-3p;novel-m0233-3p;novel-m0269-5p;novel-m0279-5p;novel-m0303-5p;novel-m0333-5p;novel-m0419-5p;novel-m0442-5p;novel-m0448-5p;no…
XM_019063375.1	ncbi_109045502	PREDICTED: ectonucleoside triphosphate diphosphohydrolase 2-like [Cyprinus carpio]	Metabolism	Nucleotide metabolism	ko00230//Purine metabolism	K01509	-	GO:0003824//catalytic activity	GO:0010035//response to inorganic substance;GO:0010033//response to organic substance;GO:1901700//response to oxygen-containing compound;GO:0097305//response to alcohol;GO:0033986//response to methanol;GO:0010038//response to metal ion;GO:0042221//response to chemical;GO:0001101//response to acid chemical;GO:0050896//response to stimulus	ccr-miR-101a;ccr-miR-101b;ccr-miR-144;ccr-miR-182-5p;miR-101-y;miR-136-y;miR-144-x;miR-144-y;miR-148-x;miR-152-x;miR-1582-y;miR-1684-y;miR-182-x;miR-361-x;miR-5706-x;miR-6122-y;miR-669-y;miR-9308-x;novel-m0047-5p;novel-m0127-5p;novel-m0295-3p;novel-m0361-5p;novel-m0429-5p;novel-m0457-3p;novel-m0461-3p;novel-m0537-5p;novel-m0620-3p;novel-m0673-3p;novel-m0717-3p;novel-m0840-5p;novel-m0923-5p;novel-…
XM_019063381.1	ncbi_109045508	PREDICTED: sarcoplasmic/endoplasmic reticulum calcium ATPase 2-like [Cyprinus carpio]	Environmental Information Processing	Signal transduction	ko04020//Calcium signaling pathway	K05853	GO:0044464//cell part;GO:0043226//organelle;GO:0031090//organelle membrane;GO:0044422//organelle part;GO:0031224//intrinsic component of membrane;GO:0005623//cell;GO:0043229//intracellular organelle;GO:0044446//intracellular organelle part;GO:0012505//endomembrane system;GO:0005789//endoplasmic reticulum membrane;GO:0016020//membrane;GO:0044425//membrane part;GO:0005737//cytoplasm;GO:0043227//mem…	GO:0043167//ion binding;GO:1901363//heterocyclic compound binding;GO:0097367//carbohydrate derivative binding;GO:0043169//cation binding;GO:0032550//purine ribonucleoside binding;GO:0032549//ribonucleoside binding;GO:0036094//small molecule binding;GO:0003824//catalytic activity;GO:0097159//organic cyclic compound binding;GO:0001882//nucleoside binding;GO:0005488//binding;GO:0001883//purine nucle…	GO:0044765//single-organism transport;GO:0051234//establishment of localization;GO:0006811//ion transport;GO:0044699//single-organism process;GO:0006810//transport;GO:1902578//single-organism localization;GO:0006812//cation transport;GO:0070838//divalent metal ion transport;GO:0030001//metal ion transport;GO:0006816//calcium ion transport;GO:0051179//localization;GO:0072511//divalent inorganic ca…	miR-1623-x;miR-362-y;miR-5895-x;miR-8485-y;novel-m0364-5p;novel-m0708-5p;novel-m0857-5p;novel-m0934-5p;novel-m1711-5p;novel-m1810-5p
XM_019063382.1	ncbi_109045509	PREDICTED: tankyrase-1-like [Cyprinus carpio]	-	-	-	-	-	-	GO:1902589//single-organism organelle organization;GO:0071840//cellular component organization or biogenesis;GO:0016043//cellular component organization;GO:0044763//single-organism cellular process;GO:0044699//single-organism process;GO:0006996//organelle organization;GO:0009987//cellular process	ccr-miR-460-3p;ccr-miR-499;miR-1299-y;miR-326-y;miR-342-y;miR-460-y;miR-499-x;miR-5457-y;miR-730-y;miR-9153-y;novel-m0049-3p;novel-m0095-5p;novel-m0103-5p;novel-m0104-5p;novel-m0208-3p;novel-m0287-5p;novel-m0331-5p;novel-m0402-5p;novel-m0496-5p;novel-m0526-5p;novel-m0764-5p;novel-m0951-5p;novel-m1263-5p;novel-m1415-5p;novel-m1435-5p;novel-m1510-5p;novel-m1627-3p;novel-m1758-3p;novel-m1767-5p;nove…
XM_019063384.1	ncbi_109045512	PREDICTED: RING finger protein 37-like [Cyprinus carpio]	Genetic Information Processing	Folding, sorting and degradation	ko04120//Ubiquitin mediated proteolysis	K10600	-	-	-	ccr-miR-199-3p;miR-199-y;miR-202-y;miR-5433-y;novel-m0040-3p;novel-m0089-3p;novel-m0278-3p;novel-m0498-3p;novel-m0519-3p;novel-m0574-3p;novel-m0619-3p;novel-m0681-5p;novel-m0797-3p;novel-m0932-3p;novel-m1070-3p;novel-m1088-3p;novel-m1114-3p;novel-m1145-3p;novel-m1503-3p;novel-m2001-5p;novel-m2088-3p;novel-m2229-3p;novel-m2387-5p;novel-m2415-3p;novel-m2421-5p;novel-m2422-3p;novel-m2472-3p;novel-m2…
XM_019063385.1	ncbi_109045514	PREDICTED: ribosome biogenesis protein wdr12-like [Cyprinus carpio]	-	-	-	-	GO:0043227//membrane-bounded organelle;GO:0043234//protein complex;GO:0032991//macromolecular complex;GO:0043228//non-membrane-bounded organelle;GO:0005634//nucleus;GO:0005622//intracellular;GO:0044422//organelle part;GO:0044428//nuclear part;GO:0031974//membrane-enclosed lumen;GO:0031981//nuclear lumen;GO:0043233//organelle lumen;GO:0044424//intracellular part;GO:0044446//intracellular organelle…	GO:0005488//binding	GO:0042273//ribosomal large subunit biogenesis;GO:0044260//cellular macromolecule metabolic process;GO:0006364//rRNA processing;GO:0006139//nucleobase-containing compound metabolic process;GO:0034641//cellular nitrogen compound metabolic process;GO:0006725//cellular aromatic compound metabolic process;GO:0016070//RNA metabolic process;GO:0016072//rRNA metabolic process;GO:0042254//ribosome biogen…	ccr-miR-205;ccr-miR-455;miR-205-x;miR-29-x;miR-3228-x;miR-455-x;miR-6948-x;miR-6992-y;miR-735-x;miR-7562-x;miR-7655-y;miR-8162-y;miR-958-x;miR-9843-y;novel-m0017-3p;novel-m0025-3p;novel-m0218-5p;novel-m0224-5p;novel-m0225-5p;novel-m0227-5p;novel-m0237-3p;novel-m0289-5p;novel-m0295-3p;novel-m0345-3p;novel-m0352-5p;novel-m0361-5p;novel-m0388-3p;novel-m0441-5p;novel-m0445-5p;novel-m0459-3p;novel-m04…
XM_019063387.1	ncbi_109045515	PREDICTED: NAD(P) transhydrogenase, mitochondrial-like [Cyprinus carpio]	Metabolism	Metabolism of cofactors and vitamins	ko00760//Nicotinate and nicotinamide metabolism	K00323	-	-	-	ccr-miR-101a;ccr-miR-122;ccr-miR-124a;ccr-miR-135c;ccr-miR-137;ccr-miR-138;ccr-miR-144;ccr-miR-155;ccr-miR-429;ccr-miR-460-5p;miR-101-y;miR-122-x;miR-135-x;miR-137-y;miR-138-x;miR-140-y;miR-144-y;miR-155-x;miR-181-x;miR-185-x;miR-200-z;miR-2188-y;miR-2317-x;miR-2467-x;miR-3244-y;miR-369-y;miR-429-y;miR-460-x;miR-494-y;miR-5457-y;miR-6700-x;miR-6948-y;miR-70-y;miR-7143-y;miR-7451-y;miR-7552-x;miR-…
XM_019063389.1	ncbi_109045517	PREDICTED: heparanase-like [Cyprinus carpio]	Metabolism	Glycan biosynthesis and metabolism	ko00531//Glycosaminoglycan degradation	K07964	-	GO:0003824//catalytic activity;GO:0016787//hydrolase activity	-	ccr-miR-148;ccr-miR-200a;ccr-miR-7133;miR-141-y;miR-148-x;miR-148-y;miR-152-y;miR-200-y;miR-324-x;miR-449-y;miR-5981-x;miR-65-x;miR-7133-y;miR-7439-y;miR-9012-y;novel-m0306-5p;novel-m0329-3p;novel-m0529-3p;novel-m0625-3p;novel-m0787-5p;novel-m1032-3p;novel-m1033-3p;novel-m1049-3p;novel-m1214-5p;novel-m1324-5p;novel-m1409-5p;novel-m1459-3p;novel-m1460-3p;novel-m1491-3p;novel-m1506-5p;novel-m1542-5…
XM_019063394.1	ncbi_109045524	PREDICTED: dnaJ homolog subfamily C member 21-like [Cyprinus carpio]	-	-	-	-	-	GO:0043167//ion binding;GO:0005488//binding;GO:0097159//organic cyclic compound binding;GO:0043169//cation binding	-	ccr-miR-181a;ccr-miR-217;ccr-miR-455;ccr-miR-727-5p;miR-101-x;miR-1559-x;miR-181-x;miR-216-x;miR-217-x;miR-2317-x;miR-24-x;miR-2575-x;miR-3334-x;miR-423-x;miR-455-x;miR-545-y;miR-5925-y;miR-64-x;miR-660-x;miR-727-x;miR-7388-y;novel-m0091-3p;novel-m0103-5p;novel-m0104-5p;novel-m0105-5p;novel-m0129-3p;novel-m0140-5p;novel-m0221-3p;novel-m0230-3p;novel-m0244-3p;novel-m0348-5p;novel-m0359-3p;novel-m0…
XM_019063395.1	ncbi_109045525	PREDICTED: cholesterol 7-desaturase-like [Cyprinus carpio]	-	-	-	-	-	GO:0043167//ion binding;GO:0051540//metal cluster binding;GO:0043169//cation binding;GO:0003824//catalytic activity;GO:0051536//iron-sulfur cluster binding;GO:0005488//binding	GO:0008152//metabolic process;GO:0044699//single-organism process;GO:0044710//single-organism metabolic process	miR-33-x;novel-m0125-5p;novel-m0153-3p;novel-m0255-3p;novel-m0732-3p;novel-m0902-5p;novel-m0994-5p;novel-m1756-5p;novel-m1877-3p
XM_019063397.1	ncbi_109045526	PREDICTED: LOW QUALITY PROTEIN: bile salt-activated lipase-like [Cyprinus carpio]	Metabolism	Lipid metabolism	ko00561//Glycerolipid metabolism;ko00100//Steroid biosynthesis	K12298	-	-	-	novel-m0062-5p;novel-m0094-3p;novel-m0339-3p;novel-m0468-3p;novel-m0543-3p;novel-m0547-3p;novel-m0952-3p;novel-m0976-3p;novel-m1858-3p;novel-m2585-3p;novel-m2641-5p;novel-m2779-3p;novel-m2780-3p;novel-m2903-3p;novel-m3136-5p;novel-m3146-3p
XM_019063398.1	ncbi_109045527	PREDICTED: bile salt-activated lipase-like [Cyprinus carpio]	Metabolism	Lipid metabolism	ko00561//Glycerolipid metabolism;ko00100//Steroid biosynthesis	K12298	-	-	-	ccr-miR-221;ccr-miR-222;miR-222-y;novel-m0062-5p;novel-m0468-3p;novel-m0711-3p;novel-m0952-3p;novel-m1202-5p;novel-m1203-5p;novel-m1498-5p;novel-m1578-3p;novel-m1858-3p;novel-m2027-3p;novel-m2585-3p;novel-m2641-5p;novel-m3136-5p;novel-m3146-3p
XM_019063399.1	ncbi_109045528	PREDICTED: transcription factor TFIIIB component B'' homolog [Cyprinus carpio]	-	-	-	-	-	-	-	miR-1343-y;miR-5869-y;novel-m0285-3p;novel-m0490-5p;novel-m0491-5p;novel-m0492-5p;novel-m0596-5p;novel-m0671-5p;novel-m1292-3p;novel-m1558-3p;novel-m1592-3p;novel-m1809-3p;novel-m2333-3p;novel-m2429-5p;novel-m2507-5p;novel-m2588-3p;novel-m2760-5p;novel-m2778-5p;novel-m3021-3p
XM_019063403.1	ncbi_109045535	PREDICTED: calpastatin-like [Cyprinus carpio]	-	-	-	-	-	-	-	ccr-miR-130b;ccr-miR-130c;ccr-miR-140-5p;ccr-miR-181b;ccr-miR-181c;ccr-miR-182-3p;ccr-miR-203b-5p;ccr-miR-301a;ccr-miR-454a;ccr-miR-454b;miR-101-x;miR-130-y;miR-1306-x;miR-181-x;miR-188-x;miR-300-x;miR-301-y;miR-411-y;miR-4114-x;miR-421-y;miR-425-x;miR-4457-y;miR-454-y;miR-556-x;miR-5589-y;miR-582-x;miR-6543-y;miR-723-y;miR-9-y;novel-m0010-5p;novel-m0054-5p;novel-m0057-3p;novel-m0090-3p;novel-m02…
XM_019063406.1	ncbi_109045538	PREDICTED: collagen alpha-2(IV) chain-like [Cyprinus carpio]	Cellular Processes;Human Diseases;Environmental Information Processing	Cellular commiunity;Endocrine and metabolic diseases;Signaling molecules and interaction	ko04510//Focal adhesion;ko04933//AGE-RAGE signaling pathway in diabetic complications;ko04512//ECM-receptor interaction	K06237	-	-	-	ccr-miR-148;ccr-miR-190;ccr-miR-203a;ccr-miR-203b-3p;ccr-miR-23a;ccr-miR-23b;ccr-miR-29a;ccr-miR-29b;ccr-miR-489;let-7-y;miR-140-y;miR-1416-x;miR-148-y;miR-152-y;miR-190-x;miR-203-y;miR-2184-x;miR-23-y;miR-2686-y;miR-29-y;miR-299-y;miR-3120-y;miR-3618-x;miR-3968-y;miR-411-x;miR-421-y;miR-4337-x;miR-45-y;miR-466-x;miR-489-y;miR-494-y;miR-5588-x;miR-57-x;miR-6992-y;miR-7149-y;miR-7417-x;miR-8269-y;…
XM_019063407.1	ncbi_109045539	PREDICTED: nociceptin receptor-like [Cyprinus carpio]	Environmental Information Processing	Signaling molecules and interaction	ko04080//Neuroactive ligand-receptor interaction	K04216	GO:0044464//cell part;GO:0005623//cell;GO:0031224//intrinsic component of membrane;GO:0044425//membrane part;GO:0016020//membrane;GO:0016021//integral component of membrane	GO:0038023//signaling receptor activity;GO:0004871//signal transducer activity;GO:0099600//transmembrane receptor activity;GO:0042277//peptide binding;GO:0001653//peptide receptor activity;GO:0005488//binding;GO:0060089//molecular transducer activity;GO:0004888//transmembrane signaling receptor activity;GO:0033218//amide binding;GO:0008528//G-protein coupled peptide receptor activity;GO:0004985//…	GO:0044763//single-organism cellular process;GO:0044700//single organism signaling;GO:0050794//regulation of cellular process;GO:0050896//response to stimulus;GO:0009987//cellular process;GO:0007165//signal transduction;GO:0050789//regulation of biological process;GO:0044699//single-organism process;GO:0007154//cell communication;GO:0007186//G-protein coupled receptor signaling pathway;GO:0065007…	ccr-miR-101b;ccr-miR-139;ccr-miR-144;ccr-miR-181a;ccr-miR-182-5p;ccr-miR-459-5p;miR-139-x;miR-144-y;miR-149-x;miR-181-x;miR-182-x;miR-1842-x;miR-2209-x;miR-223-x;miR-2860-x;miR-2970-x;miR-452-x;miR-6513-y;miR-6950-x;miR-7296-y;miR-79-x;miR-802-x;miR-8159-x;novel-m0006-3p;novel-m0039-5p;novel-m0059-5p;novel-m0060-5p;novel-m0061-5p;novel-m0073-5p;novel-m0128-5p;novel-m0135-3p;novel-m0136-3p;novel-m…
XM_019063409.1	ncbi_109045541	PREDICTED: C-type mannose receptor 2-like [Cyprinus carpio]	-	-	-	-	-	-	-	novel-m0336-3p;novel-m0713-3p;novel-m0728-3p;novel-m1285-3p;novel-m1421-3p;novel-m2109-3p;novel-m2239-3p;novel-m2736-3p;novel-m2904-3p;novel-m3020-3p
XM_019063411.1	ncbi_109045543	PREDICTED: carbonic anhydrase 4-like [Cyprinus carpio]	Metabolism	Energy metabolism	ko00910//Nitrogen metabolism	K18246	-	-	-	ccr-miR-181a;ccr-miR-181b;ccr-miR-181c;miR-181-x;miR-222-x;miR-3716-y;miR-494-y;miR-5100-y;miR-6363-y;miR-6529-x;miR-7971-y;miR-8159-x;novel-m0023-5p;novel-m0039-5p;novel-m0045-3p;novel-m0086-3p;novel-m0088-3p;novel-m0195-5p;novel-m0233-3p;novel-m0322-3p;novel-m0335-5p;novel-m0362-5p;novel-m0466-3p;novel-m0474-3p;novel-m0561-5p;novel-m0634-3p;novel-m0654-5p;novel-m0823-3p;novel-m0824-3p;novel-m08…
XM_019063412.1	ncbi_109045545	PREDICTED: argininosuccinate lyase [Cyprinus carpio]	Metabolism	Amino acid metabolism;Global and Overview	ko01230//Biosynthesis of amino acids;ko00250//Alanine, aspartate and glutamate metabolism;ko00220//Arginine biosynthesis	K01755	-	GO:0016842//amidine-lyase activity;GO:0003824//catalytic activity;GO:0016840//carbon-nitrogen lyase activity;GO:0016829//lyase activity	GO:0006526//arginine biosynthetic process;GO:0044238//primary metabolic process;GO:1901607//alpha-amino acid biosynthetic process;GO:0009058//biosynthetic process;GO:0008152//metabolic process;GO:0044699//single-organism process;GO:0044237//cellular metabolic process;GO:0006525//arginine metabolic process;GO:0016053//organic acid biosynthetic process;GO:0009064//glutamine family amino acid metabo…	ccr-miR-23a;ccr-miR-23b;ccr-miR-455;miR-23-y;miR-411-y;miR-455-x;miR-57-x;miR-628-x;miR-8269-y;miR-8282-y;novel-m0094-3p;novel-m0681-5p;novel-m1105-5p;novel-m1226-3p;novel-m2672-5p;novel-m2915-5p
XM_019063414.1	ncbi_109045547	PREDICTED: rap1 GTPase-activating protein 2-like [Cyprinus carpio]	-	-	-	-	-	GO:0008047//enzyme activator activity;GO:0098772//molecular function regulator;GO:0030234//enzyme regulator activity	-	ccr-miR-214;ccr-miR-30b;ccr-miR-30d;miR-1775-y;miR-7448-y;novel-m0160-5p;novel-m0234-5p;novel-m0352-5p;novel-m0482-5p;novel-m0522-3p;novel-m0863-5p;novel-m1028-3p;novel-m1083-5p;novel-m1111-3p;novel-m1128-5p;novel-m1434-3p;novel-m1496-3p;novel-m1524-5p;novel-m1603-5p;novel-m1781-5p;novel-m2110-5p;novel-m2224-3p;novel-m2225-3p;novel-m2281-5p;novel-m2308-3p;novel-m2406-5p;novel-m2424-5p;novel-m2468…
XM_019063415.1	ncbi_109045544	PREDICTED: protein c-ets-1-B [Cyprinus carpio]	Organismal Systems	Development	ko04320//Dorso-ventral axis formation	K02678	GO:0044464//cell part;GO:0043227//membrane-bounded organelle;GO:0005622//intracellular;GO:0043226//organelle;GO:0043229//intracellular organelle;GO:0043231//intracellular membrane-bounded organelle;GO:0044424//intracellular part;GO:0005623//cell	GO:0097159//organic cyclic compound binding;GO:1901363//heterocyclic compound binding;GO:0003677//DNA binding;GO:0001071//nucleic acid binding transcription factor activity;GO:0005488//binding;GO:0003676//nucleic acid binding	GO:0019222//regulation of metabolic process;GO:0010468//regulation of gene expression;GO:0044699//single-organism process;GO:0048731//system development;GO:0007275//multicellular organism development;GO:0044707//single-multicellular organism process;GO:0001568//blood vessel development;GO:0072358//cardiovascular system development;GO:0032502//developmental process;GO:0048856//anatomical structure…	ccr-miR-1;ccr-miR-182-5p;ccr-miR-200b;ccr-miR-205;ccr-miR-429;ccr-miR-7133;ccr-miR-9-3p;miR-1-y;miR-130-x;miR-182-x;miR-185-x;miR-200-z;miR-205-x;miR-2184-x;miR-2779-z;miR-342-y;miR-429-y;miR-4841-x;miR-6580-x;miR-7133-y;miR-7550-x;miR-7562-x;miR-8-y;miR-9-x;miR-9-z;miR-92-x;novel-m0023-5p;novel-m0039-5p;novel-m0092-3p;novel-m0118-3p;novel-m0231-3p;novel-m0257-3p;novel-m0263-3p;novel-m0281-3p;nov…
XM_019063418.1	ncbi_109045550	PREDICTED: 5-hydroxytryptamine receptor 2A-like [Cyprinus carpio]	Environmental Information Processing;Cellular Processes	Cellular commiunity;Signal transduction;Signaling molecules and interaction	ko04080//Neuroactive ligand-receptor interaction;ko04020//Calcium signaling pathway;ko04540//Gap junction	K04157	-	-	-	ccr-miR-724;miR-724-x;miR-7622-x;novel-m0066-3p;novel-m0128-5p;novel-m0152-5p;novel-m0503-3p;novel-m0801-3p;novel-m1018-3p;novel-m1126-3p;novel-m1130-3p;novel-m1136-3p;novel-m1376-3p;novel-m1487-3p;novel-m1632-3p;novel-m1721-3p;novel-m1927-3p;novel-m1928-3p;novel-m1933-3p;novel-m2007-3p;novel-m2035-5p;novel-m2069-3p;novel-m2070-3p;novel-m2197-3p;novel-m2198-3p;novel-m2200-3p;novel-m2363-3p;novel-…
XM_019063419.1	ncbi_109045551	PREDICTED: protein very KIND-like [Cyprinus carpio]	-	-	-	-	-	-	-	ccr-miR-139;ccr-miR-17-5p;ccr-miR-181a;ccr-miR-181b;ccr-miR-218a;ccr-miR-218b;ccr-miR-27a;ccr-miR-27c-3p;ccr-miR-27d;ccr-miR-430;miR-106-x;miR-11-y;miR-139-x;miR-17-x;miR-181-x;miR-197-x;miR-218-x;miR-223-x;miR-27-y;miR-2757-x;miR-32-y;miR-345-y;miR-3600-x;miR-409-y;miR-4185-y;miR-4254-y;miR-451-y;miR-505-y;miR-518-x;miR-519-x;miR-522-x;miR-523-x;miR-7143-y;miR-7552-x;miR-7552-y;miR-7865-y;novel-…
XM_019063420.1	ncbi_109045552	PREDICTED: LOW QUALITY PROTEIN: golgin-45-like, partial [Cyprinus carpio]	-	-	-	-	-	-	GO:0009987//cellular process;GO:0016043//cellular component organization;GO:0006996//organelle organization;GO:0071840//cellular component organization or biogenesis	ccr-miR-199-5p;ccr-miR-727-5p;ccr-miR-9-3p;miR-199-x;miR-727-x;miR-9-x;miR-9-z;novel-m0154-5p;novel-m0415-3p;novel-m0880-3p;novel-m0908-3p;novel-m0959-3p;novel-m1020-3p;novel-m1043-3p;novel-m1044-3p;novel-m1045-3p;novel-m1533-5p;novel-m1799-3p;novel-m2009-3p;novel-m2115-3p;novel-m2262-3p;novel-m2628-3p;novel-m2856-3p;novel-m3179-3p;novel-m3204-3p;novel-m3273-3p
XM_019063421.1	ncbi_109045553	PREDICTED: 39S ribosomal protein L16, mitochondrial-like, partial [Cyprinus carpio]	Genetic Information Processing	Translation	ko03010//Ribosome	K02878	-	-	-	ccr-miR-15a;ccr-miR-15b;ccr-miR-16b;ccr-miR-16c;ccr-miR-460-5p;miR-1386-x;miR-15-x;miR-16-x;miR-342-y;miR-457-x;miR-460-x;miR-497-x;miR-628-x;miR-6353-x;miR-722-y;miR-81-y;miR-8331-y;novel-m0009-3p;novel-m0042-5p;novel-m0195-5p;novel-m0198-5p;novel-m0215-3p;novel-m0254-3p;novel-m0261-5p;novel-m0267-3p;novel-m0296-5p;novel-m0460-5p;novel-m0573-5p;novel-m0580-3p;novel-m0654-5p;novel-m0676-3p;novel-…
XM_019063422.1	ncbi_109045555	PREDICTED: LOW QUALITY PROTEIN: calcium/calmodulin-dependent protein kinase kinase 2-like [Cyprinus carpio]	-	-	-	-	-	GO:0016301//kinase activity;GO:0001883//purine nucleoside binding;GO:0016773//phosphotransferase activity, alcohol group as acceptor;GO:0036094//small molecule binding;GO:0016772//transferase activity, transferring phosphorus-containing groups;GO:0003824//catalytic activity;GO:0097159//organic cyclic compound binding;GO:0032550//purine ribonucleoside binding;GO:0003676//nucleic acid binding;GO:00…	GO:0043412//macromolecule modification;GO:0044237//cellular metabolic process;GO:0044260//cellular macromolecule metabolic process;GO:0036211//protein modification process;GO:0006796//phosphate-containing compound metabolic process;GO:0044267//cellular protein metabolic process;GO:0071704//organic substance metabolic process;GO:0008152//metabolic process;GO:0009987//cellular process;GO:0019538//p…	ccr-miR-181b;ccr-miR-200a;ccr-miR-203a;ccr-miR-203b-3p;ccr-miR-217;ccr-miR-460-5p;miR-1338-y;miR-1388-y;miR-141-y;miR-200-y;miR-203-y;miR-214-x;miR-217-x;miR-409-y;miR-4465-y;miR-452-x;miR-460-x;miR-4868-y;miR-503-x;miR-5728-x;miR-65-x;miR-70-y;miR-744-y;novel-m0009-3p;novel-m0041-5p;novel-m0051-3p;novel-m0072-3p;novel-m0150-5p;novel-m0151-5p;novel-m0156-3p;novel-m0229-5p;novel-m0286-5p;novel-m03…
XM_019063427.1	ncbi_109045561	PREDICTED: homeobox protein DLX-6-like [Cyprinus carpio]	-	-	-	-	GO:0005622//intracellular;GO:0043226//organelle;GO:0005623//cell;GO:0043231//intracellular membrane-bounded organelle;GO:0043227//membrane-bounded organelle;GO:0043229//intracellular organelle;GO:0044464//cell part;GO:0044424//intracellular part	GO:1901363//heterocyclic compound binding;GO:0003676//nucleic acid binding;GO:0003677//DNA binding;GO:0097159//organic cyclic compound binding;GO:0005488//binding	GO:0007275//multicellular organism development;GO:0009653//anatomical structure morphogenesis;GO:0032501//multicellular organismal process;GO:0035107//appendage morphogenesis;GO:0065007//biological regulation;GO:0044699//single-organism process;GO:0044707//single-multicellular organism process;GO:0010468//regulation of gene expression;GO:0048856//anatomical structure development;GO:0060255//regul…	miR-8255-y
XM_019063430.1	ncbi_109045566	PREDICTED: CD276 antigen-like [Cyprinus carpio]	Environmental Information Processing	Signaling molecules and interaction	ko04514//Cell adhesion molecules (CAMs)	K06746	GO:0016020//membrane;GO:0044425//membrane part;GO:0031224//intrinsic component of membrane	-	-	ccr-miR-140-5p;ccr-miR-155;ccr-miR-17-3p;ccr-miR-193a;ccr-miR-203a;ccr-miR-203b-3p;ccr-miR-22a;ccr-miR-22b;ccr-miR-27a;ccr-miR-27c-3p;ccr-miR-27d;ccr-miR-30b;ccr-miR-30d;ccr-miR-363;ccr-miR-489;ccr-miR-92a;miR-155-x;miR-16-y;miR-1662-x;miR-1684-y;miR-17-y;miR-185-x;miR-193-y;miR-2-y;miR-203-y;miR-22-y;miR-27-y;miR-30-x;miR-32-x;miR-34-y;miR-363-y;miR-376-y;miR-380-y;miR-3966-x;miR-489-y;miR-545-y…
XM_019063432.1	ncbi_109045572	PREDICTED: alpha-2Db adrenergic receptor [Cyprinus carpio]	Environmental Information Processing	Signaling molecules and interaction	ko04080//Neuroactive ligand-receptor interaction	K04140	GO:0044425//membrane part;GO:0016020//membrane;GO:0016021//integral component of membrane;GO:0031224//intrinsic component of membrane	GO:0004935//adrenergic receptor activity;GO:0004936//alpha-adrenergic receptor activity;GO:0004930//G-protein coupled receptor activity;GO:0004888//transmembrane signaling receptor activity;GO:0099600//transmembrane receptor activity;GO:0060089//molecular transducer activity;GO:0008227//G-protein coupled amine receptor activity;GO:0038023//signaling receptor activity;GO:0004872//receptor activity…	GO:0030814//regulation of cAMP metabolic process;GO:0048523//negative regulation of cellular process;GO:0090257//regulation of muscle system process;GO:0045980//negative regulation of nucleotide metabolic process;GO:0031323//regulation of cellular metabolic process;GO:0007165//signal transduction;GO:0010563//negative regulation of phosphorus metabolic process;GO:0019219//regulation of nucleobase-…	novel-m2280-5p;novel-m2583-5p;novel-m2645-5p;novel-m3015-3p
XM_019063433.1	ncbi_109045576	PREDICTED: GDNF family receptor alpha-4-like [Cyprinus carpio]	Metabolism	Xenobiotics biodegradation and metabolism	ko00983//Drug metabolism - other enzymes	K03927	-	GO:0060089//molecular transducer activity	-	ccr-miR-129;ccr-miR-199-3p;ccr-miR-218a;ccr-miR-218b;ccr-miR-430;ccr-miR-725;ccr-miR-734;miR-107-x;miR-141-x;miR-1452-x;miR-152-x;miR-1582-y;miR-199-y;miR-2-y;miR-218-x;miR-2184-x;miR-222-x;miR-2281-y;miR-281-y;miR-34-y;miR-340-y;miR-421-y;miR-429-x;miR-4454-x;miR-499-y;miR-5895-x;miR-6700-x;miR-725-y;miR-734-y;miR-8079-x;miR-8162-y;miR-8267-y;miR-8485-y;miR-9130-x;novel-m0006-3p;novel-m0023-5p;n…
XM_019063435.1	ncbi_109045579	PREDICTED: LOW QUALITY PROTEIN: transmembrane protein 127-like [Cyprinus carpio]	-	-	-	-	GO:0016020//membrane;GO:0031224//intrinsic component of membrane;GO:0044425//membrane part	-	-	ccr-miR-103;ccr-miR-107;ccr-miR-200b;ccr-miR-429;ccr-miR-499;ccr-miR-93;miR-103-y;miR-107-y;miR-1667-y;miR-200-z;miR-2467-x;miR-3600-x;miR-429-y;miR-545-y;miR-574-y;miR-652-y;miR-8-y;miR-8517-x;novel-m0053-5p;novel-m0091-3p;novel-m0096-3p;novel-m0113-3p;novel-m0114-3p;novel-m0129-3p;novel-m0161-3p;novel-m0166-3p;novel-m0193-5p;novel-m0194-3p;novel-m0196-3p;novel-m0197-3p;novel-m0244-3p;novel-m025…
XM_019063436.1	ncbi_109045580	PREDICTED: coiled-coil domain-containing protein 74A-like isoform X3 [Sinocyclocheilus rhinocerous]	-	-	-	-	-	-	-	ccr-miR-138;ccr-miR-217;ccr-miR-218a;ccr-miR-218b;ccr-miR-459-3p;miR-127-y;miR-138-x;miR-151-y;miR-217-x;miR-218-x;miR-2184-x;miR-2557-x;miR-33-x;miR-421-y;miR-45-y;miR-458-y;miR-459-y;miR-518-x;miR-519-x;miR-522-x;miR-523-x;miR-660-x;miR-6938-y;miR-708-y;miR-7225-x;miR-7321-x;miR-8890-x;miR-95-y;novel-m0038-5p;novel-m0042-5p;novel-m0106-3p;novel-m0107-3p;novel-m0111-5p;novel-m0112-5p;novel-m0117…
XM_019063437.1	ncbi_109045581	PREDICTED: methyl-CpG-binding domain protein 4-like [Cyprinus carpio]	Genetic Information Processing	Replication and repair	ko03410//Base excision repair	K10801	GO:0043227//membrane-bounded organelle;GO:0005623//cell;GO:0005622//intracellular;GO:0043229//intracellular organelle;GO:0043226//organelle;GO:0044464//cell part;GO:0043231//intracellular membrane-bounded organelle;GO:0044424//intracellular part	-	GO:0006807//nitrogen compound metabolic process;GO:0009987//cellular process;GO:0071704//organic substance metabolic process;GO:1901360//organic cyclic compound metabolic process;GO:0006139//nucleobase-containing compound metabolic process;GO:0046483//heterocycle metabolic process;GO:0006259//DNA metabolic process;GO:0006725//cellular aromatic compound metabolic process;GO:0090304//nucleic acid m…	miR-148-x;novel-m0057-3p;novel-m0115-5p;novel-m0254-3p;novel-m0642-5p;novel-m0736-5p;novel-m0760-5p;novel-m0820-3p;novel-m0861-5p;novel-m0895-3p;novel-m1028-5p;novel-m1174-5p;novel-m1216-3p;novel-m1434-3p;novel-m1452-3p;novel-m1537-3p;novel-m1593-3p;novel-m1639-3p;novel-m1659-3p;novel-m1793-5p;novel-m1808-3p;novel-m1953-3p;novel-m2041-5p;novel-m2055-3p;novel-m2168-5p;novel-m2224-3p;novel-m2225-3p…
XM_019063440.1	ncbi_109045584	PREDICTED: methyl-CpG-binding domain protein 4-like [Cyprinus carpio]	Genetic Information Processing	Replication and repair	ko03410//Base excision repair	K10801	GO:0005622//intracellular;GO:0044464//cell part;GO:0005623//cell;GO:0043226//organelle;GO:0043229//intracellular organelle;GO:0043231//intracellular membrane-bounded organelle;GO:0044424//intracellular part;GO:0043227//membrane-bounded organelle	-	GO:0006725//cellular aromatic compound metabolic process;GO:0006259//DNA metabolic process;GO:0044238//primary metabolic process;GO:0046483//heterocycle metabolic process;GO:0009987//cellular process;GO:1901360//organic cyclic compound metabolic process;GO:0006807//nitrogen compound metabolic process;GO:0043170//macromolecule metabolic process;GO:0071704//organic substance metabolic process;GO:00…	miR-148-x;novel-m0057-3p;novel-m0115-5p;novel-m0254-3p;novel-m0642-5p;novel-m0736-5p;novel-m0760-5p;novel-m0820-3p;novel-m0861-5p;novel-m0895-3p;novel-m1028-5p;novel-m1174-5p;novel-m1216-3p;novel-m1434-3p;novel-m1452-3p;novel-m1537-3p;novel-m1593-3p;novel-m1639-3p;novel-m1659-3p;novel-m1793-5p;novel-m1808-3p;novel-m1953-3p;novel-m2041-5p;novel-m2055-3p;novel-m2168-5p;novel-m2224-3p;novel-m2225-3p…
XM_019063443.1	ncbi_109045589	PREDICTED: 3-methyl-2-oxobutanoate dehydrogenase [lipoamide] kinase, mitochondrial [Cyprinus carpio]	-	-	-	-	-	GO:0016772//transferase activity, transferring phosphorus-containing groups;GO:0003824//catalytic activity;GO:0016740//transferase activity	GO:0008152//metabolic process;GO:0006793//phosphorus metabolic process;GO:0044237//cellular metabolic process;GO:0006796//phosphate-containing compound metabolic process;GO:0009987//cellular process	ccr-miR-122;ccr-miR-128;ccr-miR-200a;ccr-miR-210;ccr-miR-27d;ccr-miR-34;ccr-miR-365;miR-122-x;miR-124-x;miR-128-y;miR-141-y;miR-144-x;miR-1667-y;miR-185-x;miR-200-y;miR-210-z;miR-216-x;miR-2686-y;miR-29-x;miR-30-x;miR-33-y;miR-3475-y;miR-362-x;miR-381-y;miR-425-x;miR-449-x;miR-5457-y;miR-65-x;miR-6618-x;miR-6920-x;miR-6938-y;miR-7-y;miR-7447-x;miR-786-y;miR-802-x;miR-81-y;miR-8159-x;miR-8364-x;no…
XM_019063445.1	ncbi_109045591	PREDICTED: dorsal-ventral patterning tolloid-like protein 1, partial [Cyprinus carpio]	-	-	-	-	-	GO:0046872//metal ion binding;GO:0003824//catalytic activity;GO:0008233//peptidase activity;GO:0043169//cation binding;GO:0070011//peptidase activity, acting on L-amino acid peptides;GO:0043167//ion binding;GO:0005488//binding;GO:0016787//hydrolase activity	GO:1903506//regulation of nucleic acid-templated transcription;GO:0002520//immune system development;GO:0019219//regulation of nucleobase-containing compound metabolic process;GO:2001141//regulation of RNA biosynthetic process;GO:0048583//regulation of response to stimulus;GO:0009790//embryo development;GO:0072359//circulatory system development;GO:0023051//regulation of signaling;GO:0033333//fin…	miR-130-x;miR-753-y;novel-m0051-3p;novel-m0076-5p;novel-m0273-3p;novel-m0585-5p;novel-m0586-5p;novel-m0628-5p;novel-m0937-5p;novel-m1214-5p;novel-m1656-5p;novel-m1701-5p;novel-m1834-3p;novel-m1887-5p;novel-m2303-3p;novel-m2533-5p;novel-m2810-5p;novel-m3082-5p
XM_019063447.1	ncbi_109045593	PREDICTED: LOW QUALITY PROTEIN: CREB3 regulatory factor-like [Cyprinus carpio]	-	-	-	-	-	GO:0001071//nucleic acid binding transcription factor activity	GO:0010468//regulation of gene expression;GO:0065007//biological regulation;GO:0019222//regulation of metabolic process;GO:0050789//regulation of biological process;GO:0060255//regulation of macromolecule metabolic process	ccr-miR-101a;ccr-miR-130a;ccr-miR-19d;ccr-miR-203a;ccr-miR-203b-3p;ccr-miR-20a-5p;ccr-miR-27a;ccr-miR-27d;ccr-miR-430;ccr-miR-454a;ccr-miR-454b;ccr-miR-460-5p;ccr-miR-727-3p;ccr-miR-9-3p;miR-101-y;miR-107-x;miR-124-x;miR-130-x;miR-151-y;miR-1582-y;miR-1623-x;miR-1667-y;miR-19-y;miR-194-y;miR-20-x;miR-203-y;miR-216-x;miR-2209-x;miR-224-x;miR-2317-x;miR-2383-y;miR-2440-y;miR-27-y;miR-2860-x;miR-312…
XM_019063448.1	ncbi_109045594	PREDICTED: stanniocalcin-2-like, partial [Cyprinus carpio]	-	-	-	-	-	-	-	ccr-miR-10b;ccr-miR-199-3p;ccr-miR-203a;ccr-miR-203b-3p;ccr-miR-23a;miR-10-x;miR-138-x;miR-142-y;miR-1452-x;miR-191-y;miR-199-y;miR-203-y;miR-210-x;miR-23-y;miR-2557-x;miR-339-x;miR-3604-x;miR-4334-y;miR-5706-x;miR-6920-x;miR-8-y;miR-9130-x;novel-m0017-3p;novel-m0111-5p;novel-m0267-3p;novel-m0289-5p;novel-m0345-3p;novel-m0372-3p;novel-m0374-5p;novel-m0394-5p;novel-m0395-5p;novel-m0478-5p;novel-m0…
XM_019063449.1	ncbi_109045595	PREDICTED: neurexin-2-like [Cyprinus carpio]	Environmental Information Processing	Signaling molecules and interaction	ko04514//Cell adhesion molecules (CAMs)	K07377	GO:0044425//membrane part;GO:0016020//membrane;GO:0031224//intrinsic component of membrane	GO:0043167//ion binding;GO:0005488//binding;GO:0043169//cation binding	GO:0007267//cell-cell signaling;GO:0007154//cell communication;GO:0044763//single-organism cellular process;GO:0023052//signaling;GO:0009987//cellular process;GO:0044700//single organism signaling;GO:0044699//single-organism process	miR-1667-y;miR-197-x;miR-28-x
XM_019063451.1	ncbi_109045565	-	-	-	-	-	-	-	-	ccr-miR-142-5p;ccr-miR-181a;ccr-miR-181b;ccr-miR-214;ccr-miR-23a;ccr-miR-23b;miR-142-x;miR-181-x;miR-183-y;miR-23-y;miR-2471-y;miR-33-x;miR-3964-y;miR-3969-x;miR-500-y;miR-502-y;miR-5119-y;miR-545-y;miR-7-y;miR-70-y;miR-7264-y;miR-7296-y;miR-7562-x;miR-8535-y;novel-m0002-5p;novel-m0010-5p;novel-m0039-5p;novel-m0048-5p;novel-m0090-3p;novel-m0147-5p;novel-m0161-5p;novel-m0218-5p;novel-m0265-5p;nove…
XM_019063454.1	ncbi_109045603	PREDICTED: tankyrase-1-like [Cyprinus carpio]	-	-	-	-	-	GO:0016757//transferase activity, transferring glycosyl groups;GO:0016763//transferase activity, transferring pentosyl groups;GO:0003824//catalytic activity;GO:0016740//transferase activity	GO:0032846//positive regulation of homeostatic process;GO:0031325//positive regulation of cellular metabolic process;GO:0071840//cellular component organization or biogenesis;GO:0048518//positive regulation of biological process;GO:0050794//regulation of cellular process;GO:0065007//biological regulation;GO:0051173//positive regulation of nitrogen compound metabolic process;GO:0065008//regulation…	ccr-let-7a;ccr-let-7g;ccr-let-7j;ccr-miR-101a;ccr-miR-101b;ccr-miR-122;ccr-miR-130a;ccr-miR-130b;ccr-miR-132a;ccr-miR-144;ccr-miR-155;ccr-miR-194;ccr-miR-19d;ccr-miR-203a;ccr-miR-203b-3p;ccr-miR-205;ccr-miR-20a-5p;ccr-miR-30b;ccr-miR-454b;ccr-miR-727-5p;let-7-x;let-7-z;miR-101-y;miR-130-x;miR-130-y;miR-142-x;miR-142-y;miR-144-y;miR-145-y;miR-155-x;miR-1692-x;miR-1788-y;miR-19-y;miR-194-x;miR-2-y;…
XM_019063456.1	ncbi_109045609	PREDICTED: LOW QUALITY PROTEIN: transcription elongation factor SPT6-like [Cyprinus carpio]	-	-	-	-	GO:0043227//membrane-bounded organelle;GO:0005623//cell;GO:0044424//intracellular part;GO:0043229//intracellular organelle;GO:0044464//cell part;GO:0043231//intracellular membrane-bounded organelle;GO:0043226//organelle;GO:0005622//intracellular	GO:0003676//nucleic acid binding;GO:0097159//organic cyclic compound binding;GO:0005488//binding;GO:0005515//protein binding;GO:1901363//heterocyclic compound binding	GO:0019222//regulation of metabolic process;GO:0009952//anterior/posterior pattern specification;GO:0051173//positive regulation of nitrogen compound metabolic process;GO:0051128//regulation of cellular component organization;GO:0031061//negative regulation of histone methylation;GO:0032786//positive regulation of DNA-templated transcription, elongation;GO:0051252//regulation of RNA metabolic pro…	ccr-miR-181a;ccr-miR-181b;ccr-miR-181c;ccr-miR-194;ccr-miR-200a;ccr-miR-200b;miR-141-y;miR-1582-y;miR-1667-y;miR-181-x;miR-194-x;miR-200-y;miR-200-z;miR-215-x;miR-2188-x;miR-224-x;miR-2471-y;miR-345-y;miR-4185-y;miR-421-y;miR-503-x;miR-65-x;miR-6950-x;miR-8-y;miR-8364-x;novel-m0010-5p;novel-m0014-5p;novel-m0041-5p;novel-m0048-5p;novel-m0051-3p;novel-m0083-3p;novel-m0089-3p;novel-m0148-5p;novel-m0…
XM_019063457.1	ncbi_109045610	PREDICTED: ras-related protein Rab-34-like [Cyprinus carpio]	-	-	-	-	-	-	-	ccr-miR-128;ccr-miR-200a;ccr-miR-27a;ccr-miR-27c-3p;ccr-miR-27d;ccr-miR-489;miR-128-y;miR-1354-x;miR-141-y;miR-200-y;miR-223-x;miR-2320-x;miR-278-x;miR-33-x;miR-380-y;miR-489-y;miR-500-x;miR-5981-x;miR-65-x;miR-744-y;miR-7448-x;novel-m0049-3p;novel-m0208-3p;novel-m0265-5p;novel-m0415-3p;novel-m0581-5p;novel-m0609-5p;novel-m0656-3p;novel-m0657-3p;novel-m0668-5p;novel-m0709-3p;novel-m0769-5p;novel-…
XM_019063461.1	ncbi_109045615	PREDICTED: poly(U)-specific endoribonuclease-B, partial [Cyprinus carpio]	-	-	-	-	-	GO:0003824//catalytic activity;GO:0016787//hydrolase activity;GO:0003676//nucleic acid binding;GO:0097159//organic cyclic compound binding;GO:0004518//nuclease activity;GO:0043167//ion binding;GO:0004519//endonuclease activity;GO:0016788//hydrolase activity, acting on ester bonds;GO:0004536//deoxyribonuclease activity;GO:1901363//heterocyclic compound binding;GO:0005488//binding;GO:0004520//endod…	-	miR-2366-y;miR-45-y;miR-54-y;miR-6580-x;miR-67-x;miR-7296-y;miR-8873-y;novel-m0163-5p;novel-m0207-3p;novel-m0218-5p;novel-m0322-3p;novel-m0358-3p;novel-m0411-3p;novel-m0681-5p;novel-m0932-3p;novel-m1652-3p;novel-m2149-5p;novel-m2184-5p;novel-m2643-3p;novel-m2644-3p;novel-m2766-3p;novel-m2841-3p;novel-m3180-3p
XM_019063465.1	ncbi_109045620	PREDICTED: LOW QUALITY PROTEIN: apoptosis-stimulating of p53 protein 2-like [Cyprinus carpio]	-	-	-	-	-	-	GO:0009790//embryo development;GO:0048856//anatomical structure development;GO:0032502//developmental process;GO:0044767//single-organism developmental process;GO:0044699//single-organism process;GO:0044707//single-multicellular organism process;GO:0007275//multicellular organism development;GO:0032501//multicellular organismal process;GO:0009792//embryo development ending in birth or egg hatching	ccr-miR-135c;ccr-miR-142-3p;ccr-miR-142-5p;ccr-miR-338;ccr-miR-457a;ccr-miR-457b;miR-11-y;miR-135-x;miR-142-x;miR-204-x;miR-21-y;miR-211-x;miR-2557-x;miR-338-y;miR-3431-x;miR-3535-x;miR-3964-y;miR-3969-x;miR-410-y;miR-5895-x;miR-6237-y;miR-67-x;miR-7655-y;miR-79-x;miR-8291-y;miR-95-y;novel-m0026-5p;novel-m0034-3p;novel-m0039-3p;novel-m0073-5p;novel-m0076-5p;novel-m0111-5p;novel-m0150-5p;novel-m01…
XM_019063466.1	ncbi_109045621	PREDICTED: ligand-dependent nuclear receptor corepressor-like protein [Sinocyclocheilus rhinocerous]	-	-	-	-	-	-	-	miR-145-y;miR-1842-x;miR-216-x;miR-296-y;miR-328-y;miR-362-y;miR-494-y;miR-70-y;miR-753-y;miR-9012-y;miR-9377-x;miR-9547-y;novel-m0003-5p;novel-m0007-5p;novel-m0091-3p;novel-m0129-3p;novel-m0244-3p;novel-m0254-3p;novel-m0267-3p;novel-m0356-3p;novel-m0359-3p;novel-m0407-3p;novel-m0498-3p;novel-m0506-5p;novel-m0574-3p;novel-m0676-3p;novel-m0682-3p;novel-m0688-5p;novel-m0702-5p;novel-m0766-5p;novel-…
XM_019063467.1	ncbi_109045618	PREDICTED: CSC1-like protein 2 [Cyprinus carpio]	-	-	-	-	-	-	-	miR-141-x;miR-8364-x;novel-m0195-5p;novel-m0261-5p;novel-m0654-5p;novel-m1265-5p;novel-m2171-5p;novel-m2376-5p;novel-m2580-5p;novel-m2883-5p
XM_019063470.1	ncbi_109045624	PREDICTED: apoptosis-inducing factor 3-like [Cyprinus carpio]	-	-	-	-	-	GO:0000166//nucleotide binding;GO:1901363//heterocyclic compound binding;GO:0043169//cation binding;GO:0043167//ion binding;GO:0036094//small molecule binding;GO:0097159//organic cyclic compound binding;GO:0005488//binding;GO:1901265//nucleoside phosphate binding;GO:0051540//metal cluster binding;GO:0051536//iron-sulfur cluster binding	GO:0008152//metabolic process;GO:0019725//cellular homeostasis;GO:0065007//biological regulation;GO:0065008//regulation of biological quality;GO:0009987//cellular process;GO:0044699//single-organism process;GO:0044763//single-organism cellular process;GO:0044710//single-organism metabolic process;GO:0042592//homeostatic process	ccr-miR-146a;ccr-miR-193a;ccr-miR-734;miR-1338-x;miR-1388-x;miR-146-x;miR-193-y;miR-216-x;miR-2471-y;miR-4451-y;miR-7232-y;miR-734-y;novel-m0048-5p;novel-m0092-3p;novel-m0143-3p;novel-m0144-3p;novel-m0161-5p;novel-m0191-3p;novel-m0193-5p;novel-m0195-5p;novel-m0204-5p;novel-m0218-5p;novel-m0284-3p;novel-m0400-5p;novel-m0410-3p;novel-m0431-5p;novel-m0496-5p;novel-m0520-5p;novel-m0521-5p;novel-m0597…
XM_019063471.1	ncbi_109045625	PREDICTED: ectodysplasin-A-like [Cyprinus carpio]	Environmental Information Processing	Signaling molecules and interaction	ko04060//Cytokine-cytokine receptor interaction	K05480	-	-	-	ccr-miR-23a;miR-149-x;miR-222-x;miR-23-y;miR-24-y;miR-8335-y;novel-m0169-5p;novel-m0188-5p;novel-m0321-3p;novel-m0355-5p;novel-m0560-3p;novel-m0699-3p;novel-m0908-3p;novel-m0943-5p;novel-m1284-3p;novel-m1299-3p;novel-m1611-3p;novel-m1612-3p;novel-m1614-3p;novel-m1799-3p;novel-m1866-3p;novel-m1903-5p;novel-m2749-5p;novel-m3041-5p
XM_019063474.1	ncbi_109045630	PREDICTED: protein POF1B-like [Cyprinus carpio]	-	-	-	-	-	-	-	ccr-miR-101b;ccr-miR-144;miR-1207-x;miR-142-y;miR-144-y;miR-2860-x;miR-3385-y;miR-4457-y;miR-556-x;miR-5852-y;miR-8162-y;miR-9299-x;miR-9356-y;novel-m0082-5p;novel-m0091-3p;novel-m0101-3p;novel-m0122-5p;novel-m0126-5p;novel-m0129-3p;novel-m0156-3p;novel-m0174-3p;novel-m0198-5p;novel-m0244-3p;novel-m0300-3p;novel-m0318-3p;novel-m0334-3p;novel-m0342-3p;novel-m0351-3p;novel-m0359-3p;novel-m0387-3p;n…
XM_019063475.1	ncbi_109045632	PREDICTED: protein turtle homolog B-like [Cyprinus carpio]	-	-	-	-	-	-	-	ccr-miR-1;ccr-miR-10b;ccr-miR-10c;ccr-miR-10d;ccr-miR-15a;ccr-miR-15b;ccr-miR-16a;ccr-miR-16b;ccr-miR-16c;ccr-miR-457a;ccr-miR-457b;ccr-miR-7132;ccr-miR-727-3p;miR-1-y;miR-10-x;miR-15-x;miR-16-x;miR-1692-x;miR-182-x;miR-191-y;miR-195-x;miR-2440-y;miR-2557-x;miR-28-x;miR-457-x;miR-462-x;miR-497-x;miR-5728-x;miR-5895-x;miR-6353-x;miR-6950-x;miR-708-x;miR-7225-x;miR-727-y;miR-7321-x;miR-8873-y;miR-9…
XM_019063476.1	ncbi_109045629	PREDICTED: interleukin-21 receptor-like [Cyprinus carpio]	Environmental Information Processing	Signal transduction;Signaling molecules and interaction	ko04060//Cytokine-cytokine receptor interaction;ko04630//Jak-STAT signaling pathway	K05075	-	-	-	ccr-miR-17-3p;ccr-miR-183;ccr-miR-20a-3p;miR-1000-x;miR-1255-x;miR-1684-y;miR-17-y;miR-20-y;miR-2188-x;miR-2440-y;miR-456-y;miR-4874-x;miR-7680-x;miR-8485-y;novel-m0014-5p;novel-m0017-3p;novel-m0027-3p;novel-m0041-5p;novel-m0072-3p;novel-m0103-5p;novel-m0104-5p;novel-m0106-3p;novel-m0107-3p;novel-m0126-5p;novel-m0166-3p;novel-m0167-5p;novel-m0194-3p;novel-m0307-3p;novel-m0320-3p;novel-m0345-3p;no…
XM_019063479.1	ncbi_109045635	Retrovirus-related Pol polyprotein from transposon 17.6 [Exaiptasia pallida]	-	-	-	-	-	-	-	ccr-miR-199-3p;miR-199-y;novel-m0112-5p;novel-m0357-3p;novel-m0559-5p;novel-m0735-5p;novel-m0737-5p;novel-m0738-5p;novel-m0739-5p;novel-m0747-3p;novel-m1096-3p;novel-m1117-3p;novel-m1923-3p;novel-m1999-3p;novel-m2012-5p;novel-m2120-3p;novel-m2264-5p;novel-m2265-5p;novel-m2479-5p;novel-m2726-3p;novel-m2823-3p;novel-m2848-3p
XM_019063480.1	ncbi_109045636	PREDICTED: serine/threonine-protein kinase pim-1-like [Cyprinus carpio]	-	-	-	-	-	-	-	novel-m0048-5p;novel-m1568-3p;novel-m1577-5p;novel-m2066-5p;novel-m2174-5p;novel-m2885-5p
XM_019063482.1	ncbi_109045641	PREDICTED: von Willebrand factor A domain-containing protein 5A-like [Cyprinus carpio]	-	-	-	-	-	-	-	miR-2471-y;miR-4056-x;miR-7622-x;novel-m0048-5p;novel-m0161-5p;novel-m0688-5p;novel-m1224-5p;novel-m1577-5p;novel-m1632-3p;novel-m1904-5p;novel-m2174-5p;novel-m2363-3p;novel-m2501-5p;novel-m2759-5p;novel-m3295-5p
XM_019063488.1	ncbi_109045648	PREDICTED: follistatin-related protein 4-like [Cyprinus carpio]	-	-	-	-	-	-	-	ccr-miR-301a;ccr-miR-454a;ccr-miR-460-5p;ccr-miR-730;miR-1207-x;miR-188-x;miR-190-y;miR-2188-y;miR-301-y;miR-380-y;miR-460-x;miR-532-x;miR-556-x;miR-731-y;miR-8291-y;miR-8364-x;miR-8485-y;novel-m0003-5p;novel-m0007-5p;novel-m0009-3p;novel-m0014-5p;novel-m0023-5p;novel-m0027-3p;novel-m0039-3p;novel-m0062-5p;novel-m0096-3p;novel-m0204-5p;novel-m0313-3p;novel-m0322-3p;novel-m0335-5p;novel-m0339-3p;n…
XM_019063490.1	ncbi_109045647	PREDICTED: SUMO-conjugating enzyme UBC9-B-like [Cyprinus carpio]	Genetic Information Processing	Folding, sorting and degradation;Translation	ko03013//RNA transport;ko04120//Ubiquitin mediated proteolysis	K10577	-	-	-	ccr-miR-181a;ccr-miR-181b;ccr-miR-181c;ccr-miR-183;miR-323-y;miR-3600-x;miR-361-y;miR-4662-y;miR-6938-y;miR-6950-x;miR-8162-y;novel-m0489-5p;novel-m0565-3p;novel-m0688-5p;novel-m0875-5p;novel-m1153-5p;novel-m1246-3p;novel-m1299-3p;novel-m1377-5p;novel-m1494-5p;novel-m1637-5p;novel-m1651-3p;novel-m1904-5p;novel-m2143-3p;novel-m2501-5p;novel-m2759-5p;novel-m2876-5p;novel-m2977-3p;novel-m3066-5p;nov…
XM_019063491.1	ncbi_109045651	PREDICTED: glycine--tRNA ligase-like [Cyprinus carpio]	Genetic Information Processing	Translation	ko00970//Aminoacyl-tRNA biosynthesis	K01880	GO:0044424//intracellular part;GO:0005623//cell;GO:0044464//cell part;GO:0005622//intracellular	GO:0005488//binding;GO:1901363//heterocyclic compound binding;GO:0001883//purine nucleoside binding;GO:0001882//nucleoside binding;GO:0036094//small molecule binding;GO:0003824//catalytic activity;GO:0097367//carbohydrate derivative binding;GO:0032549//ribonucleoside binding;GO:0004812//aminoacyl-tRNA ligase activity;GO:0016874//ligase activity;GO:0032550//purine ribonucleoside binding;GO:0016875…	GO:0071704//organic substance metabolic process;GO:0006520//cellular amino acid metabolic process;GO:0016070//RNA metabolic process;GO:0006082//organic acid metabolic process;GO:0044763//single-organism cellular process;GO:0034645//cellular macromolecule biosynthetic process;GO:0044699//single-organism process;GO:0006807//nitrogen compound metabolic process;GO:0046483//heterocycle metabolic proce…	ccr-miR-101b;ccr-miR-140-5p;ccr-miR-203b-5p;ccr-miR-27a;ccr-miR-430;ccr-miR-93;miR-2-y;miR-2188-x;miR-2192-y;miR-430-y;miR-532-x;miR-7386-y;miR-8279-y;miR-93-x;novel-m0090-3p;novel-m0227-5p;novel-m0252-3p;novel-m0261-5p;novel-m0563-5p;novel-m0567-5p;novel-m0577-5p;novel-m0681-5p;novel-m0843-5p;novel-m0899-3p;novel-m0951-5p;novel-m0960-5p;novel-m1004-5p;novel-m1035-5p;novel-m1168-3p;novel-m1210-5p…
XM_019063494.1	ncbi_109045655	PREDICTED: potassium channel subfamily K member 10-like [Cyprinus carpio]	-	-	-	-	-	-	-	ccr-miR-132b;ccr-miR-181a;ccr-miR-181b;ccr-miR-181c;ccr-miR-25;ccr-miR-9-5p;ccr-miR-92b;miR-1623-x;miR-181-x;miR-235-y;miR-25-y;miR-28-x;miR-32-x;miR-45-y;miR-451-x;miR-6938-y;miR-708-x;miR-7241-y;miR-9-y;novel-m0023-5p;novel-m0070-3p;novel-m0073-5p;novel-m0076-5p;novel-m0080-5p;novel-m0175-5p;novel-m0209-3p;novel-m0219-5p;novel-m0223-3p;novel-m0239-3p;novel-m0301-3p;novel-m0335-5p;novel-m0403-3p…
XM_019063495.1	ncbi_109045656	PREDICTED: LOW QUALITY PROTEIN: peroxiredoxin-5, mitochondrial [Cyprinus carpio]	Cellular Processes	Transport and catabolism	ko04146//Peroxisome	K11187	-	GO:0003824//catalytic activity	-	ccr-miR-137;ccr-miR-30b;ccr-miR-9-3p;miR-137-y;miR-16-y;miR-218-y;miR-30-x;miR-4114-x;miR-452-x;miR-7225-x;miR-8331-y;miR-8335-y;miR-9-x;miR-9-z;miR-9439-x;novel-m0094-3p;novel-m0166-3p;novel-m0194-3p;novel-m0522-5p;novel-m0527-5p;novel-m1034-5p;novel-m1111-3p;novel-m1205-3p;novel-m1314-5p;novel-m1602-3p;novel-m1671-3p;novel-m1955-3p;novel-m2384-5p;novel-m2853-5p
XM_019063500.1	ncbi_109045661	PREDICTED: LOW QUALITY PROTEIN: neural cell adhesion molecule 1-like [Cyprinus carpio]	Environmental Information Processing	Signaling molecules and interaction	ko04514//Cell adhesion molecules (CAMs)	K06491	-	GO:0005488//binding	GO:0071840//cellular component organization or biogenesis;GO:0044767//single-organism developmental process;GO:0021952//central nervous system projection neuron axonogenesis;GO:0009987//cellular process;GO:0048858//cell projection morphogenesis;GO:0044763//single-organism cellular process;GO:0007417//central nervous system development;GO:0048699//generation of neurons;GO:0009653//anatomical struc…	ccr-miR-128;ccr-miR-135c;ccr-miR-200a;ccr-miR-203a;ccr-miR-203b-3p;ccr-miR-217;ccr-miR-27a;ccr-miR-27c-3p;ccr-miR-27d;ccr-miR-429;miR-128-y;miR-135-x;miR-141-y;miR-1452-x;miR-1471-x;miR-186-x;miR-200-y;miR-203-y;miR-217-x;miR-2209-x;miR-33-y;miR-380-y;miR-429-y;miR-494-y;miR-556-x;miR-65-x;miR-723-y;miR-7296-y;miR-7648-y;miR-7655-y;miR-8-y;miR-9843-y;miR-99-y;novel-m0022-3p;novel-m0027-3p;novel-m…
XM_019063502.1	ncbi_109045664	PREDICTED: dihydropyrimidinase-related protein 3 [Cyprinus carpio]	-	-	-	-	GO:0097458//neuron part;GO:0044464//cell part;GO:0044424//intracellular part;GO:0005623//cell;GO:0005622//intracellular;GO:0043005//neuron projection;GO:0042995//cell projection	GO:0016787//hydrolase activity;GO:0003824//catalytic activity;GO:0016810//hydrolase activity, acting on carbon-nitrogen (but not peptide) bonds	GO:0009653//anatomical structure morphogenesis;GO:0044281//small molecule metabolic process;GO:0044767//single-organism developmental process;GO:0044710//single-organism metabolic process;GO:0044707//single-multicellular organism process;GO:0048666//neuron development;GO:0032990//cell part morphogenesis;GO:0055086//nucleobase-containing small molecule metabolic process;GO:0007399//nervous system …	ccr-miR-101b;ccr-miR-144;ccr-miR-181a;ccr-miR-181b;ccr-miR-199-3p;ccr-miR-200a;ccr-miR-21;miR-107-x;miR-1386-x;miR-141-y;miR-144-y;miR-1667-y;miR-181-x;miR-199-y;miR-2-y;miR-200-y;miR-21-x;miR-2187-x;miR-22-x;miR-374-x;miR-452-x;miR-499-y;miR-505-y;miR-5466-x;miR-600-y;miR-65-x;miR-7552-y;miR-79-x;novel-m0014-5p;novel-m0026-5p;novel-m0048-5p;novel-m0113-3p;novel-m0114-3p;novel-m0196-3p;novel-m019…
XM_019063503.1	ncbi_109045666	PREDICTED: LOW QUALITY PROTEIN: protein KIBRA-like [Cyprinus carpio]	-	-	-	-	-	-	-	ccr-miR-101b;ccr-miR-103;ccr-miR-107;ccr-miR-146a;ccr-miR-15a;ccr-miR-15b;ccr-miR-16a;ccr-miR-16b;ccr-miR-16c;ccr-miR-194;ccr-miR-200b;ccr-miR-20a-5p;ccr-miR-214;ccr-miR-429;ccr-miR-459-5p;ccr-miR-93;miR-103-y;miR-107-y;miR-143-x;miR-146-x;miR-15-x;miR-152-x;miR-16-x;miR-194-x;miR-195-x;miR-1952-x;miR-20-x;miR-200-z;miR-2209-x;miR-223-y;miR-429-y;miR-451-x;miR-457-x;miR-497-x;miR-545-x;miR-6353-x…
XM_019063505.1	ncbi_109045565	PREDICTED: UPF0687 protein C20orf27 homolog [Cyprinus carpio]	-	-	-	-	-	-	-	ccr-miR-142-5p;ccr-miR-181a;ccr-miR-181b;ccr-miR-214;ccr-miR-23a;ccr-miR-23b;miR-142-x;miR-181-x;miR-183-y;miR-23-y;miR-2471-y;miR-33-x;miR-3964-y;miR-3969-x;miR-500-y;miR-502-y;miR-5119-y;miR-545-y;miR-7-y;miR-70-y;miR-7264-y;miR-7296-y;miR-7562-x;miR-8535-y;novel-m0002-5p;novel-m0010-5p;novel-m0039-5p;novel-m0048-5p;novel-m0090-3p;novel-m0147-5p;novel-m0161-5p;novel-m0218-5p;novel-m0265-5p;nove…
XM_019063509.1	ncbi_109045672	PREDICTED: LOW QUALITY PROTEIN: drebrin-like [Cyprinus carpio]	-	-	-	-	-	GO:0005488//binding;GO:0008092//cytoskeletal protein binding;GO:0005515//protein binding	GO:0030029//actin filament-based process;GO:0071840//cellular component organization or biogenesis;GO:0044699//single-organism process;GO:1902589//single-organism organelle organization;GO:0009987//cellular process;GO:0006996//organelle organization;GO:0016043//cellular component organization;GO:0044763//single-organism cellular process;GO:0030036//actin cytoskeleton organization;GO:0007010//cyto…	miR-1623-x;miR-1692-x;miR-2011-y;miR-222-x;miR-276-y;miR-362-y;miR-8335-y;miR-8485-y;miR-9835-y;novel-m0025-3p;novel-m0026-5p;novel-m0027-3p;novel-m0041-5p;novel-m0058-3p;novel-m0090-3p;novel-m0115-5p;novel-m0118-5p;novel-m0241-3p;novel-m0243-5p;novel-m0313-3p;novel-m0360-3p;novel-m0434-5p;novel-m0500-3p;novel-m0582-5p;novel-m0626-3p;novel-m0642-5p;novel-m0682-3p;novel-m0736-5p;novel-m0760-5p;nov…
XM_019063510.1	ncbi_109045673	PREDICTED: partitioning defective 3 homolog [Cyprinus carpio]	Cellular Processes;Environmental Information Processing	Signaling molecules and interaction;Transport and catabolism;Cellular commiunity	ko04080//Neuroactive ligand-receptor interaction;ko04144//Endocytosis;ko04530//Tight junction;ko04520//Adherens junction	K04237	GO:0071944//cell periphery;GO:0005623//cell;GO:0005622//intracellular;GO:0016020//membrane;GO:0044424//intracellular part;GO:0044464//cell part;GO:0005886//plasma membrane	-	GO:0006928//movement of cell or subcellular component;GO:0050789//regulation of biological process;GO:0016043//cellular component organization;GO:0061245//establishment or maintenance of bipolar cell polarity;GO:0022603//regulation of anatomical structure morphogenesis;GO:0051179//localization;GO:0008283//cell proliferation;GO:0032291//axon ensheathment in central nervous system;GO:0007399//nervo…	ccr-miR-19d;ccr-miR-489;ccr-miR-7132;miR-1662-x;miR-19-y;miR-219-x;miR-3009-y;miR-3168-x;miR-362-y;miR-489-y;miR-723-y;miR-7417-x;miR-8269-y;miR-8873-y;novel-m0042-5p;novel-m0097-5p;novel-m0131-5p;novel-m0596-5p;novel-m0623-5p;novel-m0668-5p;novel-m0671-5p;novel-m0734-3p;novel-m0769-5p;novel-m0853-5p;novel-m0987-3p;novel-m1214-5p;novel-m1424-5p;novel-m1474-5p;novel-m1547-3p;novel-m1627-3p;novel-m…
XM_019063511.1	ncbi_109045675	PREDICTED: gamma-aminobutyric acid receptor subunit beta-2-like [Cyprinus carpio]	Environmental Information Processing	Signaling molecules and interaction	ko04080//Neuroactive ligand-receptor interaction	K05181	-	-	-	ccr-miR-124a;ccr-miR-124b;ccr-miR-132b;ccr-miR-146a;miR-124-y;miR-1261-x;miR-1338-x;miR-1388-x;miR-146-x;miR-452-x;miR-4531-y;miR-54-y;miR-5588-x;miR-5852-y;miR-7225-x;miR-7622-x;miR-767-y;miR-7865-y;miR-7971-y;miR-8159-x;miR-8890-x;miR-9299-x;miR-93-y;miR-9843-y;novel-m0002-5p;novel-m0008-5p;novel-m0052-5p;novel-m0078-3p;novel-m0092-3p;novel-m0122-5p;novel-m0198-5p;novel-m0204-5p;novel-m0240-5p;…
XM_019063513.1	ncbi_109045678	PREDICTED: MAGUK p55 subfamily member 6-like [Cyprinus carpio]	-	-	-	-	-	-	-	miR-18-y;miR-9277-y;novel-m0055-5p;novel-m0182-5p;novel-m0730-5p;novel-m1403-5p;novel-m1404-5p;novel-m1588-5p;novel-m2318-3p;novel-m2990-5p
XM_019063515.1	ncbi_109045681	PREDICTED: vitelline membrane outer layer protein 1 homolog [Cyprinus carpio]	-	-	-	-	-	-	-	miR-101-x;miR-193-x;miR-223-x;miR-7143-y;miR-767-y;miR-93-y;miR-9855-x;novel-m0062-5p;novel-m0230-3p;novel-m0250-5p;novel-m0336-3p;novel-m0392-5p;novel-m0421-5p;novel-m0648-3p;novel-m0683-3p;novel-m0713-3p;novel-m0728-3p;novel-m0764-5p;novel-m0867-3p;novel-m1063-3p;novel-m1127-3p;novel-m1174-5p;novel-m1263-5p;novel-m1285-3p;novel-m1421-3p;novel-m1434-3p;novel-m1746-3p;novel-m1838-5p;novel-m1869-5…
XM_019063516.1	ncbi_109045682	PREDICTED: calpain-15-like [Cyprinus carpio]	-	-	-	-	GO:0044464//cell part;GO:0005623//cell	GO:0043169//cation binding;GO:0016787//hydrolase activity;GO:0070011//peptidase activity, acting on L-amino acid peptides;GO:0043167//ion binding;GO:0046872//metal ion binding;GO:0008233//peptidase activity;GO:0005488//binding;GO:0003824//catalytic activity;GO:0046914//transition metal ion binding	GO:0043170//macromolecule metabolic process;GO:0019538//protein metabolic process;GO:0044238//primary metabolic process;GO:0071704//organic substance metabolic process;GO:0008152//metabolic process	ccr-miR-199-3p;ccr-miR-200a;ccr-miR-24;ccr-miR-499;ccr-miR-7a;ccr-miR-7b;miR-141-y;miR-183-y;miR-199-y;miR-200-y;miR-2188-y;miR-219-x;miR-222-x;miR-24-y;miR-29-x;miR-374-x;miR-451-y;miR-499-x;miR-65-x;miR-744-x;miR-7448-x;novel-m0023-5p;novel-m0042-5p;novel-m0143-3p;novel-m0144-3p;novel-m0148-5p;novel-m0217-5p;novel-m0304-5p;novel-m0335-5p;novel-m0450-5p;novel-m0451-5p;novel-m0513-3p;novel-m0561-…
XM_019063522.1	ncbi_109045688	PREDICTED: mitotic-spindle organizing protein 2-like [Cyprinus carpio]	-	-	-	-	-	-	-	novel-m0502-5p;novel-m0805-5p;novel-m1504-5p;novel-m1517-5p
XM_019063523.1	ncbi_109045689	PREDICTED: histone H2B-like [Sinocyclocheilus grahami]	-	-	-	-	-	-	-	ccr-miR-181a;ccr-miR-181c;ccr-miR-23b;miR-181-x;miR-23-y;miR-7143-y;novel-m0073-5p;novel-m0183-5p;novel-m0341-5p;novel-m0400-5p;novel-m0436-5p;novel-m0502-5p;novel-m0599-3p;novel-m0655-5p;novel-m0715-5p;novel-m0805-5p;novel-m0822-3p;novel-m0910-5p;novel-m1286-3p;novel-m1438-3p;novel-m1472-5p;novel-m1517-5p;novel-m1718-3p;novel-m1768-5p;novel-m1802-5p;novel-m1968-3p;novel-m2038-5p;novel-m2266-3p;n…
XM_019063526.1	ncbi_109045693	PREDICTED: gastrin-releasing peptide-like [Cyprinus carpio]	Environmental Information Processing	Signaling molecules and interaction	ko04080//Neuroactive ligand-receptor interaction	K05224	-	-	-	miR-6122-y;miR-8335-y;novel-m0029-5p;novel-m0030-5p;novel-m0097-5p;novel-m0125-5p;novel-m0131-5p;novel-m0228-5p;novel-m0440-5p;novel-m0623-5p;novel-m0762-5p;novel-m0994-5p;novel-m1028-5p;novel-m1684-3p;novel-m1702-5p;novel-m1985-5p;novel-m2099-5p;novel-m2563-5p;novel-m2653-3p;novel-m2727-5p;novel-m2816-5p;novel-m2899-5p;novel-m3036-5p;novel-m3039-3p;novel-m3156-5p;novel-m3165-5p;novel-m3169-5p;no…
XM_019063528.1	ncbi_109045694	PREDICTED: protein PIH1D3 [Cyprinus carpio]	-	-	-	-	-	-	-	ccr-miR-182-3p;ccr-miR-200b;ccr-miR-429;ccr-miR-499;miR-145-y;miR-200-z;miR-2281-y;miR-279-y;miR-296-y;miR-3120-y;miR-374-x;miR-429-y;miR-5706-x;miR-671-y;miR-6950-x;miR-7225-x;miR-7870-x;miR-9299-x;miR-9338-y;miR-9855-x;novel-m0243-5p;novel-m0252-3p;novel-m0254-3p;novel-m0269-5p;novel-m0419-5p;novel-m0431-5p;novel-m0518-5p;novel-m0875-5p;novel-m1095-3p;novel-m1206-3p;novel-m1238-3p;novel-m1302-5…
XM_019063529.1	ncbi_109045695	-	-	-	-	-	-	-	-	ccr-miR-338;miR-300-x;miR-338-y;novel-m1051-3p;novel-m1334-3p;novel-m1373-5p
XM_019063530.1	ncbi_109045695	PREDICTED: interleukin-9 receptor-like [Sinocyclocheilus anshuiensis]	Environmental Information Processing	Signal transduction;Signaling molecules and interaction	ko04060//Cytokine-cytokine receptor interaction;ko04630//Jak-STAT signaling pathway	K05075	-	-	-	ccr-miR-338;miR-300-x;miR-338-y;novel-m1051-3p;novel-m1334-3p;novel-m1373-5p
XM_019063531.1	ncbi_109045698	PREDICTED: fibroblast growth factor 10-like [Cyprinus carpio]	Cellular Processes;Environmental Information Processing	Signal transduction;Cell motility	ko04010//MAPK signaling pathway;ko04810//Regulation of actin cytoskeleton	K04358	-	GO:0005102//receptor binding;GO:0005515//protein binding;GO:0005488//binding;GO:0070851//growth factor receptor binding	GO:0007166//cell surface receptor signaling pathway;GO:0048880//sensory system development;GO:0044767//single-organism developmental process;GO:0044700//single organism signaling;GO:0009888//tissue development;GO:0044699//single-organism process;GO:0051716//cellular response to stimulus;GO:0032501//multicellular organismal process;GO:0006928//movement of cell or subcellular component;GO:0040011//…	ccr-miR-148;ccr-miR-430;miR-143-x;miR-144-x;miR-148-y;miR-152-y;miR-192-y;miR-204-x;miR-211-x;miR-30-y;miR-3156-y;miR-33-y;miR-4273-x;miR-430-y;miR-4326-x;miR-500-y;miR-502-y;novel-m0028-5p;novel-m0103-5p;novel-m0104-5p;novel-m0193-5p;novel-m0306-5p;novel-m0336-3p;novel-m0364-5p;novel-m0394-5p;novel-m0395-5p;novel-m0514-5p;novel-m0520-5p;novel-m0521-5p;novel-m0610-3p;novel-m0618-5p;novel-m0663-3p…
XM_019063532.1	ncbi_109045702	Extracellular calcium-sensing receptor [Larimichthys crocea]	-	-	-	-	-	-	-	ccr-miR-15a;ccr-miR-16a;ccr-miR-16c;ccr-miR-203a;miR-195-x;miR-203-y;miR-2184-x;miR-457-x;miR-497-x;miR-6353-x;miR-669-y;miR-735-x;miR-8364-x;novel-m0002-5p;novel-m0224-5p;novel-m0225-5p;novel-m0322-3p;novel-m0390-3p;novel-m0473-5p;novel-m0501-3p;novel-m0787-5p;novel-m0820-3p;novel-m0865-5p;novel-m0878-3p;novel-m0899-3p;novel-m0939-3p;novel-m1718-3p;novel-m2101-3p;novel-m2482-5p;novel-m2528-3p;no…
XM_019063533.1	ncbi_109045705	PREDICTED: integrin alpha-1-like [Cyprinus carpio]	Cellular Processes;Environmental Information Processing	Cell motility;Cellular commiunity;Signaling molecules and interaction	ko04510//Focal adhesion;ko04810//Regulation of actin cytoskeleton;ko04512//ECM-receptor interaction	K06480	-	-	-	ccr-miR-221;ccr-miR-727-5p;ccr-miR-9-5p;miR-221-y;miR-221-z;miR-222-y;miR-3084-y;miR-660-x;miR-727-x;novel-m0473-5p;novel-m0502-5p;novel-m0541-5p;novel-m0570-5p;novel-m0805-5p;novel-m1195-5p;novel-m1273-3p;novel-m1328-5p;novel-m1329-5p;novel-m1390-3p;novel-m1517-5p;novel-m1537-3p;novel-m1606-5p;novel-m1645-5p;novel-m1673-5p;novel-m1845-3p;novel-m2206-5p;novel-m2361-5p;novel-m2362-5p;novel-m2476-3…
XM_019063536.1	ncbi_109045708	PREDICTED: histone deacetylase 9-B-like [Cyprinus carpio]	-	-	-	-	-	-	-	miR-223-x;miR-4457-y;miR-505-y;miR-753-y;miR-9308-x;novel-m0074-3p;novel-m0086-3p;novel-m0088-3p;novel-m0126-5p;novel-m0128-5p;novel-m0474-3p;novel-m0545-3p;novel-m0634-3p;novel-m0638-3p;novel-m0639-3p;novel-m0656-3p;novel-m0657-3p;novel-m0776-5p;novel-m0852-3p;novel-m0917-3p;novel-m1185-3p;novel-m1235-3p;novel-m1258-5p;novel-m1292-3p;novel-m1405-3p;novel-m1467-3p;novel-m1592-3p;novel-m1895-5p;no…
XM_019063538.1	ncbi_109045714	PREDICTED: pro-thyrotropin-releasing hormone [Cyprinus carpio]	Environmental Information Processing	Signaling molecules and interaction	ko04080//Neuroactive ligand-receptor interaction	K05253	-	GO:0005488//binding;GO:0005102//receptor binding;GO:0005179//hormone activity;GO:0005515//protein binding	GO:0007154//cell communication;GO:0023052//signaling;GO:0051716//cellular response to stimulus;GO:0065007//biological regulation;GO:0044699//single-organism process;GO:0044700//single organism signaling;GO:0050794//regulation of cellular process;GO:0050789//regulation of biological process;GO:0007165//signal transduction;GO:0050896//response to stimulus;GO:0009987//cellular process;GO:0044763//si…	ccr-miR-1;ccr-miR-15a;ccr-miR-16a;ccr-miR-16b;ccr-miR-203a;ccr-miR-206;ccr-miR-457a;ccr-miR-457b;miR-1-y;miR-1307-x;miR-1452-x;miR-15-x;miR-16-x;miR-1692-x;miR-203-y;miR-206-y;miR-25-x;miR-3009-y;miR-340-y;miR-4273-x;miR-45-y;miR-457-x;miR-497-x;miR-6353-x;miR-7398-x;miR-7448-y;miR-7562-x;miR-7870-x;miR-8269-y;miR-8335-y;novel-m0018-5p;novel-m0019-5p;novel-m0073-5p;novel-m0090-3p;novel-m0098-5p;n…
XM_019063539.1	ncbi_109045715	-	-	-	-	-	-	-	-	ccr-miR-132a;miR-1000-x;miR-21-y;miR-2970-x;miR-326-y;miR-430-x;miR-5869-y;miR-7680-x;novel-m0070-3p;novel-m0336-3p;novel-m0369-3p;novel-m0375-3p;novel-m0410-3p;novel-m0453-3p;novel-m0457-3p;novel-m0497-3p;novel-m0679-5p;novel-m0691-3p;novel-m0713-3p;novel-m0728-3p;novel-m0779-5p;novel-m0919-3p;novel-m0920-3p;novel-m0921-3p;novel-m0949-5p;novel-m0951-5p;novel-m0972-3p;novel-m1067-3p;novel-m1068-3…
XM_019063540.1	ncbi_109045715	-	-	-	-	-	-	-	-	ccr-miR-132a;miR-1000-x;miR-21-y;miR-2970-x;miR-326-y;miR-430-x;miR-5869-y;miR-7680-x;novel-m0070-3p;novel-m0336-3p;novel-m0369-3p;novel-m0375-3p;novel-m0410-3p;novel-m0453-3p;novel-m0457-3p;novel-m0497-3p;novel-m0679-5p;novel-m0691-3p;novel-m0713-3p;novel-m0728-3p;novel-m0779-5p;novel-m0919-3p;novel-m0920-3p;novel-m0921-3p;novel-m0949-5p;novel-m0951-5p;novel-m0972-3p;novel-m1067-3p;novel-m1068-3…
XM_019063541.1	ncbi_109045715	-	-	-	-	-	-	-	-	ccr-miR-132a;miR-1000-x;miR-21-y;miR-2970-x;miR-326-y;miR-430-x;miR-5869-y;miR-7680-x;novel-m0070-3p;novel-m0336-3p;novel-m0369-3p;novel-m0375-3p;novel-m0410-3p;novel-m0453-3p;novel-m0457-3p;novel-m0497-3p;novel-m0679-5p;novel-m0691-3p;novel-m0713-3p;novel-m0728-3p;novel-m0779-5p;novel-m0919-3p;novel-m0920-3p;novel-m0921-3p;novel-m0949-5p;novel-m0951-5p;novel-m0972-3p;novel-m1067-3p;novel-m1068-3…
XM_019063543.1	ncbi_109045715	-	-	-	-	-	-	-	-	ccr-miR-132a;miR-1000-x;miR-21-y;miR-2970-x;miR-326-y;miR-430-x;miR-5869-y;miR-7680-x;novel-m0070-3p;novel-m0336-3p;novel-m0369-3p;novel-m0375-3p;novel-m0410-3p;novel-m0453-3p;novel-m0457-3p;novel-m0497-3p;novel-m0679-5p;novel-m0691-3p;novel-m0713-3p;novel-m0728-3p;novel-m0779-5p;novel-m0919-3p;novel-m0920-3p;novel-m0921-3p;novel-m0949-5p;novel-m0951-5p;novel-m0972-3p;novel-m1067-3p;novel-m1068-3…
XM_019063544.1	ncbi_109045715	-	-	-	-	-	-	-	-	ccr-miR-132a;miR-1000-x;miR-21-y;miR-2970-x;miR-326-y;miR-430-x;miR-5869-y;miR-7680-x;novel-m0070-3p;novel-m0336-3p;novel-m0369-3p;novel-m0375-3p;novel-m0410-3p;novel-m0453-3p;novel-m0457-3p;novel-m0497-3p;novel-m0679-5p;novel-m0691-3p;novel-m0713-3p;novel-m0728-3p;novel-m0779-5p;novel-m0919-3p;novel-m0920-3p;novel-m0921-3p;novel-m0949-5p;novel-m0951-5p;novel-m0972-3p;novel-m1067-3p;novel-m1068-3…
XM_019063545.1	ncbi_109045715	-	-	-	-	-	-	-	-	ccr-miR-132a;miR-1000-x;miR-21-y;miR-2970-x;miR-326-y;miR-430-x;miR-5869-y;miR-7680-x;novel-m0070-3p;novel-m0336-3p;novel-m0369-3p;novel-m0375-3p;novel-m0410-3p;novel-m0453-3p;novel-m0457-3p;novel-m0497-3p;novel-m0679-5p;novel-m0691-3p;novel-m0713-3p;novel-m0728-3p;novel-m0779-5p;novel-m0919-3p;novel-m0920-3p;novel-m0921-3p;novel-m0949-5p;novel-m0951-5p;novel-m0972-3p;novel-m1067-3p;novel-m1068-3…
XM_019063546.1	ncbi_109045715	-	-	-	-	-	-	-	-	ccr-miR-132a;ccr-miR-724;miR-1000-x;miR-21-y;miR-2970-x;miR-326-y;miR-430-x;miR-5869-y;miR-724-x;miR-7680-x;novel-m0070-3p;novel-m0336-3p;novel-m0369-3p;novel-m0375-3p;novel-m0410-3p;novel-m0453-3p;novel-m0457-3p;novel-m0497-3p;novel-m0679-5p;novel-m0691-3p;novel-m0713-3p;novel-m0728-3p;novel-m0779-5p;novel-m0919-3p;novel-m0920-3p;novel-m0921-3p;novel-m0949-5p;novel-m0951-5p;novel-m0972-3p;novel-…
XM_019063547.1	ncbi_109045715	PREDICTED: rab effector Noc2 isoform X1 [Cyprinus carpio]	-	-	-	-	-	-	-	ccr-miR-15a;ccr-miR-15b;ccr-miR-16a;ccr-miR-16b;ccr-miR-16c;ccr-miR-181b;ccr-miR-181c;ccr-miR-205;ccr-miR-25;ccr-miR-457a;ccr-miR-457b;ccr-miR-729;ccr-miR-92a;ccr-miR-92b;miR-15-x;miR-16-x;miR-195-x;miR-205-x;miR-2317-x;miR-235-y;miR-25-y;miR-32-x;miR-4114-x;miR-457-x;miR-497-x;miR-5457-y;miR-6353-x;miR-789-x;miR-8335-y;miR-92-y;miR-9308-x;novel-m0009-3p;novel-m0020-5p;novel-m0021-5p;novel-m0048-…
XM_019063548.1	ncbi_109045715	-	-	-	-	-	-	-	-	ccr-miR-132a;miR-1000-x;miR-21-y;miR-2970-x;miR-326-y;miR-430-x;miR-5869-y;miR-7680-x;novel-m0070-3p;novel-m0336-3p;novel-m0369-3p;novel-m0375-3p;novel-m0410-3p;novel-m0453-3p;novel-m0457-3p;novel-m0497-3p;novel-m0679-5p;novel-m0691-3p;novel-m0713-3p;novel-m0728-3p;novel-m0779-5p;novel-m0919-3p;novel-m0920-3p;novel-m0921-3p;novel-m0949-5p;novel-m0951-5p;novel-m0972-3p;novel-m1067-3p;novel-m1068-3…
XM_019063549.1	ncbi_109045717	PREDICTED: 5-hydroxytryptamine receptor 3B-like [Cyprinus carpio]	-	-	-	-	-	-	-	ccr-miR-20a-3p;miR-20-y;miR-378-x;miR-378-y;miR-378-z;miR-8282-y;miR-8331-y;novel-m0034-3p;novel-m0076-5p;novel-m0226-5p;novel-m0585-5p;novel-m0586-5p;novel-m0628-5p;novel-m1214-5p;novel-m1292-3p;novel-m1592-3p;novel-m1796-3p;novel-m1887-5p;novel-m2533-5p;novel-m2810-5p;novel-m3103-3p
XM_019063550.1	ncbi_109045718	PREDICTED: ETS homologous factor-like isoform X1 [Cyprinus carpio]	-	-	-	-	-	-	-	novel-m0533-5p;novel-m0534-5p;novel-m0850-5p;novel-m0851-5p;novel-m1881-3p;novel-m2741-5p
XM_019063551.1	ncbi_109045718	-	-	-	-	-	-	-	-	novel-m0533-5p;novel-m0534-5p;novel-m0850-5p;novel-m0851-5p;novel-m1881-3p;novel-m2741-5p
XM_019063552.1	ncbi_109045720	PREDICTED: aryl hydrocarbon receptor-like [Cyprinus carpio]	-	-	-	-	-	-	-	bantam-y;ccr-miR-101b;ccr-miR-183;ccr-miR-725;ccr-miR-7a;ccr-miR-7b;miR-11-y;miR-2184-x;miR-4028-y;miR-725-y;novel-m0005-5p;novel-m0017-3p;novel-m0039-3p;novel-m0045-3p;novel-m0232-5p;novel-m0345-3p;novel-m0394-5p;novel-m0395-5p;novel-m0410-3p;novel-m0455-5p;novel-m0675-5p;novel-m0823-3p;novel-m0824-3p;novel-m0827-3p;novel-m0849-5p;novel-m0856-5p;novel-m0896-3p;novel-m0977-5p;novel-m0978-5p;novel…
XM_019063553.1	ncbi_109045722	PREDICTED: protein LIAT1-like [Cyprinus carpio]	-	-	-	-	-	-	-	miR-5589-y;miR-9542-y;novel-m0596-5p;novel-m0668-5p;novel-m0671-5p;novel-m1441-3p;novel-m2429-5p;novel-m2507-5p;novel-m2849-5p;novel-m3013-3p
XM_019063557.1	ncbi_109045726	PREDICTED: brain-specific homeobox/POU domain protein 3-like [Cyprinus carpio]	-	-	-	-	GO:0005623//cell;GO:0043231//intracellular membrane-bounded organelle;GO:0043227//membrane-bounded organelle;GO:0043229//intracellular organelle;GO:0044424//intracellular part;GO:0043226//organelle;GO:0005622//intracellular;GO:0044464//cell part	GO:0003677//DNA binding;GO:0005488//binding;GO:0003676//nucleic acid binding;GO:1901363//heterocyclic compound binding;GO:0097159//organic cyclic compound binding;GO:0001071//nucleic acid binding transcription factor activity	GO:0050789//regulation of biological process;GO:0044249//cellular biosynthetic process;GO:0019222//regulation of metabolic process;GO:0071704//organic substance metabolic process;GO:0009987//cellular process;GO:0034645//cellular macromolecule biosynthetic process;GO:1901576//organic substance biosynthetic process;GO:0043170//macromolecule metabolic process;GO:0065007//biological regulation;GO:000…	ccr-let-7g;ccr-let-7i;ccr-let-7j;ccr-miR-101b;ccr-miR-144;ccr-miR-199-5p;ccr-miR-205;ccr-miR-214;let-7-z;miR-143-x;miR-144-y;miR-1842-x;miR-199-x;miR-205-x;miR-2184-x;miR-2209-x;miR-2467-x;miR-3156-y;miR-3244-y;miR-330-x;miR-3475-y;miR-379-x;miR-4273-x;miR-582-x;miR-61-y;miR-7142-y;miR-7264-y;miR-8535-y;miR-98-x;novel-m0023-5p;novel-m0057-3p;novel-m0172-5p;novel-m0173-3p;novel-m0224-5p;novel-m022…
XM_019063558.1	ncbi_109045727	PREDICTED: anaphase-promoting complex subunit 13-like [Cyprinus carpio]	Organismal Systems;Cellular Processes;Genetic Information Processing	Endocrine system;Cell growth and death;Folding, sorting and degradation	ko04120//Ubiquitin mediated proteolysis;ko04110//Cell cycle;ko04114//Oocyte meiosis;ko04914//Progesterone-mediated oocyte maturation	K12456	-	-	-	ccr-miR-129;novel-m0025-3p;novel-m0125-5p;novel-m0837-3p;novel-m0880-3p;novel-m0927-3p;novel-m0930-3p;novel-m0959-3p;novel-m0994-5p;novel-m1043-3p;novel-m1044-3p;novel-m1045-3p;novel-m1243-3p;novel-m1297-3p;novel-m1427-3p;novel-m1901-3p;novel-m1921-3p;novel-m2262-3p;novel-m2280-5p;novel-m2451-3p;novel-m2583-5p;novel-m2645-5p;novel-m2752-5p
XM_019063559.1	ncbi_109045728	PREDICTED: lathosterol oxidase-like [Cyprinus carpio]	Metabolism	Lipid metabolism	ko00100//Steroid biosynthesis	K00227	GO:0044425//membrane part;GO:0016020//membrane;GO:0031224//intrinsic component of membrane	GO:0003824//catalytic activity;GO:0043169//cation binding;GO:0046996//oxidoreductase activity, acting on paired donors, with incorporation or reduction of molecular oxygen, with NAD(P)H as one donor, and the other dehydrogenated;GO:0016491//oxidoreductase activity;GO:0005488//binding;GO:0046914//transition metal ion binding;GO:0016705//oxidoreductase activity, acting on paired donors, with incorp…	GO:0009987//cellular process;GO:0044255//cellular lipid metabolic process;GO:0008152//metabolic process;GO:0044763//single-organism cellular process;GO:0006631//fatty acid metabolic process;GO:0006629//lipid metabolic process;GO:0044699//single-organism process;GO:0044281//small molecule metabolic process;GO:0044710//single-organism metabolic process;GO:0044238//primary metabolic process;GO:00442…	novel-m0147-5p;novel-m2917-5p
XM_019063560.1	ncbi_109045729	PREDICTED: chromodomain-helicase-DNA-binding protein 6-like [Cyprinus carpio]	-	-	-	-	GO:0044464//cell part;GO:0043229//intracellular organelle;GO:0005623//cell;GO:0044424//intracellular part;GO:0043227//membrane-bounded organelle;GO:0005622//intracellular;GO:0043231//intracellular membrane-bounded organelle;GO:0043226//organelle	GO:0005488//binding;GO:1901363//heterocyclic compound binding;GO:0097159//organic cyclic compound binding;GO:0003676//nucleic acid binding	-	ccr-miR-148;ccr-miR-200a;miR-141-y;miR-148-y;miR-152-y;miR-200-y;miR-212-x;miR-65-x;miR-8255-y;novel-m0140-5p;novel-m0150-5p;novel-m0151-5p;novel-m0306-5p;novel-m0479-3p;novel-m1019-3p;novel-m1050-5p;novel-m1488-3p;novel-m1499-3p;novel-m1506-5p;novel-m1534-3p;novel-m1535-3p;novel-m1542-5p;novel-m1655-5p;novel-m1943-3p;novel-m2009-3p;novel-m2065-5p;novel-m2129-3p;novel-m2191-3p;novel-m2192-3p;nove…
XM_019063561.1	ncbi_109045732	PREDICTED: PR domain zinc finger protein 13-like [Cyprinus carpio]	-	-	-	-	-	GO:0005488//binding;GO:0043169//cation binding;GO:0043167//ion binding	-	ccr-miR-17-5p;ccr-miR-20a-5p;ccr-miR-93;miR-106-x;miR-17-x;miR-20-x;miR-4642-x;miR-5457-y;miR-6783-x;miR-93-x;novel-m0476-3p;novel-m0938-5p;novel-m1002-3p;novel-m1003-3p;novel-m1434-3p;novel-m2224-3p;novel-m2225-3p;novel-m2360-5p;novel-m2379-3p;novel-m2674-5p;novel-m3223-3p
XM_019063564.1	ncbi_109045734	PREDICTED: pro-neuropeptide Y [Cyprinus carpio]	Organismal Systems	Endocrine system	ko04920//Adipocytokine signaling pathway	K05232	-	GO:0001664//G-protein coupled receptor binding;GO:0005102//receptor binding;GO:0005488//binding;GO:0071855//neuropeptide receptor binding;GO:0005515//protein binding;GO:0031841//neuropeptide Y receptor binding	GO:0050896//response to stimulus;GO:0044700//single organism signaling;GO:0007631//feeding behavior;GO:0007186//G-protein coupled receptor signaling pathway;GO:0065007//biological regulation;GO:0044699//single-organism process;GO:0044763//single-organism cellular process;GO:0009987//cellular process;GO:0050794//regulation of cellular process;GO:0007610//behavior;GO:0050789//regulation of biologic…	ccr-miR-17-3p;miR-143-x;miR-17-y;miR-300-x;miR-3120-y;miR-33-y;miR-345-y;miR-425-x;miR-518-x;miR-519-x;miR-522-x;miR-523-x;miR-5433-y;miR-7562-x;miR-7971-y;miR-8434-x;novel-m0029-5p;novel-m0030-5p;novel-m0034-3p;novel-m0040-3p;novel-m0106-3p;novel-m0107-3p;novel-m0159-5p;novel-m0174-3p;novel-m0228-5p;novel-m0232-5p;novel-m0235-5p;novel-m0247-3p;novel-m0317-3p;novel-m0351-3p;novel-m0362-5p;novel-m…
XM_019063565.1	ncbi_109045736	PREDICTED: uncharacterized protein LOC109045736 [Cyprinus carpio]	-	-	-	-	-	-	-	miR-126-y;miR-541-x;miR-628-x;miR-7388-y;miR-767-y;novel-m0281-3p;novel-m0385-3p;novel-m0579-3p;novel-m0621-3p;novel-m0650-3p;novel-m0768-5p;novel-m0881-5p;novel-m0887-3p;novel-m0890-3p;novel-m0984-3p;novel-m1091-3p;novel-m1104-3p;novel-m1174-5p;novel-m1196-3p;novel-m1231-3p;novel-m1298-3p;novel-m1316-3p;novel-m1357-3p;novel-m1358-3p;novel-m1385-5p;novel-m1413-3p;novel-m1586-3p;novel-m1648-5p;nov…
XM_019063566.1	ncbi_109045737	PREDICTED: alkaline phosphatase, tissue-nonspecific isozyme-like [Cyprinus carpio]	Metabolism	Metabolism of cofactors and vitamins	ko00790//Folate biosynthesis	K01077	-	GO:0042578//phosphoric ester hydrolase activity;GO:0003824//catalytic activity;GO:0016791//phosphatase activity;GO:0016788//hydrolase activity, acting on ester bonds;GO:0016787//hydrolase activity	-	ccr-miR-155;ccr-miR-459-5p;miR-155-x;miR-2188-x;miR-324-y;miR-8835-x;novel-m0204-5p;novel-m0597-5p;novel-m0632-5p;novel-m0909-5p;novel-m0990-5p;novel-m1138-3p;novel-m1300-3p;novel-m1366-5p;novel-m1567-5p
XM_019063567.1	ncbi_109045565	-	-	-	-	-	-	-	-	ccr-miR-142-5p;ccr-miR-181a;ccr-miR-181b;ccr-miR-214;ccr-miR-23a;ccr-miR-23b;miR-142-x;miR-181-x;miR-183-y;miR-23-y;miR-2471-y;miR-33-x;miR-3964-y;miR-3969-x;miR-500-y;miR-502-y;miR-5119-y;miR-545-y;miR-7-y;miR-70-y;miR-7264-y;miR-7296-y;miR-7562-x;miR-8535-y;novel-m0002-5p;novel-m0010-5p;novel-m0039-5p;novel-m0048-5p;novel-m0090-3p;novel-m0147-5p;novel-m0161-5p;novel-m0218-5p;novel-m0265-5p;nove…
XM_019063569.1	ncbi_109045767	PREDICTED: plexin-C1-like [Cyprinus carpio]	-	-	-	-	GO:0044425//membrane part;GO:0031224//intrinsic component of membrane;GO:0016020//membrane	-	GO:0065007//biological regulation;GO:0050794//regulation of cellular process;GO:0050789//regulation of biological process	ccr-miR-181a;ccr-miR-181b;ccr-miR-181c;miR-181-x;miR-2320-y;miR-323-y;miR-545-y;miR-628-x;miR-8364-x;miR-9130-x;novel-m0023-5p;novel-m0106-3p;novel-m0107-3p;novel-m0335-5p;novel-m0429-5p;novel-m0524-3p;novel-m0561-5p;novel-m0593-3p;novel-m0645-3p;novel-m0681-5p;novel-m0902-5p;novel-m0923-5p;novel-m0935-3p;novel-m1027-3p;novel-m1027-5p;novel-m1202-5p;novel-m1203-5p;novel-m1457-5p;novel-m1498-5p;no…
XM_019063571.1	ncbi_109045769	PREDICTED: histone PARylation factor 1 isoform X2 [Cyprinus carpio]	-	-	-	-	-	-	-	ccr-miR-15a;ccr-miR-15b;ccr-miR-16a;ccr-miR-16b;ccr-miR-16c;ccr-miR-17-5p;ccr-miR-20a-5p;ccr-miR-23a;ccr-miR-23b;ccr-miR-93;miR-106-x;miR-1255-x;miR-1343-y;miR-145-y;miR-146-y;miR-16-x;miR-17-x;miR-1715-y;miR-195-x;miR-20-x;miR-23-y;miR-32-y;miR-4874-x;miR-519-y;miR-541-x;miR-5433-y;miR-6353-x;miR-750-y;miR-8191-x;miR-93-x;novel-m0025-3p;novel-m0028-5p;novel-m0029-5p;novel-m0030-5p;novel-m0033-5p…
XM_019063572.1	ncbi_109045769	-	-	-	-	-	-	-	-	ccr-miR-15a;ccr-miR-15b;ccr-miR-16a;ccr-miR-16b;ccr-miR-16c;ccr-miR-17-5p;ccr-miR-20a-5p;ccr-miR-23a;ccr-miR-23b;ccr-miR-93;miR-106-x;miR-1255-x;miR-1343-y;miR-145-y;miR-146-y;miR-16-x;miR-17-x;miR-1715-y;miR-195-x;miR-20-x;miR-23-y;miR-32-y;miR-4874-x;miR-519-y;miR-541-x;miR-5433-y;miR-6353-x;miR-750-y;miR-8191-x;miR-93-x;novel-m0025-3p;novel-m0028-5p;novel-m0029-5p;novel-m0030-5p;novel-m0033-5p…
XM_019063573.1	ncbi_109045769	-	-	-	-	-	-	-	-	ccr-miR-15a;ccr-miR-15b;ccr-miR-16a;ccr-miR-16b;ccr-miR-16c;ccr-miR-17-5p;ccr-miR-20a-5p;ccr-miR-23a;ccr-miR-23b;ccr-miR-93;miR-106-x;miR-1255-x;miR-1343-y;miR-145-y;miR-146-y;miR-16-x;miR-17-x;miR-1715-y;miR-195-x;miR-20-x;miR-23-y;miR-32-y;miR-4874-x;miR-519-y;miR-541-x;miR-5433-y;miR-6353-x;miR-750-y;miR-8191-x;miR-93-x;novel-m0025-3p;novel-m0028-5p;novel-m0029-5p;novel-m0030-5p;novel-m0033-5p…
XM_019063574.1	ncbi_109045771	PREDICTED: protein MGARP-like isoform X1 [Cyprinus carpio]	-	-	-	-	-	-	-	bantam-y;ccr-miR-10c;ccr-miR-10d;ccr-miR-132a;ccr-miR-181b;ccr-miR-181c;ccr-miR-214;ccr-miR-26a;ccr-miR-489;ccr-miR-92b;miR-1000-x;miR-101-x;miR-1299-y;miR-155-x;miR-185-x;miR-192-y;miR-212-y;miR-214-y;miR-2187-x;miR-235-y;miR-26-x;miR-2970-x;miR-299-y;miR-32-x;miR-409-y;miR-425-x;miR-430-x;miR-456-y;miR-489-y;miR-5588-x;miR-6948-y;miR-7147-x;miR-723-y;miR-7321-x;miR-744-y;miR-7451-y;miR-8485-y;m…
XM_019063575.1	ncbi_109045771	-	-	-	-	-	-	-	-	bantam-y;ccr-miR-10c;ccr-miR-10d;ccr-miR-132a;ccr-miR-181b;ccr-miR-181c;ccr-miR-214;ccr-miR-26a;ccr-miR-489;ccr-miR-92b;miR-1000-x;miR-101-x;miR-1299-y;miR-155-x;miR-185-x;miR-192-y;miR-212-y;miR-214-y;miR-2187-x;miR-235-y;miR-26-x;miR-2970-x;miR-299-y;miR-32-x;miR-409-y;miR-425-x;miR-430-x;miR-456-y;miR-489-y;miR-5588-x;miR-6948-y;miR-7147-x;miR-723-y;miR-7321-x;miR-744-y;miR-7451-y;miR-8485-y;m…
XM_019063576.1	ncbi_109045772	PREDICTED: LOW QUALITY PROTEIN: ETS-related transcription factor Elf-2-like [Cyprinus carpio]	-	-	-	-	-	-	-	miR-9338-y;novel-m0095-5p;novel-m0116-3p;novel-m0375-3p;novel-m1559-3p;novel-m1781-5p;novel-m2025-3p;novel-m2110-5p;novel-m2221-3p;novel-m2234-5p;novel-m2406-5p;novel-m2424-5p;novel-m2705-3p;novel-m2706-3p;novel-m2831-3p;novel-m3057-3p
XM_019063578.1	ncbi_109045774	-	-	-	-	-	-	-	-	ccr-miR-137;ccr-miR-727-3p;miR-11-y;miR-1261-x;miR-137-y;miR-1684-y;miR-1715-y;miR-216-x;miR-2317-x;miR-2471-y;miR-27-x;miR-301-x;miR-33-x;miR-345-y;miR-381-y;miR-457-y;miR-532-y;miR-7-y;miR-70-y;miR-727-y;miR-7870-x;miR-79-x;miR-9-y;novel-m0003-5p;novel-m0007-5p;novel-m0008-5p;novel-m0023-5p;novel-m0031-3p;novel-m0040-3p;novel-m0048-5p;novel-m0051-3p;novel-m0056-5p;novel-m0057-3p;novel-m0079-3p;…
XM_019063579.1	ncbi_109045774	PREDICTED: nocturnin-like isoform X1 [Cyprinus carpio]	-	-	-	-	-	-	-	ccr-miR-137;ccr-miR-727-3p;miR-11-y;miR-1261-x;miR-137-y;miR-1684-y;miR-1715-y;miR-216-x;miR-2317-x;miR-2471-y;miR-27-x;miR-301-x;miR-33-x;miR-345-y;miR-381-y;miR-457-y;miR-532-y;miR-7-y;miR-70-y;miR-727-y;miR-7870-x;miR-79-x;miR-9-y;novel-m0003-5p;novel-m0007-5p;novel-m0008-5p;novel-m0023-5p;novel-m0031-3p;novel-m0040-3p;novel-m0048-5p;novel-m0051-3p;novel-m0056-5p;novel-m0057-3p;novel-m0079-3p;…
XM_019063580.1	ncbi_109045775	PREDICTED: calcium-activated potassium channel subunit alpha-1-like isoform X1 [Cyprinus carpio]	Organismal Systems	Circulatory system	ko04270//Vascular smooth muscle contraction	K04936	-	GO:0015075//ion transmembrane transporter activity;GO:0022838//substrate-specific channel activity;GO:0022839//ion gated channel activity;GO:0022857//transmembrane transporter activity;GO:0022892//substrate-specific transporter activity;GO:0022891//substrate-specific transmembrane transporter activity;GO:0005261//cation channel activity;GO:0005227//calcium activated cation channel activity;GO:000…	GO:0009628//response to abiotic stimulus;GO:0050896//response to stimulus;GO:0009612//response to mechanical stimulus;GO:0009605//response to external stimulus	ccr-miR-10b;ccr-miR-10c;ccr-miR-10d;ccr-miR-130a;ccr-miR-130c;ccr-miR-146a;ccr-miR-190;ccr-miR-203b-3p;ccr-miR-21;ccr-miR-301a;ccr-miR-429;ccr-miR-454a;ccr-miR-454b;ccr-miR-725;miR-10-x;miR-142-y;miR-146-x;miR-148-x;miR-1667-y;miR-190-x;miR-2-y;miR-2011-y;miR-21-x;miR-2320-y;miR-2686-y;miR-27-x;miR-298-x;miR-301-y;miR-3120-y;miR-3156-y;miR-342-y;miR-3431-x;miR-374-y;miR-3884-x;miR-411-x;miR-421-y…
XM_019063581.1	ncbi_109045775	-	-	-	-	-	-	-	-	ccr-miR-1;ccr-miR-135c;ccr-miR-153b;ccr-miR-153c;ccr-miR-18b;ccr-miR-18c;ccr-miR-206;ccr-miR-25;ccr-miR-499;ccr-miR-725;ccr-miR-9-3p;ccr-miR-9-5p;ccr-miR-92a;ccr-miR-92b;let-7-y;miR-1-y;miR-107-x;miR-135-x;miR-1667-y;miR-18-x;miR-194-y;miR-206-y;miR-2184-x;miR-223-x;miR-235-y;miR-25-y;miR-2575-x;miR-3156-y;miR-3168-x;miR-32-x;miR-411-x;miR-499-x;miR-70-y;miR-7241-y;miR-725-y;miR-744-y;miR-7622-x;…
XM_019063582.1	ncbi_109045775	-	-	-	-	-	-	-	-	novel-m0596-5p;novel-m0671-5p;novel-m1362-5p;novel-m1688-5p;novel-m1963-5p;novel-m2429-5p;novel-m2507-5p;novel-m2731-5p
XM_019063584.1	ncbi_109045777	PREDICTED: LOW QUALITY PROTEIN: AT-hook-containing transcription factor-like [Cyprinus carpio]	-	-	-	-	-	-	-	miR-4531-y;novel-m0706-5p;novel-m0945-3p;novel-m1232-5p;novel-m1333-3p;novel-m2159-5p;novel-m2478-5p;novel-m2572-5p;novel-m2839-5p;novel-m2976-3p;novel-m3161-3p
XM_019063585.1	ncbi_109045779	PREDICTED: syntaxin-binding protein 1 [Cyprinus carpio]	-	-	-	-	-	-	GO:0051234//establishment of localization;GO:0048278//vesicle docking;GO:0022406//membrane docking;GO:0016192//vesicle-mediated transport;GO:0009987//cellular process;GO:0051179//localization;GO:0006810//transport;GO:0044699//single-organism process;GO:0044763//single-organism cellular process	ccr-miR-128;ccr-miR-130a;ccr-miR-130b;ccr-miR-130c;ccr-miR-132b;ccr-miR-148;ccr-miR-182-5p;ccr-miR-200b;ccr-miR-218a;ccr-miR-218b;ccr-miR-2192;ccr-miR-23a;ccr-miR-23b;ccr-miR-27a;ccr-miR-27c-3p;ccr-miR-27d;ccr-miR-301a;ccr-miR-429;ccr-miR-454a;ccr-miR-454b;ccr-miR-7133;ccr-miR-726;miR-128-x;miR-128-y;miR-130-y;miR-1452-x;miR-148-y;miR-182-x;miR-194-y;miR-200-z;miR-218-x;miR-23-y;miR-27-y;miR-2774…
XM_019063586.1	ncbi_109045780	PREDICTED: syntaxin-binding protein 1-like [Cyprinus carpio]	-	-	-	-	-	-	GO:0044699//single-organism process;GO:0009987//cellular process;GO:0016192//vesicle-mediated transport;GO:0051179//localization;GO:0006810//transport;GO:0044763//single-organism cellular process;GO:0051234//establishment of localization;GO:0022406//membrane docking;GO:0048278//vesicle docking	novel-m0185-3p;novel-m0217-5p;novel-m0397-3p;novel-m0602-3p;novel-m0754-3p;novel-m0894-3p;novel-m0987-3p;novel-m1028-3p;novel-m1101-5p;novel-m1251-3p;novel-m1547-3p;novel-m2064-3p;novel-m2154-3p;novel-m2286-5p;novel-m2325-3p;novel-m2593-3p;novel-m2843-3p;novel-m2845-3p;novel-m2914-3p;novel-m2951-3p;novel-m3035-3p;novel-m3093-5p;novel-m3206-3p;novel-m3215-5p
XM_019063588.1	ncbi_109045784	PREDICTED: lung adenoma susceptibility protein 2 homolog [Cyprinus carpio]	-	-	-	-	-	-	-	miR-212-y;novel-m0522-5p;novel-m0577-5p;novel-m0960-5p;novel-m1430-3p;novel-m1583-5p;novel-m1679-5p;novel-m1790-5p;novel-m2131-3p;novel-m2170-5p;novel-m2393-5p;novel-m2394-5p;novel-m2730-5p;novel-m2775-5p;novel-m2836-5p
XM_019063589.1	ncbi_109045785	PREDICTED: LOW QUALITY PROTEIN: lysosome membrane protein 2-like [Cyprinus carpio]	Cellular Processes	Transport and catabolism	ko04142//Lysosome	K12384	-	-	-	ccr-miR-130b;ccr-miR-130c;ccr-miR-142-3p;ccr-miR-148;ccr-miR-182-3p;ccr-miR-200b;ccr-miR-217;ccr-miR-301a;ccr-miR-454a;ccr-miR-454b;ccr-miR-460-5p;miR-130-y;miR-148-y;miR-192-z;miR-195-x;miR-200-z;miR-217-x;miR-2471-y;miR-2575-x;miR-2970-x;miR-301-y;miR-33-y;miR-3604-x;miR-452-x;miR-454-y;miR-460-x;miR-516-x;miR-5334-y;miR-54-y;miR-6353-x;miR-750-y;miR-7886-y;miR-8-y;miR-8079-x;miR-9213-x;miR-943…
XM_019063590.1	ncbi_109045786	PREDICTED: liver-expressed antimicrobial peptide 2-like [Cyprinus carpio]	-	-	-	-	-	-	-	ccr-miR-730;miR-2320-y;miR-2471-y;miR-361-x;miR-374-y;miR-3805-y;miR-4056-x;miR-5839-y;miR-5852-y;miR-5895-x;miR-7142-y;miR-7321-x;novel-m0004-5p;novel-m0048-5p;novel-m0055-5p;novel-m0079-3p;novel-m0115-5p;novel-m0117-3p;novel-m0150-5p;novel-m0151-5p;novel-m0165-3p;novel-m0193-5p;novel-m0315-3p;novel-m0349-5p;novel-m0351-3p;novel-m0441-5p;novel-m0445-5p;novel-m0500-3p;novel-m0520-5p;novel-m0521-5…
XM_019063591.1	ncbi_109045787	PREDICTED: proteasome-associated protein ECM29 homolog [Cyprinus carpio]	-	-	-	-	-	-	-	novel-m0096-3p;novel-m0221-3p;novel-m0368-3p;novel-m0439-3p;novel-m1164-3p;novel-m1559-3p;novel-m1801-3p;novel-m2025-3p;novel-m2465-3p;novel-m3197-3p;novel-m3211-3p;novel-m3212-3p;novel-m3213-3p
XM_019063593.1	ncbi_109045791	-	-	-	-	-	-	-	-	novel-m0068-3p;novel-m0567-5p
XM_019063594.1	ncbi_109045791	-	-	-	-	-	-	-	-	novel-m0068-3p;novel-m0567-5p
XM_019063595.1	ncbi_109045791	PREDICTED: adenylate kinase 8-like isoform X1 [Cyprinus carpio]	Metabolism	Nucleotide metabolism	ko00230//Purine metabolism	K00939	GO:0005623//cell;GO:0044444//cytoplasmic part;GO:0005737//cytoplasm;GO:0005622//intracellular;GO:0044424//intracellular part;GO:0044464//cell part	GO:0003824//catalytic activity;GO:0032550//purine ribonucleoside binding;GO:0032549//ribonucleoside binding;GO:0016772//transferase activity, transferring phosphorus-containing groups;GO:0016301//kinase activity;GO:0005488//binding;GO:0097367//carbohydrate derivative binding;GO:0001883//purine nucleoside binding;GO:0016740//transferase activity;GO:0097159//organic cyclic compound binding;GO:00360…	GO:0008152//metabolic process;GO:0009987//cellular process;GO:0044237//cellular metabolic process;GO:0006139//nucleobase-containing compound metabolic process;GO:0044710//single-organism metabolic process;GO:0019637//organophosphate metabolic process;GO:1901360//organic cyclic compound metabolic process;GO:0034641//cellular nitrogen compound metabolic process;GO:0044763//single-organism cellular …	novel-m0068-3p;novel-m0567-5p
XM_019063596.1	ncbi_109045791	-	-	-	-	-	-	-	-	novel-m0068-3p;novel-m0567-5p
XM_019063598.1	ncbi_109045791	-	-	-	-	-	-	-	-	novel-m0068-3p;novel-m0567-5p
XM_019063599.1	ncbi_109045791	-	-	-	-	-	-	-	-	novel-m0068-3p;novel-m0567-5p
XM_019063600.1	ncbi_109045792	PREDICTED: probable ATP-dependent RNA helicase DDX31 [Cyprinus carpio]	-	-	-	-	-	GO:0016787//hydrolase activity;GO:0001882//nucleoside binding;GO:0003676//nucleic acid binding;GO:0032549//ribonucleoside binding;GO:0016818//hydrolase activity, acting on acid anhydrides, in phosphorus-containing anhydrides;GO:0001883//purine nucleoside binding;GO:0017111//nucleoside-triphosphatase activity;GO:0016462//pyrophosphatase activity;GO:0005488//binding;GO:0097367//carbohydrate derivat…	-	ccr-miR-125c;ccr-miR-183;ccr-miR-218a;ccr-miR-218b;ccr-miR-23a;ccr-miR-23b;miR-11-y;miR-1255-x;miR-191-y;miR-201-x;miR-218-x;miR-2188-y;miR-23-y;miR-628-x;miR-6948-x;miR-767-y;miR-8873-y;miR-93-y;novel-m0073-5p;novel-m0166-3p;novel-m0183-5p;novel-m0194-3p;novel-m0265-5p;novel-m0341-5p;novel-m0436-5p;novel-m0902-5p;novel-m1016-5p;novel-m1168-3p;novel-m1205-3p;novel-m1419-5p;novel-m1602-3p;novel-m1…
XM_019063601.1	ncbi_109045793	PREDICTED: barH-like 1 homeobox protein [Cyprinus carpio]	-	-	-	-	GO:0043226//organelle;GO:0043229//intracellular organelle;GO:0043227//membrane-bounded organelle;GO:0044424//intracellular part;GO:0043231//intracellular membrane-bounded organelle;GO:0005622//intracellular;GO:0005623//cell;GO:0044464//cell part	GO:1901363//heterocyclic compound binding;GO:0003676//nucleic acid binding;GO:0097159//organic cyclic compound binding;GO:0003677//DNA binding;GO:0005488//binding	GO:0010468//regulation of gene expression;GO:0065007//biological regulation;GO:0050789//regulation of biological process;GO:0060255//regulation of macromolecule metabolic process;GO:0019222//regulation of metabolic process	ccr-miR-10b;ccr-miR-10c;ccr-miR-129;ccr-miR-132a;ccr-miR-23a;ccr-miR-23b;ccr-miR-27a;ccr-miR-27c-3p;ccr-miR-27d;miR-10-x;miR-122-y;miR-1667-y;miR-212-y;miR-223-x;miR-23-y;miR-252-y;miR-27-y;miR-2970-x;miR-3535-x;miR-4791-x;miR-541-x;miR-545-y;miR-5852-y;miR-5925-y;miR-6783-x;miR-7579-y;miR-786-y;miR-9153-y;miR-93-y;novel-m0002-5p;novel-m0005-5p;novel-m0012-5p;novel-m0028-5p;novel-m0046-3p;novel-m…
XM_019063602.1	ncbi_109045794	PREDICTED: cilia- and flagella-associated protein 77 [Cyprinus carpio]	-	-	-	-	-	-	-	miR-2201-x;miR-23-y;miR-5119-y;novel-m0655-5p;novel-m0715-5p;novel-m0849-5p;novel-m0910-5p;novel-m1096-3p;novel-m1117-3p;novel-m1303-3p;novel-m1472-5p;novel-m1768-5p;novel-m1999-3p;novel-m2603-3p;novel-m2726-3p;novel-m2848-3p
XM_019063603.1	ncbi_109045795	-	-	-	-	-	-	-	-	ccr-miR-101b;ccr-miR-126-5p;ccr-miR-138;ccr-miR-148;ccr-miR-199-3p;ccr-miR-199-5p;ccr-miR-21;ccr-miR-23a;ccr-miR-23b;ccr-miR-27a;ccr-miR-27c-3p;ccr-miR-30b;ccr-miR-30d;let-7-y;miR-11-y;miR-126-x;miR-148-y;miR-152-y;miR-1623-x;miR-186-x;miR-199-x;miR-199-y;miR-2-y;miR-201-x;miR-21-x;miR-2201-x;miR-23-y;miR-30-x;miR-30-y;miR-490-y;miR-5119-y;miR-545-y;miR-7-y;miR-750-y;miR-81-y;miR-8255-y;miR-9130-…
XM_019063604.1	ncbi_109045795	-	-	-	-	-	-	-	-	ccr-miR-101b;ccr-miR-126-5p;ccr-miR-138;ccr-miR-148;ccr-miR-199-3p;ccr-miR-199-5p;ccr-miR-21;ccr-miR-23a;ccr-miR-23b;ccr-miR-27a;ccr-miR-27c-3p;ccr-miR-30b;ccr-miR-30d;let-7-y;miR-11-y;miR-126-x;miR-148-y;miR-152-y;miR-1623-x;miR-186-x;miR-199-x;miR-199-y;miR-2-y;miR-201-x;miR-21-x;miR-2201-x;miR-23-y;miR-30-x;miR-30-y;miR-490-y;miR-5119-y;miR-545-y;miR-7-y;miR-750-y;miR-81-y;miR-8255-y;miR-9130-…
XM_019063605.1	ncbi_109045795	PREDICTED: upstream stimulatory factor 1-like isoform X1 [Cyprinus carpio]	-	-	-	-	-	-	-	ccr-miR-101b;ccr-miR-126-5p;ccr-miR-138;ccr-miR-148;ccr-miR-199-3p;ccr-miR-199-5p;ccr-miR-21;ccr-miR-23a;ccr-miR-23b;ccr-miR-27a;ccr-miR-27c-3p;ccr-miR-30b;ccr-miR-30d;let-7-y;miR-11-y;miR-126-x;miR-148-y;miR-152-y;miR-1623-x;miR-186-x;miR-199-x;miR-199-y;miR-2-y;miR-201-x;miR-21-x;miR-2201-x;miR-23-y;miR-30-x;miR-30-y;miR-490-y;miR-5119-y;miR-545-y;miR-7-y;miR-750-y;miR-81-y;miR-8255-y;miR-9130-…
XM_019063606.1	ncbi_109045795	-	-	-	-	-	-	-	-	ccr-miR-101b;ccr-miR-126-5p;ccr-miR-138;ccr-miR-148;ccr-miR-199-3p;ccr-miR-199-5p;ccr-miR-21;ccr-miR-23a;ccr-miR-23b;ccr-miR-27a;ccr-miR-27c-3p;ccr-miR-30b;ccr-miR-30d;let-7-y;miR-11-y;miR-126-x;miR-148-y;miR-152-y;miR-1623-x;miR-186-x;miR-199-x;miR-199-y;miR-2-y;miR-201-x;miR-21-x;miR-2201-x;miR-23-y;miR-30-x;miR-30-y;miR-490-y;miR-5119-y;miR-545-y;miR-7-y;miR-750-y;miR-81-y;miR-8255-y;miR-9130-…
XM_019063607.1	ncbi_109045795	-	-	-	-	-	-	-	-	ccr-miR-101b;ccr-miR-126-5p;ccr-miR-138;ccr-miR-148;ccr-miR-199-3p;ccr-miR-199-5p;ccr-miR-21;ccr-miR-23a;ccr-miR-23b;ccr-miR-27a;ccr-miR-27c-3p;ccr-miR-30b;ccr-miR-30d;let-7-y;miR-11-y;miR-126-x;miR-148-y;miR-152-y;miR-1623-x;miR-186-x;miR-199-x;miR-199-y;miR-2-y;miR-201-x;miR-21-x;miR-2201-x;miR-23-y;miR-30-x;miR-30-y;miR-490-y;miR-5119-y;miR-545-y;miR-7-y;miR-750-y;miR-81-y;miR-8255-y;miR-9130-…
XM_019063608.1	ncbi_109045797	PREDICTED: nuclear receptor corepressor 1-like [Cyprinus carpio]	-	-	-	-	GO:0044424//intracellular part;GO:0043229//intracellular organelle;GO:0043227//membrane-bounded organelle;GO:0005622//intracellular;GO:0005623//cell;GO:0043231//intracellular membrane-bounded organelle;GO:0044464//cell part;GO:0043226//organelle	GO:0003676//nucleic acid binding;GO:0097159//organic cyclic compound binding;GO:0005488//binding;GO:1901363//heterocyclic compound binding	GO:0048856//anatomical structure development;GO:0032501//multicellular organismal process;GO:0044767//single-organism developmental process;GO:0048513//animal organ development;GO:0007420//brain development;GO:0060322//head development;GO:0044707//single-multicellular organism process;GO:0007417//central nervous system development;GO:0007275//multicellular organism development;GO:0007399//nervous…	ccr-miR-29a;ccr-miR-29b;miR-1296-x;miR-29-y;miR-5100-y;miR-8323-x;novel-m0186-3p;novel-m0198-5p;novel-m0210-5p;novel-m1069-3p;novel-m1656-5p;novel-m1850-3p;novel-m2235-3p
XM_019063616.1	ncbi_109045799	-	-	-	-	-	-	-	-	miR-362-y;miR-8-y;novel-m0180-3p;novel-m0296-5p;novel-m0364-5p;novel-m0435-5p;novel-m0460-5p;novel-m0708-5p;novel-m0717-3p;novel-m0855-3p;novel-m0965-3p;novel-m1161-5p;novel-m1368-3p;novel-m1436-3p;novel-m1461-5p;novel-m1608-5p;novel-m1609-5p;novel-m1693-3p;novel-m1730-3p;novel-m1819-5p;novel-m2127-5p;novel-m2187-3p;novel-m2466-5p;novel-m2472-3p;novel-m2490-3p;novel-m2637-3p;novel-m2709-5p;novel-…
XM_019063617.1	ncbi_109045799	-	-	-	-	-	-	-	-	novel-m0253-5p;novel-m0532-3p;novel-m0647-5p;novel-m0684-5p;novel-m0690-5p;novel-m1480-3p;novel-m1669-3p;novel-m1676-5p;novel-m1894-5p;novel-m2046-5p;novel-m2519-5p;novel-m2555-5p;novel-m2989-3p;novel-m3238-5p
XM_019063618.1	ncbi_109045799	PREDICTED: WD repeat-containing protein 66 isoform X1 [Cyprinus carpio]	-	-	-	-	-	-	GO:0002520//immune system development;GO:0002376//immune system process;GO:0030099//myeloid cell differentiation;GO:0044699//single-organism process;GO:0007275//multicellular organism development;GO:0048731//system development;GO:0048856//anatomical structure development;GO:0048513//animal organ development;GO:0032501//multicellular organismal process;GO:0048534//hematopoietic or lymphoid organ d…	miR-362-y;miR-8-y;novel-m0180-3p;novel-m0296-5p;novel-m0364-5p;novel-m0435-5p;novel-m0460-5p;novel-m0708-5p;novel-m0717-3p;novel-m0855-3p;novel-m0965-3p;novel-m1161-5p;novel-m1368-3p;novel-m1436-3p;novel-m1461-5p;novel-m1608-5p;novel-m1609-5p;novel-m1693-3p;novel-m1730-3p;novel-m1819-5p;novel-m2127-5p;novel-m2187-3p;novel-m2466-5p;novel-m2472-3p;novel-m2490-3p;novel-m2637-3p;novel-m2709-5p;novel-…
XM_019063619.1	ncbi_109045801	PREDICTED: sodium/hydrogen exchanger 6 [Cyprinus carpio]	-	-	-	-	GO:0044425//membrane part;GO:0031224//intrinsic component of membrane;GO:0016020//membrane	GO:0099516//ion antiporter activity;GO:0015299//solute:proton antiporter activity;GO:0015077//monovalent inorganic cation transmembrane transporter activity;GO:0015075//ion transmembrane transporter activity;GO:0015291//secondary active transmembrane transporter activity;GO:0022891//substrate-specific transmembrane transporter activity;GO:0022804//active transmembrane transporter activity;GO:0008…	GO:1902578//single-organism localization;GO:0055080//cation homeostasis;GO:0098771//inorganic ion homeostasis;GO:0048878//chemical homeostasis;GO:0042592//homeostatic process;GO:0030001//metal ion transport;GO:0006810//transport;GO:0044765//single-organism transport;GO:0051179//localization;GO:0006811//ion transport;GO:0006812//cation transport;GO:0065008//regulation of biological quality;GO:0065…	ccr-let-7a;ccr-let-7b;ccr-let-7g;ccr-let-7i;ccr-let-7j;ccr-miR-206;ccr-miR-27c-5p;ccr-miR-27d;ccr-miR-30b;ccr-miR-30d;let-7-x;let-7-z;miR-1-y;miR-140-y;miR-151-x;miR-1692-x;miR-185-x;miR-206-y;miR-2484-y;miR-27-y;miR-2860-x;miR-30-x;miR-6529-x;miR-6948-x;miR-708-y;miR-8890-x;miR-9439-x;miR-9542-y;miR-98-x;novel-m0041-5p;novel-m0051-3p;novel-m0052-5p;novel-m0066-3p;novel-m0071-5p;novel-m0082-5p;no…
XM_019063620.1	ncbi_109045802	PREDICTED: serine/threonine-protein kinase RIO2 isoform X1 [Cyprinus carpio]	Genetic Information Processing	Translation	ko03008//Ribosome biogenesis in eukaryotes	K07179	-	GO:0036094//small molecule binding;GO:0032550//purine ribonucleoside binding;GO:1901363//heterocyclic compound binding;GO:0016301//kinase activity;GO:0097159//organic cyclic compound binding;GO:0003824//catalytic activity;GO:0016772//transferase activity, transferring phosphorus-containing groups;GO:0001882//nucleoside binding;GO:0001883//purine nucleoside binding;GO:0016773//phosphotransferase a…	GO:0044267//cellular protein metabolic process;GO:0044260//cellular macromolecule metabolic process;GO:0044238//primary metabolic process;GO:0006793//phosphorus metabolic process;GO:0009987//cellular process;GO:0043412//macromolecule modification;GO:0006464//cellular protein modification process;GO:0006796//phosphate-containing compound metabolic process;GO:0008152//metabolic process;GO:0036211//…	miR-224-x;novel-m0878-3p;novel-m1365-3p;novel-m1406-5p;novel-m1407-5p;novel-m2101-3p;novel-m2513-5p;novel-m2528-3p
XM_019063621.1	ncbi_109045802	-	-	-	-	-	-	-	-	miR-224-x;novel-m0878-3p;novel-m1365-3p;novel-m1406-5p;novel-m1407-5p;novel-m2101-3p;novel-m2513-5p;novel-m2528-3p
XM_019063622.1	ncbi_109045800	PREDICTED: golgin subfamily A member 6-like protein 22 [Cyprinus carpio]	-	-	-	-	-	-	-	ccr-miR-144;ccr-miR-153b;ccr-miR-153c;ccr-miR-15a;ccr-miR-15b;ccr-miR-16c;ccr-miR-181a;ccr-miR-23a;ccr-miR-27a;ccr-miR-27c-3p;ccr-miR-27d;ccr-miR-29b;ccr-miR-457a;ccr-miR-457b;ccr-miR-459-5p;ccr-miR-726;ccr-miR-730;miR-1307-y;miR-144-y;miR-15-x;miR-181-x;miR-195-x;miR-214-y;miR-23-y;miR-2317-x;miR-2467-x;miR-27-y;miR-3228-x;miR-362-y;miR-4028-y;miR-423-y;miR-4286-y;miR-455-y;miR-497-x;miR-532-x;m…
XM_019063623.1	ncbi_109045807	PREDICTED: IgGFc-binding protein-like [Cyprinus carpio]	-	-	-	-	-	-	-	miR-151-y;miR-1662-x;miR-3716-y;miR-45-y;miR-494-y;novel-m0103-5p;novel-m0104-5p;novel-m0216-5p;novel-m0246-5p;novel-m0295-3p;novel-m0319-5p;novel-m0416-5p;novel-m0457-3p;novel-m0461-3p;novel-m0526-5p;novel-m0733-3p;novel-m0735-5p;novel-m0737-5p;novel-m0738-5p;novel-m0739-5p;novel-m0763-3p;novel-m1032-3p;novel-m1033-3p;novel-m1289-3p;novel-m1391-5p;novel-m1475-3p;novel-m1476-3p;novel-m1510-5p;nov…
XM_019063624.1	ncbi_109045808	PREDICTED: membrane magnesium transporter 1 [Cyprinus carpio]	-	-	-	-	GO:0044424//intracellular part;GO:0043227//membrane-bounded organelle;GO:0044425//membrane part;GO:0032991//macromolecular complex;GO:0044464//cell part;GO:0005737//cytoplasm;GO:0005768//endosome;GO:0016020//membrane;GO:0043231//intracellular membrane-bounded organelle;GO:0044444//cytoplasmic part;GO:0012505//endomembrane system;GO:0043234//protein complex;GO:0044422//organelle part;GO:0005623//c…	GO:0022891//substrate-specific transmembrane transporter activity;GO:0022857//transmembrane transporter activity;GO:0015075//ion transmembrane transporter activity;GO:0022890//inorganic cation transmembrane transporter activity;GO:0005215//transporter activity;GO:0022892//substrate-specific transporter activity;GO:0046873//metal ion transmembrane transporter activity;GO:0008324//cation transmembr…	GO:0051179//localization;GO:0051234//establishment of localization	miR-1271-x;miR-151-x;miR-2320-x;miR-28-x;miR-708-x;miR-8-x;novel-m0386-5p;novel-m0457-3p;novel-m0486-5p;novel-m1004-5p;novel-m1414-5p;novel-m1596-5p;novel-m2131-5p;novel-m2205-5p;novel-m2317-3p;novel-m2479-5p;novel-m3275-5p
XM_019063625.1	ncbi_109045809	PREDICTED: transitional endoplasmic reticulum ATPase-like [Cyprinus carpio]	Genetic Information Processing	Folding, sorting and degradation	ko04141//Protein processing in endoplasmic reticulum	K13525	GO:0043231//intracellular membrane-bounded organelle;GO:0043227//membrane-bounded organelle;GO:0044424//intracellular part;GO:0005622//intracellular;GO:0005623//cell;GO:0043228//non-membrane-bounded organelle;GO:0005737//cytoplasm;GO:0005694//chromosome;GO:0044464//cell part;GO:0043229//intracellular organelle;GO:0043226//organelle;GO:0044444//cytoplasmic part;GO:0043232//intracellular non-membra…	GO:0001883//purine nucleoside binding;GO:0003824//catalytic activity;GO:1901363//heterocyclic compound binding;GO:0036094//small molecule binding;GO:0097159//organic cyclic compound binding;GO:0005488//binding;GO:0032550//purine ribonucleoside binding;GO:0097367//carbohydrate derivative binding;GO:0001882//nucleoside binding;GO:0032549//ribonucleoside binding	GO:0044707//single-multicellular organism process;GO:0044248//cellular catabolic process;GO:0044237//cellular metabolic process;GO:0033554//cellular response to stress;GO:0032502//developmental process;GO:0009101//glycoprotein biosynthetic process;GO:1901575//organic substance catabolic process;GO:0006259//DNA metabolic process;GO:0006511//ubiquitin-dependent protein catabolic process;GO:0044257/…	ccr-miR-181c;ccr-miR-221;ccr-miR-222;ccr-miR-30b;miR-181-x;miR-221-y;miR-221-z;miR-2366-y;miR-34-y;miR-421-y;miR-4286-x;miR-500-x;miR-5334-y;miR-8191-x;miR-8238-y;novel-m0072-3p;novel-m0082-5p;novel-m0210-5p;novel-m0257-3p;novel-m0263-3p;novel-m0305-3p;novel-m0361-5p;novel-m0398-5p;novel-m0408-5p;novel-m0473-5p;novel-m0536-5p;novel-m0613-3p;novel-m0651-3p;novel-m0869-5p;novel-m0948-3p;novel-m0961…
XM_019063626.1	ncbi_109045810	PREDICTED: zinc finger BED domain-containing protein 4-like [Cyprinus carpio]	-	-	-	-	-	-	-	ccr-miR-130a;ccr-miR-130c;ccr-miR-301a;ccr-miR-454a;ccr-miR-454b;miR-301-y;miR-33-x;miR-454-y;miR-7-y;miR-767-y;miR-93-y;novel-m0026-5p;novel-m0082-5p;novel-m0777-3p;novel-m0897-5p;novel-m0936-5p;novel-m1090-3p;novel-m1395-3p;novel-m1417-3p;novel-m1418-3p;novel-m1576-3p;novel-m1786-3p;novel-m1900-3p;novel-m2100-5p;novel-m2471-5p;novel-m2713-5p;novel-m2789-5p;novel-m2821-3p;novel-m3011-3p;novel-m3…
XM_019063627.1	ncbi_109045811	PREDICTED: ectopic P granules protein 5 homolog [Cyprinus carpio]	-	-	-	-	-	-	-	ccr-miR-101b;ccr-miR-128;ccr-miR-139;ccr-miR-144;ccr-miR-17-5p;ccr-miR-181a;ccr-miR-181b;ccr-miR-181c;ccr-miR-182-5p;ccr-miR-192;ccr-miR-20a-5p;ccr-miR-218a;ccr-miR-218b;ccr-miR-27d;ccr-miR-93;miR-106-x;miR-11-y;miR-128-y;miR-139-x;miR-144-y;miR-152-x;miR-17-x;miR-1715-y;miR-181-x;miR-182-x;miR-183-y;miR-191-y;miR-192-x;miR-192-z;miR-194-y;miR-20-x;miR-215-x;miR-218-x;miR-2184-x;miR-2188-y;miR-21…
XM_019063628.1	ncbi_109045812	PREDICTED: LOW QUALITY PROTEIN: ectopic P granules protein 5 homolog [Cyprinus carpio]	-	-	-	-	-	-	-	ccr-miR-181b;ccr-miR-181c;ccr-miR-203b-3p;ccr-miR-23a;ccr-miR-23b;ccr-miR-457a;miR-1-y;miR-152-x;miR-1667-y;miR-1715-y;miR-183-y;miR-191-y;miR-23-y;miR-2954-y;miR-361-x;miR-369-y;miR-374-y;miR-3968-y;miR-421-y;miR-4254-y;miR-458-y;miR-499-y;miR-5119-y;miR-542-y;miR-6122-y;miR-6783-x;miR-723-y;miR-7451-y;miR-7851-y;miR-8-x;miR-8269-y;miR-9843-y;novel-m0018-5p;novel-m0019-5p;novel-m0023-5p;novel-m0…
XM_019063629.1	ncbi_109045815	PREDICTED: membrane-spanning 4-domains subfamily A member 4A-like [Cyprinus carpio]	-	-	-	-	-	-	-	ccr-miR-194;ccr-miR-200a;ccr-miR-30d;miR-141-y;miR-142-y;miR-1635-x;miR-194-x;miR-200-y;miR-29-x;miR-2970-x;miR-30-x;miR-300-x;miR-369-y;miR-4829-y;miR-5981-x;miR-65-x;miR-6513-y;miR-7264-y;miR-7552-x;miR-8250-x;miR-963-x;novel-m0002-5p;novel-m0059-5p;novel-m0060-5p;novel-m0061-5p;novel-m0086-3p;novel-m0088-3p;novel-m0090-3p;novel-m0108-5p;novel-m0143-3p;novel-m0144-3p;novel-m0177-5p;novel-m0178-…
XM_019063630.1	ncbi_109045813	PREDICTED: furin-like [Cyprinus carpio]	-	-	-	-	-	-	-	miR-6618-x;miR-664-x;novel-m1183-5p;novel-m1303-3p;novel-m1324-5p;novel-m3050-3p
XM_019063631.1	ncbi_109045821	PREDICTED: Fanconi anemia group G protein isoform X1 [Cyprinus carpio]	Genetic Information Processing	Replication and repair	ko03460//Fanconi anemia pathway	K10894	-	-	-	ccr-miR-130a;ccr-miR-130b;ccr-miR-130c;ccr-miR-142-5p;ccr-miR-148;ccr-miR-17-3p;ccr-miR-19d;ccr-miR-203a;ccr-miR-203b-3p;ccr-miR-20a-3p;ccr-miR-222;ccr-miR-301a;ccr-miR-454a;ccr-miR-454b;ccr-miR-734;let-7-y;miR-1000-x;miR-130-y;miR-142-x;miR-143-x;miR-148-y;miR-152-x;miR-152-y;miR-17-y;miR-183-y;miR-19-y;miR-193-x;miR-20-y;miR-201-x;miR-203-y;miR-21-y;miR-221-y;miR-221-z;miR-301-y;miR-3244-y;miR-…
XM_019063632.1	ncbi_109045821	-	-	-	-	-	-	-	-	ccr-miR-130a;ccr-miR-130b;ccr-miR-130c;ccr-miR-142-5p;ccr-miR-148;ccr-miR-17-3p;ccr-miR-19d;ccr-miR-203a;ccr-miR-203b-3p;ccr-miR-20a-3p;ccr-miR-222;ccr-miR-301a;ccr-miR-454a;ccr-miR-454b;ccr-miR-734;let-7-y;miR-1000-x;miR-130-y;miR-142-x;miR-143-x;miR-148-y;miR-152-x;miR-152-y;miR-17-y;miR-183-y;miR-19-y;miR-193-x;miR-20-y;miR-201-x;miR-203-y;miR-21-y;miR-221-y;miR-221-z;miR-301-y;miR-3244-y;miR-…
XM_019063633.1	ncbi_109045822	-	-	-	-	-	-	-	-	ccr-miR-137;ccr-miR-193a;ccr-miR-22a;ccr-miR-22b;ccr-miR-363;ccr-miR-92a;ccr-miR-92b;miR-1299-y;miR-193-y;miR-2188-x;miR-22-y;miR-235-y;miR-279-y;miR-3478-x;miR-363-y;miR-3805-y;miR-3966-x;miR-494-y;miR-5869-y;miR-628-x;miR-6529-x;miR-7146-x;miR-767-y;miR-8250-x;miR-8282-y;miR-92-y;novel-m0108-5p;novel-m0123-5p;novel-m0124-5p;novel-m0236-5p;novel-m0265-5p;novel-m0339-3p;novel-m0389-5p;novel-m0391…
XM_019063634.1	ncbi_109045822	-	-	-	-	-	-	-	-	ccr-miR-137;ccr-miR-193a;ccr-miR-22a;ccr-miR-22b;ccr-miR-363;ccr-miR-92a;ccr-miR-92b;miR-1299-y;miR-193-y;miR-2188-x;miR-22-y;miR-235-y;miR-279-y;miR-3478-x;miR-363-y;miR-3805-y;miR-3966-x;miR-494-y;miR-5869-y;miR-628-x;miR-6529-x;miR-7146-x;miR-767-y;miR-8250-x;miR-8282-y;miR-92-y;novel-m0108-5p;novel-m0123-5p;novel-m0124-5p;novel-m0236-5p;novel-m0265-5p;novel-m0339-3p;novel-m0389-5p;novel-m0391…
XM_019063635.1	ncbi_109045822	-	-	-	-	-	-	-	-	ccr-miR-137;ccr-miR-193a;ccr-miR-22a;ccr-miR-22b;ccr-miR-363;ccr-miR-92a;ccr-miR-92b;miR-1299-y;miR-193-y;miR-2188-x;miR-22-y;miR-235-y;miR-279-y;miR-3478-x;miR-363-y;miR-3805-y;miR-3966-x;miR-494-y;miR-5869-y;miR-628-x;miR-6529-x;miR-7146-x;miR-767-y;miR-8250-x;miR-8282-y;miR-92-y;novel-m0108-5p;novel-m0123-5p;novel-m0124-5p;novel-m0236-5p;novel-m0265-5p;novel-m0339-3p;novel-m0389-5p;novel-m0391…
XM_019063636.1	ncbi_109045822	PREDICTED: E3 SUMO-protein ligase PIAS2-like isoform X1 [Cyprinus carpio]	Genetic Information Processing;Environmental Information Processing	Folding, sorting and degradation;Signal transduction	ko04630//Jak-STAT signaling pathway;ko04120//Ubiquitin mediated proteolysis	K16063	-	-	-	ccr-miR-137;ccr-miR-193a;ccr-miR-22a;ccr-miR-22b;ccr-miR-363;ccr-miR-92a;ccr-miR-92b;miR-1299-y;miR-193-y;miR-2188-x;miR-22-y;miR-235-y;miR-279-y;miR-3478-x;miR-363-y;miR-3805-y;miR-3966-x;miR-494-y;miR-5869-y;miR-628-x;miR-6529-x;miR-7146-x;miR-767-y;miR-8250-x;miR-8282-y;miR-92-y;novel-m0108-5p;novel-m0123-5p;novel-m0124-5p;novel-m0236-5p;novel-m0265-5p;novel-m0339-3p;novel-m0389-5p;novel-m0391…
XM_019063637.1	ncbi_109045822	-	-	-	-	-	-	-	-	ccr-miR-137;ccr-miR-193a;ccr-miR-22a;ccr-miR-22b;ccr-miR-363;ccr-miR-92a;ccr-miR-92b;miR-1299-y;miR-193-y;miR-2188-x;miR-22-y;miR-235-y;miR-279-y;miR-3478-x;miR-363-y;miR-3805-y;miR-3966-x;miR-494-y;miR-5869-y;miR-628-x;miR-6529-x;miR-7146-x;miR-767-y;miR-8250-x;miR-8282-y;miR-92-y;novel-m0108-5p;novel-m0123-5p;novel-m0124-5p;novel-m0236-5p;novel-m0265-5p;novel-m0339-3p;novel-m0389-5p;novel-m0391…
XM_019063638.1	ncbi_109045824	PREDICTED: elongation factor 2 isoform X1 [Cyprinus carpio]	-	-	-	-	-	-	-	ccr-miR-128;ccr-miR-183;ccr-miR-499;miR-128-y;miR-1715-y;miR-2187-x;miR-2320-x;miR-2467-x;miR-3334-x;miR-499-x;miR-6363-y;miR-7562-x;miR-7702-x;miR-786-y;miR-7886-y;novel-m0364-5p;novel-m0409-5p;novel-m0641-5p;novel-m0708-5p;novel-m0735-5p;novel-m0737-5p;novel-m0738-5p;novel-m0739-5p;novel-m0983-3p;novel-m1008-5p;novel-m1011-3p;novel-m1023-3p;novel-m1024-3p;novel-m1082-5p;novel-m1096-3p;novel-m11…
XM_019063639.1	ncbi_109045824	-	-	-	-	-	-	-	-	ccr-miR-128;ccr-miR-183;ccr-miR-499;miR-128-y;miR-1715-y;miR-2187-x;miR-2320-x;miR-2467-x;miR-3334-x;miR-499-x;miR-6363-y;miR-7562-x;miR-7702-x;miR-786-y;miR-7886-y;novel-m0364-5p;novel-m0409-5p;novel-m0641-5p;novel-m0708-5p;novel-m0735-5p;novel-m0737-5p;novel-m0738-5p;novel-m0739-5p;novel-m0983-3p;novel-m1008-5p;novel-m1011-3p;novel-m1023-3p;novel-m1024-3p;novel-m1082-5p;novel-m1096-3p;novel-m11…
[truncated: 47,445 more rows]
