# Supplementary material for: Effects of short-time exposure to atrazine on miRNA expression profiles in the gonad of common carp (Cyprinus carpio)
Source: BMC Genomics. 2019 Jul 17;20:587. doi: 10.1186/s12864-019-5896-6 (PMC6636164; doi:10.1186/s12864-019-5896-6)
Supplement: Supplementary file 3 — Differentially expressed mRNAs of PGC stage after exposed to atrazine for 8 h. (XLS 14039 kb) [file 12864_2019_5896_MOESM3_ESM.xls]

id	logFC	logCPM	PValue	FDR	GeneSymbol	KO	GO	Product
gene6328	-15.6405927253963	8.53292959075524	9.26864571474864e-27	3.95196515985452e-22	LOC109085261	K04526	cellular_component:extracellular region(GO:0005576);molecular_function:hormone activity(GO:0005179);biological_process:glucose metabolic process(GO:0006006)	insulin;
gene28875	9.83426186892014	12.3282168530822	8.41326152967686e-25	1.79362322551181e-20	LOC109045301	_	_	zona pellucida sperm-binding protein 3-like;
gene18362	10.2396559619116	9.47095133748166	2.63558589769899e-24	3.74587038353631e-20	LOC109102522	K11251	_	late histone H2A.2.2-like%2C transcript variant X2;late histone H2A.2.2-like%2C transcript variant X1;
gene33408	9.72587106644927	8.95851234492551	9.15950450483303e-23	9.76357382692677e-19	LOC109050100	_	_	cystatin-like;
gene40455	9.76482025225832	8.77837360116459	1.59596229327583e-22	1.15087711182991e-18	LOC109058316	_	molecular_function:phosphotransferase activity, alcohol group as acceptor(GO:0016773);biological_process:phosphorylation(GO:0016310);molecular_function:uridine kinase activity(GO:0004849);molecular_function:ATP binding(GO:0005524);molecular_function:signal transducer activity(GO:0004871);;molecular_function:G-protein beta/gamma-subunit complex binding(GO:0031683);molecular_function:GTPase activit…	zona pellucida sperm-binding protein 3-like;
gene27987	9.24589522978939	10.0507075037616	1.6195090461512e-22	1.15087711182991e-18	LOC109113384	_	molecular_function:phosphotransferase activity, alcohol group as acceptor(GO:0016773);biological_process:phosphorylation(GO:0016310);molecular_function:uridine kinase activity(GO:0004849);molecular_function:ATP binding(GO:0005524);molecular_function:signal transducer activity(GO:0004871);;molecular_function:G-protein beta/gamma-subunit complex binding(GO:0031683);molecular_function:GTPase activit…	zona pellucida sperm-binding protein 3-like;
gene60281	9.64736272367564	8.66132336109857	3.5863897386745e-22	1.9672701412327e-18	LOC109080228	_	molecular_function:phosphotransferase activity, alcohol group as acceptor(GO:0016773);biological_process:phosphorylation(GO:0016310);molecular_function:uridine kinase activity(GO:0004849);molecular_function:ATP binding(GO:0005524);molecular_function:signal transducer activity(GO:0004871);;molecular_function:G-protein beta/gamma-subunit complex binding(GO:0031683);molecular_function:GTPase activit…	uncharacterized protein PB18E9.04c-like;
gene8786	11.0807887877366	7.61284256407886	3.69111148033716e-22	1.9672701412327e-18	LOC109092003	_	_	zona pellucida sperm-binding protein 4-like;
gene49627	9.07910921969081	9.95114672607865	5.68091048907894e-22	2.69136290481498e-18	LOC109068423	K13963	_	leukocyte elastase inhibitor-like;
gene14431	9.55401315429142	7.99550975800069	3.14017297274988e-21	1.33890695212109e-17	LOC109098283	_	_	uncharacterized LOC109098283;
gene43076	8.68687812472127	10.1855386377262	4.2926356892405e-21	1.55709000899077e-17	LOC109061202	_	molecular_function:nucleic acid binding(GO:0003676);molecular_function:nucleotide binding(GO:0000166)	uncharacterized LOC109061202;
gene50427	8.68205321803589	10.2629183563782	4.38225998121141e-21	1.55709000899077e-17	LOC109069321	_	_	zona pellucida sperm-binding protein 3-like;
gene27668	8.72190425987732	9.88914288368792	5.06978633982838e-21	1.66281192275079e-17	LOC109113108	_	molecular_function:phosphotransferase activity, alcohol group as acceptor(GO:0016773);biological_process:phosphorylation(GO:0016310);molecular_function:uridine kinase activity(GO:0004849);molecular_function:ATP binding(GO:0005524);molecular_function:signal transducer activity(GO:0004871);;molecular_function:G-protein beta/gamma-subunit complex binding(GO:0031683);molecular_function:GTPase activit…	zona pellucida sperm-binding protein 2-like;
gene64923	8.64101524871723	9.9599147329608	7.50392539149883e-21	2.28537407744805e-17	LOC109085383	_	molecular_function:phosphotransferase activity, alcohol group as acceptor(GO:0016773);biological_process:phosphorylation(GO:0016310);molecular_function:uridine kinase activity(GO:0004849);molecular_function:ATP binding(GO:0005524);molecular_function:signal transducer activity(GO:0004871);;molecular_function:G-protein beta/gamma-subunit complex binding(GO:0031683);molecular_function:GTPase activit…	putative uncharacterized protein YHR219W;
gene4059	8.53294634485147	10.3360268460021	1.01598557026502e-20	2.53678497404415e-17	LOC109058976	_	molecular_function:phosphotransferase activity, alcohol group as acceptor(GO:0016773);biological_process:phosphorylation(GO:0016310);molecular_function:uridine kinase activity(GO:0004849);molecular_function:ATP binding(GO:0005524);molecular_function:signal transducer activity(GO:0004871);;molecular_function:G-protein beta/gamma-subunit complex binding(GO:0031683);molecular_function:GTPase activit…	zona pellucida sperm-binding protein 3-like;
gene43016	8.94541218140132	8.68904064018834	1.04004824916752e-20	2.53678497404415e-17	LOC109061139	K15043	cellular_component:cytoplasm(GO:0005737);biological_process:protein import into nucleus(GO:0006606);molecular_function:protein transporter activity(GO:0008565);cellular_component:nucleus(GO:0005634)	importin subunit alpha-5-like;
gene56558	8.87887803659015	8.75884570515074	1.04203503560482e-20	2.53678497404415e-17	LOC109076104	_	molecular_function:phosphotransferase activity, alcohol group as acceptor(GO:0016773);biological_process:phosphorylation(GO:0016310);molecular_function:uridine kinase activity(GO:0004849);molecular_function:ATP binding(GO:0005524);molecular_function:signal transducer activity(GO:0004871);;molecular_function:G-protein beta/gamma-subunit complex binding(GO:0031683);molecular_function:GTPase activit…	sperm acrosome membrane-associated protein 4-like;
gene28367	8.82718835071001	8.94612511208355	1.07092568912226e-20	2.53678497404415e-17	LOC109044961	_	_	uncharacterized LOC109044961;
gene36141	8.69645651473163	9.11312801115618	1.55322312926408e-20	3.48559619924009e-17	LOC109053448	_	molecular_function:phosphotransferase activity, alcohol group as acceptor(GO:0016773);biological_process:phosphorylation(GO:0016310);molecular_function:uridine kinase activity(GO:0004849);molecular_function:ATP binding(GO:0005524);molecular_function:signal transducer activity(GO:0004871);;molecular_function:G-protein beta/gamma-subunit complex binding(GO:0031683);molecular_function:GTPase activit…	uncharacterized LOC109053448;
gene63411	8.45556777234899	10.0372198477347	2.08733213911792e-20	4.44998338738549e-17	LOC109083736	_	molecular_function:peptidase inhibitor activity(GO:0030414)	cystatin-like;
gene32752	9.22309697220297	7.66646519408007	3.05750927757486e-20	6.20790859891605e-17	LOC109050417	_	_	protein B4-like;
gene42671	8.56569422324773	8.89052800781021	3.48263991102986e-20	6.74967275120413e-17	LOC109060742	_	_	uncharacterized LOC109060742;
gene19457	8.83271131108776	8.06917659925558	4.31608782341191e-20	8.00127620063639e-17	LOC109103877	_	molecular_function:phosphotransferase activity, alcohol group as acceptor(GO:0016773);biological_process:phosphorylation(GO:0016310);molecular_function:uridine kinase activity(GO:0004849);molecular_function:ATP binding(GO:0005524);molecular_function:signal transducer activity(GO:0004871);;molecular_function:G-protein beta/gamma-subunit complex binding(GO:0031683);molecular_function:GTPase activit…	zona pellucida sperm-binding protein 3-like;
gene14228	8.82202492396309	8.05855148694498	4.65167070197154e-20	8.2640806412776e-17	LOC109098160	K11277	molecular_function:phosphotransferase activity, alcohol group as acceptor(GO:0016773);biological_process:phosphorylation(GO:0016310);molecular_function:uridine kinase activity(GO:0004849);molecular_function:ATP binding(GO:0005524);molecular_function:signal transducer activity(GO:0004871);;molecular_function:G-protein beta/gamma-subunit complex binding(GO:0031683);molecular_function:GTPase activit…	nucleoplasmin-like;
gene51548	8.34638481870745	9.80338027806465	4.97368866569133e-20	8.48272549310988e-17	LOC109070555	_	molecular_function:phosphotransferase activity, alcohol group as acceptor(GO:0016773);biological_process:phosphorylation(GO:0016310);molecular_function:uridine kinase activity(GO:0004849);molecular_function:ATP binding(GO:0005524);molecular_function:signal transducer activity(GO:0004871);;molecular_function:G-protein beta/gamma-subunit complex binding(GO:0031683);molecular_function:GTPase activit…	cell wall protein AWA1-like;
gene27853	8.91329462545606	7.93069165305208	5.63462930490109e-20	9.24035862701433e-17	LOC109113294	_	_	zona pellucida sperm-binding protein 4-like;
gene40454	8.90635108273939	7.92378947809303	5.90807352992654e-20	9.32994219144473e-17	LOC109058300	_	_	zona pellucida sperm-binding protein 3-like;
gene60280	8.29204940588279	9.4609758463992	9.79005442610948e-20	1.49081550221591e-16	LOC109080227	_	_	flocculation protein FLO11-like;
gene31854	8.96013696117372	7.40532008053302	1.86233806083499e-19	2.73815069785801e-16	LOC109048683	_	_	zona pellucida sperm-binding protein 3-like;
gene50870	7.93863126909005	10.8089257732893	3.4720675601849e-19	4.93473388770546e-16	LOC109069805	K07374	cellular_component:microtubule(GO:0005874);biological_process:protein polymerization(GO:0051258);;biological_process:microtubule-based process(GO:0007017);molecular_function:GTPase activity(GO:0003924);molecular_function:structural constituent of cytoskeleton(GO:0005200);cellular_component:cytoplasm(GO:0005737);molecular_function:GTP binding(GO:0005525)	tubulin alpha-8 chain-like%2C transcript variant X2;tubulin alpha-8 chain-like%2C transcript variant X3;tubulin alpha-8 chain-like%2C transcript variant X1;
gene54640	8.28108581461669	8.28842490067353	4.27239332642826e-19	5.87633247265317e-16	LOC109073965	_	_	galactose-specific lectin nattectin-like;
gene43501	7.90526320111297	10.6914550205995	4.79596824097224e-19	6.39032793308045e-16	LOC109061671	_	molecular_function:phosphotransferase activity, alcohol group as acceptor(GO:0016773);biological_process:phosphorylation(GO:0016310);molecular_function:uridine kinase activity(GO:0004849);molecular_function:ATP binding(GO:0005524);molecular_function:signal transducer activity(GO:0004871);;molecular_function:G-protein beta/gamma-subunit complex binding(GO:0031683);molecular_function:GTPase activit…	hornerin-like;
gene23342	7.93976836219262	9.90714437924595	5.59635447467182e-19	7.23082915427446e-16	LOC109108132	_	biological_process:regulation of transcription, DNA-templated(GO:0006355);molecular_function:DNA binding(GO:0003677);molecular_function:ATP binding(GO:0005524);molecular_function:sequence-specific DNA binding transcription factor activity(GO:0003700);cellular_component:nucleus(GO:0005634)	zona pellucida sperm-binding protein 4-like;
gene50253	7.92465621663775	9.92239608227931	5.79597889311016e-19	7.26849847189503e-16	LOC109069125	_	molecular_function:phosphotransferase activity, alcohol group as acceptor(GO:0016773);biological_process:phosphorylation(GO:0016310);molecular_function:uridine kinase activity(GO:0004849);molecular_function:ATP binding(GO:0005524);molecular_function:signal transducer activity(GO:0004871);;molecular_function:G-protein beta/gamma-subunit complex binding(GO:0031683);molecular_function:GTPase activit…	zona pellucida sperm-binding protein 4-like;
gene42822	8.29010248905719	8.17320176851685	5.98078460313961e-19	7.28596268310476e-16	LOC109060860	K06087	_	claudin-like protein ZF-A89;
gene2330	7.87212412455036	10.2841432290224	6.92076147505364e-19	8.19687299370381e-16	LOC109107738	_	molecular_function:phosphotransferase activity, alcohol group as acceptor(GO:0016773);biological_process:phosphorylation(GO:0016310);molecular_function:uridine kinase activity(GO:0004849);molecular_function:ATP binding(GO:0005524);molecular_function:signal transducer activity(GO:0004871);;molecular_function:G-protein beta/gamma-subunit complex binding(GO:0031683);molecular_function:GTPase activit…	zona pellucida sperm-binding protein 3-like;
gene2434	8.08344839746559	8.5900423351216	8.17988387216954e-19	9.29022516644591e-16	LOC109112529	_	_	zona pellucida sperm-binding protein 3-like;
gene68431	9.4109498993171	6.88949452402232	8.27966969194016e-19	9.29022516644591e-16	LOC109089205	_	molecular_function:phosphotransferase activity, alcohol group as acceptor(GO:0016773);biological_process:phosphorylation(GO:0016310);molecular_function:uridine kinase activity(GO:0004849);molecular_function:ATP binding(GO:0005524);molecular_function:signal transducer activity(GO:0004871);;molecular_function:G-protein beta/gamma-subunit complex binding(GO:0031683);molecular_function:GTPase activit…	pentraxin fusion protein-like;
gene56389	8.37131858534225	7.80042193250334	9.63871418220422e-19	1.05378332128416e-15	LOC109075910	_	_	histone H2B.1%2C sperm-like;
gene21468	9.88683740310918	6.42853818185592	1.34491823340502e-18	1.43361559089808e-15	LOC109106532	_	_	carbonic anhydrase 4-like;
gene45092	8.93078325183982	6.97408241346458	1.38301047211429e-18	1.43826342707339e-15	LOC109063388	_	_	galactose-specific lectin nattectin-like;
gene23341	7.95029375716281	8.69050873142655	1.46551112589139e-18	1.48777293775613e-15	LOC109108465	_	_	zona pellucida sperm-binding protein 4-like;
gene35249	9.83583605319276	6.37814082943186	1.89773582709921e-18	1.8775725184566e-15	LOC109052486	_	_	zona pellucida sperm-binding protein 3-like;
gene14434	7.79408407884603	9.37887879751077	1.97272055914335e-18	1.8775725184566e-15	LOC109098486	_	_	early nodulin-75-like;
gene2786	7.89341820174194	8.77061485929499	1.99099787129928e-18	1.8775725184566e-15	LOC109047067	K07374	cellular_component:microtubule(GO:0005874);biological_process:protein polymerization(GO:0051258);;biological_process:microtubule-based process(GO:0007017);molecular_function:GTPase activity(GO:0003924);molecular_function:structural constituent of cytoskeleton(GO:0005200);cellular_component:cytoplasm(GO:0005737);molecular_function:GTP binding(GO:0005525)	tubulin alpha-8 chain-like;
gene27852	8.3912992682047	7.41241483565522	2.02561883411519e-18	1.8775725184566e-15	LOC109113295	_	molecular_function:phosphotransferase activity, alcohol group as acceptor(GO:0016773);biological_process:phosphorylation(GO:0016310);molecular_function:uridine kinase activity(GO:0004849);molecular_function:ATP binding(GO:0005524);molecular_function:signal transducer activity(GO:0004871);;molecular_function:G-protein beta/gamma-subunit complex binding(GO:0031683);molecular_function:GTPase activit…	zona pellucida sperm-binding protein 4-like;
gene38751	8.6067733361829	7.05495617832341	2.10179984639779e-18	1.88190877042454e-15	LOC109056403	_	_	protein S100-A1-like%2C transcript variant X3;protein S100-A1-like%2C transcript variant X1;protein S100-A1-like%2C transcript variant X2;
gene6320	-9.16823369460975	6.34166812471873	2.1185707814714e-18	1.88190877042454e-15	LOC109085271	K04526	_	insulin-like%2C transcript variant X2;insulin-like%2C transcript variant X1;
gene8770	8.37320597339255	7.39447527672203	2.29620961647494e-18	1.99807725769915e-15	LOC109092268	K14379	_	tartrate-resistant acid phosphatase type 5-like;
gene4075	8.22336602173766	7.46413825493893	2.82780277934999e-18	2.39764459703492e-15	LOC109055002	_	molecular_function:phosphotransferase activity, alcohol group as acceptor(GO:0016773);biological_process:phosphorylation(GO:0016310);molecular_function:uridine kinase activity(GO:0004849);molecular_function:ATP binding(GO:0005524);molecular_function:signal transducer activity(GO:0004871);;molecular_function:G-protein beta/gamma-subunit complex binding(GO:0031683);molecular_function:GTPase activit…	zona pellucida sperm-binding protein 3-like;
gene55820	8.12638489361248	7.72479939115799	2.86786140177262e-18	2.39764459703492e-15	LOC109075293	K03910	_	ovostatin homolog;
gene56356	8.48017870738257	6.92961935708738	5.0018533509811e-18	4.10132736882946e-15	LOC109075877	_	_	zona pellucida sperm-binding protein 4-like;
gene55475	7.70893937739876	8.71214049009064	6.57348012694974e-18	5.28830274816761e-15	LOC109074914	_	molecular_function:phosphotransferase activity, alcohol group as acceptor(GO:0016773);biological_process:phosphorylation(GO:0016310);molecular_function:uridine kinase activity(GO:0004849);molecular_function:ATP binding(GO:0005524);molecular_function:signal transducer activity(GO:0004871);;molecular_function:G-protein beta/gamma-subunit complex binding(GO:0031683);molecular_function:GTPase activit…	uncharacterized LOC109074914;
gene45169	7.80524856937253	7.81608519371856	1.11601940378096e-17	8.81200654415049e-15	LOC109063494	_	molecular_function:phosphotransferase activity, alcohol group as acceptor(GO:0016773);biological_process:phosphorylation(GO:0016310);molecular_function:uridine kinase activity(GO:0004849);molecular_function:ATP binding(GO:0005524);molecular_function:signal transducer activity(GO:0004871);;molecular_function:G-protein beta/gamma-subunit complex binding(GO:0031683);molecular_function:GTPase activit…	zona pellucida sperm-binding protein 3-like;
gene38741	8.00236619820024	7.43449568709029	1.20755026922017e-17	9.36136879618355e-15	LOC109056404	_	molecular_function:calcium ion binding(GO:0005509)	protein S100-A1;
gene13365	12.931077328091	5.84913600194803	1.24055575514717e-17	9.44550290856519e-15	LOC109097320	_	molecular_function:phosphotransferase activity, alcohol group as acceptor(GO:0016773);biological_process:phosphorylation(GO:0016310);molecular_function:uridine kinase activity(GO:0004849);molecular_function:ATP binding(GO:0005524);molecular_function:signal transducer activity(GO:0004871);;molecular_function:G-protein beta/gamma-subunit complex binding(GO:0031683);molecular_function:GTPase activit…	zona pellucida sperm-binding protein 4-like;
gene37957	7.59652539532926	8.60054507501931	1.41947092258111e-17	1.06181405608796e-14	LOC109055520	_	molecular_function:phosphotransferase activity, alcohol group as acceptor(GO:0016773);biological_process:phosphorylation(GO:0016310);molecular_function:uridine kinase activity(GO:0004849);molecular_function:ATP binding(GO:0005524);molecular_function:signal transducer activity(GO:0004871);;molecular_function:G-protein beta/gamma-subunit complex binding(GO:0031683);molecular_function:GTPase activit…	proline-rich extensin-like protein EPR1;
gene3522	7.74741693020585	7.75876053383853	1.66096397519478e-17	1.2210376202475e-14	LOC109046529	_	_	pregnancy zone protein-like;
gene65059	9.48594401012376	6.03297022897479	2.06581185584207e-17	1.49291671032872e-14	LOC109085534	_	_	histone H2B.1%2C sperm-like;
gene35251	7.82510597199829	7.42618940962727	2.25339085481125e-17	1.59104888453646e-14	LOC109052472	_	_	zona pellucida sperm-binding protein 3-like;
gene35235	7.55019203768084	8.29331241065332	2.27623204551631e-17	1.59104888453646e-14	LOC109052478	_	_	uncharacterized LOC109052478;
gene39014	9.46168222765586	6.00907645190396	2.44421997104891e-17	1.66687145120661e-14	LOC109056742	_	_	uncharacterized LOC109056742;
gene30914	-7.4949421822057	7.9337138130442	2.46289463450482e-17	1.66687145120661e-14	LOC109047849	_	_	cystatin-like protein;
gene9081	8.17301228650939	6.93903709279951	2.52909243577699e-17	1.6849288011978e-14	LOC109092522	_	_	galactose-specific lectin nattectin-like;
gene52255	7.46322328366018	8.58307342766199	2.62880210916799e-17	1.72441329739546e-14	LOC109071344	_	molecular_function:phosphotransferase activity, alcohol group as acceptor(GO:0016773);biological_process:phosphorylation(GO:0016310);molecular_function:uridine kinase activity(GO:0004849);molecular_function:ATP binding(GO:0005524);molecular_function:signal transducer activity(GO:0004871);;molecular_function:G-protein beta/gamma-subunit complex binding(GO:0031683);molecular_function:GTPase activit…	proline-rich extensin-like protein EPR1;
gene27202	7.37420804649828	9.14873993700834	3.1586884887997e-17	2.0406084815976e-14	zar1	K18762	_	zygote arrest 1;
gene139	8.12757207846441	6.89410199208525	3.4514534743231e-17	2.19646377967445e-14	LOC109059946	_	molecular_function:phosphotransferase activity, alcohol group as acceptor(GO:0016773);biological_process:phosphorylation(GO:0016310);molecular_function:uridine kinase activity(GO:0004849);molecular_function:ATP binding(GO:0005524)	early nodulin-75-like;
gene62281	7.23755201291151	10.393541248497	3.9813360127091e-17	2.49641477808663e-14	LOC109082476	K03910	_	alpha-2-macroglobulin-like protein 1;
gene28874	9.36142999915355	5.91040597460319	4.83626742462105e-17	2.98853290508685e-14	LOC109045302	_	_	zona pellucida sperm-binding protein 3-like;
gene35252	8.13777150924229	6.59118944474817	5.18421985090146e-17	3.15778237146767e-14	LOC109052488	_	_	zona pellucida sperm-binding protein 3-like;
gene22512	12.7085257820172	5.63029825930212	5.61219089017562e-17	3.37031824190575e-14	LOC109107601	_	_	POM121 and ZP3 fusion protein-like;
gene28474	7.38346380537359	8.26453527869741	6.54071589510224e-17	3.87337561576902e-14	LOC109045004	_	molecular_function:phosphotransferase activity, alcohol group as acceptor(GO:0016773);biological_process:phosphorylation(GO:0016310);molecular_function:uridine kinase activity(GO:0004849);molecular_function:ATP binding(GO:0005524);molecular_function:signal transducer activity(GO:0004871);;molecular_function:G-protein beta/gamma-subunit complex binding(GO:0031683);molecular_function:GTPase activit…	zona pellucida sperm-binding protein 4-like;
gene64542	9.31365656044352	5.86342206035967	6.6452478455863e-17	3.88137092657683e-14	LOC109084968	K03910	_	alpha-2-macroglobulin-like;
gene13479	7.15931935532665	10.0667087619052	7.36243876327986e-17	4.24215762146928e-14	LOC109097404	K06627	_	cyclin-A1%2C transcript variant X2;cyclin-A1%2C transcript variant X1;
gene4072	8.73139020681055	6.21786988175131	8.55013018263698e-17	4.86080600969701e-14	LOC109054994	_	_	zona pellucida sperm-binding protein 3-like;
gene60525	12.6194136268457	5.54282174433969	1.0287562280385e-16	5.77159316461916e-14	LOC109080528	_	_	perlwapin-like;
gene53762	-7.48204768628754	7.10503591771926	1.07703819384298e-16	5.96399409208795e-14	LOC109073017	K05237	_	somatostatin-1A;
gene4565	7.11699641312581	9.62121548654554	1.12711485061111e-16	6.16127217953287e-14	LOC109069598	_	molecular_function:phosphotransferase activity, alcohol group as acceptor(GO:0016773);biological_process:phosphorylation(GO:0016310);molecular_function:uridine kinase activity(GO:0004849);molecular_function:ATP binding(GO:0005524);molecular_function:signal transducer activity(GO:0004871);;molecular_function:G-protein beta/gamma-subunit complex binding(GO:0031683);molecular_function:GTPase activit…	hemagglutinin/amebocyte aggregation factor-like;
gene33241	7.55554273884266	7.15951602999783	1.42376178456764e-16	7.61818438093632e-14	LOC109050322	_	_	uncharacterized LOC109050322;
gene42798	7.64040597959145	7.07632682614445	1.42936992934684e-16	7.61818438093632e-14	LOC109060872	_	_	low choriolytic enzyme-like;
gene27889	8.63670327413658	6.12459133127461	1.63307268518764e-16	8.59641396926306e-14	LOC109045068	_	_	uncharacterized LOC109045068;
gene58542	7.07451127516234	9.04785112031883	2.10030910007415e-16	1.09210950498734e-13	LOC109078284	_	_	uncharacterized LOC109078284%2C transcript variant X1;uncharacterized LOC109078284%2C transcript variant X2;
gene24845	-7.64074229510249	6.35382961748045	2.31419447544283e-16	1.18882679571002e-13	LOC109109919	_	_	jeltraxin-like;
gene50254	7.31239454323497	7.54795485594548	2.50570424243809e-16	1.27188354153661e-13	LOC109069084	_	_	zona pellucida sperm-binding protein 4-like;
gene23348	8.11203017425991	6.16552205838684	3.66783737450225e-16	1.8398735291062e-13	LOC109108469	_	molecular_function:phosphotransferase activity, alcohol group as acceptor(GO:0016773);biological_process:phosphorylation(GO:0016310);molecular_function:uridine kinase activity(GO:0004849);molecular_function:ATP binding(GO:0005524);molecular_function:signal transducer activity(GO:0004871);;molecular_function:G-protein beta/gamma-subunit complex binding(GO:0031683);molecular_function:GTPase activit…	zona pellucida sperm-binding protein 4-like;
gene19194	7.23896661217282	7.4753686611745	4.13256496673925e-16	2.04888726804452e-13	LOC109103444	_	_	N-acetyllactosaminide beta-1%2C3-N-acetylglucosaminyltransferase 2-like;
gene13785	7.37115312678391	7.12697817792828	5.02432098126631e-16	2.46237928734751e-13	LOC109097837	_	_	zona pellucida sperm-binding protein 3-like%2C transcript variant X4;zona pellucida sperm-binding protein 3-like%2C transcript variant X3;zona pellucida sperm-binding protein 3-like%2C transcript variant X1;zona pellucida sperm-binding protein 3-like%2C transcript variant X2;
gene33979	-7.08474043771577	7.42588522749949	5.44380169818122e-16	2.61409799293103e-13	cpb1	K01291	biological_process:proteolysis(GO:0006508);molecular_function:metallocarboxypeptidase activity(GO:0004181);molecular_function:zinc ion binding(GO:0008270);biological_process:response to chemical(GO:0042221)	carboxypeptidase B1;
gene56611	-7.17631726489881	7.10346943710276	5.45651112554205e-16	2.61409799293103e-13	LOC109076162	_	_	somatostatin-2-like;
gene59958	6.8696573478607	9.51711436066664	6.03402235129034e-16	2.85865161127019e-13	LOC109079877	K09191	molecular_function:zinc ion binding(GO:0008270);molecular_function:nucleic acid binding(GO:0003676);cellular_component:intracellular(GO:0005622)	P43 5S RNA-binding protein-like%2C transcript variant X4;P43 5S RNA-binding protein-like%2C transcript variant X2;P43 5S RNA-binding protein-like%2C transcript variant X3;P43 5S RNA-binding protein-like%2C transcript variant X1;
gene65018	7.11435430109035	7.62935132540754	6.1877102319343e-16	2.89924822933203e-13	LOC109085488	_	_	antigen LPMC-61-like;
gene32572	7.27040318423003	7.1629707567293	6.37729060924495e-16	2.95559692388029e-13	LOC109049257	_	molecular_function:DNA binding(GO:0003677)	lamina-associated polypeptide 2%2C isoforms beta/delta/epsilon/gamma-like%2C transcript variant X2;lamina-associated polypeptide 2%2C isoforms beta/delta/epsilon/gamma-like%2C transcript variant X1;lamina-associated polypeptide 2%2C isoforms beta/delta/epsilon/gamma-like%2C transcript variant X3;
gene46303	-7.32016411000802	6.55886343727959	6.47180374918362e-16	2.96714804578163e-13	LOC109064766	K01176	molecular_function:hydrolase activity, acting on glycosyl bonds(GO:0016798);biological_process:carbohydrate metabolic process(GO:0005975);molecular_function:cation binding(GO:0043169)	alpha-amylase 1-like;
gene65202	8.96670710099602	5.52296649145492	6.95989809897263e-16	3.15698016110633e-13	LOC109085650	_	_	sperm acrosome membrane-associated protein 4-like;
gene7833	12.3168572143906	5.24652544232598	7.93885020507597e-16	3.52951308122712e-13	LOC109091036	_	_	ovostatin homolog;
gene29086	8.94790784976564	5.50456024132409	7.94674365115163e-16	3.52951308122712e-13	LOC109045423	_	_	high choriolytic enzyme 1-like%2C transcript variant X2;high choriolytic enzyme 1-like%2C transcript variant X1;
gene67938	-7.24616938121051	6.48495045118319	1.07443375127635e-15	4.72285631823928e-13	LOC109088671	_	_	uncharacterized LOC109088671%2C transcript variant X2;uncharacterized LOC109088671%2C transcript variant X1;
gene38908	7.64939731248822	6.11026290878973	1.42971820537338e-15	6.22044131027653e-13	LOC109056595	_	_	omwaprin-a-like;
gene66087	7.28379950555736	6.7244602710132	1.61463538184094e-15	6.95402256676102e-13	LOC109086649	_	_	zona pellucida sperm-binding protein 3-like;
gene24528	7.25686947645109	6.69793541746195	1.94198025013542e-15	8.28021539052742e-13	LOC109109205	K18749	_	protein LSM14 homolog B-like;
gene44915	7.598980912655	6.06075677655846	2.00577608419635e-15	8.46755254237268e-13	LOC109063206	_	_	annexin A3-like;
gene41780	7.50422814702332	6.27944257032882	2.38763381336619e-15	9.98077750336351e-13	LOC109059755	_	molecular_function:phosphotransferase activity, alcohol group as acceptor(GO:0016773);biological_process:phosphorylation(GO:0016310);molecular_function:uridine kinase activity(GO:0004849);molecular_function:ATP binding(GO:0005524);molecular_function:signal transducer activity(GO:0004871);;molecular_function:G-protein beta/gamma-subunit complex binding(GO:0031683);molecular_function:GTPase activit…	vitelline membrane outer layer protein 1-like;
gene33790	7.13411229734366	6.74377899161636	2.49515826927967e-15	1.03289862413152e-12	LOC109050737	_	_	protein brambleberry-like;
gene60527	7.80855590979133	5.86741411583962	2.85591853752416e-15	1.17087167887457e-12	LOC109080529	_	_	whey acidic protein-like;
gene2435	7.10315414242779	6.71330475001641	3.0808345997078e-15	1.25105357773658e-12	LOC109108110	_	_	zona pellucida sperm-binding protein 3-like;
gene29654	6.6224873617798	8.9028758941024	3.87270150963301e-15	1.55777591478993e-12	LOC109046091	_	cellular_component:cytoplasm(GO:0005737);molecular_function:translation elongation factor activity(GO:0003746);molecular_function:GTP binding(GO:0005525);biological_process:translational elongation(GO:0006414);molecular_function:GTPase activity(GO:0003924)	elongation factor 1-alpha-like;
gene47133	7.05578430747174	6.81601098823964	4.28375485848025e-15	1.70701625846618e-12	LOC109065699	K10402	_	kinesin-like protein KIF20A;
gene47249	6.96134108063869	6.85830418049977	5.18370957239673e-15	2.04650934025789e-12	LOC109065807	K18710	_	oocyte-specific histone RNA stem-loop-binding protein 2-like;
gene49572	7.7055596540518	5.76648513012751	5.73278584673658e-15	2.24251855901977e-12	LOC109068364	_	_	WAP four-disulfide core domain protein 3-like%2C transcript variant X1;WAP four-disulfide core domain protein 3-like%2C transcript variant X2;WAP four-disulfide core domain protein 3-like%2C transcript variant X3;
gene5670	7.17953445713902	6.21633687961021	7.75325197858623e-15	3.00530143511781e-12	LOC109072237	K18710	_	uncharacterized LOC109072237;
gene58921	7.03154106406122	6.47629170315333	8.86740669719042e-15	3.40620258337662e-12	LOC109078715	_	_	low-density lipoprotein receptor-related protein 4-like;
gene27849	8.0276212259408	5.52688402237286	1.00591950337295e-14	3.82477752799757e-12	LOC109113819	_	molecular_function:phosphotransferase activity, alcohol group as acceptor(GO:0016773);biological_process:phosphorylation(GO:0016310);molecular_function:uridine kinase activity(GO:0004849);molecular_function:ATP binding(GO:0005524);molecular_function:signal transducer activity(GO:0004871);;molecular_function:G-protein beta/gamma-subunit complex binding(GO:0031683);molecular_function:GTPase activit…	zona pellucida sperm-binding protein 4-like;
gene47717	6.92856609235243	6.69084406590228	1.0136494691677e-14	3.82477752799757e-12	LOC109066333	_	_	zona pellucida sperm-binding protein 3-like;
gene4191	-7.10511716245675	5.64944998783849	1.03901626983266e-14	3.88610313273025e-12	LOC109059965	_	_	natterin-3-like;
gene43743	-6.72808352674036	6.51302191174562	1.07508965906346e-14	3.98605851157808e-12	LOC109061958	K01346	biological_process:proteolysis(GO:0006508);molecular_function:serine-type endopeptidase activity(GO:0004252)	chymotrypsin-like elastase family member 2A;
gene10517	7.27237426183426	6.0518228299814	1.13997978686832e-14	4.19021190969754e-12	LOC109093785	_	molecular_function:phosphotransferase activity, alcohol group as acceptor(GO:0016773);biological_process:phosphorylation(GO:0016310);molecular_function:uridine kinase activity(GO:0004849);molecular_function:ATP binding(GO:0005524);molecular_function:signal transducer activity(GO:0004871);;molecular_function:G-protein beta/gamma-subunit complex binding(GO:0031683);molecular_function:GTPase activit…	uncharacterized LOC109093785;
gene49590	-6.89226231325125	6.01671988438418	1.22636519738303e-14	4.46921019538611e-12	LOC109068386	_	_	hepcidin-2-like%2C transcript variant X2;hepcidin-2-like%2C transcript variant X3;hepcidin-2-like%2C transcript variant X1;
gene12386	-7.86322392697214	5.02807914327786	1.5076730910875e-14	5.44781061506684e-12	LOC109095828	K01326	_	elastase-1-like;
gene29813	6.31993308198487	10.5494958457726	1.68587400526279e-14	6.04052906188191e-12	LOC109046452	K18733	molecular_function:phosphotransferase activity, alcohol group as acceptor(GO:0016773);biological_process:phosphorylation(GO:0016310);molecular_function:uridine kinase activity(GO:0004849);molecular_function:ATP binding(GO:0005524);molecular_function:signal transducer activity(GO:0004871);;molecular_function:G-protein beta/gamma-subunit complex binding(GO:0031683);molecular_function:GTPase activit…	la-related protein 6-like;
gene9264	6.34932397697179	8.65787473970946	2.3373646702907e-14	8.30504623432124e-12	LOC109093023	_	_	uncharacterized LOC109093023;
gene28806	7.00851939090652	6.04870524900338	2.4545163732846e-14	8.64922885323214e-12	LOC109045557	_	molecular_function:phosphotransferase activity, alcohol group as acceptor(GO:0016773);biological_process:phosphorylation(GO:0016310);molecular_function:uridine kinase activity(GO:0004849);molecular_function:ATP binding(GO:0005524);molecular_function:signal transducer activity(GO:0004871);;molecular_function:G-protein beta/gamma-subunit complex binding(GO:0031683);molecular_function:GTPase activit…	circumsporozoite protein-like;
gene21436	-6.41350707917797	7.50504055492528	2.51143184600628e-14	8.77724844672261e-12	LOC109105949	K01312	_	trypsin-2-like%2C transcript variant X3;trypsin-2-like%2C transcript variant X4;trypsin-2-like%2C transcript variant X2;trypsin-2-like%2C transcript variant X1;
gene64077	8.41523219289854	4.9850780262158	2.82644735159679e-14	9.79789123393367e-12	LOC109084465	_	molecular_function:sequence-specific DNA binding transcription factor activity(GO:0003700);molecular_function:sequence-specific DNA binding(GO:0043565);biological_process:regulation of transcription, DNA-templated(GO:0006355)	forkhead box protein N5-like;
gene24426	7.15677306349087	5.62790407682218	3.93046785474373e-14	1.35151039024648e-11	LOC109109599	_	_	WAP four-disulfide core domain protein 18-like;
gene318	6.39275519872658	7.57931071823439	4.18617118203486e-14	1.42791973487682e-11	LOC109083323	K11251	_	histone H2A%2C sperm-like;
gene44624	6.28724623973788	8.03867061092737	4.73532168587689e-14	1.60241782573348e-11	LOC109062906	K12158	_	zona pellucida sperm-binding protein 3-like%2C transcript variant X2;zona pellucida sperm-binding protein 3-like%2C transcript variant X1;
gene7332	6.68890665731373	6.45554452921632	5.08485050671816e-14	1.70714847169645e-11	LOC109090657	K14443	_	maternal B9.15 protein-like%2C transcript variant X1;maternal B9.15 protein-like%2C transcript variant X2;
gene59059	7.37577355053374	5.44428044757016	5.25502578929882e-14	1.75049835628221e-11	LOC109078885	K14621	_	phospholipase B1%2C membrane-associated-like;
gene22951	6.33277545854011	7.52033949463411	6.27397271610207e-14	2.07371820673767e-11	LOC109108327	K03910	_	alpha-2-macroglobulin-like;
gene20127	11.6504193269573	4.59847949798109	6.8037843642684e-14	2.23153659787443e-11	LOC109105258	_	_	waprin-Phi1-like;
gene28359	6.2786020109645	7.5693626523337	7.01013879650103e-14	2.28166639698634e-11	LOC109113634	_	_	zona pellucida sperm-binding protein 2-like;
gene44580	-6.11867113434344	8.72458831208445	8.50196045128905e-14	2.74626204334896e-11	LOC109062859	_	_	insulin-like growth factor-binding protein 1;
gene17418	7.70575130343476	5.21298370893076	8.69390644189169e-14	2.78714874337878e-11	LOC109101920	_	_	transmembrane protein 144-like;
gene1047	7.67492572053582	5.18300524061036	1.058783609513e-13	3.36898623450861e-11	LOC109098194	K06087	_	claudin-like protein ZF-A9;
gene38764	6.57481638094063	6.3437806964034	1.09828715121521e-13	3.46879759655661e-11	LOC109056449	K19681	_	uncharacterized LOC109056449%2C transcript variant X2;uncharacterized LOC109056449%2C transcript variant X1;
gene26238	6.28925789220148	6.97571241197527	1.44811054318877e-13	4.5400395103296e-11	LOC109112465	_	_	zona pellucida sperm-binding protein 1-like%2C transcript variant X1;zona pellucida sperm-binding protein 1-like%2C transcript variant X2;
gene19807	-7.03163660748133	4.90689995211511	1.46091284929344e-13	4.54674467650901e-11	LOC109104126	K05237	molecular_function:phosphotransferase activity, alcohol group as acceptor(GO:0016773);biological_process:phosphorylation(GO:0016310);molecular_function:uridine kinase activity(GO:0004849);molecular_function:ATP binding(GO:0005524);molecular_function:signal transducer activity(GO:0004871);;molecular_function:G-protein beta/gamma-subunit complex binding(GO:0031683);molecular_function:GTPase activit…	somatostatin-1A-like;
gene13088	-11.188484500711	4.04422267341781	1.56715704208313e-13	4.84206101161886e-11	LOC109096903	_	_	low choriolytic enzyme-like%2C transcript variant X5;low choriolytic enzyme-like%2C transcript variant X6;low choriolytic enzyme-like%2C transcript variant X2;low choriolytic enzyme-like%2C transcript variant X1;low choriolytic enzyme-like%2C transcript variant X3;low choriolytic enzyme-like%2C transcript variant X4;
gene39600	-8.30405281354941	4.00476612822624	2.07205633968428e-13	6.35599555478116e-11	LOC109057355	_	molecular_function:phosphotransferase activity, alcohol group as acceptor(GO:0016773);biological_process:phosphorylation(GO:0016310);molecular_function:uridine kinase activity(GO:0004849);molecular_function:ATP binding(GO:0005524);molecular_function:signal transducer activity(GO:0004871);;molecular_function:G-protein beta/gamma-subunit complex binding(GO:0031683);molecular_function:GTPase activit…	complement factor H-related protein 4-like;
gene49	8.07484766037884	4.65553686499532	2.706294370389e-13	8.24221281176045e-11	LOC109099665	_	_	afadin- and alpha-actinin-binding protein B-like;
gene14550	6.79474528334528	5.58514063503488	2.79540208254997e-13	8.45321659544436e-11	LOC109098566	_	molecular_function:phosphotransferase activity, alcohol group as acceptor(GO:0016773);biological_process:phosphorylation(GO:0016310);molecular_function:uridine kinase activity(GO:0004849);molecular_function:ATP binding(GO:0005524);molecular_function:signal transducer activity(GO:0004871);;molecular_function:G-protein beta/gamma-subunit complex binding(GO:0031683);molecular_function:GTPase activit…	uncharacterized LOC109098566%2C transcript variant X1;uncharacterized LOC109098566%2C transcript variant X2;
gene24823	8.05336108649367	4.6348070622583	3.12704811252993e-13	9.38951249451064e-11	LOC109110458	_	molecular_function:phosphotransferase activity, alcohol group as acceptor(GO:0016773);biological_process:phosphorylation(GO:0016310);molecular_function:uridine kinase activity(GO:0004849);molecular_function:ATP binding(GO:0005524);molecular_function:signal transducer activity(GO:0004871);;molecular_function:G-protein beta/gamma-subunit complex binding(GO:0031683);molecular_function:GTPase activit…	DNA translocase FtsK-like;
gene51176	11.3968554990002	4.35391271151808	3.64351023610796e-13	1.08637754858162e-10	LOC109070142	_	molecular_function:phosphotransferase activity, alcohol group as acceptor(GO:0016773);biological_process:phosphorylation(GO:0016310);molecular_function:uridine kinase activity(GO:0004849);molecular_function:ATP binding(GO:0005524);molecular_function:signal transducer activity(GO:0004871);;molecular_function:G-protein beta/gamma-subunit complex binding(GO:0031683);molecular_function:GTPase activit…	uncharacterized LOC109070142;
gene40727	6.26205909640024	6.40947211474735	4.16371118101288e-13	1.23286331483352e-10	LOC109058611	K10435	_	microtubule-associated proteins 1A/1B light chain 3C-like;
gene59900	6.1902351328324	6.33934457876232	6.7616135007457e-13	1.98828742375721e-10	LOC109079808	_	_	protein B4-like;
gene10627	7.92318876250614	4.50941643803433	7.39588241349461e-13	2.15990160511358e-10	LOC109094274	K12044	_	troponin I%2C fast skeletal muscle-like%2C transcript variant X2;troponin I%2C fast skeletal muscle-like%2C transcript variant X1;
gene66622	-5.75593295460389	7.85553944938945	1.08232041285814e-12	3.13931821520036e-10	LOC109087246	K01084	molecular_function:phosphotransferase activity, alcohol group as acceptor(GO:0016773);biological_process:phosphorylation(GO:0016310);molecular_function:uridine kinase activity(GO:0004849);molecular_function:ATP binding(GO:0005524);molecular_function:signal transducer activity(GO:0004871);;molecular_function:G-protein beta/gamma-subunit complex binding(GO:0031683);molecular_function:GTPase activit…	glucose-6-phosphatase-like;
gene14917	6.14554107388136	6.05943419209996	1.24451675969414e-12	3.58538551350262e-10	LOC109099004	_	_	avidin-like;
gene18863	-6.33637153606266	5.19968175639051	1.3162524282478e-12	3.76660208292818e-10	LOC109103231	_	_	apolipoprotein A-IV-like;
gene37956	5.82320538072503	7.39218043043308	1.4003276430705e-12	3.98047800301599e-10	LOC109055509	_	_	uncharacterized LOC109055509;
gene4566	5.99664838495426	6.44510947138545	1.47251263900597e-12	4.15794661602229e-10	LOC109069609	_	molecular_function:phosphotransferase activity, alcohol group as acceptor(GO:0016773);biological_process:phosphorylation(GO:0016310);molecular_function:uridine kinase activity(GO:0004849);molecular_function:ATP binding(GO:0005524);molecular_function:signal transducer activity(GO:0004871);;molecular_function:G-protein beta/gamma-subunit complex binding(GO:0031683);molecular_function:GTPase activit…	hemagglutinin/amebocyte aggregation factor-like%2C transcript variant X2;hemagglutinin/amebocyte aggregation factor-like%2C transcript variant X1;
gene6662	5.92188990810604	6.53961276947011	1.52425639970787e-12	4.27573976123315e-10	LOC109087968	K14443	molecular_function:phosphotransferase activity, alcohol group as acceptor(GO:0016773);biological_process:phosphorylation(GO:0016310);molecular_function:uridine kinase activity(GO:0004849);molecular_function:ATP binding(GO:0005524);molecular_function:signal transducer activity(GO:0004871);;molecular_function:G-protein beta/gamma-subunit complex binding(GO:0031683);molecular_function:GTPase activit…	maternal B9.15 protein-like%2C transcript variant X3;maternal B9.15 protein-like%2C transcript variant X2;maternal B9.15 protein-like%2C transcript variant X1;
gene54267	-6.30026846205479	5.16360793490912	1.67459127951331e-12	4.66674659973127e-10	LOC109073568	K01346	molecular_function:serine-type endopeptidase activity(GO:0004252);biological_process:proteolysis(GO:0006508)	chymotrypsin-like elastase family member 2A%2C transcript variant X1;chymotrypsin-like elastase family member 2A%2C transcript variant X2;
gene48658	5.89511239853339	6.43230056071785	2.26869839821921e-12	6.28134820151108e-10	LOC109067353	_	_	uncharacterized LOC109067353;
gene53257	-5.80155136858788	6.29911130821329	2.44393197699941e-12	6.72286268614844e-10	LOC109072463	K01084	_	glucose-6-phosphatase-like;
gene61017	5.89736612167376	6.25687912391627	2.59775719663419e-12	7.10020329167233e-10	LOC109081079	_	_	nascent polypeptide-associated complex subunit alpha%2C muscle-specific form-like;
gene68297	6.08752490349459	5.72033447190415	2.77354977345946e-12	7.53239587520794e-10	LOC109089046	_	_	cordon-bleu protein-like 1%2C transcript variant X1;cordon-bleu protein-like 1%2C transcript variant X2;
gene46311	-5.69153565828566	6.72870956159564	2.93400975720506e-12	7.89866764226829e-10	cela1	K01326	_	chymotrypsin like elastase family member 1%2C transcript variant X2;chymotrypsin like elastase family member 1%2C transcript variant X1;
gene65927	11.0767101286932	4.04698185656401	2.94546684910328e-12	7.89866764226829e-10	LOC109086494	_	_	zona pellucida sperm-binding protein 3-like;
gene49948	11.0642966443256	4.03512544145971	3.1682103023088e-12	8.44288442936516e-10	LOC109068781	K06087	_	claudin-like protein ZF-A9;
gene50435	6.14119573483163	5.60703926914206	3.41326838162276e-12	9.03943709662307e-10	gdf3	K05495	_	growth differentiation factor 3;
gene7513	-5.876935544792	5.81142997485099	3.43485437481348e-12	9.04045190328996e-10	LOC109090785	_	_	PR domain zinc finger protein 8-like;
gene57879	5.6709818198303	6.97480464819927	4.0915174219919e-12	1.07027067385822e-09	LOC109077558	K18710	_	oocyte-specific histone RNA stem-loop-binding protein 2-like;
gene60526	7.64297219120222	4.24071038797766	4.57398000089547e-12	1.18917901998891e-09	LOC109080531	_	_	waprin-Phi1-like;
gene46313	10.9786928237151	3.95345827404592	5.57080161965563e-12	1.43956266338713e-09	LOC109064773	_	_	zona pellucida sperm-binding protein 3-like;
gene21221	-5.70327886238465	6.00251251080456	5.70323198451652e-12	1.46490605636033e-09	LOC109105813	_	_	mitochondrial uncoupling protein 2-like;
gene31127	5.47477455344167	8.72132086008543	5.93892166429934e-12	1.51630983187063e-09	LOC109047924	K18762	molecular_function:phosphotransferase activity, alcohol group as acceptor(GO:0016773);biological_process:phosphorylation(GO:0016310);molecular_function:uridine kinase activity(GO:0004849);molecular_function:ATP binding(GO:0005524);molecular_function:signal transducer activity(GO:0004871);;molecular_function:G-protein beta/gamma-subunit complex binding(GO:0031683);molecular_function:GTPase activit…	zygote arrest protein 1-like;
gene24929	5.60292138086971	7.1772517514442	6.05301911091005e-12	1.53624183839871e-09	LOC109109986	K06632	_	wee1-like protein kinase 2;
gene34603	5.6765137957533	6.58628923006042	6.52638111629834e-12	1.64657892329425e-09	LOC109051763	_	_	uncharacterized LOC109051763;
gene37392	6.38008648813973	4.87521816581433	6.79093011766864e-12	1.7032451668068e-09	LOC109054889	_	_	zinc metalloproteinase nas-14-like;
gene46602	5.69263374076411	6.53574907434222	6.98194893222864e-12	1.7409142606571e-09	LOC109065106	_	_	proline-rich extensin-like protein EPR1%2C transcript variant X1;proline-rich extensin-like protein EPR1%2C transcript variant X2;
gene27854	10.9429765409499	3.91943426778799	7.04640467175003e-12	1.74677094415162e-09	LOC109113296	_	_	zona pellucida sperm-binding protein 4-like;
gene48606	-5.562612542958	6.50211285134115	7.84514808978678e-12	1.93353424423311e-09	LOC109067315	_	_	secreted phosphoprotein 24-like;
gene5354	-6.89570795615988	4.04968029225908	9.42935876878421e-12	2.31062643208863e-09	LOC109074605	_	_	C2 domain-containing protein At1g53590-like;
gene30583	10.8829829033527	3.86235041356182	1.01317321654995e-11	2.46855312041466e-09	LOC109047712	_	_	perlwapin-like;
gene5037	-5.44744985685195	7.20714379619811	1.08780641593857e-11	2.63533465697663e-09	LOC109069532	_	_	vitelline membrane outer layer protein 1-like;
gene53393	-6.47072521758121	4.0250342649345	1.1198819646739e-11	2.69771340168169e-09	gcg	K05259	molecular_function:phosphotransferase activity, alcohol group as acceptor(GO:0016773);biological_process:phosphorylation(GO:0016310);molecular_function:uridine kinase activity(GO:0004849);molecular_function:ATP binding(GO:0005524);molecular_function:signal transducer activity(GO:0004871);;molecular_function:G-protein beta/gamma-subunit complex binding(GO:0031683);molecular_function:GTPase activit…	glucagon%2C transcript variant X2;glucagon%2C transcript variant X1;
gene57128	6.55635544815704	4.65165590299874	1.18674001407382e-11	2.84270902921794e-09	LOC109076729	_	_	proline-rich extensin-like protein EPR1;
gene66735	6.22092648020922	5.02951204515263	1.24056285851931e-11	2.95503459003053e-09	LOC109087356	K08059	_	gamma-interferon-inducible lysosomal thiol reductase-like;
gene7008	5.9352399500179	5.22147646296932	1.40822971310598e-11	3.33578325041182e-09	LOC109090425	_	_	C-C motif chemokine 21-like;
gene14266	7.47132089329009	4.07699502310756	1.43200212057279e-11	3.37335394568964e-09	LOC109098385	_	_	metalloproteinase inhibitor 3-like%2C transcript variant X2;metalloproteinase inhibitor 3-like%2C transcript variant X1;
gene12777	6.90978219540344	4.44453804957487	1.64902676245435e-11	3.86325291744662e-09	LOC109096716	K12617	_	protein PAT1 homolog 2-like;
gene23317	7.41767711818483	4.02597792155533	1.98240896716483e-11	4.6189045651352e-09	LOC109108116	K13903	_	cystatin-F-like;
gene22656	5.97640300453263	5.04679793405191	2.31199836898187e-11	5.3575536117744e-09	LOC109107235	_	_	metalloproteinase inhibitor 3-like;
gene32498	5.45125564443985	6.30171900287255	3.44089428398012e-11	7.93042435028888e-09	LOC109049205	_	_	myosin light chain kinase%2C smooth muscle-like;
gene21456	-6.96179861679651	3.55482376196283	3.77613461349683e-11	8.65628105646656e-09	sycn	_	_	syncollin;
gene53761	-7.48809171517973	3.17079596292821	4.1007717356136e-11	9.35019814241136e-09	LOC109073025	K05237	_	somatostatin-2-like;
gene43849	-5.45217286767804	5.64346662837726	4.13357834723635e-11	9.37486774305657e-09	LOC109062092	K06751	_	H-2 class I histocompatibility antigen%2C Q9 alpha chain-like;
gene67232	5.40794633360661	6.11782171577249	5.01837200344294e-11	1.1321341030836e-08	LOC109087909	_	_	cyclin N-terminal domain-containing protein 2-like;
gene42609	6.32006665101882	4.42572878405905	5.54683778130829e-11	1.2447687858917e-08	LOC109060659	_	molecular_function:phosphotransferase activity, alcohol group as acceptor(GO:0016773);biological_process:phosphorylation(GO:0016310);molecular_function:uridine kinase activity(GO:0004849);molecular_function:ATP binding(GO:0005524);molecular_function:signal transducer activity(GO:0004871);;molecular_function:G-protein beta/gamma-subunit complex binding(GO:0031683);molecular_function:GTPase activit…	hyphally regulated cell wall protein 3-like;
gene28471	-5.40051848895201	5.59256073195186	5.76192752829304e-11	1.28626736100188e-08	LOC109113702	K04583	_	glucagon receptor-like%2C transcript variant X1;glucagon receptor-like%2C transcript variant X2;
gene64147	-5.08483285906453	9.00722304503066	6.29409234529983e-11	1.39774744489007e-08	LOC109084533	_	_	coenzyme Q-binding protein COQ10 homolog%2C mitochondrial-like;
gene52517	-5.77048990617419	4.48281697410621	6.33320576682382e-11	1.39914625640329e-08	LOC109071622	K04550	molecular_function:phosphotransferase activity, alcohol group as acceptor(GO:0016773);biological_process:phosphorylation(GO:0016310);molecular_function:uridine kinase activity(GO:0004849);molecular_function:ATP binding(GO:0005524);molecular_function:signal transducer activity(GO:0004871);;molecular_function:G-protein beta/gamma-subunit complex binding(GO:0031683);molecular_function:GTPase activit…	low-density lipoprotein receptor-related protein 1-like;
gene3104	-5.30788543347183	5.8126208923863	6.36931027636156e-11	1.39986933795621e-08	LOC109049507	K17256	_	insulin-like growth factor-binding protein complex acid labile subunit;
gene58426	10.5973060063476	3.59172872525993	6.41101255965555e-11	1.40180899240304e-08	LOC109078156	K08291	_	uncharacterized LOC109078156;
gene35853	10.5915504620651	3.58629753464469	6.73659976389154e-11	1.45804639965892e-08	LOC109053219	_	molecular_function:phosphotransferase activity, alcohol group as acceptor(GO:0016773);biological_process:phosphorylation(GO:0016310);molecular_function:uridine kinase activity(GO:0004849);molecular_function:ATP binding(GO:0005524);molecular_function:signal transducer activity(GO:0004871);;molecular_function:G-protein beta/gamma-subunit complex binding(GO:0031683);molecular_function:GTPase activit…	hyphally regulated cell wall protein 1-like;
gene57191	10.5915504620651	3.58629753464469	6.73659976389154e-11	1.45804639965892e-08	LOC109076799	_	_	vegetative cell wall protein gp1-like;
gene20077	5.32229290857591	5.95865194335638	7.9582926429382e-11	1.7137660692404e-08	LOC109105548	_	_	sperm acrosome membrane-associated protein 4-like;
gene62783	6.6057790985867	4.15468817426311	1.17893076770058e-10	2.52599246599081e-08	LOC109083032	K07604	_	keratin%2C type I cytoskeletal 18-like;
gene52802	-5.13501005636993	6.11653428896228	1.35764537471768e-10	2.89436417436062e-08	LOC109071955	K08756	_	fatty acid-binding protein%2C brain;
gene27994	5.13341229195382	6.54903938653882	1.37652562778447e-10	2.92001491131713e-08	LOC109044818	K02541	biological_process:DNA replication initiation(GO:0006270);molecular_function:DNA binding(GO:0003677);molecular_function:DNA helicase activity(GO:0003678);molecular_function:ATP binding(GO:0005524);cellular_component:MCM complex(GO:0042555);cellular_component:nucleus(GO:0005634)	maternal DNA replication licensing factor mcm3-like;
gene32968	7.10430225742027	3.72942938133262	1.5080681410101e-10	3.18321828694994e-08	LOC109050242	K14607	_	extracellular sulfatase Sulf-1-like;
gene7832	10.4587464056643	3.46121687771666	1.54169342356589e-10	3.23816375339913e-08	LOC109091035	_	_	alpha-2-macroglobulin-like;
gene46028	7.0885442486709	3.71458705791405	1.65072702960432e-10	3.45018132785632e-08	LOC109064447	K12617	_	protein PAT1 homolog 2-like;
gene397	7.08325309698053	3.70960491590466	1.727572078014e-10	3.59318137865175e-08	LOC109094969	K17492	molecular_function:phosphotransferase activity, alcohol group as acceptor(GO:0016773);biological_process:phosphorylation(GO:0016310);molecular_function:uridine kinase activity(GO:0004849);molecular_function:ATP binding(GO:0005524)	ubinuclein-1-like;
gene65075	5.0704335532881	6.53363891291947	2.24675071669755e-10	4.65033772128885e-08	LOC109085553	_	molecular_function:phosphotransferase activity, alcohol group as acceptor(GO:0016773);biological_process:phosphorylation(GO:0016310);molecular_function:uridine kinase activity(GO:0004849);molecular_function:ATP binding(GO:0005524);molecular_function:signal transducer activity(GO:0004871);;molecular_function:G-protein beta/gamma-subunit complex binding(GO:0031683);molecular_function:GTPase activit…	cyclin N-terminal domain-containing protein 2-like;
gene2938	-5.14492131753278	5.50530000559954	2.31281332201635e-10	4.76394852290499e-08	LOC109048225	K05079	_	erythropoietin receptor-like;
gene37747	-4.87501715278815	8.51835747282935	2.61751522685188e-10	5.34725946135824e-08	LOC109055285	_	_	hepcidin-2-like;
gene5730	5.12487911135642	5.91814836918998	2.62108266669138e-10	5.34725946135824e-08	parpbp	_	molecular_function:DNA binding(GO:0003677);cellular_component:chromatin(GO:0000785);biological_process:negative regulation of double-strand break repair via homologous recombination(GO:2000042);cellular_component:cytoplasm(GO:0005737);cellular_component:nucleus(GO:0005634)	PARP1 binding protein;
gene37153	5.81356533164008	4.33442602073297	2.7091377027379e-10	5.50058158901612e-08	LOC109054643	_	_	G2/mitotic-specific cyclin-B1-like%2C transcript variant X1;G2/mitotic-specific cyclin-B1-like%2C transcript variant X2;
gene62441	10.3606382020415	3.36911436758688	2.84231137508327e-10	5.74362428487205e-08	LOC109082654	_	_	zona pellucida sperm-binding protein 4-like;
gene34489	-5.51047370174335	4.37580619172175	2.98482625491042e-10	6.00316140834295e-08	LOC109051619	K01310	_	chymotrypsin B-like;
gene50729	6.05269101413917	4.17179944649497	3.00954588797867e-10	6.02446091885609e-08	LOC109069641	K05038	_	sodium- and chloride-dependent neutral and basic amino acid transporter B(0+)-like;
gene46673	5.45137160750287	4.75855512363385	3.25677636804177e-10	6.48889863460584e-08	LOC109065173	_	_	ankyrin repeat domain-containing protein SOWAHB-like;
gene38860	5.0232335975262	6.19281543291152	3.31264151607488e-10	6.56950739360004e-08	LOC109056537	K18733	_	la-related protein 6-like;
gene17290	10.3263946762866	3.33702830775089	3.58471995726835e-10	7.04356172986211e-08	LOC109101845	_	cellular_component:extracellular region(GO:0005576)	fish-egg lectin-like;
gene41783	10.3263946762866	3.33702830775089	3.58471995726835e-10	7.04356172986211e-08	LOC109059756	_	molecular_function:phosphotransferase activity, alcohol group as acceptor(GO:0016773);biological_process:phosphorylation(GO:0016310);molecular_function:uridine kinase activity(GO:0004849);molecular_function:ATP binding(GO:0005524);molecular_function:signal transducer activity(GO:0004871);;molecular_function:G-protein beta/gamma-subunit complex binding(GO:0031683);molecular_function:GTPase activit…	vitelline membrane outer layer protein 1-like%2C transcript variant X3;vitelline membrane outer layer protein 1-like%2C transcript variant X1;vitelline membrane outer layer protein 1-like%2C transcript variant X2;
gene40418	5.00069401675206	6.37468948832871	3.61465223067106e-10	7.04593758170102e-08	LOC109058268	_	_	RNA exonuclease 1 homolog;
gene27519	4.8254202260396	8.96796737633113	3.61897915097454e-10	7.04593758170102e-08	LOC109112777	K10808	_	ribonucleoside-diphosphate reductase subunit M2%2C transcript variant X1;ribonucleoside-diphosphate reductase subunit M2%2C transcript variant X2;
gene55907	5.18448058618046	5.47173186772253	3.65147762939383e-10	7.06764352459672e-08	LOC109075391	K09375	molecular_function:sequence-specific DNA binding transcription factor activity(GO:0003700);molecular_function:sequence-specific DNA binding(GO:0043565);cellular_component:nucleus(GO:0005634);molecular_function:zinc ion binding(GO:0008270);biological_process:regulation of transcription, DNA-templated(GO:0006355)	LIM/homeobox protein Lhx8-like;
gene20782	5.42522929992593	4.91881608653844	3.66327974796162e-10	7.06764352459672e-08	LOC109105482	_	_	carbonic anhydrase 7-like;
gene1095	6.95587156770062	3.58990044847235	3.68534161557205e-10	7.07817999120545e-08	LOC109098268	_	_	protein FAM172A-like%2C transcript variant X1;protein FAM172A-like%2C transcript variant X2;
gene24099	-6.60510765081858	3.19176256655764	3.80207524886238e-10	7.26963607448405e-08	LOC109108976	_	_	probable pancreatic secretory proteinase inhibitor;
gene23869	-7.12766281934094	2.80199945047594	4.02924468340036e-10	7.66959530405468e-08	LOC109109404	_	biological_process:synaptic transmission, cholinergic(GO:0007271);;biological_process:choline metabolic process(GO:0019695);molecular_function:acetylcholinesterase activity(GO:0003990)	acetylcholinesterase-like;
gene62039	6.92070531751638	3.55693532865719	4.72748269375852e-10	8.95868475984336e-08	LOC109082228	K04234	_	proteinase-activated receptor 2-like;
gene27440	5.09619040267309	5.48449390564045	4.92000817288608e-10	9.28227028652729e-08	LOC109112715	_	_	sal-like protein 4%2C transcript variant X1;sal-like protein 4%2C transcript variant X2;sal-like protein 4%2C transcript variant X3;
gene19808	-6.27889662690429	3.42464109286121	4.97264084117437e-10	9.34024053682787e-08	LOC109104517	_	cellular_component:extracellular region(GO:0005576);molecular_function:hormone activity(GO:0005179)	somatostatin-2-like;
gene29612	-4.79263962147597	7.68302544068681	5.1362568523614e-10	9.60525086276252e-08	LOC109046060	K03996	_	complement component C7-like;
gene46417	-4.99681747566957	5.30747274125724	5.76430535604349e-10	1.0732683483449e-07	LOC109064899	K00830	_	serine--pyruvate aminotransferase%2C mitochondrial-like;
gene31471	5.0282267538365	5.7530426723181	5.90546147522157e-10	1.09476985382825e-07	LOC109048546	K08731	_	baculoviral IAP repeat-containing protein 5.1-like;
gene41782	10.2333601780425	3.25001795400599	6.16804708834261e-10	1.13849866559633e-07	LOC109059760	_	_	vitelline membrane outer layer protein 1 homolog;
gene18858	-4.96396029632684	5.52155176675548	6.22929724852921e-10	1.14484817277064e-07	LOC109103226	_	_	apolipoprotein A-IV-like;
gene32179	5.25592892526537	5.06834359861554	6.35175120233394e-10	1.16234320929234e-07	LOC109049009	_	_	synaptonemal complex protein 2-like;
gene34207	4.93936628442535	6.05678395026008	6.51842821311927e-10	1.18774676132897e-07	LOC109051196	_	_	protein spire homolog 1-like%2C transcript variant X4;protein spire homolog 1-like%2C transcript variant X2;protein spire homolog 1-like%2C transcript variant X3;protein spire homolog 1-like%2C transcript variant X1;protein spire homolog 1-like%2C transcript variant X5;
gene42496	10.2110110909433	3.22915179526197	6.98725463279168e-10	1.26775558737435e-07	LOC109060511	_	molecular_function:phosphotransferase activity, alcohol group as acceptor(GO:0016773);biological_process:phosphorylation(GO:0016310);molecular_function:uridine kinase activity(GO:0004849);molecular_function:ATP binding(GO:0005524);molecular_function:signal transducer activity(GO:0004871);;molecular_function:G-protein beta/gamma-subunit complex binding(GO:0031683);molecular_function:GTPase activit…	fucolectin-4-like;
gene63449	5.01676983963767	5.4087856175267	8.12614030887449e-10	1.4681456376686e-07	LOC109083767	K07432	_	putative bifunctional UDP-N-acetylglucosamine transferase and deubiquitinase ALG13;
gene60958	-4.81499567650574	5.9935671742751	8.53658599095414e-10	1.53579305266794e-07	LOC109080995	K03910	_	alpha-2-macroglobulin-like protein 1;
gene287	-4.85916043271186	5.70593582637773	8.96105747788064e-10	1.60538474261292e-07	LOC109055626	_	_	nuclear receptor subfamily 0 group B member 2-like;
gene28721	-6.45883683445101	3.04298916482207	9.61021168069293e-10	1.7144778478719e-07	LOC109045527	K12298	_	bile salt-activated lipase-like;
gene63183	-4.8555551329613	5.50361293420794	9.90523372742225e-10	1.75974731529096e-07	LOC109083481	_	_	amine sulfotransferase-like;
gene6808	4.86581510965243	6.09571855696771	1.0047775998314e-09	1.77766420338636e-07	LOC109090288	_	_	phospholipid scramblase 2-like;
gene51700	5.6053667717071	4.13787443811353	1.01743463316636e-09	1.79261892103087e-07	LOC109070728	_	_	cystatin-F-like%2C transcript variant X2;cystatin-F-like%2C transcript variant X1;
gene7414	6.2499636384007	3.81853323971974	1.10644922236262e-09	1.94143135568302e-07	LOC109090157	_	_	serine protease hepsin-like;
gene680	-4.66993559712769	7.64358867200301	1.14484185154146e-09	1.99685950690203e-07	LOC109092469	K13576	_	sodium-coupled neutral amino acid transporter 3-like%2C transcript variant X2;sodium-coupled neutral amino acid transporter 3-like%2C transcript variant X1;
gene19152	5.51811796065468	4.35910564045252	1.14740508276888e-09	1.99685950690203e-07	LOC109103715	_	_	homeobox protein Mix.2-like;
gene19451	4.67217821823883	7.89204203495754	1.18003115459368e-09	2.0452913971368e-07	LOC109103875	K03113	biological_process:translational initiation(GO:0006413);molecular_function:translation initiation factor activity(GO:0003743)	eukaryotic translation initiation factor 1b-like;
gene14931	-4.83498587889214	5.34964932128549	1.36205241999453e-09	2.35122231108205e-07	LOC109099009	K07606	_	vimentin A2-like;
gene62019	-4.79205603585097	5.64063097884878	1.37794447769369e-09	2.36906438064127e-07	LOC109082187	K05929	_	phosphomethylethanolamine N-methyltransferase-like;
gene37206	-5.28843931473301	4.00258157070859	1.38416606030994e-09	2.3694278588207e-07	LOC109054689	K01312	_	trypsin-3-like;
gene8434	5.3407425090022	4.44135464396452	1.38927005184384e-09	2.3694278588207e-07	LOC109091243	_	_	uncharacterized LOC109091243;
gene5525	5.11529850872319	4.7882214026402	1.53439021306339e-09	2.60650716751382e-07	LOC109071759	K19013	_	stabilin-2-like;
gene48252	6.71713787441832	3.36682776089344	1.62191415034487e-09	2.74425299771446e-07	LOC109066914	_	_	zona pellucida sperm-binding protein 3-like;
gene50249	4.63398415703546	7.5615132265048	1.66403252573074e-09	2.80438809613072e-07	LOC109069123	K13056	_	zinc finger protein 36%2C C3H1 type-like 2;
gene34491	-6.89729933544552	2.56674523928627	1.73649662089783e-09	2.91498987881267e-07	LOC109051621	K01310	molecular_function:serine-type endopeptidase activity(GO:0004252);biological_process:proteolysis(GO:0006508)	chymotrypsin A-like;
gene49202	5.09278182452023	4.76693402191007	1.7838818851606e-09	2.98279042429325e-07	LOC109067922	K18405	_	tudor domain-containing protein 6-like;
gene21607	6.70340841735103	3.35405115358954	1.81910047173098e-09	3.02979710600256e-07	LOC109106570	_	_	uncharacterized LOC109106570;
gene45504	5.75268647022246	3.88930023511777	2.04410044349315e-09	3.39129784862493e-07	LOC109063870	K04605	molecular_function:phosphotransferase activity, alcohol group as acceptor(GO:0016773);biological_process:phosphorylation(GO:0016310);molecular_function:uridine kinase activity(GO:0004849);molecular_function:ATP binding(GO:0005524);molecular_function:signal transducer activity(GO:0004871);;molecular_function:G-protein beta/gamma-subunit complex binding(GO:0031683);molecular_function:GTPase activit…	metabotropic glutamate receptor 2-like;
gene51245	-4.9560057663014	4.41465904894296	2.07566260104256e-09	3.43031403035863e-07	LOC109070220	K17904	_	type II iodothyronine deiodinase-like%2C transcript variant X2;type II iodothyronine deiodinase-like%2C transcript variant X1;
gene37623	-4.74220689112337	5.43529708200082	2.13316712286873e-09	3.51173667123077e-07	LOC109055162	_	_	uncharacterized LOC109055162;
gene47334	10.0270936683702	3.05797481890701	2.15843344708027e-09	3.53966481986955e-07	LOC109065944	_	molecular_function:phosphotransferase activity, alcohol group as acceptor(GO:0016773);biological_process:phosphorylation(GO:0016310);molecular_function:uridine kinase activity(GO:0004849);molecular_function:ATP binding(GO:0005524);molecular_function:signal transducer activity(GO:0004871);;molecular_function:G-protein beta/gamma-subunit complex binding(GO:0031683);molecular_function:GTPase activit…	N-acetyllactosaminide beta-1%2C3-N-acetylglucosaminyltransferase 2-like;
gene12963	-5.04877318873486	4.40585598699679	2.18859552681519e-09	3.57537686100943e-07	LOC109096831	K12168	_	E3 ubiquitin-protein ligase HECW2-like;
gene3791	6.13742059288497	3.71296893590894	2.21151809259545e-09	3.59903467298034e-07	LOC109061497	K04219	_	somatostatin receptor type 5-like;
gene15811	4.6407854879241	6.60818774870251	2.28705824735235e-09	3.70781709317907e-07	LOC109100323	K18749	_	protein LSM14 homolog B-like;
gene41006	-5.47043722435192	3.59843979297864	2.41986102384202e-09	3.9082588763097e-07	LOC109058902	K09571	biological_process:protein folding(GO:0006457);biological_process:protein peptidyl-prolyl isomerization(GO:0000413);cellular_component:membrane(GO:0016020);molecular_function:peptidyl-prolyl cis-trans isomerase activity(GO:0003755);molecular_function:FK506 binding(GO:0005528)	peptidyl-prolyl cis-trans isomerase FKBP5-like;
gene45864	6.65429951871726	3.30839815706676	2.43773050239899e-09	3.92226238344484e-07	LOC109064284	_	biological_process:negative regulation of peptidase activity(GO:0010466);cellular_component:extracellular region(GO:0005576);molecular_function:cysteine-type endopeptidase inhibitor activity(GO:0004869)	cystatin;
gene3098	-4.52303631664558	7.98463783137627	2.61285871729969e-09	4.18823571384302e-07	LOC109049421	K17256	_	insulin-like growth factor-binding protein complex acid labile subunit;
gene23078	-4.58863514138394	6.31129288032115	2.63551297954055e-09	4.2087266824588e-07	LOC109107949	_	molecular_function:phosphotransferase activity, alcohol group as acceptor(GO:0016773);biological_process:phosphorylation(GO:0016310);molecular_function:uridine kinase activity(GO:0004849);molecular_function:ATP binding(GO:0005524);molecular_function:signal transducer activity(GO:0004871);;molecular_function:G-protein beta/gamma-subunit complex binding(GO:0031683);molecular_function:GTPase activit…	angiopoietin-related protein 3-like;
gene40800	5.70493638421926	3.84459061208768	2.71216643698008e-09	4.31497584104317e-07	LOC109058676	K17533	_	uncharacterized LOC109058676;
gene66216	5.08413965256144	4.59565684468991	3.16748630661724e-09	5.0206424216188e-07	LOC109086798	_	_	transmembrane protease serine 9-like;
gene60956	6.61083329707985	3.2680534245855	3.29566838420884e-09	5.2044706876258e-07	LOC109080996	_	cellular_component:integral component of membrane(GO:0016021);cellular_component:cytoplasm(GO:0005737);molecular_function:oxidoreductase activity, acting on the CH-CH group of donors(GO:0016627);biological_process:lipid metabolic process(GO:0006629)	very-long-chain enoyl-CoA reductase-like;
gene30875	-4.54467333427412	6.44164598955935	3.42788425935246e-09	5.39328889484392e-07	LOC109047845	_	_	glucagon;
gene21931	-4.48537647485808	7.48307365048463	3.58711338464467e-09	5.62306398876763e-07	LOC109106294	K00873	_	pyruvate kinase PKM-like%2C transcript variant X2;pyruvate kinase PKM-like%2C transcript variant X1;
gene11334	4.97458682661815	4.80167045454871	3.79834126921099e-09	5.93236904896038e-07	LOC109094830	K02602	cellular_component:cytoplasm(GO:0005737);molecular_function:RNA binding(GO:0003723);biological_process:mRNA processing(GO:0006397);biological_process:regulation of translation(GO:0006417);molecular_function:nucleotide binding(GO:0000166)	cytoplasmic polyadenylation element-binding protein 1;
gene29615	-4.59353212612556	5.68734957412019	3.91156309283224e-09	6.08690610044457e-07	LOC109046061	_	_	growth hormone receptor-like;
gene48131	-4.84433539085812	4.30493377629016	4.22857200887097e-09	6.55628557506329e-07	LOC109066782	K05929	_	phosphoethanolamine N-methyltransferase 3-like;
gene38953	-4.71969980840479	4.8658777753775	4.47339006494742e-09	6.91073933294305e-07	LOC109056640	_	molecular_function:phosphotransferase activity, alcohol group as acceptor(GO:0016773);biological_process:phosphorylation(GO:0016310);molecular_function:uridine kinase activity(GO:0004849);molecular_function:ATP binding(GO:0005524);molecular_function:signal transducer activity(GO:0004871);;molecular_function:G-protein beta/gamma-subunit complex binding(GO:0031683);molecular_function:GTPase activit…	hypoxia-inducible factor 1-alpha-like;
gene29538	5.2974920005225	4.15153422617425	4.58749445264078e-09	7.06142918670388e-07	LOC109046008	K09369	biological_process:mesoderm development(GO:0007498);biological_process:epiboly involved in gastrulation with mouth forming second(GO:0055113);biological_process:morphogenesis of embryonic epithelium(GO:0016331);biological_process:embryonic pattern specification(GO:0009880);biological_process:dorsal/ventral pattern formation(GO:0009953);biological_process:fin regeneration(GO:0031101);biological_pr…	POU domain%2C class 5%2C transcription factor 1-like;
gene39249	-5.07049172934587	3.93909389437751	4.80700284034464e-09	7.37269737793578e-07	LOC109056968	K05240	molecular_function:phosphotransferase activity, alcohol group as acceptor(GO:0016773);biological_process:phosphorylation(GO:0016310);molecular_function:uridine kinase activity(GO:0004849);molecular_function:ATP binding(GO:0005524);molecular_function:signal transducer activity(GO:0004871);;molecular_function:G-protein beta/gamma-subunit complex binding(GO:0031683);molecular_function:GTPase activit…	tachykinin-3-like;
gene29533	5.1331511501582	4.24619250904465	5.12667855325578e-09	7.83481434242724e-07	LOC109046005	K09369	_	POU domain%2C class 5%2C transcription factor 1-like%2C transcript variant X2;POU domain%2C class 5%2C transcription factor 1-like%2C transcript variant X1;
gene32527	4.66816609369246	5.55191649400159	5.34781777761907e-09	8.1435805143615e-07	LOC109049222	K00458	_	arachidonate 5-lipoxygenase-like;
gene42242	-4.38988806471329	7.41672730880886	6.46342522843504e-09	9.8073852274026e-07	LOC109060267	_	_	granulins-like%2C transcript variant X1;granulins-like%2C transcript variant X2;
gene60561	-5.02294900556482	3.89206402877917	6.68110850329193e-09	1.01017412894809e-06	LOC109080562	_	_	uncharacterized LOC109080562%2C transcript variant X2;uncharacterized LOC109080562%2C transcript variant X1;
gene57227	4.96408992177206	4.2991063494722	6.93106364210809e-09	1.04426392781698e-06	LOC109076836	_	_	protein ripply3-like;
gene36336	4.62072240404321	5.50705660337103	7.1580891143743e-09	1.07467113964328e-06	LOC109053724	_	molecular_function:phosphotransferase activity, alcohol group as acceptor(GO:0016773);biological_process:phosphorylation(GO:0016310);molecular_function:uridine kinase activity(GO:0004849);molecular_function:ATP binding(GO:0005524);molecular_function:signal transducer activity(GO:0004871);;molecular_function:G-protein beta/gamma-subunit complex binding(GO:0031683);molecular_function:GTPase activit…	interferon-induced protein 44-like;
gene39282	-4.39456825641527	6.5910923270776	7.72984963781192e-09	1.15643975037553e-06	LOC109057002	K15124	cellular_component:mitochondrial inner membrane(GO:0005743);biological_process:transmembrane transport(GO:0055085);cellular_component:integral component of membrane(GO:0016021)	solute carrier family 25 member 48-like;
gene35196	-4.35005790510144	7.64349562525975	8.02223149698666e-09	1.19598568730251e-06	LOC109052426	K01335	molecular_function:phosphotransferase activity, alcohol group as acceptor(GO:0016773);biological_process:phosphorylation(GO:0016310);molecular_function:uridine kinase activity(GO:0004849);molecular_function:ATP binding(GO:0005524);molecular_function:signal transducer activity(GO:0004871);;molecular_function:G-protein beta/gamma-subunit complex binding(GO:0031683);molecular_function:GTPase activit…	complement factor B-like%2C transcript variant X3;complement factor B-like%2C transcript variant X2;complement factor B-like%2C transcript variant X1;
gene4325	6.46385699056651	3.13207639345276	8.07429305338705e-09	1.19955298679553e-06	LOC109061164	_	_	cryptic protein-like;
gene4714	4.728365956707	4.82363031223461	8.33434604711833e-09	1.23388835679525e-06	LOC109066869	_	_	low affinity vacuolar monovalent cation/H(+) antiporter-like;
gene27856	4.72102600000516	4.81673978504119	8.68750744731071e-09	1.28172298456206e-06	LOC109113820	_	molecular_function:phosphotransferase activity, alcohol group as acceptor(GO:0016773);biological_process:phosphorylation(GO:0016310);molecular_function:uridine kinase activity(GO:0004849);molecular_function:ATP binding(GO:0005524);molecular_function:signal transducer activity(GO:0004871);;molecular_function:G-protein beta/gamma-subunit complex binding(GO:0031683);molecular_function:GTPase activit…	zona pellucida sperm-binding protein 4-like;
gene41778	-4.3169142170483	8.19525849910616	9.272756959005e-09	1.36335107316571e-06	LOC109059750	_	_	vitelline membrane outer layer protein 1-like%2C transcript variant X1;vitelline membrane outer layer protein 1-like%2C transcript variant X2;
gene29323	4.42788515751474	6.43723485808212	9.40815373728558e-09	1.37850467027623e-06	LOC109045857	K01296	_	carboxypeptidase D-like;
gene5261	-9.46462577744865	2.27196337512857	9.61642697096576e-09	1.40419593557547e-06	LOC109073858	_	molecular_function:phosphotransferase activity, alcohol group as acceptor(GO:0016773);biological_process:phosphorylation(GO:0016310);molecular_function:uridine kinase activity(GO:0004849);molecular_function:ATP binding(GO:0005524);molecular_function:signal transducer activity(GO:0004871);;molecular_function:G-protein beta/gamma-subunit complex binding(GO:0031683);molecular_function:GTPase activit…	GTPase IMAP family member 8-like%2C transcript variant X2;GTPase IMAP family member 8-like%2C transcript variant X1;
gene58907	-6.07649061978806	2.65507853044334	9.80482059670451e-09	1.42681890990542e-06	LOC109078702	_	_	cdc42 effector protein 3-like;
gene19237	4.36599303904751	6.89418158765481	1.05585718993996e-08	1.53128023349183e-06	LOC109103753	K10418	cellular_component:microtubule associated complex(GO:0005875);biological_process:microtubule-based process(GO:0007017);cellular_component:nucleus(GO:0005634);cellular_component:P granule(GO:0043186)	dynein light chain 2%2C cytoplasmic;
gene5891	-4.27135387847551	8.44708295493372	1.18333777116534e-08	1.71034426735417e-06	LOC109082100	K14736	_	serotransferrin-1-like;
gene60385	-4.34191533796632	6.33468880820715	1.24622159955876e-08	1.79514853249954e-06	LOC109080374	_	_	leukocyte cell-derived chemotaxin-2-like;
gene11865	9.74545369196223	2.79775719738427	1.25662408105571e-08	1.80403830195466e-06	LOC109095609	_	_	L-rhamnose-binding lectin CSL2-like;
gene20556	-4.24330524978093	8.77530082082758	1.37603192287157e-08	1.96883386333551e-06	LOC109104962	K09821	molecular_function:phosphotransferase activity, alcohol group as acceptor(GO:0016773);biological_process:phosphorylation(GO:0016310);molecular_function:uridine kinase activity(GO:0004849);molecular_function:ATP binding(GO:0005524);molecular_function:signal transducer activity(GO:0004871);;molecular_function:G-protein beta/gamma-subunit complex binding(GO:0031683);molecular_function:GTPase activit…	angiotensinogen-like;
gene50653	4.75963817339582	4.59964482180734	1.46521715078314e-08	2.08942905936761e-06	LOC109069560	_	_	probable G-protein coupled receptor 160;
gene34236	9.71401253517001	2.76885528019928	1.48786187745109e-08	2.11464849102532e-06	LOC109051363	K03990	_	complement C3-like;
gene33267	6.35390809398034	3.03081455089602	1.50318902832418e-08	2.1286765179376e-06	LOC109050448	K05498	_	growth/differentiation factor 9-like;
gene44909	5.10549557818784	3.97220286973291	1.50926668218706e-08	2.1286765179376e-06	LOC109063211	_	_	uncharacterized LOC109063211;
gene753	4.59505572567732	4.91359576101992	1.51270928499248e-08	2.1286765179376e-06	LOC109085690	_	_	palladin-like;
gene54397	4.83475017006651	4.17848962797893	1.55216433960044e-08	2.17701260236459e-06	LOC109073721	_	_	RPE-retinal G protein-coupled receptor-like;
gene45794	-4.73116728914859	3.86945962554186	1.68845843895818e-08	2.36040953837046e-06	LOC109064220	K05865	molecular_function:calcium ion binding(GO:0005509);biological_process:cardiac muscle contraction(GO:0060048)	troponin C%2C slow skeletal and cardiac muscles-like%2C transcript variant X2;troponin C%2C slow skeletal and cardiac muscles-like%2C transcript variant X1;
gene54918	4.47508425519892	5.15306110205899	1.75259432722882e-08	2.44206264458767e-06	LOC109074293	K16627	molecular_function:phosphotransferase activity, alcohol group as acceptor(GO:0016773);biological_process:phosphorylation(GO:0016310);molecular_function:uridine kinase activity(GO:0004849);molecular_function:ATP binding(GO:0005524);molecular_function:signal transducer activity(GO:0004871);;molecular_function:G-protein beta/gamma-subunit complex binding(GO:0031683);molecular_function:GTPase activit…	extracellular superoxide dismutase [Cu-Zn]-like;
gene44822	-4.54045148142784	4.27305327711611	1.76816256992112e-08	2.4557301516709e-06	LOC109063107	_	_	complement C1q-like protein 4;
gene18952	4.35411478454828	5.9375146781543	1.77940339974996e-08	2.46331825190061e-06	LOC109103287	K05868	_	G2/mitotic-specific cyclin-B2-like;
gene29696	-4.21060545466874	7.85905122235829	1.83643662829474e-08	2.53404482062236e-06	LOC109046108	K00544	cellular_component:cytoplasm(GO:0005737);molecular_function:S-adenosylmethionine-homocysteine S-methyltransferase activity(GO:0008898);biological_process:methionine biosynthetic process(GO:0009086);molecular_function:betaine-homocysteine S-methyltransferase activity(GO:0047150);biological_process:methylation(GO:0032259);molecular_function:zinc ion binding(GO:0008270)	betaine--homocysteine S-methyltransferase 1;
gene41895	4.31185071987863	6.19805466973018	1.9432965432543e-08	2.67284767778312e-06	LOC109059863	K03259	_	eukaryotic translation initiation factor 4E-1B-like%2C transcript variant X2;eukaryotic translation initiation factor 4E-1B-like%2C transcript variant X1;eukaryotic translation initiation factor 4E-1B-like%2C transcript variant X3;
gene31082	4.22404363993925	7.45198323166065	1.95900537830183e-08	2.68579007459915e-06	LOC109047900	K13126	_	embryonic polyadenylate-binding protein-like%2C transcript variant X4;embryonic polyadenylate-binding protein-like%2C transcript variant X1;embryonic polyadenylate-binding protein-like%2C transcript variant X3;embryonic polyadenylate-binding protein-like%2C transcript variant X2;
gene47354	5.37955976361728	3.54193839403958	1.97906178990285e-08	2.70459091659864e-06	LOC109065952	K10203	molecular_function:nucleic acid binding(GO:0003676);molecular_function:nucleotide binding(GO:0000166)	elongation of very long chain fatty acids protein 6-like;
gene2816	6.30928384844959	2.98983061780004	2.00708562502619e-08	2.73412513993184e-06	LOC109047329	_	_	nucleoplasmin ATPase-like%2C transcript variant X1;nucleoplasmin ATPase-like%2C transcript variant X2;
gene15989	-9.34349858571622	2.1477842206195	2.04347695492646e-08	2.77483345236161e-06	LOC109100180	K06248	_	chondroadherin-like;
gene29475	4.59403892087723	4.80925089867569	2.07176710826829e-08	2.80431764959821e-06	LOC109045956	_	_	uncharacterized LOC109045956%2C transcript variant X1;uncharacterized LOC109045956%2C transcript variant X2;uncharacterized LOC109045956%2C transcript variant X3;
gene37019	4.29903840340186	6.25220787393642	2.11344639250482e-08	2.85168124315255e-06	LOC109054483	_	_	rho guanine nucleotide exchange factor 5-like;
gene48609	-4.20674100588222	7.19130785872772	2.13062603899419e-08	2.86579284071402e-06	LOC109067314	_	molecular_function:phosphotransferase activity, alcohol group as acceptor(GO:0016773);biological_process:phosphorylation(GO:0016310);molecular_function:uridine kinase activity(GO:0004849);molecular_function:ATP binding(GO:0005524);molecular_function:signal transducer activity(GO:0004871);;molecular_function:G-protein beta/gamma-subunit complex binding(GO:0031683);molecular_function:GTPase activit…	secreted phosphoprotein 24-like;
gene38693	4.33576645108559	5.96139536336191	2.14864884064285e-08	2.88094620337515e-06	LOC109056358	K10435	_	microtubule-associated proteins 1A/1B light chain 3C-like%2C transcript variant X2;microtubule-associated proteins 1A/1B light chain 3C-like%2C transcript variant X1;
gene2929	6.30019094221057	2.9814876919178	2.16037037088473e-08	2.88758219040073e-06	LOC109048116	K12302	molecular_function:phosphotransferase activity, alcohol group as acceptor(GO:0016773);biological_process:phosphorylation(GO:0016310);molecular_function:uridine kinase activity(GO:0004849);molecular_function:ATP binding(GO:0005524);molecular_function:signal transducer activity(GO:0004871);;molecular_function:G-protein beta/gamma-subunit complex binding(GO:0031683);molecular_function:GTPase activit…	vesicular glutamate transporter 1-like%2C transcript variant X1;vesicular glutamate transporter 1-like%2C transcript variant X3;vesicular glutamate transporter 1-like%2C transcript variant X2;
gene31038	5.76288654194743	3.3645342999837	2.22324886061765e-08	2.96234015371922e-06	LOC109047611	_	_	WAP four-disulfide core domain protein 3-like;
gene46080	4.33513222548927	5.69418858857765	2.26057606108278e-08	3.00269290007625e-06	LOC109064486	_	molecular_function:phosphotransferase activity, alcohol group as acceptor(GO:0016773);biological_process:phosphorylation(GO:0016310);molecular_function:uridine kinase activity(GO:0004849);molecular_function:ATP binding(GO:0005524);molecular_function:signal transducer activity(GO:0004871);;molecular_function:G-protein beta/gamma-subunit complex binding(GO:0031683);molecular_function:GTPase activit…	zona pellucida sperm-binding protein 3-like;
gene19338	-4.21367280805908	6.83817904300275	2.27250253260914e-08	3.00916034116113e-06	LOC109103807	K08171	biological_process:transmembrane transport(GO:0055085);cellular_component:integral component of membrane(GO:0016021);molecular_function:transporter activity(GO:0005215)	glucose-6-phosphate exchanger SLC37A4-like%2C transcript variant X1;glucose-6-phosphate exchanger SLC37A4-like%2C transcript variant X2;
gene57239	5.75597250419651	3.35814566156943	2.35265281393452e-08	3.10564738949041e-06	LOC109076853	_	_	uncharacterized LOC109076853%2C transcript variant X1;uncharacterized LOC109076853%2C transcript variant X2;
gene1322	-4.18465493395864	7.19590027392025	2.39247089237477e-08	3.14846215768752e-06	LOC109097182	K15103	biological_process:mitochondrial transport(GO:0006839);biological_process:response to chemical(GO:0042221);cellular_component:integral component of membrane(GO:0016021);cellular_component:mitochondrial membrane(GO:0031966)	mitochondrial uncoupling protein 3-like;
gene41293	4.22150984243854	6.97815125296353	2.41176062686545e-08	3.16408152640889e-06	LOC109059218	_	_	polyadenylate-binding protein 2-B-like%2C transcript variant X2;polyadenylate-binding protein 2-B-like%2C transcript variant X1;
gene2129	4.28852773125795	5.9958848334938	2.43123513022041e-08	3.17984673258705e-06	LOC109106003	K13126	_	embryonic polyadenylate-binding protein-like;
gene35247	9.61535610739346	2.67836351155831	2.51401100543874e-08	3.27805508409471e-06	LOC109052484	_	_	zona pellucida sperm-binding protein 3-like;
gene48437	-4.15417078776507	7.97441608051921	2.52449749941178e-08	3.28169281646096e-06	LOC109067125	_	_	diablo homolog%2C mitochondrial-like;
gene42630	-4.34031425649358	5.00436835716769	2.54938027480391e-08	3.303965840641e-06	LOC109060687	K17231	_	iodotyrosine deiodinase 1-like;
gene22893	4.87316033655976	4.00384351803611	2.56481759338342e-08	3.31389977414189e-06	LOC109107809	_	_	avidin-like;
gene22331	4.30565489455624	5.93307413258164	2.59395417653485e-08	3.33647778202173e-06	LOC109107540	K00515	_	beta%2Cbeta-carotene 15%2C15'-dioxygenase-like;
gene6676	-4.22232029409799	6.28700740596257	2.59794226659603e-08	3.33647778202173e-06	LOC109088095	K09542	_	alpha-crystallin B chain-like;
gene47716	4.44394929498187	5.04375233677785	2.64083765939727e-08	3.38138246610753e-06	LOC109066332	_	_	inositol 1%2C4%2C5-trisphosphate receptor-interacting protein-like;
gene67759	-4.32913644860187	5.03573399392888	2.85174002908482e-08	3.64049375329697e-06	LOC109088492	K13883	_	RILP-like protein 1;
gene45925	9.59248513455306	2.65742831813636	3.01324193527839e-08	3.82376814394048e-06	LOC109064319	_	molecular_function:phosphotransferase activity, alcohol group as acceptor(GO:0016773);biological_process:phosphorylation(GO:0016310);molecular_function:uridine kinase activity(GO:0004849);molecular_function:ATP binding(GO:0005524);molecular_function:signal transducer activity(GO:0004871);;molecular_function:G-protein beta/gamma-subunit complex binding(GO:0031683);molecular_function:GTPase activit…	serine-rich adhesin for platelets-like;
gene5204	-5.90219897461915	2.4790728920764	3.01324193527839e-08	3.82376814394048e-06	LOC109073656	_	molecular_function:transferase activity(GO:0016740)	dolichyl-diphosphooligosaccharide--protein glycosyltransferase subunit 4;
gene24261	-9.26561944387437	2.06811152761226	3.22963554697572e-08	4.08620772854453e-06	LOC109109069	_	_	UPF0676 protein C1494.01-like;
gene3618	4.61956976044319	4.32351552621324	3.32435069173056e-08	4.19359955011857e-06	LOC109056392	K16065	molecular_function:zinc ion binding(GO:0008270);molecular_function:nucleic acid binding(GO:0003676);molecular_function:SUMO transferase activity(GO:0019789)	E3 SUMO-protein ligase PIAS4-like;
gene24087	-4.22560501809223	5.53890831420994	3.37942721287565e-08	4.2505019912269e-06	LOC109108959	_	_	Krueppel-like factor 9;
gene33623	-4.43771416994265	4.25195236678641	3.42239516970149e-08	4.28385761062627e-06	hal	K01745	_	histidine ammonia-lyase;
gene58841	-4.10187414550134	8.33068685959018	3.42604119617139e-08	4.28385761062627e-06	LOC109078625	_	_	cerebellin-2-like;
gene18783	-4.18944968530224	5.8657844227481	3.46422564850442e-08	4.31893722809741e-06	LOC109103161	_	_	cytochrome P450 2M1-like;
gene68036	-4.79815544053399	3.34631405674544	3.48251855686436e-08	4.32908531275751e-06	LOC109088807	K09632	biological_process:proteolysis(GO:0006508);molecular_function:serine-type endopeptidase activity(GO:0004252)	chymotrypsin-like protease CTRL-1;
gene60628	-4.25415463482763	5.22858410184981	3.5459903849484e-08	4.39517261725087e-06	LOC109080638	_	molecular_function:phosphotransferase activity, alcohol group as acceptor(GO:0016773);biological_process:phosphorylation(GO:0016310);molecular_function:uridine kinase activity(GO:0004849);molecular_function:ATP binding(GO:0005524);molecular_function:signal transducer activity(GO:0004871);;molecular_function:G-protein beta/gamma-subunit complex binding(GO:0031683);molecular_function:GTPase activit…	heat shock protein 30-like;
gene1334	4.29815495144136	5.55844009064762	3.59333304181884e-08	4.4409430213644e-06	LOC109097245	_	molecular_function:phosphotransferase activity, alcohol group as acceptor(GO:0016773);biological_process:phosphorylation(GO:0016310);molecular_function:uridine kinase activity(GO:0004849);molecular_function:ATP binding(GO:0005524)	uncharacterized LOC109097245%2C transcript variant X1;uncharacterized LOC109097245%2C transcript variant X2;
gene24325	-4.42239409116014	4.15836041491033	3.6238790073587e-08	4.46575009005087e-06	LOC109109756	K00830	biological_process:metabolic process(GO:0008152);molecular_function:pyridoxal phosphate binding(GO:0030170);molecular_function:transaminase activity(GO:0008483)	serine--pyruvate aminotransferase%2C mitochondrial-like;
gene3630	-4.0863136525614	8.73409799088465	3.64710273666454e-08	4.48141690161103e-06	LOC109056470	K04694	_	suppressor of cytokine signaling 1-like;
gene41014	-4.22143696945967	5.42105477857735	3.66246042597332e-08	4.48735596674283e-06	LOC109058900	K09571	molecular_function:phosphotransferase activity, alcohol group as acceptor(GO:0016773);biological_process:phosphorylation(GO:0016310);molecular_function:uridine kinase activity(GO:0004849);molecular_function:ATP binding(GO:0005524);molecular_function:signal transducer activity(GO:0004871);;molecular_function:G-protein beta/gamma-subunit complex binding(GO:0031683);molecular_function:GTPase activit…	peptidyl-prolyl cis-trans isomerase FKBP5-like;
gene34533	-4.22914029467425	5.30480833438572	3.6901181942066e-08	4.50828823967281e-06	LOC109051696	_	_	fatty acid-binding protein%2C liver-like;
gene35991	-4.59165604710599	3.95716709632641	3.72967570597147e-08	4.54092936268941e-06	LOC109053310	_	_	solute carrier organic anion transporter family member 2A1-like;
gene47005	-4.41554328009298	4.1517166707815	3.73813548080112e-08	4.54092936268941e-06	LOC109065585	K01320	_	coagulation factor VII-like;
gene33983	-4.49170552739615	4.05415599716713	3.86221508221217e-08	4.67832746236825e-06	LOC109051051	K01291	biological_process:proteolysis(GO:0006508);molecular_function:metallocarboxypeptidase activity(GO:0004181);molecular_function:zinc ion binding(GO:0008270);biological_process:response to chemical(GO:0042221)	carboxypeptidase B-like;
gene1331	-4.05497067476351	12.5889551193352	3.98765502531024e-08	4.81659022575575e-06	LOC109097171	K15103	biological_process:mitochondrial transport(GO:0006839);biological_process:response to chemical(GO:0042221);cellular_component:integral component of membrane(GO:0016021);cellular_component:mitochondrial membrane(GO:0031966)	mitochondrial uncoupling protein 2-like;
gene37244	4.26550541209275	5.52788113785096	4.38431591969291e-08	5.28074751931825e-06	cunh1orf168	_	_	chromosome unknown C1orf168 homolog%2C transcript variant X1;chromosome unknown C1orf168 homolog%2C transcript variant X2;chromosome unknown C1orf168 homolog%2C transcript variant X3;
gene20116	-4.06441869500587	7.89908492050229	4.50427710968376e-08	5.40995401134355e-06	LOC109104657	K13826	biological_process:oxygen transport(GO:0015671);molecular_function:oxygen transporter activity(GO:0005344);cellular_component:hemoglobin complex(GO:0005833);molecular_function:iron ion binding(GO:0005506);molecular_function:heme binding(GO:0020037);molecular_function:oxygen binding(GO:0019825)	hemoglobin subunit alpha;
gene40057	-4.70923028127939	3.5828291131276	4.55856753365389e-08	5.45978096909928e-06	LOC109057859	K01185	_	lysozyme C-like;
gene64690	-4.06216616054266	7.73457393588554	4.58468253875564e-08	5.47567770553118e-06	LOC109085129	K06721	_	asialoglycoprotein receptor 1-like;
gene49313	6.16647896377018	2.85912942888694	4.65333116083942e-08	5.54214340882322e-06	LOC109068085	_	molecular_function:phosphotransferase activity, alcohol group as acceptor(GO:0016773);biological_process:phosphorylation(GO:0016310);molecular_function:uridine kinase activity(GO:0004849);molecular_function:ATP binding(GO:0005524);molecular_function:signal transducer activity(GO:0004871);;molecular_function:G-protein beta/gamma-subunit complex binding(GO:0031683);molecular_function:GTPase activit…	uncharacterized LOC109068085%2C transcript variant X1;uncharacterized LOC109068085%2C transcript variant X2;
gene21380	-4.32694624924081	4.35823973256691	4.73919900985934e-08	5.62261023594003e-06	LOC109105910	K15310	_	tumor protein p53-inducible nuclear protein 1-like;
gene48882	-4.07770610880275	7.06887897801716	4.74726695656084e-08	5.62261023594003e-06	upp2	K00757	molecular_function:phosphotransferase activity, alcohol group as acceptor(GO:0016773);biological_process:phosphorylation(GO:0016310);molecular_function:uridine kinase activity(GO:0004849);molecular_function:ATP binding(GO:0005524);molecular_function:signal transducer activity(GO:0004871);;molecular_function:G-protein beta/gamma-subunit complex binding(GO:0031683);molecular_function:GTPase activit…	uridine phosphorylase 2;
gene27287	-4.03391391505986	9.16333276255636	4.89052440825779e-08	5.77623766535445e-06	LOC109112641	_	_	apolipoprotein B-100-like;
gene46603	-4.03393825221557	8.82001293630077	4.97293729251274e-08	5.85735083641321e-06	LOC109065107	_	_	alpha-2-HS-glycoprotein-like;
gene41424	6.1463239330185	2.84073921894139	5.04120701115845e-08	5.92140453283124e-06	LOC109059359	_	_	ribonucleoprotein PTB-binding 1-like;
gene63174	-4.07350954781286	6.71609816229618	5.09053136923269e-08	5.9629141901468e-06	LOC109083469	_	molecular_function:phosphotransferase activity, alcohol group as acceptor(GO:0016773);biological_process:phosphorylation(GO:0016310);molecular_function:uridine kinase activity(GO:0004849);molecular_function:ATP binding(GO:0005524);molecular_function:signal transducer activity(GO:0004871);;molecular_function:G-protein beta/gamma-subunit complex binding(GO:0031683);molecular_function:GTPase activit…	growth hormone receptor-like;
gene19062	-4.1070837501187	5.98623006761878	5.81583984541546e-08	6.793856967913e-06	LOC109103359	K03910	_	alpha-2-macroglobulin-like;
gene24351	-6.31318078767564	1.97497657656862	5.90432711011353e-08	6.87837976286942e-06	LOC109109128	_	_	uncharacterized LOC109109128;
gene34461	-4.10998788656142	5.60860414595444	6.06666402457835e-08	7.04824034550331e-06	LOC109051642	K01027	_	succinyl-CoA:3-ketoacid coenzyme A transferase 1%2C mitochondrial-like;
gene41599	4.08585934142705	6.39568553406885	6.39473891986088e-08	7.39406093298808e-06	LOC109059553	_	molecular_function:phosphotransferase activity, alcohol group as acceptor(GO:0016773);biological_process:phosphorylation(GO:0016310);molecular_function:uridine kinase activity(GO:0004849);molecular_function:ATP binding(GO:0005524);molecular_function:signal transducer activity(GO:0004871);;molecular_function:G-protein beta/gamma-subunit complex binding(GO:0031683);molecular_function:GTPase activit…	coiled-coil domain-containing protein 146-like%2C transcript variant X2;coiled-coil domain-containing protein 146-like%2C transcript variant X1;
gene5128	-4.28701486451334	4.38445157407404	6.39900671765233e-08	7.39406093298808e-06	LOC109070374	K05664	molecular_function:ATPase activity, coupled to transmembrane movement of substances(GO:0042626);biological_process:transmembrane transport(GO:0055085);molecular_function:ATP binding(GO:0005524);cellular_component:integral component of membrane(GO:0016021)	bile salt export pump-like;
gene49642	-9.15477563392521	1.95499244990443	6.69157072479532e-08	7.71122142064386e-06	LOC109068439	_	_	uncharacterized LOC109068439;
gene38649	4.38254574789982	4.50116096018766	6.89169469389814e-08	7.92043337893339e-06	LOC109056297	K00814	_	alanine aminotransferase 2-like;
gene23899	-3.98406717093983	8.2011399924015	7.05646922379101e-08	8.0880036226882e-06	miox	K00469	cellular_component:cytoplasm(GO:0005737);molecular_function:ferric iron binding(GO:0008199);biological_process:inositol catabolic process(GO:0019310);molecular_function:inositol oxygenase activity(GO:0050113);biological_process:oxidation-reduction process(GO:0055114)	myo-inositol oxygenase;
gene61796	9.43427266291525	2.51305681739156	7.10862774480722e-08	8.12594288962708e-06	LOC109081940	K07604	_	keratin%2C type I cytoskeletal 18-like;
gene42097	4.69618469302278	3.84031242817872	7.50830563545216e-08	8.55986993808581e-06	LOC109060115	K13197	_	insulin-like growth factor 2 mRNA-binding protein 3;
gene23400	-6.25439255803625	1.91604273528583	7.59583703895684e-08	8.63656799112112e-06	LOC109108170	_	biological_process:regulation of transcription, DNA-templated(GO:0006355);molecular_function:DNA binding(GO:0003677);molecular_function:ATP binding(GO:0005524);molecular_function:sequence-specific DNA binding transcription factor activity(GO:0003700);cellular_component:nucleus(GO:0005634)	ATPase inhibitor B%2C mitochondrial-like;
gene59285	-4.01090868131529	6.68940144711647	7.95860129314563e-08	9.02496920045594e-06	LOC109079168	K15118	_	solute carrier family 25 member 38-A%2C transcript variant X3;solute carrier family 25 member 38-A%2C transcript variant X4;solute carrier family 25 member 38-A%2C transcript variant X2;solute carrier family 25 member 38-A%2C transcript variant X1;
gene27732	4.12371626012046	5.67932386179656	8.06610127252459e-08	9.12261077076667e-06	LOC109113204	_	_	uncharacterized LOC109113204;
gene29934	-4.29380795268585	4.033895110211	8.11645399498545e-08	9.15527421794152e-06	LOC109046528	K03728	_	nuclear receptor subfamily 1 group D member 1-like;
gene11457	-3.95047532659244	9.10423306272424	8.13811170536125e-08	9.15548303148267e-06	LOC109095285	_	biological_process:exocrine pancreas development(GO:0031017);biological_process:cell fate specification(GO:0001708);biological_process:cell proliferation(GO:0008283)	pancreatic progenitor cell differentiation and proliferation factor A%2C transcript variant X1;pancreatic progenitor cell differentiation and proliferation factor A%2C transcript variant X2;
gene21753	-4.13553976624454	5.00744096884191	8.47616438572946e-08	9.5107025547035e-06	LOC109106607	_	_	nuclear receptor coactivator 7-like;
gene25259	-3.94543508375479	8.16109124313635	8.87113757484688e-08	9.92775758310555e-06	tat	K00815	_	tyrosine aminotransferase;
gene34498	5.53145557898377	3.15159723613698	8.92093303023489e-08	9.93691499012804e-06	LOC109051624	_	_	agouti-related protein-like;
gene67846	5.12762944750286	3.31017011378061	8.9259309564685e-08	9.93691499012804e-06	LOC109088564	K12558	_	myosin-binding protein C%2C fast-type-like;
gene40596	-5.43382685562048	2.57253506749013	8.99553043110053e-08	9.98831839899126e-06	LOC109058398	_	_	ladderlectin-like;
gene34099	4.08276115677446	5.76444510249479	9.39884348828131e-08	1.04090360689179e-05	LOC109051123	_	molecular_function:phosphotransferase activity, alcohol group as acceptor(GO:0016773);biological_process:phosphorylation(GO:0016310);molecular_function:uridine kinase activity(GO:0004849);molecular_function:ATP binding(GO:0005524);molecular_function:signal transducer activity(GO:0004871);;molecular_function:G-protein beta/gamma-subunit complex binding(GO:0031683);molecular_function:GTPase activit…	tripartite motif-containing protein 35-like;
gene61203	-4.1294706761491	4.80214221271446	9.483125562777e-08	1.04751685944478e-05	LOC109081283	_	_	apolipoprotein F-like;
gene37094	-4.10278874223813	4.89964231577452	9.53817147415431e-08	1.05087481993538e-05	LOC109054570	K01081	_	cytosolic purine 5'-nucleotidase-like;
gene10074	-4.22603513892657	4.38772791298884	9.66131005516626e-08	1.0616982941551e-05	LOC109093627	_	_	retinol-binding protein 2-like;
gene43627	-4.00686140459878	6.01574226831233	1.00232143549707e-07	1.09863705312915e-05	LOC109061821	K14361	_	uncharacterized LOC109061821;
gene23111	4.37740293408991	4.37602212991563	1.01578675533196e-07	1.10833779522995e-05	LOC109108393	K04712	_	sphingolipid delta(4)-desaturase/C4-monooxygenase DES2-like;
gene33712	-4.86134674626428	2.99240628474499	1.01637055662768e-07	1.10833779522995e-05	LOC109050683	K08779	_	carboxypeptidase A1-like%2C transcript variant X1;carboxypeptidase A1-like%2C transcript variant X2;carboxypeptidase A1-like%2C transcript variant X3;
gene60140	-4.59581981906443	3.31846090804672	1.03771288361436e-07	1.12872453907012e-05	LOC109080104	K08035	molecular_function:phosphotransferase activity, alcohol group as acceptor(GO:0016773);biological_process:phosphorylation(GO:0016310);molecular_function:uridine kinase activity(GO:0004849);molecular_function:ATP binding(GO:0005524);molecular_function:signal transducer activity(GO:0004871);;molecular_function:G-protein beta/gamma-subunit complex binding(GO:0031683);molecular_function:GTPase activit…	forkhead box protein A2-like;
gene13302	-4.20838690570225	4.30876732430155	1.04447941523264e-07	1.13319372281652e-05	LOC109097175	K01312	_	cationic trypsin-like;
gene41136	-3.8999135718498	10.1443509265824	1.05178482591563e-07	1.13822338597438e-05	LOC109059043	_	_	antihemorrhagic factor cHLP-B-like;
gene12467	-4.61067148337883	3.16200577575315	1.0639909732797e-07	1.14851764857468e-05	LOC109096535	K08035	molecular_function:phosphotransferase activity, alcohol group as acceptor(GO:0016773);biological_process:phosphorylation(GO:0016310);molecular_function:uridine kinase activity(GO:0004849);molecular_function:ATP binding(GO:0005524);molecular_function:signal transducer activity(GO:0004871);;molecular_function:G-protein beta/gamma-subunit complex binding(GO:0031683);molecular_function:GTPase activit…	forkhead box protein A2%2C transcript variant X3;forkhead box protein A2%2C transcript variant X2;forkhead box protein A2%2C transcript variant X1;
gene14003	-4.62945022239846	2.98691232322773	1.08555328054426e-07	1.16883385797592e-05	LOC109097992	_	_	guanine nucleotide exchange factor DBS-like;
gene14162	4.19314014526389	4.9660458745945	1.10721332761101e-07	1.18915269175512e-05	LOC109097690	K02128	_	ATP synthase F(0) complex subunit C2%2C mitochondrial-like;
gene64638	4.20929682392559	4.82542451114054	1.11471580226829e-07	1.19420232103305e-05	LOC109085074	K18761	_	nanos homolog 3-like;
gene54255	-3.90284861457351	8.0054738186241	1.16971856103073e-07	1.24998646629645e-05	LOC109073557	_	_	haptoglobin-like%2C transcript variant X2;haptoglobin-like%2C transcript variant X1;
gene674	-4.10113936546461	4.81724873509749	1.18003821926563e-07	1.2578617398262e-05	LOC109092535	K13576	molecular_function:phosphotransferase activity, alcohol group as acceptor(GO:0016773);biological_process:phosphorylation(GO:0016310);molecular_function:uridine kinase activity(GO:0004849);molecular_function:ATP binding(GO:0005524)	sodium-coupled neutral amino acid transporter 3-like;
gene8544	-4.09229083309395	4.80880423220683	1.22782478038658e-07	1.30553598469135e-05	LOC109092106	_	_	DBH-like monooxygenase protein 2 homolog;
gene31017	4.15177635806099	4.85209914328795	1.27774727308217e-07	1.35523851317606e-05	LOC109047386	K04138	_	alpha-2A adrenergic receptor-like;
gene46407	-3.87413400672319	8.88842222589104	1.31503549791758e-07	1.39132713548907e-05	LOC109064890	K00830	_	serine--pyruvate aminotransferase%2C mitochondrial-like;
gene45510	-3.92714869293816	6.30073244850918	1.33143707632991e-07	1.40519341734046e-05	LOC109063875	K12473	_	low-density lipoprotein receptor-like;
gene48595	4.47677030399584	3.84798746589744	1.3900853090177e-07	1.46346808409621e-05	LOC109067288	_	biological_process:proteasome assembly(GO:0043248);molecular_function:endopeptidase activator activity(GO:0061133);biological_process:positive regulation of endopeptidase activity(GO:0010950);cellular_component:proteasome complex(GO:0000502)	proteasomal ubiquitin receptor ADRM1-like%2C transcript variant X3;proteasomal ubiquitin receptor ADRM1-like%2C transcript variant X1;proteasomal ubiquitin receptor ADRM1-like%2C transcript variant X4;proteasomal ubiquitin receptor ADRM1-like%2C transcript variant X2;
gene34784	-3.87640898617197	7.87238264157538	1.39636927264393e-07	1.46646288293083e-05	LOC109051970	K00453	molecular_function:tryptophan 2,3-dioxygenase activity(GO:0004833);molecular_function:iron ion binding(GO:0005506);biological_process:tryptophan catabolic process to kynurenine(GO:0019441);biological_process:oxidation-reduction process(GO:0055114)	tryptophan 2%2C3-dioxygenase A-like;
gene20019	4.31853216703301	4.32172748087776	1.42635740820346e-07	1.49427585186681e-05	LOC109105546	_	_	homeobox protein SAX-1-like;
gene27138	-3.83840933421428	12.1890896983809	1.51702109904675e-07	1.58052201920469e-05	LOC109112540	K04525	_	alpha-1-antitrypsin homolog;
gene51252	5.96258483786653	2.67374940563307	1.51980399613941e-07	1.58052201920469e-05	LOC109070228	_	_	whey acidic protein-like;
gene9349	5.96258483786653	2.67374940563307	1.51980399613941e-07	1.58052201920469e-05	LOC109092625	_	_	uncharacterized LOC109092625;
gene51065	4.04293528215499	5.37199836649739	1.52433725917162e-07	1.58137936877274e-05	LOC109070017	_	_	protein brambleberry-like%2C transcript variant X3;protein brambleberry-like%2C transcript variant X2;protein brambleberry-like%2C transcript variant X1;
gene29141	-3.84311849262895	9.00356642575012	1.57086144127608e-07	1.6256890809012e-05	LOC109045681	_	_	vitelline membrane outer layer protein 1 homolog;
gene44573	-3.93285658927524	5.68489022972798	1.58932009649044e-07	1.64080944973751e-05	LOC109062858	_	_	insulin-like growth factor-binding protein 1;
gene10525	-4.18724104073128	4.08476027261925	1.61457354458615e-07	1.66279834817299e-05	LOC109094192	K00814	_	alanine aminotransferase 2-like;
gene44788	-3.83847917851839	8.95407940975941	1.61841858082413e-07	1.66279834817299e-05	LOC109063083	K01596	biological_process:gluconeogenesis(GO:0006094);molecular_function:GTP binding(GO:0005525);molecular_function:kinase activity(GO:0016301);biological_process:phosphorylation(GO:0016310);molecular_function:phosphoenolpyruvate carboxykinase (GTP) activity(GO:0004613);biological_process:response to glucose(GO:0009749)	phosphoenolpyruvate carboxykinase%2C cytosolic [GTP]-like;
gene28873	9.29954751278659	2.39074839389428	1.63030025482949e-07	1.66298426472296e-05	LOC109045583	_	molecular_function:phosphotransferase activity, alcohol group as acceptor(GO:0016773);biological_process:phosphorylation(GO:0016310);molecular_function:uridine kinase activity(GO:0004849);molecular_function:ATP binding(GO:0005524);molecular_function:signal transducer activity(GO:0004871);;molecular_function:G-protein beta/gamma-subunit complex binding(GO:0031683);molecular_function:GTPase activit…	zona pellucida sperm-binding protein 3-like;
gene64328	9.29954751278659	2.39074839389428	1.63030025482949e-07	1.66298426472296e-05	LOC109084734	_	molecular_function:DNA binding(GO:0003677);molecular_function:DNA-directed DNA polymerase activity(GO:0003887)	DNA nucleotidylexotransferase-like;
gene63358	-5.60621845725321	2.18215382770728	1.63030025482949e-07	1.66298426472296e-05	LOC109083671	K17854	_	cytochrome P450 2K4-like;
gene38775	4.76571394420647	3.35992663231725	1.69816153690458e-07	1.72807187614648e-05	LOC109056444	K15009	_	SH3 and multiple ankyrin repeat domains protein 1-like;
gene19316	-3.82571514359071	9.37475976764947	1.71330779834562e-07	1.73933375966334e-05	LOC109103799	K04379	_	proto-oncogene c-Fos-like;
gene55253	-4.00924467347069	4.84933655612876	1.74195531361525e-07	1.76098393220351e-05	LOC109074665	_	_	protein HP-25 homolog 2-like;
gene29376	5.41338621857673	3.04370514916377	1.74289417747053e-07	1.76098393220351e-05	LOC109045894	_	_	ankyrin repeat domain-containing protein SOWAHB-like;
gene25232	9.28535632124338	2.37789944253983	1.81761897569775e-07	1.82172519654649e-05	LOC109110596	_	molecular_function:RNA binding(GO:0003723);molecular_function:5-formyltetrahydrofolate cyclo-ligase activity(GO:0030272);biological_process:folic acid-containing compound biosynthetic process(GO:0009396);molecular_function:ATP binding(GO:0005524)	methenyltetrahydrofolate synthase domain-containing protein-like;
gene28101	9.27102414892943	2.36492954689383	1.81761897569775e-07	1.82172519654649e-05	LOC109044854	K09228	molecular_function:phosphotransferase activity, alcohol group as acceptor(GO:0016773);biological_process:phosphorylation(GO:0016310);molecular_function:uridine kinase activity(GO:0004849);molecular_function:ATP binding(GO:0005524);molecular_function:signal transducer activity(GO:0004871);;molecular_function:G-protein beta/gamma-subunit complex binding(GO:0031683);molecular_function:GTPase activit…	gastrula zinc finger protein XlCGF7.1-like;
gene49720	-3.90035156428548	5.88067266164071	1.81919243140991e-07	1.82172519654649e-05	LOC109068531	K11160	biological_process:glycerol metabolic process(GO:0006071);cellular_component:endoplasmic reticulum membrane(GO:0005789);biological_process:lipid metabolic process(GO:0006629);molecular_function:diacylglycerol O-acyltransferase activity(GO:0004144);cellular_component:integral component of membrane(GO:0016021)	diacylglycerol O-acyltransferase 2;
gene3741	-3.82473099875209	8.53910690309857	1.82010163171069e-07	1.82172519654649e-05	LOC109057327	K18588	_	coenzyme Q-binding protein COQ10 homolog%2C mitochondrial;
gene34610	-3.83282330783746	7.62745763135649	1.89294559201615e-07	1.89019705274905e-05	LOC109051778	_	_	fetuin-B-like%2C transcript variant X1;fetuin-B-like%2C transcript variant X2;
gene54236	-3.80082228202541	11.3334694476508	1.91309558174118e-07	1.9058544255673e-05	LOC109073536	K01623	_	fructose-bisphosphate aldolase B-like;
gene65192	4.42120953655993	3.79716206363995	1.92682466406435e-07	1.91505711017193e-05	LOC109085664	_	_	sperm acrosome membrane-associated protein 4-like;
gene13838	3.84241181411215	7.52002497964219	1.95821472905639e-07	1.94172929343038e-05	LOC109097874	K05868	_	G2/mitotic-specific cyclin-B1-like;
gene37149	-3.85771116809248	6.38664915949009	1.99268759357646e-07	1.97063659100606e-05	LOC109054613	K01623	_	fructose-bisphosphate aldolase B-like;
gene55927	5.91572556567097	2.63135561027423	1.99661102142365e-07	1.97063659100606e-05	LOC109075413	_	_	granulins-like;
gene65501	9.25654816659971	2.35183636419473	2.0288806909627e-07	1.99584859764829e-05	LOC109086019	_	_	uncharacterized LOC109086019;
gene10978	-3.83165698327152	6.94493438209865	2.03151717101964e-07	1.99584859764829e-05	LOC109094640	K00453	molecular_function:tryptophan 2,3-dioxygenase activity(GO:0004833);molecular_function:iron ion binding(GO:0005506);biological_process:tryptophan catabolic process to kynurenine(GO:0019441);biological_process:oxidation-reduction process(GO:0055114)	tryptophan 2%2C3-dioxygenase A-like;
gene1511	-4.47038490770912	3.19585452789762	2.13066613458869e-07	2.08844465854236e-05	LOC109099023	K08036	_	hepatocyte nuclear factor 1-alpha-like;
gene27145	-3.78197818249138	11.8436998978153	2.14176550093597e-07	2.09450911534192e-05	LOC109112546	K04525	_	alpha-1-antitrypsin homolog;
gene45250	3.96690449644231	5.3511598855081	2.16330639304322e-07	2.11073359237018e-05	LOC109063587	_	_	very low-density lipoprotein receptor-like;
gene34217	5.90376901086035	2.62055129104044	2.19039472764118e-07	2.12742711610853e-05	LOC109051345	_	cellular_component:extracellular region(GO:0005576);molecular_function:hormone activity(GO:0005179);biological_process:vasodilation(GO:0042311)	calcitonin gene-related peptide-like%2C transcript variant X4;calcitonin gene-related peptide-like%2C transcript variant X1;calcitonin gene-related peptide-like%2C transcript variant X2;calcitonin gene-related peptide-like%2C transcript variant X3;
gene40063	5.90376901086035	2.62055129104044	2.19039472764118e-07	2.12742711610853e-05	LOC109057878	_	_	zinc transporter ZIP12-like;
gene11176	-3.83224617667941	6.74890069631753	2.24019848771988e-07	2.16808278527316e-05	LOC109095079	K17508	molecular_function:metal ion binding(GO:0046872);molecular_function:phosphoprotein phosphatase activity(GO:0004721)	protein phosphatase PTC7 homolog;
gene52259	-3.84644451794141	6.35194073510308	2.24242344459277e-07	2.16808278527316e-05	LOC109071345	K00814	_	alanine aminotransferase 2-like;
gene18701	-5.55476890918293	2.13086968420371	2.2674621943061e-07	2.18733151676071e-05	LOC109103504	_	_	A-kinase anchor protein 2-like;
gene66621	-3.81520184261159	7.09541011059479	2.28266622704306e-07	2.19702759793819e-05	LOC109087249	K01084	molecular_function:phosphotransferase activity, alcohol group as acceptor(GO:0016773);biological_process:phosphorylation(GO:0016310);molecular_function:uridine kinase activity(GO:0004849);molecular_function:ATP binding(GO:0005524);molecular_function:signal transducer activity(GO:0004871);;molecular_function:G-protein beta/gamma-subunit complex binding(GO:0031683);molecular_function:GTPase activit…	glucose-6-phosphatase-like%2C transcript variant X1;glucose-6-phosphatase-like%2C transcript variant X2;
gene58442	5.36876197304598	3.00306234760213	2.3081719232555e-07	2.21657284828307e-05	LOC109078176	K13577	_	mitochondrial dicarboxylate carrier-like;
gene36743	3.92076682230045	5.72750604191336	2.32289623835539e-07	2.22569999575275e-05	LOC109054193	_	_	snRNA-activating protein complex subunit 1-like;
gene47084	-3.76305606369018	9.87615894306384	2.43162529945032e-07	2.32465559457316e-05	LOC109065643	K18271	molecular_function:phosphotransferase activity, alcohol group as acceptor(GO:0016773);biological_process:phosphorylation(GO:0016310);molecular_function:uridine kinase activity(GO:0004849);molecular_function:ATP binding(GO:0005524);molecular_function:signal transducer activity(GO:0004871);;molecular_function:G-protein beta/gamma-subunit complex binding(GO:0031683);molecular_function:GTPase activit…	retinol-binding protein 4-A-like;
gene34526	-3.75869685288835	11.7073177829323	2.46810088985713e-07	2.35424800317065e-05	LOC109051680	_	_	fatty acid-binding protein 10-A%2C liver basic;
gene468	-3.92795063386872	5.08130565690446	2.52183964985723e-07	2.40013837032617e-05	foxa1	K09387	molecular_function:phosphotransferase activity, alcohol group as acceptor(GO:0016773);biological_process:phosphorylation(GO:0016310);molecular_function:uridine kinase activity(GO:0004849);molecular_function:ATP binding(GO:0005524)	forkhead box A1%2C transcript variant X2;forkhead box A1%2C transcript variant X1;
gene16191	-4.43052446836743	3.15700787064192	2.68735308274508e-07	2.55196794525801e-05	LOC109100432	K06521	molecular_function:phosphotransferase activity, alcohol group as acceptor(GO:0016773);biological_process:phosphorylation(GO:0016310);molecular_function:uridine kinase activity(GO:0004849);molecular_function:ATP binding(GO:0005524);molecular_function:signal transducer activity(GO:0004871);;molecular_function:G-protein beta/gamma-subunit complex binding(GO:0031683);molecular_function:GTPase activit…	semaphorin-4G-like;
gene820	-3.7903148834918	6.96112203494922	2.71994924182126e-07	2.57718212828388e-05	LOC109093434	_	_	microfibril-associated glycoprotein 4-like;
gene38289	-3.78499971700802	7.03838685232601	2.75607743405521e-07	2.60562371692342e-05	LOC109055886	_	_	saxitoxin and tetrodotoxin-binding protein 2-like%2C transcript variant X2;saxitoxin and tetrodotoxin-binding protein 2-like%2C transcript variant X1;saxitoxin and tetrodotoxin-binding protein 2-like%2C transcript variant X3;
gene58981	4.26861594504261	4.00018383961786	2.78381879744334e-07	2.62602800631391e-05	LOC109078787	_	_	neuropeptide FF receptor 2-like;
gene17687	9.19714646584365	2.29818142731121	2.84278909134897e-07	2.66984231887527e-05	LOC109101746	K17271	cellular_component:integral component of membrane(GO:0016021);biological_process:myelination(GO:0042552)	myelin proteolipid protein-like;
gene41784	9.19714646584365	2.29818142731121	2.84278909134897e-07	2.66984231887527e-05	LOC109059759	_	_	vitelline membrane outer layer protein 1-like;
gene46006	4.93411704815111	3.13378556511458	2.87046755759204e-07	2.68991199385955e-05	LOC109064441	_	_	immunoglobulin-like domain-containing receptor 1;
gene26647	-3.83214641548891	5.61030659543162	3.00584368836742e-07	2.81059568387303e-05	LOC109111736	K08760	biological_process:lipid transport(GO:0006869);cellular_component:extracellular region(GO:0005576);biological_process:lipoprotein metabolic process(GO:0042157);molecular_function:lipid binding(GO:0008289)	apolipoprotein A-IV-like;
gene37786	-3.85587895157178	5.52819513914994	3.05216980259917e-07	2.84050646402261e-05	LOC109055329	K15124	cellular_component:mitochondrial inner membrane(GO:0005743);biological_process:transmembrane transport(GO:0055085);cellular_component:integral component of membrane(GO:0016021)	solute carrier family 25 member 48;
gene55529	-3.74874965311328	7.63123910622725	3.05866845211121e-07	2.84050646402261e-05	LOC109074978	_	molecular_function:phosphotransferase activity, alcohol group as acceptor(GO:0016773);biological_process:phosphorylation(GO:0016310);molecular_function:uridine kinase activity(GO:0004849);molecular_function:ATP binding(GO:0005524);molecular_function:signal transducer activity(GO:0004871);;molecular_function:G-protein beta/gamma-subunit complex binding(GO:0031683);molecular_function:GTPase activit…	uncharacterized LOC109074978;
gene4167	4.92580954278064	3.12624665050833	3.06447997901028e-07	2.84050646402261e-05	LOC109059735	_	_	major facilitator superfamily domain-containing protein 6-like%2C transcript variant X1;major facilitator superfamily domain-containing protein 6-like%2C transcript variant X2;
gene7601	4.91745392291065	3.11866689040595	3.06447997901028e-07	2.84050646402261e-05	LOC109090833	_	molecular_function:phosphotransferase activity, alcohol group as acceptor(GO:0016773);biological_process:phosphorylation(GO:0016310);molecular_function:uridine kinase activity(GO:0004849);molecular_function:ATP binding(GO:0005524);molecular_function:signal transducer activity(GO:0004871);;molecular_function:G-protein beta/gamma-subunit complex binding(GO:0031683);molecular_function:GTPase activit…	uncharacterized LOC109090833%2C transcript variant X1;uncharacterized LOC109090833%2C transcript variant X3;uncharacterized LOC109090833%2C transcript variant X2;
gene4934	-4.38501719354049	3.26592794445277	3.14059200470965e-07	2.90474103897636e-05	LOC109068730	_	_	palmdelphin-like%2C transcript variant X1;palmdelphin-like%2C transcript variant X2;
gene19775	-3.8614114376842	5.34882284079616	3.20798052858695e-07	2.95645327664572e-05	LOC109104106	_	_	inter-alpha-trypsin inhibitor heavy chain H3-like;
gene38022	4.3308994720624	3.71483589229799	3.21037071881178e-07	2.95645327664572e-05	LOC109055605	_	molecular_function:phosphotransferase activity, alcohol group as acceptor(GO:0016773);biological_process:phosphorylation(GO:0016310);molecular_function:uridine kinase activity(GO:0004849);molecular_function:ATP binding(GO:0005524);molecular_function:signal transducer activity(GO:0004871);;molecular_function:G-protein beta/gamma-subunit complex binding(GO:0031683);molecular_function:GTPase activit…	vertnin-like;
gene11404	-3.74911314956445	6.96807462495926	3.38027970028323e-07	3.09309139298692e-05	LOC109095246	K04402	_	growth arrest and DNA damage-inducible protein GADD45 gamma-like;
gene39866	-3.98957986909392	4.437169844987	3.38466190447617e-07	3.09309139298692e-05	LOC109057669	K07436	_	1%2C25-dihydroxyvitamin D(3) 24-hydroxylase%2C mitochondrial-like;
gene12227	3.90778787782726	5.34444460416904	3.3860019764671e-07	3.09309139298692e-05	slc12a8	K14428	molecular_function:phosphotransferase activity, alcohol group as acceptor(GO:0016773);biological_process:phosphorylation(GO:0016310);molecular_function:uridine kinase activity(GO:0004849);molecular_function:ATP binding(GO:0005524);molecular_function:signal transducer activity(GO:0004871);;molecular_function:G-protein beta/gamma-subunit complex binding(GO:0031683);molecular_function:GTPase activit…	solute carrier family 12 member 8;
gene66187	4.23788768147547	4.11648603890282	3.38776134088112e-07	3.09309139298692e-05	LOC109086771	K09373	molecular_function:zinc ion binding(GO:0008270);biological_process:motor neuron axon guidance(GO:0008045);molecular_function:sequence-specific DNA binding(GO:0043565);molecular_function:transcription corepressor activity(GO:0003714);molecular_function:sequence-specific DNA binding transcription factor activity(GO:0003700);biological_process:negative regulation of transcription, DNA-templated(GO:0…	LIM/homeobox protein Lhx9-like;
gene24492	3.83507840423697	5.85133558136431	3.39706708955769e-07	3.09496039667865e-05	LOC109109195	_	_	lysozyme g-like;
gene30086	-8.83348017991943	1.62954828176789	3.44557793077595e-07	3.12579897473244e-05	LOC109047088	K04548	cellular_component:heterotrimeric G-protein complex(GO:0005834);molecular_function:signal transducer activity(GO:0004871);biological_process:G-protein coupled receptor signaling pathway(GO:0007186)	guanine nucleotide-binding protein G(T) subunit gamma-T1-like%2C transcript variant X1;guanine nucleotide-binding protein G(T) subunit gamma-T1-like%2C transcript variant X2;
gene14169	-5.99188533366986	1.65497532913655	3.44557793077595e-07	3.12579897473244e-05	LOC109098115	K03728	_	nuclear receptor subfamily 1 group D member 1-like;
gene37242	-3.79984718544063	5.88738719326064	3.46764604783885e-07	3.13913996152341e-05	c8b	K03998	biological_process:immune response(GO:0006955);cellular_component:membrane attack complex(GO:0005579)	complement C8 beta chain;
gene31338	-4.06576533098568	4.03937773492249	3.50129700848575e-07	3.15907772559016e-05	LOC109048069	_	_	ceramide-1-phosphate transfer protein-like;
gene61547	-4.22034708728729	3.596575875404	3.50448840049755e-07	3.15907772559016e-05	LOC109081669	_	molecular_function:phosphotransferase activity, alcohol group as acceptor(GO:0016773);biological_process:phosphorylation(GO:0016310);molecular_function:uridine kinase activity(GO:0004849);molecular_function:ATP binding(GO:0005524);molecular_function:signal transducer activity(GO:0004871);;molecular_function:G-protein beta/gamma-subunit complex binding(GO:0031683);molecular_function:GTPase activit…	rho GTPase-activating protein 24-like%2C transcript variant X1;rho GTPase-activating protein 24-like%2C transcript variant X2;rho GTPase-activating protein 24-like%2C transcript variant X4;rho GTPase-activating protein 24-like%2C transcript variant X3;rho GTPase-activating protein 24-like%2C transcript variant X5;
gene60171	3.89910384520263	5.33644409305517	3.53245136187903e-07	3.17756669130376e-05	LOC109080147	K04264	_	thromboxane A2 receptor-like;
gene65884	-4.35972560184683	3.2413542351988	3.70398456026038e-07	3.32485249853436e-05	LOC109086450	_	_	solute carrier organic anion transporter family member 2A1-like;
gene38483	-3.70547340039972	8.27225055898455	3.72630254013601e-07	3.33785898542688e-05	LOC109056109	K03983	_	alpha-2-antiplasmin-like;
gene34210	-3.7121158737582	7.851102394713	3.78809215654632e-07	3.38609378135895e-05	LOC109051198	K10226	molecular_function:phosphotransferase activity, alcohol group as acceptor(GO:0016773);biological_process:phosphorylation(GO:0016310);molecular_function:uridine kinase activity(GO:0004849);molecular_function:ATP binding(GO:0005524);molecular_function:signal transducer activity(GO:0004871);;molecular_function:G-protein beta/gamma-subunit complex binding(GO:0031683);molecular_function:GTPase activit…	fatty acid desaturase 2-like;
gene40198	-3.84268402321232	5.09072825347833	3.82610525674807e-07	3.41291790663649e-05	LOC109058013	K05055	_	interleukin-6 receptor subunit alpha-like%2C transcript variant X4;interleukin-6 receptor subunit alpha-like%2C transcript variant X1;interleukin-6 receptor subunit alpha-like%2C transcript variant X3;interleukin-6 receptor subunit alpha-like%2C transcript variant X2;interleukin-6 receptor subunit alpha-like%2C transcript variant X6;interleukin-6 receptor subunit alpha-like%2C transcript variant …
gene44728	-3.74244405635225	6.54065926428002	3.83782766495499e-07	3.416227473452e-05	LOC109062960	K01344	_	vitamin K-dependent protein C-like;
gene39592	-5.17890096020926	2.31867356822636	3.89060365677728e-07	3.45599080661811e-05	LOC109057343	_	_	complement factor H-like%2C transcript variant X1;complement factor H-like%2C transcript variant X2;
gene54344	3.78564618192642	6.06487529895746	3.94478608436231e-07	3.49683553149771e-05	LOC109073652	_	_	reticulon-4-like%2C transcript variant X4;reticulon-4-like%2C transcript variant X3;reticulon-4-like%2C transcript variant X2;reticulon-4-like%2C transcript variant X1;
gene36259	-3.68002552694462	12.0114185567617	3.96778239916352e-07	3.50992335965839e-05	LOC109053611	K03905	_	fibrinogen gamma chain-like;
gene53457	3.9045753784382	5.08476034892307	4.09866141060231e-07	3.61686529069831e-05	LOC109072689	K11577	_	kinetochore-associated protein 1-like;
gene7808	-3.69978143984041	7.65905536477177	4.10564004103847e-07	3.61686529069831e-05	LOC109091359	_	molecular_function:phosphotransferase activity, alcohol group as acceptor(GO:0016773);biological_process:phosphorylation(GO:0016310);molecular_function:uridine kinase activity(GO:0004849);molecular_function:ATP binding(GO:0005524);molecular_function:signal transducer activity(GO:0004871);;molecular_function:G-protein beta/gamma-subunit complex binding(GO:0031683);molecular_function:GTPase activit…	heat shock protein 30-like;
gene53968	-3.72032999470676	6.65341793563714	4.16542351131503e-07	3.65700073441861e-05	LOC109073242	K00457	molecular_function:metal ion binding(GO:0046872);biological_process:tyrosine catabolic process(GO:0006572);molecular_function:4-hydroxyphenylpyruvate dioxygenase activity(GO:0003868);biological_process:L-phenylalanine catabolic process(GO:0006559);molecular_function:lactoylglutathione lyase activity(GO:0004462);biological_process:oxidation-reduction process(GO:0055114)	4-hydroxyphenylpyruvate dioxygenase;
gene5699	-3.8524850488137	5.04062924413956	4.16835301122812e-07	3.65700073441861e-05	LOC109077211	_	_	cerebellin-2-like;
gene54920	3.92776361058205	4.92665830650031	4.23780930772782e-07	3.71030212038806e-05	LOC109074296	K16627	molecular_function:nucleic acid binding(GO:0003676);molecular_function:nucleotide binding(GO:0000166)	extracellular superoxide dismutase [Cu-Zn]-like;
gene44880	-3.69806761556123	7.32711933676227	4.24704189773597e-07	3.71076582859972e-05	LOC109063183	K04525	molecular_function:serine-type endopeptidase inhibitor activity(GO:0004867)	corticosteroid-binding globulin-like%2C transcript variant X1;corticosteroid-binding globulin-like%2C transcript variant X2;
gene62946	3.75441296999407	6.38532588996852	4.37885416943725e-07	3.8181101038132e-05	LOC109083236	K01296	_	carboxypeptidase D-like;
gene33055	3.70362135362871	7.31976824655878	4.48440235516112e-07	3.90216219631347e-05	LOC109049856	_	_	transcription factor IIIA-like;
gene47817	4.07232630037902	4.21606241276842	4.50141546784999e-07	3.90898885373091e-05	catsper2	_	_	cation channel sperm associated 2%2C transcript variant X2;cation channel sperm associated 2%2C transcript variant X1;
gene4459	4.2714208177948	3.84201422791938	4.51817226684107e-07	3.91556563238962e-05	LOC109056166	_	_	sortilin-related receptor-like;
gene16670	-4.36379772155326	2.9211366181781	4.57898713230549e-07	3.96022014903127e-05	LOC109100844	_	_	G2/M phase-specific E3 ubiquitin-protein ligase-like;
gene14533	-3.73584468447411	6.10790098304748	4.60566398532513e-07	3.97522876530957e-05	LOC109098556	K00365	_	uricase-like%2C transcript variant X1;uricase-like%2C transcript variant X2;
gene33144	-4.32093692700872	3.20371438332903	4.63527366164346e-07	3.99270299767987e-05	LOC109049944	K17310	_	serum amyloid A-5 protein-like;
gene63674	-3.68178009070545	7.27205464880601	4.72765533551428e-07	4.06406790717053e-05	LOC109084014	K13826	biological_process:oxygen transport(GO:0015671);molecular_function:oxygen transporter activity(GO:0005344);cellular_component:hemoglobin complex(GO:0005833);molecular_function:iron ion binding(GO:0005506);molecular_function:heme binding(GO:0020037);molecular_function:oxygen binding(GO:0019825)	hemoglobin subunit alpha-like;
gene55914	5.76525916230114	2.49577492022616	4.74741926714024e-07	4.06466792595031e-05	LOC109075397	K08379	_	prokineticin receptor 2-like;
gene60035	5.76525916230114	2.49577492022616	4.74741926714024e-07	4.06466792595031e-05	LOC109079974	_	_	N-lysine methyltransferase KMT5A-B-like;
gene39927	-3.66368609575776	8.47355438510851	4.76431640089498e-07	4.06975966124618e-05	LOC109057723	_	_	high choriolytic enzyme 1-like;
gene22480	-3.70906016575289	6.519468702866	4.77245609696302e-07	4.06975966124618e-05	LOC109107104	K15728	molecular_function:phosphotransferase activity, alcohol group as acceptor(GO:0016773);biological_process:phosphorylation(GO:0016310);molecular_function:uridine kinase activity(GO:0004849);molecular_function:ATP binding(GO:0005524);molecular_function:signal transducer activity(GO:0004871);;molecular_function:G-protein beta/gamma-subunit complex binding(GO:0031683);molecular_function:GTPase activit…	phosphatidate phosphatase LPIN1-like%2C transcript variant X1;phosphatidate phosphatase LPIN1-like%2C transcript variant X2;
gene12429	-3.8331427451791	4.64372463599277	4.85084539351279e-07	4.12835021733729e-05	LOC109096203	K00453	molecular_function:phosphotransferase activity, alcohol group as acceptor(GO:0016773);biological_process:phosphorylation(GO:0016310);molecular_function:uridine kinase activity(GO:0004849);molecular_function:ATP binding(GO:0005524);molecular_function:signal transducer activity(GO:0004871);;molecular_function:G-protein beta/gamma-subunit complex binding(GO:0031683);molecular_function:GTPase activit…	tryptophan 2%2C3-dioxygenase B-like;
gene1727	4.5862308909315	3.19714871729025	4.92050250911852e-07	4.17929055744612e-05	LOC109103381	K14480	molecular_function:phosphotransferase activity, alcohol group as acceptor(GO:0016773);biological_process:phosphorylation(GO:0016310);molecular_function:uridine kinase activity(GO:0004849);molecular_function:ATP binding(GO:0005524)	apolipoprotein L6-like;
gene10464	-3.64190555516432	11.1778614726913	5.00348951008168e-07	4.24132774812848e-05	LOC109093770	K01623	_	fructose-bisphosphate aldolase B-like;
gene40588	-3.64010650776226	11.9681382000008	5.04444446494454e-07	4.26755998206955e-05	apoc1	_	_	apolipoprotein C1;
gene23955	3.74772788622716	6.17991470324948	5.07493764788698e-07	4.28485527585357e-05	LOC109108869	K17199	_	ras and EF-hand domain-containing protein-like;
gene5421	3.75044638470807	6.00584679418928	5.09207940544361e-07	4.29083165393882e-05	LOC109075087	_	_	caprin-2-like;
gene12074	-3.70973082738567	6.22402745545962	5.10720460601764e-07	4.29508855998777e-05	LOC109095931	_	_	uncharacterized LOC109095931;
gene44352	-4.58363945696836	2.71937824285654	5.21756397987625e-07	4.37926167271582e-05	LOC109062605	_	molecular_function:aspartic-type endopeptidase activity(GO:0004190);biological_process:proteolysis(GO:0006508)	cathepsin E-A-like;
gene44873	-3.66523660796245	7.11715065081438	5.30618625917429e-07	4.44489527934525e-05	LOC109063184	K04525	biological_process:regulation of proteolysis(GO:0030162);molecular_function:serine-type endopeptidase inhibitor activity(GO:0004867);biological_process:negative regulation of endopeptidase activity(GO:0010951)	alpha-1-antiproteinase 2-like%2C transcript variant X2;alpha-1-antiproteinase 2-like%2C transcript variant X1;
gene23195	4.35073061369214	3.52478897353458	5.60297264231928e-07	4.68430485339627e-05	LOC109108024	_	_	zinc finger protein 521-like%2C transcript variant X2;zinc finger protein 521-like%2C transcript variant X1;
gene52925	5.21591476944161	2.86442804395666	5.63816372299351e-07	4.69531298478511e-05	LOC109072096	K04265	_	adenosine receptor A1-like;
gene11223	5.2058020576149	2.85528764696373	5.63816372299351e-07	4.69531298478511e-05	LOC109095134	_	_	spermatogenesis-associated serine-rich protein 2-like%2C transcript variant X4;spermatogenesis-associated serine-rich protein 2-like%2C transcript variant X3;spermatogenesis-associated serine-rich protein 2-like%2C transcript variant X2;spermatogenesis-associated serine-rich protein 2-like%2C transcript variant X1;
gene47032	4.23455640713063	3.62741306582038	5.75621190157495e-07	4.78427608302832e-05	LOC109065570	K04204	_	neuropeptide Y receptor type 6-like;
gene24769	-3.65284512758669	7.16186166684922	5.77927189250303e-07	4.79409717806506e-05	LOC109109878	_	molecular_function:carbohydrate binding(GO:0030246)	C-type lectin domain family 4 member E-like;
gene31897	-3.84202511158495	4.61221593852693	5.79624152631915e-07	4.79856800516452e-05	LOC109048838	_	molecular_function:heme binding(GO:0020037);molecular_function:oxidoreductase activity, acting on paired donors, with incorporation or reduction of molecular oxygen(GO:0016705);molecular_function:monooxygenase activity(GO:0004497);molecular_function:iron ion binding(GO:0005506);molecular_function:electron carrier activity(GO:0009055);biological_process:oxidation-reduction process(GO:0055114)	putative inactive cytochrome P450 2G1;
gene39132	3.73793207148644	5.96724452574818	5.8071698735046e-07	4.79856800516452e-05	LOC109056839	K00710	_	polypeptide N-acetylgalactosaminyltransferase 6-like;
gene38874	-3.86824672285092	4.16279072248669	6.0223168114947e-07	4.96672232511627e-05	LOC109056567	K03841	biological_process:carbohydrate metabolic process(GO:0005975);molecular_function:fructose 1,6-bisphosphate 1-phosphatase activity(GO:0042132);biological_process:response to chemical(GO:0042221)	fructose-1%2C6-bisphosphatase 1-like;
gene35087	-3.87550513274964	4.22469999140449	6.07688497038265e-07	5.00126047524754e-05	LOC109052316	K01321	_	coagulation factor IX-like;
gene60684	4.13786542988241	3.88109305074559	6.0876546429323e-07	5.00126047524754e-05	LOC109080695	K12475	_	disabled homolog 2-like%2C transcript variant X1;disabled homolog 2-like%2C transcript variant X2;
gene15351	4.12805654912592	3.87219078306518	6.32860151638341e-07	5.18920983568377e-05	LOC109099539	_	_	borealin-2-like;
gene29873	4.78593971156242	2.99974163554162	6.48069141811069e-07	5.3037182473206e-05	LOC109047063	K11508	_	centromere protein P-like%2C transcript variant X2;centromere protein P-like%2C transcript variant X1;
gene55947	-3.60828043683884	8.83822548980828	6.51663030566562e-07	5.32291346691515e-05	LOC109075440	K04402	_	growth arrest and DNA damage-inducible protein GADD45 beta-like%2C transcript variant X2;growth arrest and DNA damage-inducible protein GADD45 beta-like%2C transcript variant X1;
gene60398	3.9973462196788	4.14781128894553	6.99285930319818e-07	5.70098537227083e-05	LOC109080381	_	biological_process:protein dephosphorylation(GO:0006470);molecular_function:protein tyrosine phosphatase activity(GO:0004725)	receptor-type tyrosine-protein phosphatase O-like%2C transcript variant X2;receptor-type tyrosine-protein phosphatase O-like%2C transcript variant X1;
gene11869	-3.58935412320434	8.68200609406686	7.25983843279515e-07	5.90734715834961e-05	LOC109095592	K10050	_	CCAAT/enhancer-binding protein delta-like;
gene62950	-3.59752247099593	7.7837397269695	7.40147007567312e-07	6.01112154450573e-05	LOC109083234	K06251	_	vitronectin-like;
gene37868	-3.78407995632549	4.47431801197775	7.45279187709458e-07	6.04129543831861e-05	LOC109055434	K07593	_	solute carrier family 2%2C facilitated glucose transporter member 2-like;
gene57853	-4.09701092643478	3.36979237792401	7.57100404069162e-07	6.12547381948784e-05	LOC109077518	_	_	complement factor H-related protein 2-like;
gene13992	-3.59475744699456	7.54363703134544	7.70453682597364e-07	6.22170532548985e-05	LOC109097643	_	_	inter-alpha-trypsin inhibitor heavy chain H3-like;
gene40598	-3.5819646157801	7.78083734806286	8.07025270882743e-07	6.5047152173721e-05	LOC109058458	_	_	apolipoprotein C-II-like%2C transcript variant X2;apolipoprotein C-II-like%2C transcript variant X1;
gene20379	-3.64252750594156	5.96623746501914	8.11667125498531e-07	6.52978545226535e-05	LOC109104862	_	_	complement C1s-A subcomponent-like;
gene59355	-3.77370985985298	4.54781600193012	8.75564137222511e-07	7.01845186264822e-05	LOC109079211	_	_	hemagglutinin/amebocyte aggregation factor-like%2C transcript variant X2;hemagglutinin/amebocyte aggregation factor-like%2C transcript variant X1;
gene45301	-8.68182843379435	1.47759398569792	8.75701578622086e-07	7.01845186264822e-05	LOC109063614	K04734	_	NF-kappa-B inhibitor alpha-like;
gene57858	-4.21209287501561	3.09842362001854	8.82437677199129e-07	7.05917029651341e-05	LOC109077532	K18588	_	coenzyme Q-binding protein COQ10 homolog%2C mitochondrial-like;
gene60599	-3.58693416521394	6.79480804414275	9.07067239418546e-07	7.24260916747714e-05	cetp	K16835	molecular_function:cholesterol transporter activity(GO:0017127);biological_process:reverse cholesterol transport(GO:0043691);cellular_component:high-density lipoprotein particle(GO:0034364);molecular_function:lipid binding(GO:0008289)	cholesteryl ester transfer protein;
gene35684	-3.96796748221722	3.54917768663944	9.17429127203155e-07	7.31165292068937e-05	LOC109052969	_	_	inter alpha-trypsin inhibitor%2C heavy chain 4-like;
gene27496	-3.57492762264631	6.98815717316176	9.21320868010158e-07	7.32896999444349e-05	LOC109113036	_	_	proteoglycan 4-like;
gene37972	-3.53798513903293	12.3164503491501	9.27275822049379e-07	7.36260456248443e-05	LOC109055542	_	molecular_function:phosphotransferase activity, alcohol group as acceptor(GO:0016773);biological_process:phosphorylation(GO:0016310);molecular_function:uridine kinase activity(GO:0004849);molecular_function:ATP binding(GO:0005524);molecular_function:signal transducer activity(GO:0004871);;molecular_function:G-protein beta/gamma-subunit complex binding(GO:0031683);molecular_function:GTPase activit…	apolipoprotein A-I-2-like;
gene55534	-3.53999312255699	9.34740566370601	9.51301937564396e-07	7.53933308808006e-05	LOC109074973	_	molecular_function:nucleic acid binding(GO:0003676);molecular_function:nucleotide binding(GO:0000166)	inter-alpha-trypsin inhibitor heavy chain H3-like;
gene16305	-4.53990735373847	2.41490993200894	9.54583210686781e-07	7.55130221470556e-05	LOC109100460	K09228	_	gastrula zinc finger protein XlCGF52.1-like;
gene23999	-4.25433328805601	2.62198267856422	9.87131078584884e-07	7.79431387568561e-05	LOC109108895	K08765	_	carnitine O-palmitoyltransferase 1%2C muscle isoform-like;
gene46638	-4.21281244773463	2.94596598475848	1.00097693271803e-06	7.87519562316646e-05	LOC109065140	_	_	patatin-like phospholipase domain-containing protein 2%2C transcript variant X1;patatin-like phospholipase domain-containing protein 2%2C transcript variant X2;
gene19442	3.55988180592107	7.47999198905373	1.00106853692861e-06	7.87519562316646e-05	LOC109103870	K03113	biological_process:translational initiation(GO:0006413);molecular_function:translation initiation factor activity(GO:0003743)	eukaryotic translation initiation factor 1b;
gene44070	-3.65345982402872	5.33855523584161	1.0250048951199e-06	8.04537569500343e-05	LOC109062288	K00657	_	diamine acetyltransferase 1-like;
gene56391	3.89685659042409	4.26921742882071	1.02647506404659e-06	8.04537569500343e-05	LOC109075905	K04964	_	short transient receptor potential channel 1-like;
gene46744	-3.61048171265901	5.53771798488478	1.04903300464671e-06	8.20709527561955e-05	LOC109065260	_	cellular_component:extracellular region(GO:0005576);molecular_function:small molecule binding(GO:0036094);biological_process:transport(GO:0006810);biological_process:lipid metabolic process(GO:0006629);molecular_function:transporter activity(GO:0005215)	prostaglandin-H2 D-isomerase-like;
gene48300	-3.53942143739541	7.58890322510498	1.0510252627969e-06	8.20762182328467e-05	LOC109066974	K11182	molecular_function:phosphotransferase activity, alcohol group as acceptor(GO:0016773);biological_process:phosphorylation(GO:0016310);molecular_function:uridine kinase activity(GO:0004849);molecular_function:ATP binding(GO:0005524);molecular_function:signal transducer activity(GO:0004871);;molecular_function:G-protein beta/gamma-subunit complex binding(GO:0031683);molecular_function:GTPase activit…	amiloride-sensitive amine oxidase [copper-containing]-like;
gene13633	-3.72638474398852	4.42004781274471	1.05796660903349e-06	8.24672399926325e-05	LOC109097728	_	cellular_component:extracellular region(GO:0005576);molecular_function:small molecule binding(GO:0036094);biological_process:transport(GO:0006810);biological_process:lipid metabolic process(GO:0006629);molecular_function:transporter activity(GO:0005215)	prostaglandin-H2 D-isomerase-like;
gene33570	5.10057369393012	2.76041720733293	1.07214461054628e-06	8.34198939862631e-05	LOC109050877	_	_	zona pellucida sperm-binding protein 3-like;
gene28074	-3.56169002198211	6.68563928946969	1.07729400170728e-06	8.36678718484426e-05	LOC109113451	K04694	_	suppressor of cytokine signaling 1-like%2C transcript variant X2;suppressor of cytokine signaling 1-like%2C transcript variant X1;
gene23998	-3.71156513557228	4.60600087143201	1.08087861796487e-06	8.37936409323383e-05	LOC109108902	K19523	biological_process:regulation of transcription, DNA-templated(GO:0006355);molecular_function:DNA binding(GO:0003677);molecular_function:ATP binding(GO:0005524);molecular_function:sequence-specific DNA binding transcription factor activity(GO:0003700);cellular_component:nucleus(GO:0005634)	carnitine O-palmitoyltransferase 1%2C liver isoform-like;
gene53204	-3.55640519873994	6.52828183148629	1.08526598307714e-06	8.39495779304745e-05	proc	K01344	_	protein C%2C inactivator of coagulation factors Va and VIIIa;
gene49195	3.5656253281821	6.92934737337505	1.08682787695534e-06	8.39495779304745e-05	LOC109067934	K18405	molecular_function:phosphotransferase activity, alcohol group as acceptor(GO:0016773);biological_process:phosphorylation(GO:0016310);molecular_function:uridine kinase activity(GO:0004849);molecular_function:ATP binding(GO:0005524);molecular_function:signal transducer activity(GO:0004871);;molecular_function:G-protein beta/gamma-subunit complex binding(GO:0031683);molecular_function:GTPase activit…	tudor domain-containing protein 6-like;
gene56596	-3.54928399844842	6.80474259768499	1.09335534055942e-06	8.43010578856643e-05	LOC109076128	K07754	_	thyroxine 5-deiodinase-like;
gene17846	3.6483405384629	5.71098654732494	1.09768183688544e-06	8.44818739370419e-05	LOC109102184	K06635	molecular_function:phosphotransferase activity, alcohol group as acceptor(GO:0016773);biological_process:phosphorylation(GO:0016310);molecular_function:uridine kinase activity(GO:0004849);molecular_function:ATP binding(GO:0005524);molecular_function:signal transducer activity(GO:0004871);;molecular_function:G-protein beta/gamma-subunit complex binding(GO:0031683);molecular_function:GTPase activit…	securin-like%2C transcript variant X1;securin-like%2C transcript variant X2;
gene16170	-4.02638761603458	3.41017338589266	1.12383606053653e-06	8.63389584669485e-05	oit3	_	_	oncoprotein induced transcript 3%2C transcript variant X2;oncoprotein induced transcript 3%2C transcript variant X1;
gene38962	-3.65670605803426	5.05483838161896	1.14131778779692e-06	8.75242946692181e-05	LOC109056647	_	_	endothelial PAS domain-containing protein 1-like;
gene66497	-3.55260513874617	6.54252856055629	1.15092994182164e-06	8.81029638409173e-05	LOC109087111	_	molecular_function:endonuclease activity(GO:0004519);molecular_function:RNA binding(GO:0003723);biological_process:multicellular organismal development(GO:0007275);biological_process:defense response to Gram-negative bacterium(GO:0050829);molecular_function:ribonuclease activity(GO:0004540);biological_process:defense response to Gram-positive bacterium(GO:0050830)	ribonuclease-like 3;
gene23522	5.07857461444021	2.74063961676574	1.16527469925165e-06	8.90411875030317e-05	LOC109108252	_	_	transmembrane protein 45B-like%2C transcript variant X1;transmembrane protein 45B-like%2C transcript variant X2;transmembrane protein 45B-like%2C transcript variant X3;
gene10376	4.11230494743437	3.5171012856857	1.18089992464018e-06	8.9912876762157e-05	LOC109094093	_	_	fidgetin-like protein 1;
gene10595	4.10591177264473	3.51135209200128	1.18089992464018e-06	8.9912876762157e-05	LOC109093819	_	molecular_function:zinc ion binding(GO:0008270);biological_process:positive regulation of transcription from RNA polymerase II promoter(GO:0045944);biological_process:negative regulation of transcription from RNA polymerase II promoter(GO:0000122);cellular_component:nucleus(GO:0005634)	rhombotin-1-like;
gene67075	-3.55046847601088	6.47741634864412	1.19034015235497e-06	9.0327602164978e-05	LOC109087786	K14462	_	apolipoprotein B-100-like;
gene37692	-3.50760743503214	8.70379278745143	1.190583808263e-06	9.0327602164978e-05	LOC109055222	K09444	_	interferon regulatory factor 1-like;
gene43830	-8.59957290853349	1.39572596588693	1.21972719879504e-06	9.23742953858314e-05	LOC109062079	_	_	uncharacterized LOC109062079%2C transcript variant X2;uncharacterized LOC109062079%2C transcript variant X1;
gene13488	5.59725272454651	2.34540087130717	1.22500614378571e-06	9.24456848827172e-05	LOC109097228	_	_	chymotrypsinogen A-like;
gene4243	5.59725272454651	2.34540087130717	1.22500614378571e-06	9.24456848827172e-05	LOC109060566	K09381	_	paired mesoderm homeobox protein 2B-like;
gene35324	4.09949014091834	3.50557929789111	1.24116392262252e-06	9.34995535914827e-05	LOC109052559	K04922	molecular_function:phosphotransferase activity, alcohol group as acceptor(GO:0016773);biological_process:phosphorylation(GO:0016310);molecular_function:uridine kinase activity(GO:0004849);molecular_function:ATP binding(GO:0005524);molecular_function:signal transducer activity(GO:0004871);;molecular_function:G-protein beta/gamma-subunit complex binding(GO:0031683);molecular_function:GTPase activit…	potassium channel subfamily K member 13-like;
gene54487	-3.48835551717978	9.70947582925696	1.26123105366649e-06	9.48436854783632e-05	LOC109073812	K08757	molecular_function:phosphotransferase activity, alcohol group as acceptor(GO:0016773);biological_process:phosphorylation(GO:0016310);molecular_function:uridine kinase activity(GO:0004849);molecular_function:ATP binding(GO:0005524);molecular_function:signal transducer activity(GO:0004871);;molecular_function:G-protein beta/gamma-subunit complex binding(GO:0031683);molecular_function:GTPase activit…	apolipoprotein A-I;
gene33858	-3.59060321083345	5.30156954184139	1.29716159506427e-06	9.73739015675182e-05	LOC109050962	K08746	_	very long-chain acyl-CoA synthetase-like;
gene68441	-3.7852204200439	3.90540259895865	1.30125313342077e-06	9.75093692492001e-05	LOC109089224	K04135	_	alpha-1A adrenergic receptor-like%2C transcript variant X1;alpha-1A adrenergic receptor-like%2C transcript variant X3;alpha-1A adrenergic receptor-like%2C transcript variant X2;
gene30243	3.58099445537823	5.87712493105289	1.32754060037257e-06	9.93046949450624e-05	LOC109047009	K16627	_	extracellular superoxide dismutase [Cu-Zn]-like;
gene4190	-3.51148494875712	6.93615474521886	1.35905579817518e-06	0.000101484100039568	LOC109059958	K12473	_	low-density lipoprotein receptor-like;
gene42820	-3.51838066872664	6.5714223742748	1.37584204831035e-06	0.000102557960237512	LOC109060906	K06087	molecular_function:phosphotransferase activity, alcohol group as acceptor(GO:0016773);biological_process:phosphorylation(GO:0016310);molecular_function:uridine kinase activity(GO:0004849);molecular_function:ATP binding(GO:0005524);molecular_function:signal transducer activity(GO:0004871);;molecular_function:G-protein beta/gamma-subunit complex binding(GO:0031683);molecular_function:GTPase activit…	claudin-4-like;
gene55752	3.57852721981121	5.90095143364709	1.42180023668754e-06	0.000105798810631559	LOC109075219	_	molecular_function:phosphotransferase activity, alcohol group as acceptor(GO:0016773);biological_process:phosphorylation(GO:0016310);molecular_function:uridine kinase activity(GO:0004849);molecular_function:ATP binding(GO:0005524);molecular_function:signal transducer activity(GO:0004871);;molecular_function:G-protein beta/gamma-subunit complex binding(GO:0031683);molecular_function:GTPase activit…	tripartite motif-containing protein 16-like%2C transcript variant X2;tripartite motif-containing protein 16-like%2C transcript variant X3;tripartite motif-containing protein 16-like%2C transcript variant X1;
gene24688	3.69893980700364	4.78011917727147	1.43043565786469e-06	0.000106255950487865	LOC109109303	K04917	_	potassium channel subfamily K member 6-like;
gene8328	-3.49945758158969	6.89197713796929	1.44184052919572e-06	0.000106743003092631	LOC109091195	_	_	hepatocyte growth factor-like protein;
gene13895	3.99213758283549	3.89298404474883	1.44199938508738e-06	0.000106743003092631	LOC109097919	_	molecular_function:DNA binding(GO:0003677);cellular_component:nucleus(GO:0005634);biological_process:regulation of transcription, DNA-templated(GO:0006355)	transcriptional activator protein Pur-beta;
gene27975	3.4892405452207	7.81547336598232	1.47087984643191e-06	0.000108692157525414	LOC109113381	K00933	molecular_function:kinase activity(GO:0016301);molecular_function:ATP binding(GO:0005524);biological_process:phosphorylation(GO:0016310)	creatine kinase B-type%2C transcript variant X1;creatine kinase B-type%2C transcript variant X2;
gene62302	-4.39122050280451	2.53209201171627	1.50238442698936e-06	0.000110828143941128	LOC109082492	K14078	cellular_component:integral component of membrane(GO:0016021);molecular_function:secondary active sulfate transmembrane transporter activity(GO:0008271);biological_process:sulfate transport(GO:0008272);biological_process:transmembrane transport(GO:0055085)	chloride anion exchanger-like;
gene28402	-3.58075088788952	5.24905654429979	1.51560330720569e-06	0.000111610179296436	LOC109113652	K08199	cellular_component:integral component of membrane(GO:0016021);molecular_function:ion transmembrane transporter activity(GO:0015075);biological_process:ion transmembrane transport(GO:0034220)	solute carrier family 22 member 2-like;
gene24665	5.55200555973995	2.30508968924335	1.53159254977733e-06	0.000112206259686264	LOC109109683	_	_	transmembrane protein 198-B-like;
gene40177	5.55200555973995	2.30508968924335	1.53159254977733e-06	0.000112206259686264	LOC109057998	_	_	transcription factor Sox-19b-like;
gene29616	-4.95297180350419	2.09598485731392	1.53159254977733e-06	0.000112206259686264	LOC109046296	K16310	_	serine/threonine-protein kinase NIM1-like;
gene14105	4.05582303691776	3.64674210606592	1.54030294011354e-06	0.000112650834923776	LOC109098077	K06271	_	talin-2-like;
gene38493	-3.45864502448744	9.06693454900289	1.55850133307948e-06	0.000113786609314799	LOC109056119	K03983	_	alpha-2-antiplasmin-like;
gene60172	-3.5549883263226	5.37154902660109	1.61745929958751e-06	0.000117889281394551	LOC109080143	K06778	_	receptor-type tyrosine-protein phosphatase S-like%2C transcript variant X9;receptor-type tyrosine-protein phosphatase S-like%2C transcript variant X11;receptor-type tyrosine-protein phosphatase S-like%2C transcript variant X8;receptor-type tyrosine-protein phosphatase S-like%2C transcript variant X10;receptor-type tyrosine-protein phosphatase S-like%2C transcript variant X12;receptor-type tyrosin…
gene51537	-3.63560340670491	4.4970627884313	1.63584950451502e-06	0.000119026196541828	LOC109070544	K01122	_	ectonucleotide pyrophosphatase/phosphodiesterase family member 2-like;
gene26421	-3.97420503778464	3.00885985225635	1.64566644747664e-06	0.000119536500830509	LOC109111588	K08814	_	tribbles homolog 1-like%2C transcript variant X2;tribbles homolog 1-like%2C transcript variant X1;
gene18469	-3.78412725576294	3.62548215520381	1.68513568214289e-06	0.000122195263971443	LOC109102919	K10380	molecular_function:phosphotransferase activity, alcohol group as acceptor(GO:0016773);biological_process:phosphorylation(GO:0016310);molecular_function:uridine kinase activity(GO:0004849);molecular_function:ATP binding(GO:0005524);molecular_function:signal transducer activity(GO:0004871);;molecular_function:G-protein beta/gamma-subunit complex binding(GO:0031683);molecular_function:GTPase activit…	ankyrin-1-like;
gene25855	-4.44840459739313	2.32614222221105	1.69467103368741e-06	0.000122678070516747	LOC109110982	K00515	_	beta%2Cbeta-carotene 15%2C15'-dioxygenase-like;
gene6889	5.53660222822336	2.29138513921219	1.71579498615913e-06	0.000123786914754404	ficd	_	_	FIC domain containing;
gene37203	-4.52911098083153	2.08738225838868	1.71579498615913e-06	0.000123786914754404	LOC109054671	_	biological_process:proteolysis(GO:0006508);molecular_function:serine-type endopeptidase activity(GO:0004252)	trypsin-1-like;
gene67561	-3.44060065574324	9.20508339778974	1.72132288722269e-06	0.000123975954840204	LOC109088265	_	biological_process:anatomical structure morphogenesis(GO:0009653);molecular_function:extracellular matrix binding(GO:0050840);molecular_function:identical protein binding(GO:0042802)	basement membrane-specific heparan sulfate proteoglycan core protein-like%2C transcript variant X2;basement membrane-specific heparan sulfate proteoglycan core protein-like%2C transcript variant X1;
gene714	-3.61720984482944	4.65991857592024	1.73096192354385e-06	0.000124459956991674	LOC109092702	_	molecular_function:phosphotransferase activity, alcohol group as acceptor(GO:0016773);biological_process:phosphorylation(GO:0016310);molecular_function:uridine kinase activity(GO:0004849);molecular_function:ATP binding(GO:0005524)	angiopoietin-related protein 3-like%2C transcript variant X1;angiopoietin-related protein 3-like%2C transcript variant X2;
gene31490	-3.72721104078374	3.78583267960333	1.74675570669628e-06	0.000125384124279657	LOC109048441	K03993	_	mannan-binding lectin serine protease 2-like;
gene18793	4.15553100272005	3.34884219785395	1.7705990897395e-06	0.00012688202350977	LOC109103162	_	_	cytochrome P450 2M1-like;
gene51360	4.99882356882927	2.66910713035595	1.78617684076357e-06	0.000127783570698787	LOC109070348	_	_	phosphatase and actin regulator 1-like;
gene61748	-3.42846283081021	9.36628641012252	1.8014985609801e-06	0.000128663811797436	LOC109081883	K01313	_	prothrombin-like;
gene32334	-3.70464713534804	4.16773607664084	1.81331908104363e-06	0.000129291469862104	LOC109049405	_	_	nucleoside diphosphate kinase%2C mitochondrial-like;
gene60289	3.62008586460162	4.98437450333303	1.87755222533854e-06	0.000133647866083447	LOC109080270	_	_	target of Myb protein 1-like;
gene47516	-3.43890117014576	7.60658273598512	1.88792064172568e-06	0.000134161933869833	LOC109066107	K01315	_	plasminogen-like%2C transcript variant X2;plasminogen-like%2C transcript variant X1;
gene46418	3.5277382714195	5.85468846013953	1.91395182007495e-06	0.000135745555161733	LOC109064846	K10392	molecular_function:phosphotransferase activity, alcohol group as acceptor(GO:0016773);biological_process:phosphorylation(GO:0016310);molecular_function:uridine kinase activity(GO:0004849);molecular_function:ATP binding(GO:0005524);molecular_function:signal transducer activity(GO:0004871);;molecular_function:G-protein beta/gamma-subunit complex binding(GO:0031683);molecular_function:GTPase activit…	kinesin-like protein KIF1A;
gene38251	3.64581172560913	4.73200774847737	1.9165726396023e-06	0.000135745555161733	tcf19	_	_	transcription factor 19;
gene35308	-4.50114432802904	2.06041852716974	1.92464422740891e-06	0.000136091178388493	LOC109052553	_	_	hydroxyacid oxidase 1-like;
gene29613	-4.13249374302828	2.50497544225898	1.94977626446503e-06	0.000137640000603079	LOC109046059	K01027	_	succinyl-CoA:3-ketoacid coenzyme A transferase 1%2C mitochondrial-like;
gene30853	-3.43315789504431	7.55746499769378	1.96527688482487e-06	0.000138504918702748	LOC109047332	K03898	_	kininogen-1-like;
gene31301	3.81632137519042	3.98417090973237	1.99756301580884e-06	0.000140548006382933	mcoln3	K04994	_	mucolipin 3%2C transcript variant X1;mucolipin 3%2C transcript variant X2;
gene49921	-3.41175102638169	9.23593977382681	2.03128704597093e-06	0.000142685365842024	LOC109068760	K04001	_	plasma protease C1 inhibitor-like;
gene8868	-3.44617976374784	6.60312082404063	2.08217437802177e-06	0.000146019327516599	LOC109092336	_	_	hepatocyte growth factor-like protein;
gene48281	4.97520369026736	2.64797155501719	2.12999394541614e-06	0.000149127556395162	LOC109066944	_	_	beta-crystallin A4-like%2C transcript variant X2;beta-crystallin A4-like%2C transcript variant X1;
gene60609	-3.43151081560045	6.95760944524576	2.13744076327635e-06	0.000149311128440007	LOC109080593	K03927	biological_process:metabolic process(GO:0008152)	pyrethroid hydrolase Ces2e-like;
gene53849	8.83744155609678	1.97583421524392	2.14312140825752e-06	0.000149311128440007	LOC109073113	_	_	RNA exonuclease 1 homolog;
gene6324	8.83744155609678	1.97583421524392	2.14312140825752e-06	0.000149311128440007	LOC109080222	_	molecular_function:phosphotransferase activity, alcohol group as acceptor(GO:0016773);biological_process:phosphorylation(GO:0016310);molecular_function:uridine kinase activity(GO:0004849);molecular_function:ATP binding(GO:0005524);molecular_function:signal transducer activity(GO:0004871);;molecular_function:G-protein beta/gamma-subunit complex binding(GO:0031683);molecular_function:GTPase activit…	transmembrane protease serine 4-like;
gene60041	-3.7505140085816	3.66864430112232	2.15383412585286e-06	0.000149812690796271	LOC109079979	K17505	_	protein phosphatase 1K%2C mitochondrial-like;
gene25263	-3.44211164001894	6.35901401202706	2.17154947017988e-06	0.00015079890278425	LOC109110177	K07526	_	SLIT-ROBO Rho GTPase-activating protein 1-like;
gene40049	-3.90618151130061	3.2954960989888	2.18224178826084e-06	0.000151029542513797	LOC109057839	_	_	heat shock protein 30-like;
gene6524	3.59889041975494	4.86121696170801	2.18400967953855e-06	0.000151029542513797	LOC109086725	K15198	molecular_function:phosphotransferase activity, alcohol group as acceptor(GO:0016773);biological_process:phosphorylation(GO:0016310);molecular_function:uridine kinase activity(GO:0004849);molecular_function:ATP binding(GO:0005524);molecular_function:signal transducer activity(GO:0004871);;molecular_function:G-protein beta/gamma-subunit complex binding(GO:0031683);molecular_function:GTPase activit…	transcription factor TFIIIB component B'' homolog%2C transcript variant X6;transcription factor TFIIIB component B'' homolog%2C transcript variant X4;transcription factor TFIIIB component B'' homolog%2C transcript variant X5;transcription factor TFIIIB component B'' homolog%2C transcript variant X3;transcription factor TFIIIB component B'' homolog%2C transcript variant X1;transcription factor TFI…
gene55527	-3.46268474992553	5.99509491562564	2.1854971558472e-06	0.000151029542513797	LOC109074975	_	_	somatostatin receptor type 2-like;
gene58835	-3.50411255672884	5.34420964670761	2.22373858705416e-06	0.000153423569376724	LOC109078629	_	_	complement C1q-like protein 3%2C transcript variant X2;complement C1q-like protein 3%2C transcript variant X1;
gene29327	-3.43736898549335	6.3546580874758	2.23127453443508e-06	0.000153568525425416	LOC109045859	K06251	_	vitronectin-like;
gene5728	-3.48491523074665	5.59438011029817	2.23304296082739e-06	0.000153568525425416	LOC109077376	K05459	molecular_function:growth factor activity(GO:0008083);cellular_component:extracellular space(GO:0005615);molecular_function:hormone activity(GO:0005179)	insulin-like growth factor I%2C adult form%2C transcript variant X2;insulin-like growth factor I%2C adult form%2C transcript variant X3;insulin-like growth factor I%2C adult form%2C transcript variant X1;insulin-like growth factor I%2C adult form%2C transcript variant X4;
gene59692	4.25450313492425	3.1944187422469	2.24877903785131e-06	0.000154191255471738	LOC109079590	_	_	testis-expressed sequence 2 protein-like%2C transcript variant X2;testis-expressed sequence 2 protein-like%2C transcript variant X5;testis-expressed sequence 2 protein-like%2C transcript variant X3;testis-expressed sequence 2 protein-like%2C transcript variant X4;testis-expressed sequence 2 protein-like%2C transcript variant X1;
gene51009	-3.4258355915928	6.74871036728919	2.24933066521462e-06	0.000154191255471738	LOC109069955	K00016	_	L-lactate dehydrogenase B-B chain-like;
gene58845	-3.38722722481921	11.3758616138062	2.25838190012616e-06	0.000154563222243306	LOC109078635	K03903	_	fibrinogen alpha chain-like;
gene20860	3.64040704131567	4.66501910003899	2.30025231736402e-06	0.000157176535749626	LOC109105153	_	_	F-box only protein 43-like;
gene5428	3.49918256228737	5.63554780825654	2.32250350428063e-06	0.000158443047064828	LOC109074871	_	molecular_function:phosphotransferase activity, alcohol group as acceptor(GO:0016773);biological_process:phosphorylation(GO:0016310);molecular_function:uridine kinase activity(GO:0004849);molecular_function:ATP binding(GO:0005524);molecular_function:signal transducer activity(GO:0004871);;molecular_function:G-protein beta/gamma-subunit complex binding(GO:0031683);molecular_function:GTPase activit…	caprin-2-like%2C transcript variant X3;caprin-2-like%2C transcript variant X1;caprin-2-like%2C transcript variant X2;
gene14822	-3.80078643679022	3.39037246622485	2.37498287124509e-06	0.000161764408409183	LOC109098924	K01441	_	alkaline ceramidase 2-like;
gene1522	-3.57566268556624	4.47900091649587	2.38980866210178e-06	0.00016229114468305	LOC109102056	_	_	delta-like protein C;
gene13632	-3.38554106780043	8.85896832110103	2.39032878795804e-06	0.00016229114468305	LOC109097725	_	_	protein AMBP-like;
gene56124	-3.5666409497324	4.4327558678173	2.42403837712185e-06	0.000164318200832625	plin2	K17284	_	perilipin 2%2C transcript variant X1;perilipin 2%2C transcript variant X2;
gene26056	-3.38196072415233	8.91501477214901	2.43458532321024e-06	0.00016477118890641	LOC109112079	K07604	_	keratin%2C type I cytoskeletal 13-like;
gene33606	-4.0316862005495	2.92511133291776	2.43852353724238e-06	0.000164776175247133	LOC109050612	K06566	_	interferon-induced transmembrane protein 5-like;
gene3953	-8.46666625172456	1.26437671710667	2.45053893477523e-06	0.000165326074526814	LOC109062313	K01084	_	glucose-6-phosphatase-like%2C transcript variant X2;glucose-6-phosphatase-like%2C transcript variant X1;
gene36278	4.0966860015879	3.29615492117383	2.48248140507787e-06	0.000167112715923563	LOC109053664	K18405	_	tudor domain-containing protein 7A-like%2C transcript variant X1;tudor domain-containing protein 7A-like%2C transcript variant X2;
gene16403	4.29612621746607	2.93702885779792	2.48486002850835e-06	0.000167112715923563	LOC109100648	_	_	sodium-dependent lysophosphatidylcholine symporter 1-A;
gene25929	3.8312125492568	3.8783381808126	2.53324865573862e-06	0.000170098671154934	LOC109111021	_	_	uncharacterized LOC109111021;
gene6968	-3.41205224357777	6.37739393339777	2.63138367926583e-06	0.000176410278799586	sec14l2	_	_	SEC14 like lipid binding 2;
gene37571	3.95967272091986	3.56037781560749	2.68173481286429e-06	0.000179503624726699	LOC109055078	_	_	protein RCC2 homolog;
gene19381	-3.77844857269513	3.54118714373731	2.73051108772307e-06	0.000182482024699586	LOC109104275	K00700	_	1%2C4-alpha-glucan-branching enzyme-like;
gene51011	4.92677116879033	2.60470573327538	2.79008609775846e-06	0.000185880767244102	LOC109069957	K16733	molecular_function:metal ion binding(GO:0046872);cellular_component:intracellular(GO:0005622);biological_process:intracellular signal transduction(GO:0035556)	rac GTPase-activating protein 1-like;
gene32324	-4.28444443436841	2.42899473902005	2.79008609775846e-06	0.000185880767244102	LOC109049117	_	_	protein phosphatase 1 regulatory subunit 3G-like;
gene54745	-3.40059227828391	6.25400230533718	2.84014044633141e-06	0.000188920293838812	LOC109074102	_	_	protein C8orf4 homolog;
gene51481	-5.09620005145642	1.67986687993064	2.84614177021629e-06	0.000189024599374583	LOC109070470	K12473	_	low-density lipoprotein receptor-like;
gene34059	3.69035397520933	4.26733098262064	2.90841971377596e-06	0.000192860341766686	pif1	K15255	_	PIF1 5'-to-3' DNA helicase;
gene870	4.05865050524017	3.2621894896278	2.95221091860224e-06	0.000195460200539383	LOC109093816	K05012	_	H(+)/Cl(-) exchange transporter 5-like;
gene31023	4.52503731042556	2.76598911861875	2.97199842013582e-06	0.000195857911341192	LOC109047390	K04138	_	alpha-2A adrenergic receptor-like;
gene47782	4.51399583919162	2.75616272323323	2.97199842013582e-06	0.000195857911341192	LOC109066427	K09516	_	putative all-trans-retinol 13%2C14-reductase;
gene6396	4.51399583919162	2.75616272323323	2.97199842013582e-06	0.000195857911341192	LOC109080472	K14610	_	thiamine transporter 1-like;
gene60629	-3.35454291159141	7.52155805909082	3.13271699362508e-06	0.000206130844404608	LOC109080639	_	_	heat shock protein 30-like;
gene10860	3.93611661369312	3.35939694360598	3.1789607004236e-06	0.00020885135029994	LOC109094446	K05039	_	sodium- and chloride-dependent taurine transporter-like;
gene30102	-3.3684570729046	6.70322097754335	3.18538822320419e-06	0.000208951666247662	LOC109046622	K01059	molecular_function:phosphotransferase activity, alcohol group as acceptor(GO:0016773);biological_process:phosphorylation(GO:0016310);molecular_function:uridine kinase activity(GO:0004849);molecular_function:ATP binding(GO:0005524);molecular_function:signal transducer activity(GO:0004871);;molecular_function:G-protein beta/gamma-subunit complex binding(GO:0031683);molecular_function:GTPase activit…	lipoprotein lipase-like%2C transcript variant X2;lipoprotein lipase-like%2C transcript variant X4;lipoprotein lipase-like%2C transcript variant X1;lipoprotein lipase-like%2C transcript variant X3;
gene14060	8.75745141553971	1.90476896625469	3.28997118551508e-06	0.000215149986822074	LOC109097661	K05190	cellular_component:postsynaptic membrane(GO:0045211);cellular_component:cell junction(GO:0030054);cellular_component:plasma membrane(GO:0005886);molecular_function:extracellular ligand-gated ion channel activity(GO:0005230);biological_process:ion transport(GO:0006811);cellular_component:integral component of membrane(GO:0016021)	gamma-aminobutyric acid receptor subunit rho-3-like;
gene27345	-5.05975526317697	1.6445977931524	3.28997118551508e-06	0.000215149986822074	LOC109112956	K08814	_	tribbles homolog 1-like;
gene11353	4.0353383767139	3.24140725570281	3.31929847243045e-06	0.000216735449107947	LOC109094837	K05853	_	sarcoplasmic/endoplasmic reticulum calcium ATPase 2-like;
gene3232	4.88934899767349	2.57134316523961	3.35393075899902e-06	0.000218661926150153	LOC109045554	_	_	uncharacterized LOC109045554;
gene15938	-3.32794377016253	8.39214969815342	3.4153914527121e-06	0.000222328947726318	itih3	_	molecular_function:phosphotransferase activity, alcohol group as acceptor(GO:0016773);biological_process:phosphorylation(GO:0016310);molecular_function:uridine kinase activity(GO:0004849);molecular_function:ATP binding(GO:0005524);molecular_function:signal transducer activity(GO:0004871);;molecular_function:G-protein beta/gamma-subunit complex binding(GO:0031683);molecular_function:GTPase activit…	inter-alpha-trypsin inhibitor heavy chain 3;
gene13649	3.3310647093028	8.31344865629749	3.43520695629032e-06	0.000223277978966931	LOC109097738	K18762	_	zygote arrest protein 1-like;
gene29893	5.39002981064922	2.16145400577806	3.48888240981127e-06	0.000226421564976458	LOC109046501	_	_	GTP-binding protein Rhes-like;
gene22164	-5.57790161975852	1.25239918953182	3.54077870575686e-06	0.000229440307683983	LOC109106903	_	_	torsin-3A-like;
gene26140	3.91433003813556	3.34000445371811	3.54896454578303e-06	0.000229621775877234	LOC109112116	_	_	ribosyldihydronicotinamide dehydrogenase [quinone]-like;
gene41588	-3.37927933916937	5.91851501362109	3.56489880146827e-06	0.000230303265298491	LOC109059539	K14349	_	neutral cholesterol ester hydrolase 1-like;
gene27973	3.4455615796704	5.46380513718285	3.57991750149403e-06	0.000230899477876575	LOC109113378	K00933	molecular_function:ATP binding(GO:0005524);biological_process:phosphorylation(GO:0016310);molecular_function:creatine kinase activity(GO:0004111)	creatine kinase B-type-like;
gene68214	3.82830182018881	3.60240872768945	3.58861983610155e-06	0.000230899477876575	LOC109088972	_	_	leptin receptor overlapping transcript-like 1;
gene44451	-3.33953226788175	6.96260905542328	3.59394287168214e-06	0.000230899477876575	LOC109062710	K03994	_	complement C5-like;
gene61060	3.77049306902231	3.82391191060762	3.59578904521896e-06	0.000230899477876575	LOC109081113	_	_	bcl-2-related ovarian killer protein homolog B-like;
gene32356	3.32488271742781	7.92557975692535	3.66137882956233e-06	0.000234757700052449	LOC109049135	K15043	cellular_component:cytoplasm(GO:0005737);biological_process:protein import into nucleus(GO:0006606);molecular_function:protein transporter activity(GO:0008565);cellular_component:nucleus(GO:0005634)	importin subunit alpha-1-like;
gene50582	-3.40518329522229	5.31074493299361	3.75410494126926e-06	0.000240341631360118	LOC109069479	_	_	complement C1q-like protein 4;
gene9607	-3.29924232741332	9.73722439316611	3.80264955141391e-06	0.000243084515102228	LOC109093239	K09028	molecular_function:phosphotransferase activity, alcohol group as acceptor(GO:0016773);biological_process:phosphorylation(GO:0016310);molecular_function:uridine kinase activity(GO:0004849);molecular_function:ATP binding(GO:0005524);molecular_function:signal transducer activity(GO:0004871);;molecular_function:G-protein beta/gamma-subunit complex binding(GO:0031683);molecular_function:GTPase activit…	transcription factor jun-B-like%2C transcript variant X5;transcription factor jun-B-like%2C transcript variant X4;transcription factor jun-B-like%2C transcript variant X3;transcription factor jun-B-like%2C transcript variant X1;transcription factor jun-B-like%2C transcript variant X2;
gene28407	-3.3030024090314	9.08473372776126	3.83374490996325e-06	0.000244705412381756	LOC109113661	K01315	_	plasminogen-like;
gene13628	-3.32163483555949	7.26547356372997	3.89158541065054e-06	0.000248026036979548	LOC109097726	_	_	inter-alpha-trypsin inhibitor-like;
gene18258	3.41894758702763	5.53316781486687	3.92385500945482e-06	0.000249709447601694	LOC109102985	K13126	_	embryonic polyadenylate-binding protein B-like%2C transcript variant X2;embryonic polyadenylate-binding protein B-like%2C transcript variant X1;
gene31508	-3.56042821347683	3.98163552899523	3.96474085997577e-06	0.000251935351397387	LOC109048452	K15680	_	hydroxysteroid 11-beta-dehydrogenase 1-like protein;
gene37674	-3.29229759449916	9.39917750343878	3.97365900917687e-06	0.000252126298859053	LOC109055202	K01313	_	prothrombin-like;
gene17787	3.38541192859976	5.82550515744849	3.99213908201603e-06	0.000252922475748885	LOC109102130	_	_	uncharacterized LOC109102130%2C transcript variant X3;uncharacterized LOC109102130%2C transcript variant X1;uncharacterized LOC109102130%2C transcript variant X2;
gene57397	-3.41338223038855	5.09433959231591	4.01057138833126e-06	0.000253713268331852	LOC109076996	_	_	claudin-19-like%2C transcript variant X2;claudin-19-like%2C transcript variant X1;
gene25805	-3.36208941824206	5.62124550249334	4.04768233795104e-06	0.000255681599297121	LOC109111196	_	molecular_function:phosphotransferase activity, alcohol group as acceptor(GO:0016773);biological_process:phosphorylation(GO:0016310);molecular_function:uridine kinase activity(GO:0004849);molecular_function:ATP binding(GO:0005524);molecular_function:signal transducer activity(GO:0004871);;molecular_function:G-protein beta/gamma-subunit complex binding(GO:0031683);molecular_function:GTPase activit…	golgin subfamily B member 1-like;
gene14651	-3.30254321673649	7.43821816421904	4.19574014330699e-06	0.000264641964837757	LOC109098630	_	_	ERBB receptor feedback inhibitor 1-like;
gene35220	-3.9322510430854	2.83032098332401	4.22354977191167e-06	0.000266002533493013	LOC109052439	K00070	_	3 beta-hydroxysteroid dehydrogenase/Delta 5-->4-isomerase-like;
gene13689	-3.37276926810527	5.33649604918162	4.27714684238948e-06	0.000268980806881715	LOC109097562	K14622	_	retinol-binding protein 2-like;
gene36718	-3.365006147718	5.31111467092392	4.35430300807649e-06	0.000273429707891555	LOC109054127	K07292	_	hepatocyte nuclear factor 4-alpha-like;
gene47389	-3.31621295546918	6.34308202158712	4.38700918444966e-06	0.000275078378833183	LOC109065972	_	molecular_function:phosphotransferase activity, alcohol group as acceptor(GO:0016773);biological_process:phosphorylation(GO:0016310);molecular_function:uridine kinase activity(GO:0004849);molecular_function:ATP binding(GO:0005524);molecular_function:signal transducer activity(GO:0004871);;molecular_function:G-protein beta/gamma-subunit complex binding(GO:0031683);molecular_function:GTPase activit…	counting factor associated protein D-like;
gene14687	8.69440684888962	1.84892296730408	4.42440630962989e-06	0.000275800930160818	LOC109099065	K01064	_	protein Wnt-9b-like;
gene11295	8.67276454272505	1.82978570020315	4.42440630962989e-06	0.000275800930160818	LOC109094815	_	_	methenyltetrahydrofolate synthase domain-containing protein-like;
gene20215	8.67276454272505	1.82978570020315	4.42440630962989e-06	0.000275800930160818	LOC109105559	_	_	leucine-rich repeat-containing protein 61-like;
gene54424	-5.02236590835663	1.60851899054187	4.42440630962989e-06	0.000275800930160818	LOC109073744	K09385	_	forkhead box protein G1-like;
gene47080	4.83789319694502	2.52556646148245	4.44892455761035e-06	0.000276924445675022	LOC109065640	K08958	_	casein kinase I-like%2C transcript variant X1;casein kinase I-like%2C transcript variant X2;
gene35554	-3.78841904805824	2.95925450455085	4.50919723430489e-06	0.000280266984950863	LOC109052804	K11394	_	probable proline dehydrogenase 2%2C transcript variant X1;probable proline dehydrogenase 2%2C transcript variant X2;probable proline dehydrogenase 2%2C transcript variant X3;
gene10034	-3.69037677855801	3.45821897478492	4.53243616519924e-06	0.000281301329274768	LOC109092882	K04558	_	synphilin-1-like;
gene56063	4.18483168175723	2.83827099165061	4.54167583480424e-06	0.00028146507884358	pgm2l1	K11809	cellular_component:cytosol(GO:0005829);biological_process:carbohydrate catabolic process(GO:0016052);molecular_function:phosphoglucomutase activity(GO:0004614)	phosphoglucomutase 2 like 1;
gene38420	-3.38531118645345	4.8296265310927	4.73186966083166e-06	0.00029282650014302	LOC109056048	K00710	_	polypeptide N-acetylgalactosaminyltransferase 14-like;
gene30673	-3.25828117265037	9.96347784220464	4.80363007320243e-06	0.000296836491393051	serpinc1	K03911	_	serpin family C member 1%2C transcript variant X1;serpin family C member 1%2C transcript variant X2;
gene14929	-3.40668800827539	4.82307122198693	4.8231175140107e-06	0.000297609384316047	LOC109098778	_	_	ERBB receptor feedback inhibitor 1-like;
gene8064	3.53560505060586	4.50585749153403	4.84988434496368e-06	0.00029882856748636	LOC109091545	K07616	molecular_function:phosphotransferase activity, alcohol group as acceptor(GO:0016773);biological_process:phosphorylation(GO:0016310);molecular_function:uridine kinase activity(GO:0004849);molecular_function:ATP binding(GO:0005524);molecular_function:signal transducer activity(GO:0004871);;molecular_function:G-protein beta/gamma-subunit complex binding(GO:0031683);molecular_function:GTPase activit…	gap junction gamma-1 protein%2C transcript variant X1;gap junction gamma-1 protein%2C transcript variant X2;gap junction gamma-1 protein%2C transcript variant X3;
gene46301	-3.97598189349686	2.3560429383619	4.89698493949257e-06	0.000301295301370973	LOC109064755	K01176	_	pancreatic alpha-amylase-like;
gene47634	-3.27256294602452	7.48207491949128	4.92753491657719e-06	0.000302738089010113	LOC109066218	K00432	_	glutathione peroxidase 3-like;
gene57392	-3.48474659425312	4.05981897381418	5.05180914933834e-06	0.000309926674114371	LOC109076982	K06087	_	claudin-15-like;
gene67842	-3.59533372551563	3.52299707434757	5.13057429832623e-06	0.000314306647890853	LOC109088576	K16360	_	leucine-rich repeat-containing protein 4B-like%2C transcript variant X1;leucine-rich repeat-containing protein 4B-like%2C transcript variant X2;
gene63897	-3.3175926993862	5.63860026063677	5.15672798467286e-06	0.000315455620961953	LOC109084263	K14640	_	sodium-dependent phosphate transporter 1-A-like;
gene25328	-8.32026173266866	1.12118066112066	5.18874751827668e-06	0.000316959622756849	LOC109110212	_	_	cysteine-rich and transmembrane domain-containing protein 1-like;
gene11949	-3.89752239735314	2.79735100840662	5.23089157070952e-06	0.000318121425105554	LOC109095857	_	_	carboxypeptidase N subunit 2-like%2C transcript variant X1;carboxypeptidase N subunit 2-like%2C transcript variant X2;
gene46101	-3.76211279155356	2.80790258762361	5.23089157070952e-06	0.000318121425105554	LOC109064543	K01298	biological_process:proteolysis(GO:0006508);molecular_function:metallocarboxypeptidase activity(GO:0004181);molecular_function:zinc ion binding(GO:0008270)	carboxypeptidase A2-like;
gene62369	-3.76211279155356	2.80790258762361	5.23089157070952e-06	0.000318121425105554	LOC109082578	_	_	C-X-C motif chemokine 9-like;
gene27148	-3.27203794534698	6.79975304997288	5.23761059205636e-06	0.000318121425105554	LOC109112895	K10226	_	fatty acid desaturase 2-like;
gene25817	3.3259417933089	5.90960642539819	5.26172666566483e-06	0.000319131581181532	LOC109110956	_	_	homeobox protein NOBOX-like;
gene40794	4.15292696593939	2.81007014831955	5.3113528643043e-06	0.000321683896915067	LOC109058689	_	cellular_component:endoplasmic reticulum lumen(GO:0005788)	KDEL motif-containing protein 1-like;
gene34686	-3.24000509499291	8.98562370797846	5.48865355334784e-06	0.000331950652776802	LOC109051863	_	_	hemopexin-like;
gene31879	-3.75638911544435	2.92906369014269	5.49836963882275e-06	0.000332067258725388	LOC109048714	_	_	tetratricopeptide repeat protein 7A-like;
gene37382	-3.87983946243579	2.78059204070444	5.62318179102395e-06	0.000339124788126845	LOC109054886	_	_	protein FAM107B-like%2C transcript variant X1;protein FAM107B-like%2C transcript variant X2;protein FAM107B-like%2C transcript variant X4;protein FAM107B-like%2C transcript variant X3;
gene48399	-3.23935417425675	7.98148304867745	5.71443344968859e-06	0.000344141261903703	serpind1	K03912	_	serpin family D member 1;
gene52462	3.93812978089403	3.15504221315844	5.72350252735889e-06	0.0003442012704676	LOC109071578	_	_	tubulin polymerization-promoting protein family member 3-like;
gene37150	-3.4027118181495	4.62128493966008	5.75264339056738e-06	0.000345466491390158	LOC109054618	K12800	_	NACHT%2C LRR and PYD domains-containing protein 12-like;
gene4500	8.6284808936989	1.79068233167329	6.00382232437213e-06	0.000359537888014858	LOC109063647	K15363	_	fanconi-associated nuclease 1-like;
gene60664	8.6284808936989	1.79068233167329	6.00382232437213e-06	0.000359537888014858	LOC109080676	K12619	_	5'-3' exoribonuclease 2-like;
gene55533	-3.25756764592605	6.32421089341132	6.1485916129666e-06	0.000367244957873077	LOC109074974	_	_	inter-alpha-trypsin inhibitor heavy chain H3-like%2C transcript variant X2;inter-alpha-trypsin inhibitor heavy chain H3-like%2C transcript variant X1;
gene45330	-3.24176802056456	6.97389885466979	6.14974670297334e-06	0.000367244957873077	LOC109063686	K03927	biological_process:metabolic process(GO:0008152)	cocaine esterase-like;
gene34890	3.4109021050271	4.79605703566675	6.16776030957398e-06	0.000367355037415598	LOC109052089	K17662	_	ubiquinol-cytochrome-c reductase complex assembly factor 1-like;
gene52299	-3.22846746735878	7.82565132999671	6.16882139850762e-06	0.000367355037415598	LOC109071395	K03728	_	nuclear receptor subfamily 1 group D member 2-like;
gene31707	4.13125830942972	2.79094541885074	6.22672931511272e-06	0.000370286310373468	LOC109048582	K14314	_	nuclear pore membrane glycoprotein 210-like;
gene41822	4.06549103068146	3.02599303521992	6.28935633108372e-06	0.000373489659115247	LOC109059794	_	_	protein FAM117A-like;
gene11173	-3.31460267365902	5.31912271924893	6.33575177705632e-06	0.000375721535841623	LOC109095080	K17508	molecular_function:metal ion binding(GO:0046872);molecular_function:phosphoprotein phosphatase activity(GO:0004721)	protein phosphatase PTC7 homolog;
gene46745	-3.21870741997735	8.14562988413776	6.39923623212583e-06	0.000378959214535251	LOC109065247	_	_	protein AMBP-like;
gene41427	-3.86193709766353	2.76364514146578	6.50839879890567e-06	0.000384889192770791	LOC109059361	_	_	E-selectin-like%2C transcript variant X2;E-selectin-like%2C transcript variant X1;
gene56859	-3.32147695394377	4.98784563532614	6.52461473763768e-06	0.000385313744021323	LOC109076433	K03990	_	complement C3-like;
gene20415	-4.28854534655717	1.8572906954319	6.5649493401688e-06	0.00038675122058397	LOC109104880	K14946	biological_process:regulation of RNA splicing(GO:0043484);molecular_function:RNA binding(GO:0003723);biological_process:skeletal muscle fiber development(GO:0048741);biological_process:cardiac muscle fiber development(GO:0048739);molecular_function:nucleotide binding(GO:0000166);biological_process:mRNA processing(GO:0006397);cellular_component:nucleus(GO:0005634)	RNA binding protein fox-1 homolog 1-like;
gene21486	4.77088010195633	2.46612022991527	6.56709704260975e-06	0.00038675122058397	alg2	K03843	molecular_function:glycolipid 6-alpha-mannosyltransferase activity(GO:0033164);cellular_component:nucleus(GO:0005634);biological_process:biosynthetic process(GO:0009058);molecular_function:GDP-Man:Man1GlcNAc2-PP-Dol alpha-1,3-mannosyltransferase activity(GO:0004378)	ALG2%2C alpha-1%2C3/1%2C6-mannosyltransferase;
gene21373	-3.24333631942736	6.47231218064444	6.58592296343126e-06	0.000387324942503148	LOC109105905	_	_	ictacalcin-like;
gene29012	-3.36635083823124	4.35822569498487	6.67055508219486e-06	0.000391761883739152	LOC109045393	_	_	absent in melanoma 1-like protein%2C transcript variant X1;absent in melanoma 1-like protein%2C transcript variant X2;
gene21909	-3.21373332371467	7.61982791746967	6.78166964253081e-06	0.000397380795341253	LOC109106286	_	_	hyaluronan-binding protein 2-like;
gene26874	3.24978620467997	6.64253006427794	6.78486840396904e-06	0.000397380795341253	LOC109112363	_	molecular_function:phosphotransferase activity, alcohol group as acceptor(GO:0016773);biological_process:phosphorylation(GO:0016310);molecular_function:uridine kinase activity(GO:0004849);molecular_function:ATP binding(GO:0005524);molecular_function:signal transducer activity(GO:0004871);;molecular_function:G-protein beta/gamma-subunit complex binding(GO:0031683);molecular_function:GTPase activit…	coiled-coil domain-containing protein 106-like;
gene37550	-3.33157455472729	4.70020739022456	6.93766999034028e-06	0.000405772802535156	LOC109055056	K13863	_	high affinity cationic amino acid transporter 1-like;
gene11597	8.60581867923524	1.77069971648627	7.0186828017919e-06	0.000409948763428497	LOC109094913	K07998	_	matrix metalloproteinase-19-like;
gene38879	-3.45173491959837	3.82763281306985	7.0924795863999e-06	0.000413692400280327	LOC109056553	K03841	biological_process:carbohydrate metabolic process(GO:0005975);molecular_function:fructose 1,6-bisphosphate 1-phosphatase activity(GO:0042132);biological_process:response to chemical(GO:0042221)	fructose-1%2C6-bisphosphatase 1-like;
gene38366	-3.24037314831159	6.03771049082134	7.26586781265962e-06	0.000423226874038498	LOC109055975	_	_	sex hormone-binding globulin-like;
gene26932	-3.24032903618326	5.95303342174053	7.35991087610051e-06	0.000428119890771042	LOC109111933	_	_	uncharacterized LOC109111933;
gene37028	-4.65187136532187	1.80377817655548	7.48629369402394e-06	0.000434878188727238	LOC109054484	_	_	ghrelin-like;
gene53361	-3.69011358709493	2.86680373662985	7.72037431638797e-06	0.000447865741635579	LOC109072574	K06247	_	laminin subunit gamma-3-like%2C transcript variant X1;laminin subunit gamma-3-like%2C transcript variant X3;laminin subunit gamma-3-like%2C transcript variant X2;
gene29973	-3.23145871238387	6.08011006426499	7.77250496471808e-06	0.000450277264518545	LOC109046911	K13990	_	formimidoyltransferase-cyclodeaminase-like;
gene68668	-3.33270042862475	4.49499513575404	7.83886565071538e-06	0.000453505500156313	LOC109089479	K00544	cellular_component:cytosol(GO:0005829);biological_process:methionine biosynthetic process(GO:0009086);molecular_function:zinc ion binding(GO:0008270);molecular_function:betaine-homocysteine S-methyltransferase activity(GO:0047150);biological_process:methylation(GO:0032259);molecular_function:S-adenosylmethionine-homocysteine S-methyltransferase activity(GO:0008898)	betaine--homocysteine S-methyltransferase 1-like;
gene24425	4.72912534069645	2.4291792235611	8.02480685571864e-06	0.000462380695559637	LOC109109597	_	cellular_component:integral component of membrane(GO:0016021);biological_process:G-protein coupled receptor signaling pathway(GO:0007186);molecular_function:G-protein coupled receptor activity(GO:0004930)	olfactory receptor 51D1-like;
gene4527	4.72912534069645	2.4291792235611	8.02480685571864e-06	0.000462380695559637	LOC109065758	_	_	WD repeat-containing protein WRAP73-like%2C transcript variant X1;WD repeat-containing protein WRAP73-like%2C transcript variant X2;
gene50218	-3.87828020091236	2.26395538208784	8.02480685571864e-06	0.000462380695559637	LOC109069102	_	_	sushi%2C nidogen and EGF-like domain-containing protein 1%2C transcript variant X1;sushi%2C nidogen and EGF-like domain-containing protein 1%2C transcript variant X2;
gene33948	3.24644157823961	5.98377025543755	8.25336913718773e-06	0.000474908438962767	LOC109051036	_	_	junctional adhesion molecule B-like%2C transcript variant X2;junctional adhesion molecule B-like%2C transcript variant X1;
gene19046	-3.27875522512867	5.05655628762095	8.28332039838232e-06	0.000475693601866564	LOC109103621	_	_	sialic acid-binding Ig-like lectin 6;
gene60169	3.32056467513282	5.06833952872499	8.28932750567234e-06	0.000475693601866564	rpain	_	_	RPA interacting protein;
gene20113	-3.33312904836811	4.55737197826451	8.40080220804713e-06	0.000481442748046658	LOC109104654	K13826	biological_process:oxygen transport(GO:0015671);molecular_function:oxygen transporter activity(GO:0005344);cellular_component:hemoglobin complex(GO:0005833);molecular_function:iron ion binding(GO:0005506);molecular_function:heme binding(GO:0020037);molecular_function:oxygen binding(GO:0019825)	hemoglobin subunit alpha-like;
gene59567	3.76001780887075	3.20335880648757	8.4387047445723e-06	0.000482965762280636	LOC109079448	K09317	_	homeobox protein EMX1;
gene41779	-3.21180893084895	6.09177242354572	8.48790721241084e-06	0.000485130546545272	LOC109059752	_	_	vitelline membrane outer layer protein 1-like;
gene48756	5.2268645324751	2.0178551182896	8.5517311941291e-06	0.0004859589251976	LOC109067468	_	_	uncharacterized LOC109067468;
gene51561	-4.61799408695112	1.77129810350054	8.5517311941291e-06	0.0004859589251976	LOC109070570	K18246	_	carbonic anhydrase 4-like;
gene47765	-4.22156807672477	1.79404095245769	8.5517311941291e-06	0.0004859589251976	LOC109066363	K17635	_	ral guanine nucleotide dissociation stimulator-like 1;
gene11821	-3.31862534519881	4.66062570746128	8.55387778741221e-06	0.0004859589251976	LOC109095600	_	cellular_component:chromosome(GO:0005694)	histone H1.4-like;
gene43117	-3.51453312816269	3.5189504305959	8.55938723259528e-06	0.0004859589251976	LOC109061233	K04527	_	insulin receptor-like;
gene2531	-3.81896612420008	2.57037005779412	8.62385955438554e-06	0.000488968249574322	LOC109111124	_	_	neurotoxin 3FTx-RI-like;
gene4491	-3.32543686246289	4.35579703620246	8.66997954821505e-06	0.000490930395719513	LOC109061425	K17854	_	cytochrome P450 2K1-like;
gene57788	-3.27703044955788	4.73047176256182	8.70372825070161e-06	0.000492187752192858	LOC109077480	_	_	regulator of G-protein signaling 9-binding protein B-like%2C transcript variant X2;regulator of G-protein signaling 9-binding protein B-like%2C transcript variant X1;
gene52168	-3.21353181302396	5.74293706801342	8.74351227166762e-06	0.000493782617535581	LOC109071244	K00901	_	diacylglycerol kinase delta-like;
gene46722	-3.6714476113079	2.72287749508508	8.7753970455517e-06	0.000494927750301896	LOC109065222	K01466	_	allantoinase%2C mitochondrial-like;
gene58661	-3.14938336862487	11.8504586691003	8.85991260213872e-06	0.000499034284715972	fgb	K03904	cellular_component:fibrinogen complex(GO:0005577);molecular_function:protein binding, bridging(GO:0030674);biological_process:signal transduction(GO:0007165);molecular_function:receptor binding(GO:0005102);biological_process:protein polymerization(GO:0051258);biological_process:platelet activation(GO:0030168)	fibrinogen beta chain;
gene8368	4.71493414915325	2.41664156161858	8.88421999740663e-06	0.000499084811922825	LOC109091216	_	cellular_component:collagen trimer(GO:0005581)	collagen triple helix repeat-containing protein 1-like;
gene9782	4.71493414915325	2.41664156161858	8.88421999740663e-06	0.000499084811922825	LOC109093331	_	cellular_component:integral component of membrane(GO:0016021);biological_process:G-protein coupled receptor signaling pathway(GO:0007186);molecular_function:G-protein coupled receptor activity(GO:0004930)	melatonin receptor type 1B-like;
gene29065	3.73848340386562	3.36349656315415	8.98512414075311e-06	0.000504089109359778	LOC109045425	K04589	molecular_function:vasoactive intestinal polypeptide receptor activity(GO:0004999);cellular_component:integral component of membrane(GO:0016021);biological_process:G-protein coupled receptor signaling pathway(GO:0007186);cellular_component:plasma membrane(GO:0005886)	vasoactive intestinal polypeptide receptor%2C transcript variant X2;vasoactive intestinal polypeptide receptor%2C transcript variant X1;
gene19212	-3.29619935223226	4.58301544696132	9.17268942099681e-06	0.000513935783879714	LOC109104209	K08269	_	serine/threonine-protein kinase ULK2-like;
gene40566	4.31207730153901	2.57745081319262	9.1922046067769e-06	0.000514353307117787	LOC109058403	K09301	biological_process:regulation of transcription, DNA-templated(GO:0006355);molecular_function:sequence-specific DNA binding(GO:0043565);biological_process:hindbrain development(GO:0030902);molecular_function:sequence-specific DNA binding transcription factor activity(GO:0003700);cellular_component:nucleus(GO:0005634)	homeobox protein Hox-B1b;
gene65454	3.28750144658567	5.22215389285937	9.28297708403836e-06	0.00051875173906845	LOC109085954	_	_	uncharacterized LOC109085954;
gene35687	3.36927243750798	4.48411480954202	9.30172986062433e-06	0.000519119316488613	LOC109052950	_	molecular_function:phosphotransferase activity, alcohol group as acceptor(GO:0016773);biological_process:phosphorylation(GO:0016310);molecular_function:uridine kinase activity(GO:0004849);molecular_function:ATP binding(GO:0005524);molecular_function:signal transducer activity(GO:0004871);;molecular_function:G-protein beta/gamma-subunit complex binding(GO:0031683);molecular_function:GTPase activit…	rhombotin-1%2C transcript variant X1;rhombotin-1%2C transcript variant X2;
gene58233	3.59484753179723	3.66759014388881	9.33632461063108e-06	0.000520368900324298	LOC109077940	K14303	_	nuclear pore complex protein Nup160-like;
gene41767	3.28345587352598	5.14800623238146	9.50414351860101e-06	0.000529030902540613	LOC109059739	K08583	_	calpain small subunit 1-like;
gene40917	3.84287472331641	3.07088344775463	9.53231529139606e-06	0.000529907248232784	LOC109058797	_	molecular_function:phosphotransferase activity, alcohol group as acceptor(GO:0016773);biological_process:phosphorylation(GO:0016310);molecular_function:uridine kinase activity(GO:0004849);molecular_function:ATP binding(GO:0005524);molecular_function:signal transducer activity(GO:0004871);;molecular_function:G-protein beta/gamma-subunit complex binding(GO:0031683);molecular_function:GTPase activit…	MAX gene-associated protein-like;
gene48610	-3.17055539598272	6.74453559426891	9.5655420099615e-06	0.00053106195341242	cpb2	K01300	_	carboxypeptidase B2%2C transcript variant X1;carboxypeptidase B2%2C transcript variant X2;
gene36513	3.54666624106061	3.85308801357058	9.58286999480578e-06	0.000531332133730207	LOC109053893	_	_	uncharacterized LOC109053893%2C transcript variant X2;uncharacterized LOC109053893%2C transcript variant X1;
gene39412	8.53561449426706	1.70892094921039	9.66399242122225e-06	0.000535134167345551	LOC109057155	_	_	lens fiber major intrinsic protein-like;
gene6812	-3.32021471352784	4.41879902557089	9.77524413835217e-06	0.00054049569839886	LOC109090289	_	_	transmembrane 4 L6 family member 4-like;
gene37405	5.20754125941025	2.00092375647298	9.78616912528543e-06	0.00054049569839886	LOC109054905	_	_	uncharacterized LOC109054905;
gene8402	3.3753397282014	4.54883246997867	9.9108634560075e-06	0.000546674509750644	LOC109091769	K13204	molecular_function:phosphotransferase activity, alcohol group as acceptor(GO:0016773);biological_process:phosphorylation(GO:0016310);molecular_function:uridine kinase activity(GO:0004849);molecular_function:ATP binding(GO:0005524);molecular_function:signal transducer activity(GO:0004871);;molecular_function:G-protein beta/gamma-subunit complex binding(GO:0031683);molecular_function:GTPase activit…	DBIRD complex subunit ZNF326-like%2C transcript variant X1;DBIRD complex subunit ZNF326-like%2C transcript variant X2;
gene18157	-3.24113374364865	5.10305828359435	9.96095898264118e-06	0.000548727867056659	LOC109102807	_	_	saxitoxin and tetrodotoxin-binding protein 2-like;
gene1830	3.72392252554188	3.35062700426019	1.00054464417568e-05	0.000550467387591774	LOC109100036	_	_	uncharacterized LOC109100036;
gene7660	-3.13557467235515	8.2784775247254	1.01665874695881e-05	0.000558440604676593	LOC109090952	K01185	_	lysozyme C-like;
gene29972	-3.79823377899029	2.55087031996535	1.01896615797737e-05	0.000558440604676593	LOC109046558	K05497	_	growth/differentiation factor 8-like;
gene4217	-3.79823377899029	2.55087031996535	1.01896615797737e-05	0.000558440604676593	LOC109060079	K04696	_	suppressor of cytokine signaling 3-like;
gene48938	-3.22389807371346	5.23652691452681	1.0474641324027e-05	0.00057332189573025	LOC109067663	K07294	molecular_function:phosphotransferase activity, alcohol group as acceptor(GO:0016773);biological_process:phosphorylation(GO:0016310);molecular_function:uridine kinase activity(GO:0004849);molecular_function:ATP binding(GO:0005524);molecular_function:signal transducer activity(GO:0004871);;molecular_function:G-protein beta/gamma-subunit complex binding(GO:0031683);molecular_function:GTPase activit…	peroxisome proliferator-activated receptor alpha-like%2C transcript variant X1;peroxisome proliferator-activated receptor alpha-like%2C transcript variant X2;peroxisome proliferator-activated receptor alpha-like%2C transcript variant X3;
gene61182	-4.10319172337824	1.99610484617316	1.05607963953182e-05	0.00057729645731228	LOC109081260	_	_	integrin alpha-L-like;
gene47123	3.48077798048695	3.89635079388193	1.06452045446628e-05	0.000581165469110538	LOC109065669	_	_	BEN domain-containing protein 7-like;
gene55242	-3.26893548062329	4.55811952609111	1.07380077202678e-05	0.00058548231864038	LOC109074655	K15185	_	AF4/FMR2 family member 4-like%2C transcript variant X5;AF4/FMR2 family member 4-like%2C transcript variant X6;AF4/FMR2 family member 4-like%2C transcript variant X7;AF4/FMR2 family member 4-like%2C transcript variant X4;AF4/FMR2 family member 4-like%2C transcript variant X2;AF4/FMR2 family member 4-like%2C transcript variant X3;AF4/FMR2 family member 4-like%2C transcript variant X1;
gene20110	-3.12133355309542	8.95013981767869	1.08017489418114e-05	0.000588205582862012	LOC109104655	K13826	biological_process:oxygen transport(GO:0015671);molecular_function:oxygen transporter activity(GO:0005344);cellular_component:hemoglobin complex(GO:0005833);molecular_function:iron ion binding(GO:0005506);molecular_function:heme binding(GO:0020037);molecular_function:oxygen binding(GO:0019825)	hemoglobin subunit alpha-like%2C transcript variant X2;hemoglobin subunit alpha-like%2C transcript variant X1;
gene16880	-3.82683065284208	2.2157615438722	1.09229671642248e-05	0.000592794240102084	LOC109100987	K05683	_	ATP-binding cassette sub-family G member 5-like;
gene30253	-3.82683065284208	2.2157615438722	1.09229671642248e-05	0.000592794240102084	LOC109046730	K10494	_	zinc finger and BTB domain-containing protein 7A-like%2C transcript variant X8;zinc finger and BTB domain-containing protein 7A-like%2C transcript variant X3;zinc finger and BTB domain-containing protein 7A-like%2C transcript variant X4;zinc finger and BTB domain-containing protein 7A-like%2C transcript variant X5;zinc finger and BTB domain-containing protein 7A-like%2C transcript variant X6;zinc…
gene39128	-3.38462167385542	3.86997958602935	1.09277234560776e-05	0.000592794240102084	LOC109056847	_	_	solute carrier family 2%2C facilitated glucose transporter member 5-like;
gene42190	3.97064386408677	2.94213969668197	1.09681360428084e-05	0.000594230475976193	LOC109060208	_	_	parvalbumin%2C muscle-like%2C transcript variant X2;parvalbumin%2C muscle-like%2C transcript variant X1;
gene25139	3.20773477879492	5.66615231998636	1.10140725633958e-05	0.000595961961875721	LOC109110077	_	molecular_function:DNA binding(GO:0003677)	lamina-associated polypeptide 2-like;
gene51401	-3.63352361631302	2.68748597926324	1.10452967583897e-05	0.000596265035125851	LOC109070390	K18575	_	lysoplasmalogenase-like protein TMEM86A;
gene47808	-3.38155104798785	3.815932705614	1.10476424257569e-05	0.000596265035125851	LOC109066395	K00657	_	diamine acetyltransferase 1-like;
gene23934	3.70180189315708	3.33109794691705	1.11544206001052e-05	0.000601266985521218	LOC109109429	_	_	craniofacial development protein 1-like;
gene4537	-4.58330213593512	1.7381302366948	1.12192405722282e-05	0.0006032357875393	LOC109065776	_	_	uncharacterized LOC109065776;
gene53167	-4.58330213593512	1.7381302366948	1.12192405722282e-05	0.0006032357875393	LOC109072368	K08665	_	serine protease hepsin-like%2C transcript variant X2;serine protease hepsin-like%2C transcript variant X1;
gene41775	-3.13626314451589	6.72565219784315	1.13176152898318e-05	0.000607009081670207	LOC109059749	_	_	vitelline membrane outer layer protein 1-like;
gene13800	3.41455698587054	4.10501575269706	1.13178906123133e-05	0.000607009081670207	LOC109097846	_	molecular_function:phosphotransferase activity, alcohol group as acceptor(GO:0016773);biological_process:phosphorylation(GO:0016310);molecular_function:uridine kinase activity(GO:0004849);molecular_function:ATP binding(GO:0005524);molecular_function:signal transducer activity(GO:0004871);;molecular_function:G-protein beta/gamma-subunit complex binding(GO:0031683);molecular_function:GTPase activit…	stAR-related lipid transfer protein 7%2C mitochondrial-like;
gene20468	8.48683894796892	1.66611138118798	1.13841205220871e-05	0.000609029022359786	LOC109104926	_	_	neurotrophin-7%2C transcript variant X2;neurotrophin-7%2C transcript variant X1;
gene40910	8.48683894796892	1.66611138118798	1.13841205220871e-05	0.000609029022359786	LOC109058812	_	_	prolactin;
gene41785	3.14939343645081	6.63780947589172	1.14884242901208e-05	0.000613838890829789	LOC109059758	_	_	vitelline membrane outer layer protein 1-like;
gene28093	3.81576614954175	3.04701982565677	1.16204590558967e-05	0.000620116562234448	LOC109113463	K18592	_	gamma-glutamyltransferase 5-like;
gene45938	-3.28832460272298	4.17593007623019	1.1636390891024e-05	0.000620190543514349	LOC109064361	_	_	phytanoyl-CoA dioxygenase domain-containing protein 1-like;
gene66783	-8.15730453462431	0.963881712947482	1.16786167600443e-05	0.000621663996772498	LOC109087416	_	_	neuron navigator 2-like;
gene32766	-3.15305841326605	5.98923655485845	1.17289139890019e-05	0.000623562886113543	LOC109049687	_	molecular_function:phosphotransferase activity, alcohol group as acceptor(GO:0016773);biological_process:phosphorylation(GO:0016310);molecular_function:uridine kinase activity(GO:0004849);molecular_function:ATP binding(GO:0005524);molecular_function:signal transducer activity(GO:0004871);;molecular_function:G-protein beta/gamma-subunit complex binding(GO:0031683);molecular_function:GTPase activit…	nuclear factor interleukin-3-regulated protein-like%2C transcript variant X2;nuclear factor interleukin-3-regulated protein-like%2C transcript variant X1;
gene5113	3.96080696420145	2.93346910934624	1.17834680473178e-05	0.000625683076714243	LOC109070277	K15362	_	Fanconi anemia group J protein-like;
gene55430	3.18619485101044	5.86938490525262	1.18706909133627e-05	0.000629530496472585	LOC109074861	_	cellular_component:integral component of membrane(GO:0016021)	transmembrane protein 59-like;
gene11875	-3.74959071327739	2.65777696568428	1.19395815859076e-05	0.000632397366037177	LOC109095607	K10050	molecular_function:phosphotransferase activity, alcohol group as acceptor(GO:0016773);biological_process:phosphorylation(GO:0016310);molecular_function:uridine kinase activity(GO:0004849);molecular_function:ATP binding(GO:0005524);molecular_function:signal transducer activity(GO:0004871);;molecular_function:G-protein beta/gamma-subunit complex binding(GO:0031683);molecular_function:GTPase activit…	CCAAT/enhancer-binding protein delta-like;
gene32792	4.00588830576697	2.68075213215853	1.20733086031106e-05	0.000638687012679196	LOC109049718	K17352	_	tetraspanin-11-like;
gene19093	-3.78742476048793	2.37071735148275	1.21555631259842e-05	0.000642241512473007	LOC109103635	K09322	_	homeobox protein MOX-2-like;
gene41210	3.26857155245199	4.71849773065293	1.2355439301496e-05	0.0006519940853183	LOC109059123	_	_	acidic repeat-containing protein-like%2C transcript variant X2;acidic repeat-containing protein-like%2C transcript variant X1;
gene60893	-3.09511547732891	8.72860044893429	1.25262460500649e-05	0.000660190456220848	LOC109080931	K04379	_	proto-oncogene c-Fos;
gene17241	-3.34969444515499	3.73354373646085	1.25634102261804e-05	0.000661331710152938	LOC109101831	_	_	coagulation factor IX-like;
gene14192	-3.16077555468049	5.68277513130479	1.2696237971358e-05	0.000667135886664376	LOC109097699	_	_	vitamin K-dependent protein Z-like;
gene62521	-3.49964694795317	3.10827575368424	1.27049659921074e-05	0.000667135886664376	LOC109082743	_	molecular_function:phosphotransferase activity, alcohol group as acceptor(GO:0016773);biological_process:phosphorylation(GO:0016310);molecular_function:uridine kinase activity(GO:0004849);molecular_function:ATP binding(GO:0005524);molecular_function:signal transducer activity(GO:0004871);;molecular_function:G-protein beta/gamma-subunit complex binding(GO:0031683);molecular_function:GTPase activit…	galactose-specific lectin nattectin-like;
gene2328	3.24491438080711	5.07710037430966	1.27410225004182e-05	0.000667880163773939	LOC109109886	K17506	molecular_function:phosphotransferase activity, alcohol group as acceptor(GO:0016773);biological_process:phosphorylation(GO:0016310);molecular_function:uridine kinase activity(GO:0004849);molecular_function:ATP binding(GO:0005524);molecular_function:signal transducer activity(GO:0004871);;molecular_function:G-protein beta/gamma-subunit complex binding(GO:0031683);molecular_function:GTPase activit…	protein phosphatase 1L-like;
gene30265	3.26187765738953	4.80600999372045	1.27504679701671e-05	0.000667880163773939	LOC109046734	K04369	_	dual specificity mitogen-activated protein kinase kinase 2%2C transcript variant X2;dual specificity mitogen-activated protein kinase kinase 2%2C transcript variant X1;
gene19957	5.14796826794265	1.94882671159605	1.28862828676514e-05	0.000672515702461344	mfsd1	_	_	major facilitator superfamily domain containing 1;
gene57217	5.14796826794265	1.94882671159605	1.28862828676514e-05	0.000672515702461344	LOC109076842	_	_	protein ripply3-like;
gene65007	5.14796826794265	1.94882671159605	1.28862828676514e-05	0.000672515702461344	LOC109085476	_	molecular_function:phosphotransferase activity, alcohol group as acceptor(GO:0016773);biological_process:phosphorylation(GO:0016310);molecular_function:uridine kinase activity(GO:0004849);molecular_function:ATP binding(GO:0005524);molecular_function:signal transducer activity(GO:0004871);;molecular_function:G-protein beta/gamma-subunit complex binding(GO:0031683);molecular_function:GTPase activit…	histamine H1 receptor-like;
gene33271	3.67619560500827	3.12966869527145	1.29843826538835e-05	0.000676806977501571	LOC109050015	K04710	_	ceramide synthase 2-like;
gene38928	3.48189689408933	3.68643616415724	1.30322015338076e-05	0.000678470096457248	LOC109056611	_	_	ras-related protein Rab-33B-like;
gene32260	-3.08779724505475	8.66420033702503	1.31860616774674e-05	0.000685643046102264	LOC109049068	K01830	_	lipocalin-like;
gene4460	3.78813842893463	3.0227394927722	1.32897339410901e-05	0.000690192053325458	LOC109056177	_	_	low-density lipoprotein receptor-related protein 6-like;
gene4462	3.15789796776363	5.82342974191744	1.33181262683405e-05	0.000690825143344891	LOC109063221	_	_	low-density lipoprotein receptor-related protein 2-like;
gene28945	-4.07287416662714	1.96754635935253	1.34085600040654e-05	0.000693284176256001	LOC109045362	_	_	11-cis retinol dehydrogenase-like;
gene51845	8.46181851683627	1.64418756335109	1.34468317876944e-05	0.000693284176256001	LOC109070890	K14426	_	solute carrier family 12 member 3-like;
gene1935	-4.81933675566791	1.41461133237728	1.34468317876944e-05	0.000693284176256001	LOC109104764	K07377	_	neurexin-1a-like%2C transcript variant X2;neurexin-1a-like%2C transcript variant X1;neurexin-1a-like%2C transcript variant X3;
gene32616	-4.81933675566791	1.41461133237728	1.34468317876944e-05	0.000693284176256001	LOC109049583	_	_	eotaxin-like;
gene42140	-4.81933675566791	1.41461133237728	1.34468317876944e-05	0.000693284176256001	LOC109060158	K04666	_	nodal homolog 2-A-like;
gene32583	4.62672429375352	2.33891103840511	1.34873195408285e-05	0.000694531800219622	LOC109049488	_	_	cytoplasmic polyadenylation element-binding protein 1-like;
gene30333	3.34805004962545	4.33875816506455	1.3620295632676e-05	0.00070053337175638	LOC109046789	K02606	biological_process:DNA replication(GO:0006260);molecular_function:DNA binding(GO:0003677);molecular_function:ATP binding(GO:0005524);molecular_function:nucleoside-triphosphatase activity(GO:0017111);cellular_component:origin recognition complex(GO:0000808);cellular_component:nucleus(GO:0005634)	origin recognition complex subunit 4-like;
gene47726	3.37540553841446	4.07041216216592	1.37516728370572e-05	0.0007064383450921	LOC109066259	K14284	molecular_function:phosphotransferase activity, alcohol group as acceptor(GO:0016773);biological_process:phosphorylation(GO:0016310);molecular_function:uridine kinase activity(GO:0004849);molecular_function:ATP binding(GO:0005524);molecular_function:signal transducer activity(GO:0004871);;molecular_function:G-protein beta/gamma-subunit complex binding(GO:0031683);molecular_function:GTPase activit…	nuclear RNA export factor 1-like;
gene13910	3.09232330084569	7.76938159489901	1.38163224773606e-05	0.00070890536436787	LOC109097613	_	_	RNA helicase Mov10l1-like;
gene22668	-3.09625717506047	7.09376397282123	1.3866528088617e-05	0.000710626231541408	LOC109107245	K01176	_	pancreatic alpha-amylase-like;
gene41200	3.46442091521509	3.67105178132112	1.42049546484956e-05	0.00072709586590943	LOC109059112	K01803	_	triosephosphate isomerase A;
gene2571	-3.30326607535465	3.93892771567536	1.44959336367131e-05	0.000741100261873109	LOC109111357	_	molecular_function:cytokine receptor activity(GO:0004896);cellular_component:membrane(GO:0016020)	interleukin-27 subunit beta-like;
gene38276	-3.73940082121029	2.32586291490474	1.47086188815987e-05	0.000751073163920484	LOC109055890	_	_	cytosolic purine 5'-nucleotidase-like;
gene60349	-4.51131057440059	1.66961544316576	1.4829535983284e-05	0.000755894212394212	LOC109080325	_	_	stanniocalcin-2-like%2C transcript variant X3;stanniocalcin-2-like%2C transcript variant X1;stanniocalcin-2-like%2C transcript variant X2;
gene21368	-3.20162786424527	4.60891856451096	1.48384881038969e-05	0.000755894212394212	LOC109105904	K05055	_	interleukin-6 receptor subunit alpha-like;
gene29710	-3.11782778585466	5.89583343995383	1.49168295695367e-05	0.000758978256785091	LOC109046120	_	molecular_function:phosphotransferase activity, alcohol group as acceptor(GO:0016773);biological_process:phosphorylation(GO:0016310);molecular_function:uridine kinase activity(GO:0004849);molecular_function:ATP binding(GO:0005524);molecular_function:signal transducer activity(GO:0004871);;molecular_function:G-protein beta/gamma-subunit complex binding(GO:0031683);molecular_function:GTPase activit…	PDZ and LIM domain protein 4-like;
gene28778	3.06892144024639	8.43220462761398	1.49712881177763e-05	0.000760841219029497	LOC109045236	_	_	plasminogen activator inhibitor 1 RNA-binding protein-like;
gene4458	4.61148368433634	2.32551650381437	1.50120848768234e-05	0.00076200627973571	LOC109056161	_	molecular_function:phosphotransferase activity, alcohol group as acceptor(GO:0016773);biological_process:phosphorylation(GO:0016310);molecular_function:uridine kinase activity(GO:0004849);molecular_function:ATP binding(GO:0005524);molecular_function:signal transducer activity(GO:0004871);;molecular_function:G-protein beta/gamma-subunit complex binding(GO:0031683);molecular_function:GTPase activit…	low-density lipoprotein receptor-related protein 1B-like;
gene47948	-3.71010988133126	2.62078085848488	1.51357093884189e-05	0.000767367867899413	LOC109066580	_	molecular_function:phosphotransferase activity, alcohol group as acceptor(GO:0016773);biological_process:phosphorylation(GO:0016310);molecular_function:uridine kinase activity(GO:0004849);molecular_function:ATP binding(GO:0005524);molecular_function:signal transducer activity(GO:0004871);;molecular_function:G-protein beta/gamma-subunit complex binding(GO:0031683);molecular_function:GTPase activit…	golgin subfamily B member 1-like;
gene20213	-3.35084967165156	3.50052239654401	1.5239518938655e-05	0.000771713311765289	LOC109104734	_	_	hematopoietic SH2 domain-containing protein homolog;
gene59695	-3.39657153405527	3.33856660153603	1.54029280548202e-05	0.000778139865404532	LOC109079592	_	_	uncharacterized LOC109079592;
gene62343	-3.39657153405527	3.33856660153603	1.54029280548202e-05	0.000778139865404532	LOC109082546	_	molecular_function:2 iron, 2 sulfur cluster binding(GO:0051537);molecular_function:metal ion binding(GO:0046872);molecular_function:electron carrier activity(GO:0009055)	adrenodoxin-like;
gene67781	-3.20725359166826	4.34849081490435	1.5455058894077e-05	0.00077984946878776	LOC109088462	K12324	_	atrial natriuretic peptide receptor 2-like;
gene12414	-3.55285051830962	2.96306328484247	1.57076885075042e-05	0.000791660073975135	LOC109096506	_	_	uncharacterized LOC109096506;
gene29860	8.43635649055928	1.62190229312591	1.5927855128145e-05	0.000799919772619374	LOC109046872	K03853	_	calpain-2 catalytic subunit-like;
gene62233	8.43635649055928	1.62190229312591	1.5927855128145e-05	0.000799919772619374	LOC109082419	_	_	torsin-1A-like%2C transcript variant X3;torsin-1A-like%2C transcript variant X1;torsin-1A-like%2C transcript variant X2;
gene66680	-4.77506236774666	1.37281308055718	1.5927855128145e-05	0.000799919772619374	LOC109087293	K16330	_	uncharacterized LOC109087293;
gene34960	-3.06274199501354	7.41846435110107	1.59758409912986e-05	0.000801385774337633	LOC109052148	K02912	_	60S ribosomal protein L32-like;
gene11742	-3.06054520506297	7.74667786534945	1.60711380333093e-05	0.000805218781979134	LOC109095464	K03902	_	venom prothrombin activator oscutarin-C non-catalytic subunit-like;
gene22026	3.40420066650131	3.82878843714079	1.61335461492592e-05	0.000807396878770087	LOC109107434	K03120	_	TATA box-binding protein-like protein 2;
gene56825	-3.31295933890691	3.80414551580099	1.631251265364e-05	0.000815396148330483	LOC109076396	K05719	_	integrin beta-1-like;
gene15881	-3.45606673213263	3.15634186484869	1.64725429052369e-05	0.0008224312463624	LOC109099899	K07377	_	neurexin-1a-like;
gene37243	-3.14155479159038	5.07058862576725	1.651446083233e-05	0.000823559743823261	c8a	_	_	complement C8 alpha chain;
gene10523	-3.13350627456093	5.20692250875959	1.65959400193121e-05	0.000826656180541391	LOC109093787	K00814	_	alanine aminotransferase 2-like;
gene50386	-3.07155902949329	6.39172849143027	1.67955189111591e-05	0.000835621161416574	LOC109069264	K04696	_	suppressor of cytokine signaling 3-like%2C transcript variant X2;suppressor of cytokine signaling 3-like%2C transcript variant X1;
gene57827	-3.24815104064847	4.01930923900674	1.69039530199194e-05	0.000840035837836041	LOC109077498	K16545	_	phospholipase DDHD2-like;
gene40825	3.06260204640996	7.19165497686523	1.70314414327754e-05	0.00084506482899408	LOC109058717	K07432	_	putative bifunctional UDP-N-acetylglucosamine transferase and deubiquitinase ALG13%2C transcript variant X1;putative bifunctional UDP-N-acetylglucosamine transferase and deubiquitinase ALG13%2C transcript variant X2;
gene50158	3.94508926955745	2.6275999078219	1.70980515833095e-05	0.00084506482899408	LOC109069008	_	_	oxidative stress-induced growth inhibitor 2-like%2C transcript variant X1;oxidative stress-induced growth inhibitor 2-like%2C transcript variant X2;
gene54507	3.94508926955745	2.6275999078219	1.70980515833095e-05	0.00084506482899408	LOC109073840	_	_	transmembrane protein 238-like%2C transcript variant X2;transmembrane protein 238-like%2C transcript variant X1;
gene1793	5.08582898812517	1.89465136959396	1.70996143041565e-05	0.00084506482899408	LOC109104019	K18723	biological_process:mRNA transport(GO:0051028);cellular_component:nucleus(GO:0005634)	nucleoporin GLE1-like;
gene56735	-3.28359028760832	3.61786632923124	1.71042484971596e-05	0.00084506482899408	LOC109076294	K15464	_	BCL2/adenovirus E1B 19 kDa protein-interacting protein 3-like;
gene44617	-3.06424516329595	6.60619705570861	1.75557768335736e-05	0.000866369459062398	LOC109062909	_	cellular_component:extracellular region(GO:0005576);molecular_function:small molecule binding(GO:0036094);biological_process:transport(GO:0006810);biological_process:lipid metabolic process(GO:0006629);molecular_function:transporter activity(GO:0005215)	prostaglandin-H2 D-isomerase-like%2C transcript variant X2;prostaglandin-H2 D-isomerase-like%2C transcript variant X1;
gene20943	3.61448062169061	3.07566219442838	1.78693488993705e-05	0.000880824622394636	LOC109105643	K11832	biological_process:ubiquitin-dependent protein catabolic process(GO:0006511);molecular_function:cysteine-type peptidase activity(GO:0008234)	ubiquitin carboxyl-terminal hydrolase 1-like;
gene10943	-8.09862138733531	0.907827825620278	1.79858836513575e-05	0.000885545158344784	LOC109094477	_	_	stonustoxin subunit beta-like;
gene3403	-3.14396319275973	4.60962954941286	1.81491569286984e-05	0.000892553348472713	LOC109051693	K09208	_	Krueppel-like factor 13;
gene9767	3.13647364319869	5.31060245890034	1.82429274894762e-05	0.000895538577022327	LOC109093328	_	_	SHC SH2 domain-binding protein 1-like;
gene18412	3.15399234377243	5.1375599854643	1.82518650835499e-05	0.000895538577022327	LOC109102548	_	_	acidic repeat-containing protein-like%2C transcript variant X2;acidic repeat-containing protein-like%2C transcript variant X1;
gene24044	3.41068574065819	3.62386168570424	1.84772128562451e-05	0.000905553335361586	LOC109108929	_	_	uncharacterized LOC109108929;
gene46239	-3.12396736391834	4.87404281587232	1.85499040370438e-05	0.000908072110598706	LOC109064663	K08531	_	nuclear receptor subfamily 1 group D member 2-like;
gene14400	-3.08114283582969	5.5730874626371	1.86394223305757e-05	0.000911407900609045	LOC109098273	_	_	leucine-rich repeats and immunoglobulin-like domains protein 1;
gene532	-3.15824960138317	4.56960749141748	1.89192204023675e-05	0.000917826577454739	LOC109099198	K05717	_	fibronectin-like;
gene16753	8.41043700089123	1.59924325898612	1.89213743980186e-05	0.000917826577454739	LOC109100903	_	_	myb/SANT-like DNA-binding domain-containing protein 4;
gene49424	8.41043700089123	1.59924325898612	1.89213743980186e-05	0.000917826577454739	LOC109068203	_	_	torsin-4A-like%2C transcript variant X1;torsin-4A-like%2C transcript variant X2;
gene68404	8.41043700089123	1.59924325898612	1.89213743980186e-05	0.000917826577454739	LOC109089179	K06087	_	claudin-4-like;
gene17619	8.38404330860001	1.57619750902195	1.89213743980186e-05	0.000917826577454739	LOC109101704	K11718	_	UDP-glucose:glycoprotein glucosyltransferase 1-like%2C transcript variant X1;UDP-glucose:glycoprotein glucosyltransferase 1-like%2C transcript variant X2;
gene60066	8.38404330860001	1.57619750902195	1.89213743980186e-05	0.000917826577454739	LOC109080025	K01507	_	inorganic pyrophosphatase-like;
gene67336	8.38404330860001	1.57619750902195	1.89213743980186e-05	0.000917826577454739	LOC109088017	_	_	uncharacterized LOC109088017;
gene49090	-3.2851408524493	3.77868184480447	1.89460763019391e-05	0.000917980456093273	LOC109067835	_	_	nuclear factor interleukin-3-regulated protein-like;
gene60089	-3.02085468416673	8.67961051919693	1.89910924098042e-05	0.00091911713753602	LOC109080031	K00457	molecular_function:metal ion binding(GO:0046872);biological_process:tyrosine catabolic process(GO:0006572);molecular_function:4-hydroxyphenylpyruvate dioxygenase activity(GO:0003868);biological_process:L-phenylalanine catabolic process(GO:0006559);molecular_function:lactoylglutathione lyase activity(GO:0004462);biological_process:oxidation-reduction process(GO:0055114)	4-hydroxyphenylpyruvate dioxygenase-like;
gene35099	-3.42752241682361	3.1299823598307	1.9559113336475e-05	0.000945534551519979	LOC109052298	_	_	membrane-spanning 4-domains subfamily A member 8-like;
gene29140	-3.09366536956986	5.42144636072053	1.96517861753375e-05	0.00094893868510084	LOC109045462	_	_	vitelline membrane outer layer protein 1 homolog%2C transcript variant X2;vitelline membrane outer layer protein 1 homolog%2C transcript variant X1;
gene23798	3.85856290695033	2.84364401589931	1.97519709901283e-05	0.000951878617305573	LOC109108771	K04855	molecular_function:phosphotransferase activity, alcohol group as acceptor(GO:0016773);biological_process:phosphorylation(GO:0016310);molecular_function:uridine kinase activity(GO:0004849);molecular_function:ATP binding(GO:0005524);molecular_function:signal transducer activity(GO:0004871);;molecular_function:G-protein beta/gamma-subunit complex binding(GO:0031683);molecular_function:GTPase activit…	voltage-dependent T-type calcium channel subunit alpha-1H-like;
gene46675	5.06450655220309	1.87610126140275	1.97573192062346e-05	0.000951878617305573	LOC109065199	_	_	myb/SANT-like DNA-binding domain-containing protein 1;
gene54409	-3.09246033501153	5.28488471644541	1.98393118131743e-05	0.000954750087009172	LOC109073718	K04525	_	protein Z-dependent protease inhibitor-like;
gene46356	3.59635176051482	3.05983845624915	2.0362006948501e-05	0.000978799607970896	LOC109064825	_	molecular_function:phosphotransferase activity, alcohol group as acceptor(GO:0016773);biological_process:phosphorylation(GO:0016310);molecular_function:uridine kinase activity(GO:0004849);molecular_function:ATP binding(GO:0005524);molecular_function:signal transducer activity(GO:0004871);;molecular_function:G-protein beta/gamma-subunit complex binding(GO:0031683);molecular_function:GTPase activit…	translation initiation factor IF-2-like;
gene20731	3.36702425059091	3.79611576466236	2.0389682141958e-05	0.000979026201766674	LOC109105069	_	_	uncharacterized LOC109105069;
gene15234	-3.66716399991984	2.4283369044025	2.04402551391931e-05	0.000980350504639948	LOC109099466	_	_	APOBEC1 complementation factor-like%2C transcript variant X1;APOBEC1 complementation factor-like%2C transcript variant X2;
gene27946	-3.00095547990919	10.2161257473212	2.04860372688493e-05	0.000981442311313703	LOC109113363	K04448	_	transcription factor AP-1-like;
gene47946	-3.10452981591484	4.95968111841313	2.06989301964065e-05	0.000990528603495375	LOC109066578	_	_	cytadherence high molecular weight protein 2-like;
gene38574	-3.02160125420208	7.14412054096906	2.08258583924416e-05	0.000995485370108662	LOC109056206	K13826	biological_process:oxygen transport(GO:0015671);molecular_function:oxygen transporter activity(GO:0005344);cellular_component:hemoglobin complex(GO:0005833);molecular_function:iron ion binding(GO:0005506);molecular_function:heme binding(GO:0020037);molecular_function:oxygen binding(GO:0019825)	hemoglobin subunit alpha-like;
gene2162	-3.17356115823688	4.25166350360116	2.12305921161863e-05	0.00101369539378494	ttpa	_	_	alpha tocopherol transfer protein;
gene31765	-3.11215486976112	4.81998125371527	2.14953642280646e-05	0.00102518941829555	LOC109048624	K10205	cellular_component:integral component of membrane(GO:0016021);biological_process:very long-chain fatty acid biosynthetic process(GO:0042761)	elongation of very long chain fatty acids protein 2-like;
gene9051	-3.06486938019644	5.29133512818526	2.15403535229745e-05	0.00102618725532133	LOC109092450	K08187	cellular_component:integral component of membrane(GO:0016021);cellular_component:plasma membrane(GO:0005886);biological_process:transmembrane transport(GO:0055085)	monocarboxylate transporter 10-like;
gene54019	3.69202707034057	2.93859472206809	2.15674521014317e-05	0.00102633149855005	LOC109073300	_	_	WD repeat-containing protein 13-like;
gene54000	4.15035537390466	2.43570978490251	2.17754171227269e-05	0.00103277000587189	LOC109073270	_	_	post-GPI attachment to proteins factor 2-like;
gene64503	4.15035537390466	2.43570978490251	2.17754171227269e-05	0.00103277000587189	LOC109084923	_	_	2'%2C5'-phosphodiesterase 12-like;
gene11834	4.1360232015907	2.4232102231692	2.17754171227269e-05	0.00103277000587189	LOC109095015	K05207	molecular_function:phosphotransferase activity, alcohol group as acceptor(GO:0016773);biological_process:phosphorylation(GO:0016310);molecular_function:uridine kinase activity(GO:0004849);molecular_function:ATP binding(GO:0005524);molecular_function:signal transducer activity(GO:0004871);;molecular_function:G-protein beta/gamma-subunit complex binding(GO:0031683);molecular_function:GTPase activit…	glutamate receptor ionotropic%2C delta-1-like;
gene46866	3.43449418752626	3.5264014983342	2.21004370121604e-05	0.00104702048147166	LOC109065413	K16810	_	TBCC domain-containing protein 1;
gene36398	-2.99266525447715	8.84910138482559	2.21425966211192e-05	0.00104785353466291	LOC109053760	K09032	_	cyclic AMP-dependent transcription factor ATF-3-like;
gene47689	3.09900682732687	5.27750724532568	2.21852436131847e-05	0.00104870777957757	LOC109066312	K08731	_	baculoviral IAP repeat-containing protein 5.2-like;
gene68397	-8.03744965757106	0.849753327563109	2.24823545641969e-05	0.00106157545283303	LOC109089175	_	_	A-kinase anchor protein 9-like;
gene29740	8.35715773853537	1.55275140586881	2.25449581999321e-05	0.00106217892566708	LOC109046407	K04829	_	acid-sensing ion channel 1-like;
gene45730	8.35715773853537	1.55275140586881	2.25449581999321e-05	0.00106217892566708	LOC109064118	_	_	tetratricopeptide repeat protein 39A-like;
gene26678	-3.62775116824966	2.54397919392297	2.27615034124353e-05	0.00107119755242761	LOC109111750	_	molecular_function:phosphotransferase activity, alcohol group as acceptor(GO:0016773);biological_process:phosphorylation(GO:0016310);molecular_function:uridine kinase activity(GO:0004849);molecular_function:ATP binding(GO:0005524);molecular_function:signal transducer activity(GO:0004871);;molecular_function:G-protein beta/gamma-subunit complex binding(GO:0031683);molecular_function:GTPase activit…	uncharacterized LOC109111750%2C transcript variant X2;uncharacterized LOC109111750%2C transcript variant X1;uncharacterized LOC109111750%2C transcript variant X3;
gene51809	5.02089232616001	1.83822152225181	2.28758777614763e-05	0.00107302714630784	LOC109070845	_	_	secreted frizzled-related protein 2-like;
gene6201	5.02089232616001	1.83822152225181	2.28758777614763e-05	0.00107302714630784	LOC109079889	_	_	GPI-linked NAD(P)(+)--arginine ADP-ribosyltransferase 1-like;
gene33869	-4.0391110202176	1.6238007144391	2.28758777614763e-05	0.00107302714630784	LOC109050795	K09035	_	transcription factor Maf-like;
gene15140	3.08149621729484	5.52990670632781	2.29636129656982e-05	0.00107595882377081	LOC109099400	_	_	MICOS complex subunit MIC19-like%2C transcript variant X2;MICOS complex subunit MIC19-like%2C transcript variant X3;MICOS complex subunit MIC19-like%2C transcript variant X4;MICOS complex subunit MIC19-like%2C transcript variant X1;
gene55545	3.68205417110136	2.92989252401762	2.31563042127835e-05	0.0010823595052703	LOC109074993	K10807	_	ribonucleoside-diphosphate reductase large subunit-like;
gene66664	-3.26977016757727	3.42627578510748	2.31738332676529e-05	0.0010823595052703	LOC109087342	K16330	molecular_function:phosphotransferase activity, alcohol group as acceptor(GO:0016773);biological_process:phosphorylation(GO:0016310);molecular_function:uridine kinase activity(GO:0004849);molecular_function:ATP binding(GO:0005524);molecular_function:signal transducer activity(GO:0004871);;molecular_function:G-protein beta/gamma-subunit complex binding(GO:0031683);molecular_function:GTPase activit…	uncharacterized LOC109087342;
gene36774	-3.04527893980559	5.6639264232533	2.31763738522394e-05	0.0010823595052703	LOC109054181	_	_	retinol dehydrogenase 14-like;
gene44512	3.04293716493089	5.98789083840956	2.32335136993494e-05	0.0010827168645524	LOC109062745	K02542	biological_process:DNA replication initiation(GO:0006270);molecular_function:DNA binding(GO:0003677);molecular_function:DNA helicase activity(GO:0003678);molecular_function:ATP binding(GO:0005524);cellular_component:MCM complex(GO:0042555);cellular_component:nucleus(GO:0005634)	maternal DNA replication licensing factor mcm6-like;
gene59047	-3.31932644397046	3.26761593069357	2.3254186906265e-05	0.0010827168645524	LOC109078861	_	_	nanos homolog 1-like;
gene27667	4.53276780546764	2.25650450742274	2.33109921117103e-05	0.0010827168645524	slc35b2	K15276	_	solute carrier family 35 member B2;
gene24976	4.51649580260072	2.24227416555473	2.33109921117103e-05	0.0010827168645524	LOC109110018	_	_	uncharacterized protein C11orf16 homolog;
gene60528	4.51649580260072	2.24227416555473	2.33109921117103e-05	0.0010827168645524	LOC109080524	_	_	protein CutA homolog;
gene8067	-3.02287145273542	6.1631109233472	2.33817839912455e-05	0.00108482318369829	uroc1	K01712	molecular_function:urocanate hydratase activity(GO:0016153)	urocanate hydratase 1%2C transcript variant X1;urocanate hydratase 1%2C transcript variant X2;
gene18575	-3.10756826088192	4.74818300830956	2.37487880052522e-05	0.00110065306844341	LOC109103040	K13375	_	transforming growth factor beta-1-like;
gene18653	4.12154721926098	2.41059564107786	2.40774166093912e-05	0.00111346300367812	LOC109103491	_	_	multiple C2 and transmembrane domain-containing protein 2-like;
gene54946	4.12154721926098	2.41059564107786	2.40774166093912e-05	0.00111346300367812	LOC109074320	_	_	proline and serine-rich protein 2-like;
gene44713	3.06295779255022	5.48890309707562	2.41730688558723e-05	0.00111667530864213	LOC109062974	K16601	_	tubulin polyglutamylase TTLL4-like;
gene46178	-3.03696738084588	5.49446793867199	2.43677330239023e-05	0.00112444956782808	LOC109064623	K01314	_	coagulation factor X-like;
gene7084	-3.20796853190948	3.85198424974007	2.45024618528136e-05	0.00112944429024894	LOC109090064	K10691	_	E3 ubiquitin-protein ligase UBR4-like;
gene39604	-2.97295300955114	8.67809181304074	2.46483052909569e-05	0.0011349400010754	LOC109057356	_	_	T-kininogen 2-like%2C transcript variant X2;T-kininogen 2-like%2C transcript variant X1;T-kininogen 2-like%2C transcript variant X3;T-kininogen 2-like%2C transcript variant X4;
gene32800	3.55323094633307	3.20063935156262	2.47052098792795e-05	0.00113633305159948	LOC109049696	K11861	_	deubiquitinating protein VCIP135-like;
gene36462	-2.97354062741591	8.5729059258996	2.48225948677631e-05	0.00113920718442478	LOC109053831	K09444	_	interferon regulatory factor 1-like%2C transcript variant X2;interferon regulatory factor 1-like%2C transcript variant X1;
gene40351	-3.47047113658037	2.88673610732392	2.48467234643497e-05	0.00113920718442478	LOC109058201	K10461	_	kelch-like protein 24;
gene53369	-3.47079211555581	2.66299490982103	2.48508187831973e-05	0.00113920718442478	LOC109072620	K00637	_	sterol O-acyltransferase 1-like;
gene4676	-3.47061944166136	2.7790821941779	2.48745693676877e-05	0.00113920718442478	LOC109066584	K17198	_	ras-related and estrogen-regulated growth inhibitor-like protein%2C transcript variant X2;ras-related and estrogen-regulated growth inhibitor-like protein%2C transcript variant X1;
gene25307	-3.11503211387602	4.26499599855638	2.49653778936442e-05	0.00114212424561586	ttc36	_	_	tetratricopeptide repeat domain 36;
gene64685	-3.94480050165368	1.84778430185402	2.49918364172709e-05	0.00114212424561586	LOC109085123	K06252	_	tenascin-N-like;
gene54810	3.10662155958147	4.99137214068046	2.53861668983985e-05	0.00115890298095708	LOC109074173	_	_	N-lysine methyltransferase KMT5A-A-like;
gene7981	-3.01502871898574	5.73927847957193	2.54309940037084e-05	0.00115970772441724	gnat1	K04631	_	G protein subunit alpha transducin 1;
gene47812	-3.24753263418802	3.34112427452327	2.56673793095435e-05	0.00116923687927384	LOC109066463	_	_	uncharacterized LOC109066463%2C transcript variant X2;uncharacterized LOC109066463%2C transcript variant X1;
gene19850	-3.1389770741906	4.22036054129773	2.5800589972246e-05	0.00117370612728782	LOC109104145	_	molecular_function:phosphotransferase activity, alcohol group as acceptor(GO:0016773);biological_process:phosphorylation(GO:0016310);molecular_function:uridine kinase activity(GO:0004849);molecular_function:ATP binding(GO:0005524);molecular_function:signal transducer activity(GO:0004871);;molecular_function:G-protein beta/gamma-subunit complex binding(GO:0031683);molecular_function:GTPase activit…	uncharacterized LOC109104145%2C transcript variant X2;uncharacterized LOC109104145%2C transcript variant X1;
gene1570	-3.04187797328058	5.15835436240637	2.58205438199722e-05	0.00117370612728782	LOC109102385	K07426	molecular_function:heme binding(GO:0020037);molecular_function:oxidoreductase activity, acting on paired donors, with incorporation or reduction of molecular oxygen(GO:0016705);molecular_function:monooxygenase activity(GO:0004497);molecular_function:iron ion binding(GO:0005506);molecular_function:electron carrier activity(GO:0009055);biological_process:oxidation-reduction process(GO:0055114)	cytochrome P450 4B1-like%2C transcript variant X2;cytochrome P450 4B1-like%2C transcript variant X1;
gene26590	4.500038173912	2.2278940512956	2.61011551630054e-05	0.00118519814040493	LOC109112276	K15298	_	regulating synaptic membrane exocytosis protein 3-like;
gene23001	4.99858059701237	1.81887681160977	2.65437158999772e-05	0.00120145537000343	LOC109108338	K10393	_	kinesin-like protein KIF2C;
gene1	-3.99967760632861	1.58743556307987	2.65437158999772e-05	0.00120145537000343	LOC109102519	_	_	uncharacterized LOC109102519%2C transcript variant X4;uncharacterized LOC109102519%2C transcript variant X2;uncharacterized LOC109102519%2C transcript variant X1;uncharacterized LOC109102519%2C transcript variant X3;
gene67768	-3.99967760632861	1.58743556307987	2.65437158999772e-05	0.00120145537000343	LOC109088455	K13883	molecular_function:phosphotransferase activity, alcohol group as acceptor(GO:0016773);biological_process:phosphorylation(GO:0016310);molecular_function:uridine kinase activity(GO:0004849);molecular_function:ATP binding(GO:0005524);molecular_function:signal transducer activity(GO:0004871);;molecular_function:G-protein beta/gamma-subunit complex binding(GO:0031683);molecular_function:GTPase activit…	rab-interacting lysosomal protein-like;
gene529	-3.63827351983316	2.23203725298377	2.6649392854519e-05	0.00120495950427464	LOC109098914	K05717	_	fibronectin-like;
gene26150	-3.4522614635603	2.76216353581714	2.67338037243365e-05	0.00120710763901709	LOC109111403	_	_	transmembrane protein 54-like%2C transcript variant X1;transmembrane protein 54-like%2C transcript variant X2;
gene30240	2.998221609547	6.58398525078621	2.675352312189e-05	0.00120710763901709	LOC109046722	_	_	uncharacterized LOC109046722%2C transcript variant X4;uncharacterized LOC109046722%2C transcript variant X2;uncharacterized LOC109046722%2C transcript variant X1;uncharacterized LOC109046722%2C transcript variant X3;
gene42497	8.32976160853016	1.52889057761159	2.69459260827937e-05	0.00121450359018833	LOC109060512	_	molecular_function:phosphotransferase activity, alcohol group as acceptor(GO:0016773);biological_process:phosphorylation(GO:0016310);molecular_function:uridine kinase activity(GO:0004849);molecular_function:ATP binding(GO:0005524);molecular_function:signal transducer activity(GO:0004871);;molecular_function:G-protein beta/gamma-subunit complex binding(GO:0031683);molecular_function:GTPase activit…	uncharacterized LOC109060512;
gene23736	3.16852822155438	4.42302684109295	2.72644724928006e-05	0.00122756344049423	st3gal2	K03368	molecular_function:phosphotransferase activity, alcohol group as acceptor(GO:0016773);biological_process:phosphorylation(GO:0016310);molecular_function:uridine kinase activity(GO:0004849);molecular_function:ATP binding(GO:0005524);molecular_function:signal transducer activity(GO:0004871);;molecular_function:G-protein beta/gamma-subunit complex binding(GO:0031683);molecular_function:GTPase activit…	ST3 beta-galactoside alpha-2%2C3-sialyltransferase 2;
gene56358	-3.2440981843669	3.46498471530119	2.77731533099276e-05	0.00124914737429187	LOC109075878	_	_	cytochrome P450 2G1-like;
gene30095	-2.95422466988213	8.18621240521052	2.79035649264499e-05	0.00125369041236456	LOC109046620	K01059	molecular_function:phosphotransferase activity, alcohol group as acceptor(GO:0016773);biological_process:phosphorylation(GO:0016310);molecular_function:uridine kinase activity(GO:0004849);molecular_function:ATP binding(GO:0005524);molecular_function:signal transducer activity(GO:0004871);;molecular_function:G-protein beta/gamma-subunit complex binding(GO:0031683);molecular_function:GTPase activit…	lipoprotein lipase-like%2C transcript variant X2;lipoprotein lipase-like%2C transcript variant X1;
gene34562	-2.95066237806256	8.58676799972974	2.81577752284009e-05	0.00125983073333074	LOC109051722	_	_	tristetraprolin-like;
gene60989	3.18499982730465	4.38065188879033	2.81796859298016e-05	0.00125983073333074	LOC109081032	K03853	cellular_component:intracellular(GO:0005622);biological_process:proteolysis(GO:0006508);molecular_function:calcium-dependent cysteine-type endopeptidase activity(GO:0004198);molecular_function:calcium ion binding(GO:0005509)	calpain-2 catalytic subunit-like;
gene30242	3.08708396984722	5.04460175219782	2.81945154486673e-05	0.00125983073333074	LOC109047008	K16627	_	extracellular superoxide dismutase [Cu-Zn]-like;
gene44257	-7.97356889502347	0.78951149840935	2.8247060862709e-05	0.00125983073333074	LOC109062504	_	_	protein rolling stone-like;
gene44175	7.87890046188801	1.14092368637276	2.8247060862709e-05	0.00125983073333074	LOC109062343	_	molecular_function:DNA binding(GO:0003677);molecular_function:DNA-directed DNA polymerase activity(GO:0003887)	DNA nucleotidylexotransferase-like;
gene60379	7.87890046188801	1.14092368637276	2.8247060862709e-05	0.00125983073333074	LOC109080359	_	_	leukocyte cell-derived chemotaxin-2-like;
gene68637	7.87890046188801	1.14092368637276	2.8247060862709e-05	0.00125983073333074	LOC109089446	_	_	uncharacterized LOC109089446%2C transcript variant X2;uncharacterized LOC109089446%2C transcript variant X3;uncharacterized LOC109089446%2C transcript variant X1;
gene33902	-3.91092322328293	1.8163567045916	2.8439897862759e-05	0.00126578326207966	LOC109050820	K08867	_	serine/threonine-protein kinase WNK4-like;
gene59483	-3.91092322328293	1.8163567045916	2.8439897862759e-05	0.00126578326207966	LOC109079352	_	_	uncharacterized LOC109079352;
gene31775	2.96587014218433	7.31173837470076	2.88135066953373e-05	0.00128107434669008	LOC109048632	K09377	biological_process:convergent extension involved in gastrulation(GO:0060027);biological_process:Wnt signaling pathway(GO:0016055);cellular_component:intracellular(GO:0005622);biological_process:JNK cascade(GO:0007254);biological_process:cell migration involved in gastrulation(GO:0042074);biological_process:heart morphogenesis(GO:0003007);molecular_function:zinc ion binding(GO:0008270)	cysteine and glycine-rich protein 1-like;
gene1169	4.48339063536313	2.21336091134611	2.92623563482273e-05	0.00129832294482385	LOC109091223	K09634	_	transmembrane protease serine 3-like;
gene61534	4.48339063536313	2.21336091134611	2.92623563482273e-05	0.00129832294482385	LOC109081642	K17585	_	phosphatase and actin regulator 3-like;
gene53752	-3.4493292631285	2.51718543484905	2.93101924481316e-05	0.00129909354012831	LOC109073009	K12824	_	transcription elongation regulator 1-like;
gene27446	3.84214491893026	2.53804175049463	2.94954999048255e-05	0.00130459452794808	LOC109113007	K13402	_	monofunctional C1-tetrahydrofolate synthase%2C mitochondrial-like;
gene58408	3.82874461285917	2.52642518264925	2.94954999048255e-05	0.00130459452794808	LOC109078137	K14613	_	proton-coupled folate transporter-like;
gene31602	-3.11070021122163	4.19482950748587	2.97239260320382e-05	0.00131333550067776	LOC109048486	K17852	_	cytochrome P450 2J6-like;
gene30781	-2.93367595123531	8.58487553538124	3.06881747840814e-05	0.00135453664228123	LOC109047637	_	molecular_function:phosphotransferase activity, alcohol group as acceptor(GO:0016773);biological_process:phosphorylation(GO:0016310);molecular_function:uridine kinase activity(GO:0004849);molecular_function:ATP binding(GO:0005524);molecular_function:signal transducer activity(GO:0004871);;molecular_function:G-protein beta/gamma-subunit complex binding(GO:0031683);molecular_function:GTPase activit…	small integral membrane protein 11A-like%2C transcript variant X1;small integral membrane protein 11A-like%2C transcript variant X3;small integral membrane protein 11A-like%2C transcript variant X2;
gene63306	-2.9900133062831	5.43928953708597	3.07783823471458e-05	0.0013571134090151	LOC109083613	K06054	biological_process:somite specification(GO:0001757);biological_process:regulation of neuron differentiation(GO:0045664);biological_process:regulation of transcription, DNA-templated(GO:0006355);biological_process:thalamus development(GO:0021794);biological_process:Notch signaling pathway(GO:0007219);molecular_function:DNA binding(GO:0003677);molecular_function:protein dimerization activity(GO:004…	transcription factor HES-1-like;
gene53595	4.97591838254871	1.79925159661381	3.08679040211573e-05	0.00135965464013854	LOC109072836	K10635	_	E3 ubiquitin-protein ligase Arkadia-like;
gene15259	-2.96813345710611	5.96721297036051	3.16390445936781e-05	0.00139218326458746	LOC109099485	K12313	_	actin%2C aortic smooth muscle;
gene9362	-3.22065596033065	3.4436483103888	3.19314838933472e-05	0.00140360269097375	LOC109093091	_	_	Krueppel-like factor 9;
gene21045	-2.93194918917702	7.86539463800858	3.20309463745317e-05	0.00140652470805076	LOC109106375	K00963	_	UTP--glucose-1-phosphate uridylyltransferase-like;
gene9611	3.32611513427263	3.65898439149941	3.22890065915401e-05	0.00141439113697285	LOC109093242	_	_	lisH domain-containing protein C1711.05-like%2C transcript variant X1;lisH domain-containing protein C1711.05-like%2C transcript variant X3;lisH domain-containing protein C1711.05-like%2C transcript variant X2;
gene30278	-2.94125348250252	6.93281840390834	3.2308151377066e-05	0.00141439113697285	LOC109047018	K03990	_	complement C3-like;
gene32658	8.27335742935988	1.47986325906826	3.23096056900313e-05	0.00141439113697285	adarb2	K13194	molecular_function:adenosine deaminase activity(GO:0004000);biological_process:RNA processing(GO:0006396);molecular_function:double-stranded RNA binding(GO:0003725)	adenosine deaminase%2C RNA specific B2 (inactive)%2C transcript variant X2;adenosine deaminase%2C RNA specific B2 (inactive)%2C transcript variant X1;
gene29563	-3.09479579960503	3.96137154284319	3.24976709947721e-05	0.00142116481628214	LOC109046276	_	_	complement C1r subcomponent-like;
gene43728	-2.95711044321409	6.08800910415597	3.2730539668532e-05	0.00142988191637999	LOC109061921	_	_	regulator of G-protein signaling 16-like;
gene26481	-3.08624575418404	4.13849590981263	3.27978428937718e-05	0.00143065763406939	LOC109112235	_	_	microtubule-actin cross-linking factor 1-like;
gene17852	4.46654875287644	2.19867138457154	3.28489568871413e-05	0.00143065763406939	LOC109102702	K00714	molecular_function:phosphotransferase activity, alcohol group as acceptor(GO:0016773);biological_process:phosphorylation(GO:0016310);molecular_function:uridine kinase activity(GO:0004849);molecular_function:ATP binding(GO:0005524);molecular_function:signal transducer activity(GO:0004871);;molecular_function:G-protein beta/gamma-subunit complex binding(GO:0031683);molecular_function:GTPase activit…	protein Wnt-8a-like;
gene67913	4.46654875287644	2.19867138457154	3.28489568871413e-05	0.00143065763406939	LOC109088641	K15009	_	SH3 and multiple ankyrin repeat domains protein 2-like;
gene19455	3.4196937421819	3.38437232209391	3.31282510380423e-05	0.00143988008945978	LOC109104491	K11252	_	histone H2B%2C gonadal-like;
gene59728	-3.26265446126927	3.28702362436096	3.31282510380423e-05	0.00143988008945978	LOC109079629	_	_	complement factor H-related protein 2-like;
gene27415	3.05626489904754	4.87313299595587	3.31888122591813e-05	0.00144104335754274	lnx1	K10692	_	ligand of numb-protein X 1%2C transcript variant X2;ligand of numb-protein X 1%2C transcript variant X1;ligand of numb-protein X 1%2C transcript variant X3;ligand of numb-protein X 1%2C transcript variant X4;
gene26735	-3.04440249445876	4.57108348565434	3.3303485368068e-05	0.00144453880701518	LOC109111796	_	_	cyclic AMP-responsive element-binding protein 5-like%2C transcript variant X2;cyclic AMP-responsive element-binding protein 5-like%2C transcript variant X1;
gene53005	3.49439289404659	3.14932256982988	3.33370745837736e-05	0.00144453880701518	LOC109072181	_	_	intermediate filament family orphan 1-like;
gene43974	3.08547376743601	4.73815526195446	3.34021494415243e-05	0.0014458891856728	LOC109062166	_	_	ATP-binding cassette sub-family G member 2-like;
gene51190	3.30337841163161	3.53014962538692	3.34658091291394e-05	0.00144717562844649	LOC109070158	_	_	FK506-binding protein 5-like;
gene67867	-3.14387396739113	3.7938706481704	3.40256671078036e-05	0.00146989502952637	LOC109088610	K00451	molecular_function:homogentisate 1,2-dioxygenase activity(GO:0004411);biological_process:L-phenylalanine catabolic process(GO:0006559);biological_process:oxidation-reduction process(GO:0055114);biological_process:tyrosine metabolic process(GO:0006570)	homogentisate 1%2C2-dioxygenase-like;
gene22650	-3.01285437361159	4.87743885042363	3.44477178144647e-05	0.00148662124713881	LOC109107638	K12497	_	early growth response protein 2b-like;
gene3840	2.96777114041325	6.19016741760715	3.46960064476496e-05	0.00149582236897359	LOC109057907	_	_	beta-galactoside-binding lectin-like;
gene11085	-2.9963072160036	4.90195135624809	3.47538760347673e-05	0.00149680380441455	LOC109094527	_	molecular_function:serine-type endopeptidase activity(GO:0004252);biological_process:proteolysis(GO:0006508)	hyaluronan-binding protein 2-like;
gene10530	7.8405919530397	1.10839809634541	3.56804979318428e-05	0.00153206955772197	LOC109093790	_	_	neural-cadherin-like;
gene26608	7.8405919530397	1.10839809634541	3.56804979318428e-05	0.00153206955772197	LOC109111710	_	_	zona pellucida sperm-binding protein 3-like;
gene48858	7.8405919530397	1.10839809634541	3.56804979318428e-05	0.00153206955772197	LOC109067579	_	_	claudin-3-like;
gene21218	4.95289449555533	1.77933747158344	3.59784514253068e-05	0.00154021005208056	LOC109106447	K18663	_	integrin alpha-10-like;
gene45928	4.92949720448902	1.75912564630459	3.59784514253068e-05	0.00154021005208056	LOC109064325	_	molecular_function:phosphotransferase activity, alcohol group as acceptor(GO:0016773);biological_process:phosphorylation(GO:0016310);molecular_function:uridine kinase activity(GO:0004849);molecular_function:ATP binding(GO:0005524);molecular_function:signal transducer activity(GO:0004871);;molecular_function:G-protein beta/gamma-subunit complex binding(GO:0031683);molecular_function:GTPase activit…	fibronectin type III domain-containing protein 7-like;
gene34625	-4.35556200129206	1.52295167674868	3.59784514253068e-05	0.00154021005208056	LOC109051788	K08537	_	bile acid receptor-like;
gene27218	-3.02714306648115	4.67595579384907	3.62539268524112e-05	0.00155044627194895	LOC109112597	_	_	alpha-2-HS-glycoprotein-like;
gene39779	-3.08142101856839	3.98822445600951	3.65092272234799e-05	0.00155980003041557	klf12	K09205	_	Kruppel like factor 12%2C transcript variant X1;Kruppel like factor 12%2C transcript variant X2;
gene64899	3.00692976790566	5.1965779068044	3.68004863108497e-05	0.00157066980512714	LOC109085360	K10398	_	kinesin-like protein KIF11-B;
gene34062	4.22757862380439	1.9917171457304	3.70145266171974e-05	0.00157822538590406	LOC109051093	_	_	diencephalon/mesencephalon homeobox protein 1-A;
gene17779	3.48251711403885	2.96090943792009	3.74432160082163e-05	0.0015949089352231	LOC109102122	_	_	protein FAM122A-like%2C transcript variant X1;protein FAM122A-like%2C transcript variant X5;protein FAM122A-like%2C transcript variant X4;protein FAM122A-like%2C transcript variant X6;protein FAM122A-like%2C transcript variant X2;protein FAM122A-like%2C transcript variant X7;protein FAM122A-like%2C transcript variant X3;
gene46404	3.07927717021209	4.5992983440456	3.80627757067315e-05	0.00161968126804752	LOC109064862	K02561	biological_process:positive regulation of apoptotic process(GO:0043065)	bcl-2-related ovarian killer protein homolog B%2C transcript variant X1;bcl-2-related ovarian killer protein homolog B%2C transcript variant X2;
gene35761	3.38504867594412	3.2122709255462	3.8835051398806e-05	0.00164418942711271	LOC109053038	K19404	cellular_component:extracellular region(GO:0005576);biological_process:lipid catabolic process(GO:0016042);molecular_function:hydrolase activity(GO:0016787);cellular_component:membrane(GO:0016020)	lipase member H-like%2C transcript variant X1;lipase member H-like%2C transcript variant X2;
gene14672	-3.22458887319523	3.10642090181088	3.8835051398806e-05	0.00164418942711271	LOC109098372	K15014	_	equilibrative nucleoside transporter 1-like;
gene11462	8.24430623952678	1.45466384483616	3.88700910579674e-05	0.00164418942711271	LOC109095289	_	_	sodium/potassium-transporting ATPase subunit beta-1-interacting protein 3-like;
gene45929	8.24430623952678	1.45466384483616	3.88700910579674e-05	0.00164418942711271	LOC109064355	_	molecular_function:nucleic acid binding(GO:0003676);molecular_function:nucleotide binding(GO:0000166)	fibronectin type III domain-containing protein 7-like;
gene40235	-4.58298160420565	1.1937352859154	3.88700910579674e-05	0.00164418942711271	LOC109058048	K16449	biological_process:termination of G-protein coupled receptor signaling pathway(GO:0038032);biological_process:positive regulation of GTPase activity(GO:0043547);molecular_function:GTPase activator activity(GO:0005096);cellular_component:cytoplasm(GO:0005737);cellular_component:plasma membrane(GO:0005886)	regulator of G-protein signaling 5-like;
gene63936	-4.58298160420565	1.1937352859154	3.88700910579674e-05	0.00164418942711271	LOC109084397	K07858	molecular_function:GTP binding(GO:0005525);cellular_component:intracellular(GO:0005622);cellular_component:membrane(GO:0016020);biological_process:small GTPase mediated signal transduction(GO:0007264)	rho-related GTP-binding protein RhoN-like;
gene60513	3.77386291353449	2.47894965296212	3.91806157177346e-05	0.0016556819553744	LOC109080509	_	_	zinc finger protein 502-like%2C transcript variant X1;zinc finger protein 502-like%2C transcript variant X2;
gene21344	3.02541060440103	4.92013247370785	3.93727063757512e-05	0.0016621519350983	LOC109106498	_	_	pre-B-cell leukemia transcription factor-interacting protein 1-like;
gene32935	-2.89147758182257	7.84392205666076	3.96082524599148e-05	0.00166995731561028	LOC109049801	K09640	_	hyaluronan-binding protein 2-like;
gene48667	-2.92955234577998	6.05521605445751	3.96359304704162e-05	0.00166995731561028	LOC109067370	K06054	biological_process:somite specification(GO:0001757);biological_process:regulation of neuron differentiation(GO:0045664);biological_process:regulation of transcription, DNA-templated(GO:0006355);biological_process:thalamus development(GO:0021794);biological_process:Notch signaling pathway(GO:0007219);molecular_function:DNA binding(GO:0003677);molecular_function:protein dimerization activity(GO:004…	transcription factor HES-1-like;
gene28568	3.72546260245981	2.72754014735383	3.99735877132963e-05	0.00168086176816521	LOC109113760	_	_	ATPase family AAA domain-containing protein 2B-like;
gene3518	-3.38959256656457	2.58850172076153	3.99735877132963e-05	0.00168086176816521	LOC109052557	_	_	cold shock domain-containing protein C2-like%2C transcript variant X1;cold shock domain-containing protein C2-like%2C transcript variant X2;
gene5328	3.27023625395168	3.50135101700968	4.04644257250986e-05	0.00169982481188843	LOC109071112	K01202	_	galactocerebrosidase-like;
gene29966	3.12876339104987	4.07863993114442	4.0776226616986e-05	0.0017097249535393	LOC109046908	K16487	_	spindle assembly abnormal protein 6 homolog;
gene65196	3.23765487835548	3.68308645418201	4.08119669235784e-05	0.0017097249535393	LOC109085666	_	_	uncharacterized LOC109085666;
gene41176	-3.15618230215594	3.25824389596355	4.08203950162533e-05	0.0017097249535393	LOC109059071	_	_	breast cancer anti-estrogen resistance protein 3-like;
gene47547	-3.02729077085681	4.36848007430446	4.09802672181861e-05	0.00171473663753584	LOC109066125	K00789	molecular_function:methionine adenosyltransferase activity(GO:0004478);molecular_function:metal ion binding(GO:0046872);biological_process:S-adenosylmethionine biosynthetic process(GO:0006556);biological_process:one-carbon metabolic process(GO:0006730);molecular_function:ATP binding(GO:0005524)	S-adenosylmethionine synthase-like;
gene24319	-2.99929019542958	4.74060151843423	4.10533562568571e-05	0.0017161107883136	LOC109109111	K08183	_	monocarboxylate transporter 7-like;
gene38983	-2.89062822725205	7.49691197601177	4.11762162044993e-05	0.00171956073117281	LOC109056694	_	biological_process:hyaluronan metabolic process(GO:0030212);molecular_function:serine-type endopeptidase inhibitor activity(GO:0004867)	inter-alpha-trypsin inhibitor heavy chain H3-like;
gene23678	-2.88238146324881	8.20386625804966	4.13725429393566e-05	0.0017260689685404	LOC109108706	_	_	nuclear receptor subfamily 1 group D member 2-like;
gene47963	3.31910509861926	3.42575123194204	4.16758237145676e-05	0.00173548944242797	LOC109066596	_	_	RING finger protein B-like;
gene64179	3.06992752516863	4.3914484446521	4.16797502004372e-05	0.00173548944242797	bora	K16831	biological_process:regulation of mitotic spindle organization(GO:0060236);biological_process:regulation of mitotic nuclear division(GO:0007088);biological_process:regulation of protein localization(GO:0032880)	bora%2C aurora kinase A activator%2C transcript variant X2;bora%2C aurora kinase A activator%2C transcript variant X1;
gene49895	2.91422312072514	6.64840304051556	4.17471354092744e-05	0.00173659937520063	LOC109068721	K16601	_	tubulin polyglutamylase TTLL4-like%2C transcript variant X2;tubulin polyglutamylase TTLL4-like%2C transcript variant X1;
gene49307	4.90571419758053	1.73860692225577	4.203367577386e-05	0.00174681468581466	LOC109068075	K00760	biological_process:IMP salvage(GO:0032264);cellular_component:cytosol(GO:0005829);biological_process:purine ribonucleoside salvage(GO:0006166);biological_process:GMP salvage(GO:0032263);biological_process:guanine salvage(GO:0006178);molecular_function:hypoxanthine phosphoribosyltransferase activity(GO:0004422);molecular_function:magnesium ion binding(GO:0000287);biological_process:adenine salvage…	hypoxanthine-guanine phosphoribosyltransferase-like;
gene3161	3.11544881835636	4.19898712510858	4.20917434727962e-05	0.00174752459415101	LOC109049896	_	_	protein rogdi homolog;
gene27947	-2.86923265790112	9.94267265104487	4.2260260748435e-05	0.00175281420018655	LOC109113360	K04448	molecular_function:phosphotransferase activity, alcohol group as acceptor(GO:0016773);biological_process:phosphorylation(GO:0016310);molecular_function:uridine kinase activity(GO:0004849);molecular_function:ATP binding(GO:0005524);molecular_function:signal transducer activity(GO:0004871);;molecular_function:G-protein beta/gamma-subunit complex binding(GO:0031683);molecular_function:GTPase activit…	transcription factor AP-1-like%2C transcript variant X1;transcription factor AP-1-like%2C transcript variant X2;
gene67993	4.20744639253904	1.9744114708186	4.23373634201275e-05	0.00175370329176571	LOC109088719	K14428	_	solute carrier family 12 member 8-like;
gene24852	3.07852276112119	4.45152966544124	4.23639568112641e-05	0.00175370329176571	LOC109109926	_	_	bolA-like protein 3;
gene3743	-2.86643444346858	13.5363443179747	4.24889028244977e-05	0.00175682966632129	LOC109057161	K03283	molecular_function:phosphotransferase activity, alcohol group as acceptor(GO:0016773);biological_process:phosphorylation(GO:0016310);molecular_function:uridine kinase activity(GO:0004849);molecular_function:ATP binding(GO:0005524);molecular_function:signal transducer activity(GO:0004871);;molecular_function:G-protein beta/gamma-subunit complex binding(GO:0031683);molecular_function:GTPase activit…	heat shock 70 kDa protein;
gene20356	-2.99215347696626	4.62139757989062	4.25218869469388e-05	0.00175682966632129	haao	K00452	_	3-hydroxyanthranilate 3%2C4-dioxygenase;
gene46782	3.45259746314947	2.93503303724342	4.30881800096728e-05	0.00177747829940982	LOC109065310	K08819	_	cyclin-dependent kinase 12-like;
gene28394	3.75980995619606	2.46681936712834	4.3146724515436e-05	0.00177747829940982	ptpro	K18035	biological_process:protein dephosphorylation(GO:0006470);molecular_function:protein tyrosine phosphatase activity(GO:0004725)	protein tyrosine phosphatase%2C receptor type O;
gene65906	-3.52298560683414	2.29516660914889	4.3146724515436e-05	0.00177747829940982	LOC109086472	_	_	alcohol dehydrogenase 1-like;
gene61720	-2.87769047132526	7.78116411630617	4.32098798682931e-05	0.00177836183187672	LOC109081856	_	molecular_function:phosphotransferase activity, alcohol group as acceptor(GO:0016773);biological_process:phosphorylation(GO:0016310);molecular_function:uridine kinase activity(GO:0004849);molecular_function:ATP binding(GO:0005524);molecular_function:signal transducer activity(GO:0004871);;molecular_function:G-protein beta/gamma-subunit complex binding(GO:0031683);molecular_function:GTPase activit…	counting factor associated protein D-like;
gene12922	2.91167679238366	6.41557103516813	4.33735284307492e-05	0.00178337560774376	LOC109096805	_	_	gap junction gamma-1 protein-like;
gene41140	-2.88401963817823	6.99690343972329	4.34675440370288e-05	0.00178551940525128	LOC109059042	_	_	antihemorrhagic factor cHLP-B-like%2C transcript variant X1;antihemorrhagic factor cHLP-B-like%2C transcript variant X2;
gene44629	-2.90718730291424	6.03541810517772	4.47552797716677e-05	0.00183452184273114	LOC109062915	_	_	lipocalin-like%2C transcript variant X2;lipocalin-like%2C transcript variant X1;
gene16893	3.02902905681662	4.60129619231521	4.48419631664669e-05	0.00183452184273114	LOC109100994	_	_	WD repeat and coiled-coil-containing protein%2C transcript variant X2;WD repeat and coiled-coil-containing protein%2C transcript variant X1;
gene19705	4.00019258423837	2.30526232349633	4.49665270486046e-05	0.00183452184273114	LOC109104386	_	_	uncharacterized LOC109104386;
gene39979	4.00019258423837	2.30526232349633	4.49665270486046e-05	0.00183452184273114	LOC109057805	K06580	molecular_function:phosphotransferase activity, alcohol group as acceptor(GO:0016773);biological_process:phosphorylation(GO:0016310);molecular_function:uridine kinase activity(GO:0004849);molecular_function:ATP binding(GO:0005524);molecular_function:signal transducer activity(GO:0004871);;molecular_function:G-protein beta/gamma-subunit complex binding(GO:0031683);molecular_function:GTPase activit…	ammonium transporter Rh type C-like 2;
gene51218	-3.52951963768199	2.13215588595209	4.49665270486046e-05	0.00183452184273114	LOC109070170	K11262	_	acetyl-CoA carboxylase-like;
gene64148	-3.10592356980101	3.45662048256342	4.52107337850996e-05	0.00183452184273114	hsd17b1	_	_	hydroxysteroid 17-beta dehydrogenase 1;
gene25632	-3.35925521206658	2.43495606176619	4.53207355795604e-05	0.00183452184273114	LOC109110857	K00497	molecular_function:oxidoreductase activity(GO:0016491);molecular_function:binding(GO:0005488)	cytochrome P450 11B%2C mitochondrial-like;
gene68308	-7.90672799354354	0.726938911324178	4.53238757512601e-05	0.00183452184273114	LOC109089112	K09276	_	nuclease-sensitive element-binding protein 1-like%2C transcript variant X2;nuclease-sensitive element-binding protein 1-like%2C transcript variant X4;nuclease-sensitive element-binding protein 1-like%2C transcript variant X1;nuclease-sensitive element-binding protein 1-like%2C transcript variant X3;
gene50848	7.80123840935514	1.07506238768836	4.53238757512601e-05	0.00183452184273114	LOC109069773	_	_	macrophage mannose receptor 1-like;
gene55334	7.80123840935514	1.07506238768836	4.53238757512601e-05	0.00183452184273114	LOC109074756	K04133	_	muscarinic acetylcholine receptor M3-like;
gene66188	7.80123840935514	1.07506238768836	4.53238757512601e-05	0.00183452184273114	LOC109086703	K02165	_	dickkopf-related protein 2-like;
gene13098	-5.06513314729396	0.775716773936665	4.53238757512601e-05	0.00183452184273114	LOC109096915	_	molecular_function:phosphotransferase activity, alcohol group as acceptor(GO:0016773);biological_process:phosphorylation(GO:0016310);molecular_function:uridine kinase activity(GO:0004849);molecular_function:ATP binding(GO:0005524);molecular_function:signal transducer activity(GO:0004871);;molecular_function:G-protein beta/gamma-subunit complex binding(GO:0031683);molecular_function:GTPase activit…	low choriolytic enzyme-like%2C transcript variant X1;low choriolytic enzyme-like%2C transcript variant X2;
gene2605	-5.06513314729396	0.775716773936665	4.53238757512601e-05	0.00183452184273114	LOC109111512	_	_	phospholipid scramblase family member 5-like;
gene45514	-5.06513314729396	0.775716773936665	4.53238757512601e-05	0.00183452184273114	LOC109063882	K19673	_	tetratricopeptide repeat protein 21B-like%2C transcript variant X2;tetratricopeptide repeat protein 21B-like%2C transcript variant X1;
gene56541	-5.06513314729396	0.775716773936665	4.53238757512601e-05	0.00183452184273114	LOC109076081	K17854	_	cytochrome P450 2K1-like;
gene34938	-2.93672098893891	5.20754956670959	4.5348891182481e-05	0.00183452184273114	LOC109052127	K08761	_	phospholipid transfer protein-like%2C transcript variant X1;phospholipid transfer protein-like%2C transcript variant X2;
gene15346	3.29774854676531	3.40721257744981	4.61122482701219e-05	0.00186363416278811	LOC109099530	K10882	molecular_function:DNA binding(GO:0003677);molecular_function:nuclease activity(GO:0004518);biological_process:DNA metabolic process(GO:0006259)	crossover junction endonuclease EME1-like%2C transcript variant X1;crossover junction endonuclease EME1-like%2C transcript variant X2;
gene41154	-3.24818191249403	2.7836710394848	4.62557644691485e-05	0.0018676640960564	LOC109059056	K03990	_	complement C3-like;
gene63434	-2.93413192746087	5.06228530050946	4.63147322014654e-05	0.00186827582933404	LOC109083751	K00207	_	dihydropyrimidine dehydrogenase [NADP(+)]-like;
gene6896	-3.11322520669386	3.57133921983465	4.63605832316953e-05	0.00186835779568339	LOC109090362	K12168	_	E3 ubiquitin-protein ligase HECW2-like;
gene6814	3.16784653490872	3.71683684283257	4.68663579956273e-05	0.00188041295645352	LOC109089968	K02089	molecular_function:phosphotransferase activity, alcohol group as acceptor(GO:0016773);biological_process:phosphorylation(GO:0016310);molecular_function:uridine kinase activity(GO:0004849);molecular_function:ATP binding(GO:0005524);molecular_function:signal transducer activity(GO:0004871);;molecular_function:G-protein beta/gamma-subunit complex binding(GO:0031683);molecular_function:GTPase activit…	cyclin-dependent kinase 4-like;
gene14350	8.21465801011179	1.42898372339642	4.6924325382676e-05	0.00188041295645352	LOC109098438	_	molecular_function:phosphotransferase activity, alcohol group as acceptor(GO:0016773);biological_process:phosphorylation(GO:0016310);molecular_function:uridine kinase activity(GO:0004849);molecular_function:ATP binding(GO:0005524);molecular_function:signal transducer activity(GO:0004871);;molecular_function:G-protein beta/gamma-subunit complex binding(GO:0031683);molecular_function:GTPase activit…	protocadherin alpha-C2-like;
gene20864	8.21465801011179	1.42898372339642	4.6924325382676e-05	0.00188041295645352	LOC109105516	_	_	cathepsin L1-like;
gene42289	8.21465801011179	1.42898372339642	4.6924325382676e-05	0.00188041295645352	LOC109060294	K02605	_	origin recognition complex subunit 3-like;
gene47986	8.21465801011179	1.42898372339642	4.6924325382676e-05	0.00188041295645352	LOC109066623	K04304	_	atypical chemokine receptor 3-like;
gene9575	8.21465801011179	1.42898372339642	4.6924325382676e-05	0.00188041295645352	LOC109093222	K10751	_	chromatin assembly factor 1 subunit B-like;
gene55575	-3.49749017057164	2.27180948865879	4.75578113733674e-05	0.00190400935336868	LOC109075024	_	_	G0/G1 switch protein 2-like;
gene22200	2.8975247462943	6.29181937471063	4.83157873773908e-05	0.00193254084633883	LOC109106925	_	_	PCNA-associated factor-like;
gene48851	-3.8042397107324	1.71812425206907	4.85125899875822e-05	0.00193628085046707	LOC109067572	_	_	cell cycle control protein 50A-like%2C transcript variant X2;cell cycle control protein 50A-like%2C transcript variant X1;
gene62370	-3.05218781040935	3.8420077284926	4.85371652042933e-05	0.00193628085046707	LOC109082577	_	_	C-X-C motif chemokine 9-like;
gene29898	3.11540157139555	4.13450119801109	4.85455281474107e-05	0.00193628085046707	mfsd14a	_	_	major facilitator superfamily domain containing 14A;
gene64265	-2.96455834393727	4.79396378260325	4.8621875175593e-05	0.00193751356424013	LOC109084710	K08537	_	bile acid receptor-like%2C transcript variant X1;bile acid receptor-like%2C transcript variant X3;bile acid receptor-like%2C transcript variant X2;
gene61655	3.22943374373974	3.46599170021833	4.91015569790596e-05	0.00195480129455942	LOC109081797	_	_	interferon-induced GTP-binding protein MxE-like%2C transcript variant X1;interferon-induced GTP-binding protein MxE-like%2C transcript variant X2;
gene67137	-3.87446605666518	1.47306457533684	4.92269387411129e-05	0.00195796475190632	LOC109087806	K17859	molecular_function:heme binding(GO:0020037);molecular_function:oxidoreductase activity, acting on paired donors, with incorporation or reduction of molecular oxygen(GO:0016705);molecular_function:monooxygenase activity(GO:0004497);molecular_function:iron ion binding(GO:0005506);molecular_function:electron carrier activity(GO:0009055);biological_process:oxidation-reduction process(GO:0055114)	cytochrome P450 2C14-like%2C transcript variant X1;cytochrome P450 2C14-like%2C transcript variant X2;
gene45141	-2.96499226623804	4.59718061343341	4.94124170451604e-05	0.0019635103802158	LOC109063471	_	molecular_function:phosphotransferase activity, alcohol group as acceptor(GO:0016773);biological_process:phosphorylation(GO:0016310);molecular_function:uridine kinase activity(GO:0004849);molecular_function:ATP binding(GO:0005524);molecular_function:signal transducer activity(GO:0004871);;molecular_function:G-protein beta/gamma-subunit complex binding(GO:0031683);molecular_function:GTPase activit…	uncharacterized protein C11orf96 homolog;
gene46177	-3.02752896208611	3.97772468773627	4.95116504421716e-05	0.00196562174260085	LOC109064624	_	molecular_function:serine-type endopeptidase activity(GO:0004252);biological_process:blood coagulation(GO:0007596);molecular_function:calcium ion binding(GO:0005509);cellular_component:extracellular region(GO:0005576);biological_process:proteolysis(GO:0006508)	vitamin K-dependent protein Z-like;
gene61110	-3.68955724912135	2.08827302313398	5.00907039152254e-05	0.0019850216219715	LOC109081179	_	_	nucleoprotein TPR-like;
gene33565	-2.8695926462893	6.52358865567657	5.00934205460232e-05	0.0019850216219715	lcat	K00650	_	lecithin-cholesterol acyltransferase%2C transcript variant X1;lecithin-cholesterol acyltransferase%2C transcript variant X2;
gene6604	3.15044083776221	3.70176163092044	5.09048566310223e-05	0.00201530294989186	LOC109081151	K01897	_	long-chain-fatty-acid--CoA ligase 6-like;
gene62198	-2.99704508798527	4.22243790932825	5.09885557860264e-05	0.00201674400890964	LOC109082382	K10055	_	zinc finger and BTB domain-containing protein 16-A-like;
gene56295	2.84531354764849	7.86751493742926	5.19840760666949e-05	0.00205421411986259	LOC109075807	K11291	_	nuclear autoantigenic sperm protein-like;
gene63890	-3.24121555778682	3.04271901907106	5.21961251210846e-05	0.00206068368788223	LOC109084229	K14640	_	sodium-dependent phosphate transporter 1-A-like;
gene48421	-2.88005837088702	5.90731051459592	5.23457713353007e-05	0.00206223875407645	LOC109067102	_	molecular_function:phosphotransferase activity, alcohol group as acceptor(GO:0016773);biological_process:phosphorylation(GO:0016310);molecular_function:uridine kinase activity(GO:0004849);molecular_function:ATP binding(GO:0005524);molecular_function:signal transducer activity(GO:0004871);;molecular_function:G-protein beta/gamma-subunit complex binding(GO:0031683);molecular_function:GTPase activit…	sex hormone-binding globulin-like;
gene18163	3.52354506938231	2.79233143159936	5.23806128492143e-05	0.00206223875407645	LOC109102812	K08618	molecular_function:phosphotransferase activity, alcohol group as acceptor(GO:0016773);biological_process:phosphorylation(GO:0016310);molecular_function:uridine kinase activity(GO:0004849);molecular_function:ATP binding(GO:0005524);molecular_function:signal transducer activity(GO:0004871);;molecular_function:G-protein beta/gamma-subunit complex binding(GO:0031683);molecular_function:GTPase activit…	A disintegrin and metalloproteinase with thrombospondin motifs 2-like;
gene26931	-3.33691953432403	2.65649882704982	5.23806128492143e-05	0.00206223875407645	LOC109112387	_	_	uncharacterized LOC109112387;
gene51187	-2.84772245601588	7.20644488356547	5.25098144595233e-05	0.00206541832926675	LOC109070149	K12475	molecular_function:phosphotransferase activity, alcohol group as acceptor(GO:0016773);biological_process:phosphorylation(GO:0016310);molecular_function:uridine kinase activity(GO:0004849);molecular_function:ATP binding(GO:0005524);molecular_function:signal transducer activity(GO:0004871);;molecular_function:G-protein beta/gamma-subunit complex binding(GO:0031683);molecular_function:GTPase activit…	disabled homolog 2-like;
gene17084	3.40130977686194	2.8908001961613	5.33857996229789e-05	0.00209793891642818	LOC109101390	_	_	rho guanine nucleotide exchange factor 37-like;
gene12242	-2.99943350908421	4.09494137553195	5.34360700630301e-05	0.00209798080602898	LOC109096032	K17447	_	SHC-transforming protein 2-like;
gene778	2.90870363971437	5.62459253849582	5.3882657737954e-05	0.00211356831704773	LOC109089719	K16315	_	uncharacterized LOC109089719;
gene17746	-2.92440810351328	4.9676616904291	5.41193537435272e-05	0.00212090165893062	LOC109102113	K10692	_	ligand of Numb protein X 2-like;
gene12749	2.99472671770718	4.57144902292974	5.49145847768775e-05	0.002150090051163	LOC109096304	K06522	_	immunoglobulin superfamily member 3-like;
gene31476	-3.03592407293821	3.60254005248442	5.5328269272956e-05	0.00216429976629385	LOC109048159	K06550	_	neural cell adhesion molecule L1-like;
gene63110	-3.22563350615062	3.02857180917379	5.54331263327125e-05	0.00216641396936223	LOC109083402	_	_	Y+L amino acid transporter 2-like%2C transcript variant X5;Y+L amino acid transporter 2-like%2C transcript variant X3;Y+L amino acid transporter 2-like%2C transcript variant X6;Y+L amino acid transporter 2-like%2C transcript variant X1;Y+L amino acid transporter 2-like%2C transcript variant X2;Y+L amino acid transporter 2-like%2C transcript variant X4;
gene46931	8.18438768541399	1.40280393872782	5.68506249828575e-05	0.0022136958429398	LOC109065452	K05684	_	ATP-binding cassette sub-family G member 8-like;
gene49388	8.18438768541399	1.40280393872782	5.68506249828575e-05	0.0022136958429398	LOC109068163	_	_	apoptosis-inducing factor 3-like;
gene1749	8.15346859861295	1.37610439217656	5.68506249828575e-05	0.0022136958429398	LOC109103560	K10866	molecular_function:phosphotransferase activity, alcohol group as acceptor(GO:0016773);biological_process:phosphorylation(GO:0016310);molecular_function:uridine kinase activity(GO:0004849);molecular_function:ATP binding(GO:0005524)	DNA repair protein RAD50-like;
gene12402	-4.53068134619692	1.14565658451418	5.68506249828575e-05	0.0022136958429398	LOC109095834	_	_	transmembrane 6 superfamily member 2-like;
gene19446	-2.87506996264961	5.33732573896216	5.7340638700444e-05	0.00223073919061089	LOC109103872	K07201	_	forkhead box protein O1-A-like%2C transcript variant X4;forkhead box protein O1-A-like%2C transcript variant X3;forkhead box protein O1-A-like%2C transcript variant X2;forkhead box protein O1-A-like%2C transcript variant X1;
gene44755	-3.21074993103027	2.74980779958492	5.73962747005936e-05	0.00223086815012207	LOC109063042	_	_	proline-rich protein 18-like;
gene46393	4.83191822014974	1.67511069486295	5.77951239982508e-05	0.00223468811103525	LOC109064861	K12830	_	splicing factor 3B subunit 3-like;
gene56937	4.83191822014974	1.67511069486295	5.77951239982508e-05	0.00223468811103525	LOC109076518	_	_	mdm2-binding protein-like;
gene11128	-7.83663922968513	0.661852751240779	5.79138412377211e-05	0.00223468811103525	LOC109094768	_	_	hepatocyte nuclear factor 1-alpha-like;
gene2845	7.76078121207128	1.0408748003087	5.79138412377211e-05	0.00223468811103525	LOC109047525	K12750	molecular_function:phosphotransferase activity, alcohol group as acceptor(GO:0016773);biological_process:phosphorylation(GO:0016310);molecular_function:uridine kinase activity(GO:0004849);molecular_function:ATP binding(GO:0005524);molecular_function:signal transducer activity(GO:0004871);;molecular_function:G-protein beta/gamma-subunit complex binding(GO:0031683);molecular_function:GTPase activit…	myosin light chain 4;
gene62927	7.76078121207128	1.0408748003087	5.79138412377211e-05	0.00223468811103525	LOC109083194	K13702	_	mycophenolic acid acyl-glucuronide esterase%2C mitochondrial-like;
gene66378	7.76078121207128	1.0408748003087	5.79138412377211e-05	0.00223468811103525	LOC109086976	_	_	adhesion G protein-coupled receptor L4-like;
gene16664	-4.99504438343556	0.712918655507978	5.79138412377211e-05	0.00223468811103525	LOC109100846	_	_	uncharacterized LOC109100846;
gene46184	-4.99504438343556	0.712918655507978	5.79138412377211e-05	0.00223468811103525	LOC109064641	_	_	GTPase IMAP family member 8-like;
gene36837	-2.98147423283762	3.85979261949886	5.82335037516191e-05	0.00224499107862707	LOC109054263	_	_	C-factor-like;
gene39949	-2.82311505848477	7.52229840468728	5.85586102207679e-05	0.00225548511526025	LOC109057788	_	_	apolipoprotein A-I-like;
gene48042	2.88646324360956	5.62563352459429	5.88292284353729e-05	0.00226364850900835	LOC109066684	_	_	RING finger protein 219-like;
gene27485	-2.90875869878031	4.86235196623834	5.88767342860889e-05	0.00226364850900835	LOC109112753	K08526	_	retinoic acid receptor RXR-gamma-B-like;
gene45653	-2.83678036550298	6.53499320699983	5.90194959107697e-05	0.00226709303301207	LOC109064023	K13302	_	serine/threonine-protein kinase Sgk1-like;
gene61594	-3.31201755961363	2.39213281733001	5.94080593076784e-05	0.00227798520357407	LOC109081721	K07820	_	beta-1%2C3-galactosyltransferase 2-like%2C transcript variant X2;beta-1%2C3-galactosyltransferase 2-like%2C transcript variant X1;
gene54779	-2.84019583363152	6.45628917994513	5.94099053983388e-05	0.00227798520357407	LOC109074141	_	_	cyclic AMP-responsive element-binding protein 5-like;
gene60386	-2.81454582653551	8.15887372404125	5.97272801009542e-05	0.00228809682744338	LOC109080372	_	_	leukocyte cell-derived chemotaxin-2-like%2C transcript variant X2;leukocyte cell-derived chemotaxin-2-like%2C transcript variant X1;
gene67793	3.09922523005925	3.82904907516568	6.02941742148077e-05	0.00230774057465976	LOC109088498	_	_	transmembrane protein 240-like%2C transcript variant X1;transmembrane protein 240-like%2C transcript variant X2;
gene28244	2.83559824149526	6.80460887786079	6.03611071476571e-05	0.00230823039153525	LOC109113563	K10808	_	ribonucleoside-diphosphate reductase subunit M2-like;
gene9647	-2.82677084234874	6.67180254439207	6.18069513891579e-05	0.00236140214456175	LOC109093265	K03783	molecular_function:purine-nucleoside phosphorylase activity(GO:0004731);biological_process:nucleoside metabolic process(GO:0009116)	purine nucleoside phosphorylase-like%2C transcript variant X2;purine nucleoside phosphorylase-like%2C transcript variant X1;
gene48285	3.29147912930195	3.13138562286905	6.25883143666458e-05	0.00238911418797228	LOC109066949	K17618	_	ubiquitin-like domain-containing CTD phosphatase 1;
gene60463	3.10899180263436	3.6659433473404	6.27743489063194e-05	0.00239407217233242	LOC109080454	K06820	_	plexin-A1-like;
gene94	-3.0518069434233	3.46305667683801	6.28425882531478e-05	0.00239453286678974	LOC109044809	K13627	_	solute carrier family 12 member 5-like;
gene59086	2.83556184581201	6.39590407407497	6.33679674845578e-05	0.00241239589072016	kiaa0101	_	_	KIAA0101 ortholog;
gene46373	3.67249019868208	2.39168988343798	6.40476002887553e-05	0.00243609418475642	LOC109064869	K08520	_	vesicle-trafficking protein SEC22a-like;
gene63702	2.96049004544919	4.62918908699425	6.41527270513452e-05	0.00243791798218829	LOC109084045	K12867	_	pre-mRNA-splicing factor SYF1-like;
gene37639	3.05867462719147	4.08523700170262	6.42631802880791e-05	0.00243994076680598	LOC109055166	K13867	molecular_function:phosphotransferase activity, alcohol group as acceptor(GO:0016773);biological_process:phosphorylation(GO:0016310);molecular_function:uridine kinase activity(GO:0004849);molecular_function:ATP binding(GO:0005524);molecular_function:signal transducer activity(GO:0004871);;molecular_function:G-protein beta/gamma-subunit complex binding(GO:0031683);molecular_function:GTPase activit…	Y+L amino acid transporter 2-like%2C transcript variant X1;Y+L amino acid transporter 2-like%2C transcript variant X2;Y+L amino acid transporter 2-like%2C transcript variant X3;
gene45193	-3.42321537944059	2.35564743127043	6.51216942497962e-05	0.00246594920019788	LOC109063534	_	_	protein lifeguard 1-like;
gene51712	-3.42321537944059	2.35564743127043	6.51216942497962e-05	0.00246594920019788	LOC109070740	K17305	_	uncharacterized LOC109070740;
gene14956	-3.28780577364101	2.37026716402486	6.51216942497962e-05	0.00246594920019788	LOC109098792	K16667	molecular_function:phosphotransferase activity, alcohol group as acceptor(GO:0016773);biological_process:phosphorylation(GO:0016310);molecular_function:uridine kinase activity(GO:0004849);molecular_function:ATP binding(GO:0005524);molecular_function:signal transducer activity(GO:0004871);;molecular_function:G-protein beta/gamma-subunit complex binding(GO:0031683);molecular_function:GTPase activit…	receptor-type tyrosine-protein phosphatase gamma-like;
gene10861	2.98160820081983	4.31477217413096	6.53529378327073e-05	0.00247250981660246	LOC109094564	_	_	glutamate receptor-interacting protein 2-like;
gene33622	-3.0519217612527	3.56741617990996	6.54953474940912e-05	0.00247570090997612	nox5	K01745	_	NADPH oxidase 5;
gene18288	-2.89810573937501	4.4900656772236	6.59763232272162e-05	0.00248947977141272	LOC109102475	K10055	_	zinc finger and BTB domain-containing protein 16-A-like;
gene15651	3.00591749896131	4.16554216322324	6.59766438786147e-05	0.00248947977141272	LOC109099729	K15161	cellular_component:DNA-directed RNA polymerase II, holoenzyme(GO:0016591);biological_process:regulation of transcription, DNA-templated(GO:0006355);biological_process:regulation of cyclin-dependent protein serine/threonine kinase activity(GO:0000079);molecular_function:protein kinase binding(GO:0019901)	cyclin-C%2C transcript variant X2;cyclin-C%2C transcript variant X1;
gene12544	-2.96035230577613	4.06008310599365	6.61491266915784e-05	0.00249180088780849	LOC109096592	K14380	molecular_function:zinc ion binding(GO:0008270)	four and a half LIM domains protein 2-like%2C transcript variant X2;four and a half LIM domains protein 2-like%2C transcript variant X1;
gene30255	3.47816004519771	2.75321029771158	6.62134810705713e-05	0.00249180088780849	LOC109047012	K00779	_	beta-galactoside alpha-2%2C6-sialyltransferase 2-like;
gene50876	3.47816004519771	2.75321029771158	6.62134810705713e-05	0.00249180088780849	LOC109069810	K04608	_	metabotropic glutamate receptor 8-like;
gene18317	-2.85123144601501	5.44366330364962	6.63874881403067e-05	0.00249614613697213	LOC109102495	_	molecular_function:phosphotransferase activity, alcohol group as acceptor(GO:0016773);biological_process:phosphorylation(GO:0016310);molecular_function:uridine kinase activity(GO:0004849);molecular_function:ATP binding(GO:0005524);molecular_function:signal transducer activity(GO:0004871);;molecular_function:G-protein beta/gamma-subunit complex binding(GO:0031683);molecular_function:GTPase activit…	microsomal glutathione S-transferase 2-like;
gene52023	3.35892504414764	2.85436533986108	6.64462509065995e-05	0.0024961544018992	LOC109071081	K01046	_	endothelial lipase-like;
gene60083	-2.81242697152998	6.46749769277426	6.73411821477749e-05	0.00252754694050777	LOC109080009	_	molecular_function:phosphotransferase activity, alcohol group as acceptor(GO:0016773);biological_process:phosphorylation(GO:0016310);molecular_function:uridine kinase activity(GO:0004849);molecular_function:ATP binding(GO:0005524);molecular_function:signal transducer activity(GO:0004871);;molecular_function:G-protein beta/gamma-subunit complex binding(GO:0031683);molecular_function:GTPase activit…	cyclin-dependent kinase inhibitor 1-like;
gene15539	2.89367690213834	5.2108611188666	6.79991997852612e-05	0.00254218687462466	dclre1a	K15340	_	DNA cross-link repair 1A%2C transcript variant X2;DNA cross-link repair 1A%2C transcript variant X1;
gene11229	4.80645619387276	1.65326328293694	6.802934527761e-05	0.00254218687462466	LOC109095131	K14825	_	transmembrane emp24 domain-containing protein 7-like;
gene2147	4.80645619387276	1.65326328293694	6.802934527761e-05	0.00254218687462466	LOC109101128	_	molecular_function:ion binding(GO:0043167);molecular_function:DNA-dependent ATPase activity(GO:0008094);molecular_function:DNA binding(GO:0003677)	DNA repair and recombination protein RAD54-like;
gene6561	4.80645619387276	1.65326328293694	6.802934527761e-05	0.00254218687462466	LOC109087101	K04661	_	follistatin-A-like%2C transcript variant X2;follistatin-A-like%2C transcript variant X1;
gene13151	-3.83019166874393	1.43304278846142	6.802934527761e-05	0.00254218687462466	LOC109096456	K04936	_	calcium-activated potassium channel subunit alpha-1-like;
gene39071	-2.97438525994981	3.96715441617977	6.87258367369606e-05	0.00256596517232095	LOC109056773	K07431	_	5-beta-cholestane-3-alpha%2C7-alpha-diol 12-alpha-hydroxylase-like;
gene37460	8.12187233060763	1.34886374907958	6.91331674174254e-05	0.00257891512891005	LOC109054956	_	_	cystathionine beta-synthase-like;
gene24730	-2.78399434239034	8.10092946075831	7.00404832271474e-05	0.00261047738097824	itih2	K19015	molecular_function:phosphotransferase activity, alcohol group as acceptor(GO:0016773);biological_process:phosphorylation(GO:0016310);molecular_function:uridine kinase activity(GO:0004849);molecular_function:ATP binding(GO:0005524);molecular_function:signal transducer activity(GO:0004871);;molecular_function:G-protein beta/gamma-subunit complex binding(GO:0031683);molecular_function:GTPase activit…	inter-alpha-trypsin inhibitor heavy chain 2;
gene16574	3.28303179486235	3.26572832993568	7.01383025356853e-05	0.00261184012534196	LOC109101140	K15332	_	tRNA (uracil-5-)-methyltransferase homolog A-like;
gene52059	3.27379471737556	3.11615964528962	7.07692058144109e-05	0.00262748876541428	LOC109071114	K00710	_	polypeptide N-acetylgalactosaminyltransferase 16-like;
gene53162	-2.85764920473343	5.07579048316698	7.08608326837004e-05	0.00262748876541428	LOC109072362	_	_	leukocyte cell-derived chemotaxin-2-like%2C transcript variant X3;leukocyte cell-derived chemotaxin-2-like%2C transcript variant X2;leukocyte cell-derived chemotaxin-2-like%2C transcript variant X1;
gene19889	3.65740890925312	2.37875698346696	7.08666466585305e-05	0.00262748876541428	LOC109104170	K04717	_	sphingosine-1-phosphate phosphatase 2-like;
gene60567	3.65740890925312	2.37875698346696	7.08666466585305e-05	0.00262748876541428	LOC109080576	_	_	transmembrane protein 62-like;
gene18007	-3.4181836418615	2.19954800226689	7.08666466585305e-05	0.00262748876541428	LOC109102288	_	_	hemojuvelin-like;
gene22493	3.16891439967991	3.52246763926292	7.21775749355261e-05	0.00267376841016591	LOC109107592	_	_	uncharacterized LOC109107592;
gene29092	-2.88019035052542	4.47421638758175	7.24060042979622e-05	0.00267990209310461	prdx5	_	_	peroxiredoxin 5;
gene47652	-2.81670226881688	5.76819327373356	7.26428829065631e-05	0.00268633759008676	LOC109066288	_	_	saxitoxin and tetrodotoxin-binding protein 1-like;
gene12600	3.03624854740635	4.06582199115562	7.29760141278082e-05	0.00269398380119609	LOC109096624	K18060	_	poly(A) RNA polymerase%2C mitochondrial-like;
gene52154	-2.93761494102535	4.00555931492758	7.29760141278082e-05	0.00269398380119609	LOC109071228	_	_	galactose-specific lectin nattectin-like;
gene30411	-2.7970148633485	6.45399436365435	7.32879662682866e-05	0.00270315943403737	LOC109047147	K10524	_	nicotinamide riboside kinase 2-like;
gene20563	-2.91229364239813	4.37596768445997	7.33703536105518e-05	0.00270385923703259	LOC109104968	K09821	_	serpin A3-1-like;
gene11276	2.82865463688464	5.99465406461608	7.35830702224823e-05	0.00270935660461675	haus5	K16588	_	HAUS augmin like complex subunit 5%2C transcript variant X1;HAUS augmin like complex subunit 5%2C transcript variant X2;
gene14171	4.10234237063492	1.88440256364439	7.38123341637565e-05	0.00271077545570564	LOC109098118	_	_	male-specific lethal 1-like 1%2C transcript variant X1;male-specific lethal 1-like 1%2C transcript variant X2;
gene46327	4.10234237063492	1.88440256364439	7.38123341637565e-05	0.00271077545570564	LOC109064781	K05207	cellular_component:integral component of plasma membrane(GO:0005887);cellular_component:postsynaptic membrane(GO:0045211);cellular_component:cell junction(GO:0030054);molecular_function:extracellular-glutamate-gated ion channel activity(GO:0005234);biological_process:ion transport(GO:0006811);molecular_function:ionotropic glutamate receptor activity(GO:0004970);biological_process:ionotropic gluta…	glutamate receptor ionotropic%2C delta-2-like;
gene26715	4.0803704507564	1.86565920003275	7.38123341637565e-05	0.00271077545570564	LOC109112315	K17924	_	sorting nexin-10A-like;
gene27491	-7.76297077775784	0.594047565217448	7.4460653019927e-05	0.00272285876797911	LOC109112756	_	molecular_function:phosphotransferase activity, alcohol group as acceptor(GO:0016773);biological_process:phosphorylation(GO:0016310);molecular_function:uridine kinase activity(GO:0004849);molecular_function:ATP binding(GO:0005524);molecular_function:signal transducer activity(GO:0004871);;molecular_function:G-protein beta/gamma-subunit complex binding(GO:0031683);molecular_function:GTPase activit…	P-selectin-like%2C transcript variant X1;P-selectin-like%2C transcript variant X2;
gene36658	7.67629540445086	0.969760089151546	7.4460653019927e-05	0.00272285876797911	LOC109054070	K05849	_	sodium/calcium exchanger 1-like;
gene51365	7.67629540445086	0.969760089151546	7.4460653019927e-05	0.00272285876797911	LOC109070356	_	_	transcription cofactor HES-6-like%2C transcript variant X1;transcription cofactor HES-6-like%2C transcript variant X2;
gene1901	-4.92137593150827	0.647602161721217	7.4460653019927e-05	0.00272285876797911	LOC109100324	_	_	uncharacterized LOC109100324;
gene33614	-4.92137593150827	0.647602161721217	7.4460653019927e-05	0.00272285876797911	LOC109050892	_	_	GTPase IMAP family member 8-like;
gene27573	-2.76540635375217	8.82819113213995	7.4725093821038e-05	0.00273018727535683	LOC109112803	K09032	_	cyclic AMP-dependent transcription factor ATF-3-like;
gene65222	-3.01591354755636	3.43093472818975	7.56191706971043e-05	0.0027604881850883	LOC109085710	K08269	_	serine/threonine-protein kinase ULK2-like;
gene1574	3.34063679262564	3.01619009515809	7.58892886936633e-05	0.0027656132404448	figla	K09066	molecular_function:protein dimerization activity(GO:0046983);biological_process:female gonad development(GO:0008585)	folliculogenesis specific bHLH transcription factor;
gene21244	3.34063679262564	3.01619009515809	7.58892886936633e-05	0.0027656132404448	LOC109105826	_	_	WW domain-containing adapter protein with coiled-coil-like%2C transcript variant X1;WW domain-containing adapter protein with coiled-coil-like%2C transcript variant X2;
gene7678	-2.91783055737586	4.12058477879342	7.62283575140902e-05	0.00277559753004763	LOC109090937	K13303	_	serine/threonine-protein kinase Sgk1-like%2C transcript variant X3;serine/threonine-protein kinase Sgk1-like%2C transcript variant X1;serine/threonine-protein kinase Sgk1-like%2C transcript variant X2;
gene22232	-3.65546030391286	1.83826193213988	7.67127580995918e-05	0.00279085203058908	LOC109107503	_	molecular_function:phosphotransferase activity, alcohol group as acceptor(GO:0016773);biological_process:phosphorylation(GO:0016310);molecular_function:uridine kinase activity(GO:0004849);molecular_function:ATP binding(GO:0005524);molecular_function:signal transducer activity(GO:0004871);;molecular_function:G-protein beta/gamma-subunit complex binding(GO:0031683);molecular_function:GTPase activit…	uncharacterized LOC109107503;
gene60291	3.14419454622002	3.39247063132225	7.69324139833191e-05	0.00279645717597678	LOC109080255	_	_	RING finger protein B-like;
gene61070	-2.92104042771991	3.99084392433231	7.78117814790716e-05	0.00282601255426291	LOC109081133	_	_	golgin subfamily B member 1-like;
gene15044	-2.88653306520775	4.2992162257198	7.80714884972187e-05	0.00283003125479055	LOC109099349	K09448	_	transcriptional enhancer factor TEF-5-like%2C transcript variant X4;transcriptional enhancer factor TEF-5-like%2C transcript variant X3;transcriptional enhancer factor TEF-5-like%2C transcript variant X6;transcriptional enhancer factor TEF-5-like%2C transcript variant X2;transcriptional enhancer factor TEF-5-like%2C transcript variant X5;transcriptional enhancer factor TEF-5-like%2C transcript va…
gene51408	3.59162862065805	2.61177658593013	7.81215532362794e-05	0.00283003125479055	LOC109070406	K09664	_	N-acetyllactosaminide beta-1%2C3-N-acetylglucosaminyltransferase 2-like;
gene30206	-3.25852278749412	2.46949219488514	7.81215532362794e-05	0.00283003125479055	LOC109046697	_	_	plakophilin-1-like;
gene19366	3.64216829983595	2.36570046388166	7.84904733385047e-05	0.00284098200526924	LOC109103823	_	_	fukutin-related protein-like;
gene40083	3.00814486026677	3.9741607461319	7.90307447996702e-05	0.00285811102355245	LOC109057899	K10173	_	eomesodermin-like;
gene22276	3.15556603590045	3.5109491611963	7.92415438103447e-05	0.00286330588558091	LOC109106974	K03062	cellular_component:cytoplasm(GO:0005737);molecular_function:peptidase activity(GO:0008233);biological_process:protein catabolic process(GO:0030163);molecular_function:ATP binding(GO:0005524);molecular_function:nucleoside-triphosphatase activity(GO:0017111);biological_process:proteolysis(GO:0006508)	26S protease regulatory subunit 4-like;
gene585	-2.79886498305828	5.70407032584367	7.93696591238899e-05	0.0028655067957023	LOC109078237	K10030	_	interleukin-8-like;
gene64795	-2.98570727354172	3.65181069802748	7.95789846790122e-05	0.00287063345917404	LOC109085243	K13769	_	insulin-like growth factor II;
gene33640	4.78053670420471	1.63105588215074	8.02885194304251e-05	0.00288889611094892	LOC109050902	K12615	molecular_function:phosphotransferase activity, alcohol group as acceptor(GO:0016773);biological_process:phosphorylation(GO:0016310);molecular_function:uridine kinase activity(GO:0004849);molecular_function:ATP binding(GO:0005524);molecular_function:signal transducer activity(GO:0004871);;molecular_function:G-protein beta/gamma-subunit complex binding(GO:0031683);molecular_function:GTPase activit…	enhancer of mRNA-decapping protein 3-like;
gene35643	4.75414301191348	1.60847622706147	8.02885194304251e-05	0.00288889611094892	LOC109052922	_	_	uncharacterized protein C21orf58-like%2C transcript variant X1;uncharacterized protein C21orf58-like%2C transcript variant X2;
gene37087	4.75414301191348	1.60847622706147	8.02885194304251e-05	0.00288889611094892	LOC109054567	_	_	thrombospondin type-1 domain-containing protein 7B-like;
gene26671	2.87658978919073	4.82635255409484	8.07978151881589e-05	0.00290477002022995	tmem67	K19348	_	transmembrane protein 67;
gene15275	-2.78651859014013	6.12473586287051	8.10126825581456e-05	0.00291004107743405	LOC109099495	K10223	_	cholesterol 25-hydroxylase-like protein;
gene38746	2.96746182618155	4.13234643047875	8.15532925543954e-05	0.00292699435011306	LOC109056398	K06580	_	ammonium transporter Rh type B-like;
gene39910	2.99843500581003	3.96579385048107	8.1782341631387e-05	0.00293274641083186	LOC109057702	K14950	_	manganese-transporting ATPase 13A1-like;
gene24819	-2.74341354390635	11.2669895045087	8.25135964609412e-05	0.00295648296294253	LOC109109905	_	molecular_function:phosphotransferase activity, alcohol group as acceptor(GO:0016773);biological_process:phosphorylation(GO:0016310);molecular_function:uridine kinase activity(GO:0004849);molecular_function:ATP binding(GO:0005524);molecular_function:signal transducer activity(GO:0004871);;molecular_function:G-protein beta/gamma-subunit complex binding(GO:0031683);molecular_function:GTPase activit…	apolipoprotein A-I-2-like;
gene20109	-2.80525568032005	5.58621664678831	8.30674827496238e-05	0.00297382983163599	LOC109104650	K13825	molecular_function:phosphotransferase activity, alcohol group as acceptor(GO:0016773);biological_process:phosphorylation(GO:0016310);molecular_function:uridine kinase activity(GO:0004849);molecular_function:ATP binding(GO:0005524);molecular_function:signal transducer activity(GO:0004871);;molecular_function:G-protein beta/gamma-subunit complex binding(GO:0031683);molecular_function:GTPase activit…	hemoglobin subunit beta;
gene24890	-2.86025326384637	4.70151672991569	8.38118197260295e-05	0.00299557308471993	LOC109109952	_	_	protein C8orf4 homolog;
gene63508	2.93087002817623	4.37410596863698	8.38153452336149e-05	0.00299557308471993	LOC109083814	_	_	UPF0577 protein KIAA1324-like;
gene14923	8.08956855304843	1.32105933568277	8.43945324357924e-05	0.00300619387969701	LOC109098994	_	_	uncharacterized LOC109098994;
gene8595	8.08956855304843	1.32105933568277	8.43945324357924e-05	0.00300619387969701	LOC109092161	_	molecular_function:phosphotransferase activity, alcohol group as acceptor(GO:0016773);biological_process:phosphorylation(GO:0016310);molecular_function:uridine kinase activity(GO:0004849);molecular_function:ATP binding(GO:0005524);molecular_function:signal transducer activity(GO:0004871);;molecular_function:G-protein beta/gamma-subunit complex binding(GO:0031683);molecular_function:GTPase activit…	protein atonal homolog 7;
gene58660	-4.4200244061613	1.0449695611723	8.43945324357924e-05	0.00300619387969701	LOC109078423	_	_	fibrinogen alpha chain-like;
gene60200	-4.4200244061613	1.0449695611723	8.43945324357924e-05	0.00300619387969701	LOC109080162	_	_	uncharacterized LOC109080162;
gene37537	3.56590276565231	2.58964011969984	8.52143241038313e-05	0.00302335649579841	LOC109055064	K07931	_	rab-like protein 2A;
gene3991	4.05805872160876	1.84665218266967	8.52291261159916e-05	0.00302335649579841	LOC109054807	_	_	serine protease 33-like;
gene50000	4.05805872160876	1.84665218266967	8.52291261159916e-05	0.00302335649579841	LOC109068842	_	_	neuron-specific protein family member 1-like;
gene34504	-3.68903275288676	1.61338214409843	8.52291261159916e-05	0.00302335649579841	LOC109051659	_	_	gamma-synuclein-like;
gene56141	-3.03153117455568	3.27311006560521	8.52353922489169e-05	0.00302335649579841	LOC109075641	_	_	insulin receptor substrate 1-B-like;
gene1351	2.91288905979386	4.40750771193339	8.53017933403416e-05	0.00302335649579841	LOC109097316	_	_	mitotic checkpoint serine/threonine-protein kinase BUB1-like;
gene63908	-2.87312519000263	4.3145849711171	8.6010668690983e-05	0.00304343855720797	LOC109084237	K16529	_	A-kinase anchor protein 13-like;
gene38830	2.75656040450369	7.4736706694108	8.60111511195554e-05	0.00304343855720797	LOC109056490	K17597	molecular_function:phosphotransferase activity, alcohol group as acceptor(GO:0016773);biological_process:phosphorylation(GO:0016310);molecular_function:uridine kinase activity(GO:0004849);molecular_function:ATP binding(GO:0005524);molecular_function:signal transducer activity(GO:0004871);;molecular_function:G-protein beta/gamma-subunit complex binding(GO:0031683);molecular_function:GTPase activit…	double-stranded RNA-binding protein Staufen homolog 1-like;
gene64208	3.06948379492368	3.72020912490103	8.62773102922274e-05	0.00305032500517412	LOC109084598	K00709	_	histo-blood group ABO system transferase-like;
gene48504	2.83462165223417	5.26443035435852	8.63675914617748e-05	0.00305098704618654	LOC109067197	_	molecular_function:phosphotransferase activity, alcohol group as acceptor(GO:0016773);biological_process:phosphorylation(GO:0016310);molecular_function:uridine kinase activity(GO:0004849);molecular_function:ATP binding(GO:0005524);molecular_function:signal transducer activity(GO:0004871);;molecular_function:G-protein beta/gamma-subunit complex binding(GO:0031683);molecular_function:GTPase activit…	probable E3 ubiquitin-protein ligase makorin-2;
gene7769	-2.80426053459127	5.46208382452578	8.65763035408391e-05	0.00305331674963306	LOC109091321	K08024	_	hematopoietically-expressed homeobox protein hhex-like;
gene27307	3.31171678308064	2.99130976313823	8.66483715712745e-05	0.00305331674963306	LOC109113143	_	_	vertnin;
gene58759	-3.14149625447016	2.86935994548599	8.66483715712745e-05	0.00305331674963306	LOC109078535	K00207	_	dihydropyrimidine dehydrogenase [NADP(+)]-like;
gene36683	2.86363296689202	4.88374785948884	8.71078746168661e-05	0.00306697403626254	LOC109054081	_	_	protein AF1q-like;
gene36713	-2.93829753318824	3.74032230114439	8.75429811989065e-05	0.00307975052174833	LOC109054122	K07292	molecular_function:phosphotransferase activity, alcohol group as acceptor(GO:0016773);biological_process:phosphorylation(GO:0016310);molecular_function:uridine kinase activity(GO:0004849);molecular_function:ATP binding(GO:0005524);molecular_function:signal transducer activity(GO:0004871);;molecular_function:G-protein beta/gamma-subunit complex binding(GO:0031683);molecular_function:GTPase activit…	hepatocyte nuclear factor 4-alpha-like;
gene49275	2.8845130027905	4.52047018228718	8.87759953716683e-05	0.00312055308380642	LOC109068043	_	_	ankyrin repeat domain-containing protein 22-like;
gene34146	2.86441456619108	4.7802782495622	9.12301014164535e-05	0.00320417550592648	LOC109051150	_	_	carbohydrate sulfotransferase 6-like;
gene12044	-2.75206756593397	6.45515838055456	9.19659399126761e-05	0.0032273611078162	LOC109095912	K00451	molecular_function:phosphotransferase activity, alcohol group as acceptor(GO:0016773);biological_process:phosphorylation(GO:0016310);molecular_function:uridine kinase activity(GO:0004849);molecular_function:ATP binding(GO:0005524);molecular_function:signal transducer activity(GO:0004871);;molecular_function:G-protein beta/gamma-subunit complex binding(GO:0031683);molecular_function:GTPase activit…	homogentisate 1%2C2-dioxygenase-like;
gene23415	3.0224569784517	3.76285278967794	9.2214851767361e-05	0.00323077801943857	LOC109108186	K09326	_	homeobox protein OTX1 B%2C transcript variant X1;homeobox protein OTX1 B%2C transcript variant X2;
gene20387	-2.91941772760645	3.68129630858993	9.2214851767361e-05	0.00323077801943857	LOC109104854	_	_	complement C1r-A subcomponent-like;
gene22176	2.91249908726895	4.35826971096833	9.29838287385488e-05	0.00325504473707245	LOC109106910	_	_	transmembrane protein 44-like;
gene47807	-2.77017345367281	5.94806855086394	9.30714967865344e-05	0.00325544091877297	LOC109066461	K00657	_	diamine acetyltransferase 1-like;
gene29878	-2.8157388568038	5.00698347567275	9.32619181089438e-05	0.00325942759371242	LOC109046494	_	_	podocan-like;
gene21262	2.78788142150038	5.74745061519266	9.3797013255553e-05	0.00327544394036877	LOC109106465	K04799	_	flap endonuclease 1-like;
gene33242	4.72725744184884	1.58551141390901	9.50166342382029e-05	0.00330450183576549	LOC109050323	_	_	potassium voltage-gated channel subfamily S member 3-like;
gene37295	4.72725744184884	1.58551141390901	9.50166342382029e-05	0.00330450183576549	LOC109054780	K15623	_	protein SSXT-like;
gene39929	4.72725744184884	1.58551141390901	9.50166342382029e-05	0.00330450183576549	LOC109057726	_	_	F-box only protein 3-like%2C transcript variant X1;F-box only protein 3-like%2C transcript variant X2;
gene23225	-3.73734563854236	1.34986823075986	9.50166342382029e-05	0.00330450183576549	LOC109108427	_	_	prostaglandin reductase 1-like;
gene34304	-3.73734563854236	1.34986823075986	9.50166342382029e-05	0.00330450183576549	LOC109051438	_	_	ankyrin repeat domain-containing protein 9-like;
gene55393	3.59545597498656	2.32576441021292	9.6584803334045e-05	0.00335522709227122	LOC109074823	_	_	LIM domain only protein 7-like;
gene42294	-2.80173756967698	4.89445529857913	9.66325547471517e-05	0.00335522709227122	LOC109060313	_	_	gap junction Cx32.2 protein-like;
gene39531	-2.83416495839213	4.33318417197457	9.6877867128827e-05	0.00336100772875421	LOC109057320	K13865	_	cationic amino acid transporter 3-like;
gene66070	2.83162555566691	4.95322095554825	9.75757153498031e-05	0.00338246613909342	LOC109086663	K10250	cellular_component:integral component of membrane(GO:0016021)	elongation of very long chain fatty acids protein 7-like%2C transcript variant X2;elongation of very long chain fatty acids protein 7-like%2C transcript variant X1;elongation of very long chain fatty acids protein 7-like%2C transcript variant X3;
gene48317	-3.5694830958729	1.97818428174172	9.81304963777119e-05	0.00339617540953968	LOC109066969	K04583	_	glucagon receptor-like;
gene66937	-3.5694830958729	1.97818428174172	9.81304963777119e-05	0.00339617540953968	LOC109087575	K06275	cellular_component:Z disc(GO:0030018);biological_process:cell-matrix adhesion(GO:0007160);biological_process:regulation of heart contraction(GO:0008016)	beta-parvin-like;
gene42885	-3.21154852192086	2.54297705846297	9.90564145419672e-05	0.00342543990530446	LOC109060979	_	_	hemagglutinin/amebocyte aggregation factor-like;
gene9004	2.75448729742461	6.25469237034641	9.93029154449373e-05	0.00343118128747264	LOC109092076	_	_	protein brambleberry-like;
gene56989	-2.82081200804335	4.32143876980582	0.000101981646843336	0.00352088539117909	LOC109076571	K12755	molecular_function:calcium ion binding(GO:0005509)	myosin regulatory light polypeptide 9-like;
gene67184	-2.75244665217533	5.93259093513634	0.000102292645079232	0.00352876521107467	numb	K06057	_	NUMB%2C endocytic adaptor protein%2C transcript variant X5;NUMB%2C endocytic adaptor protein%2C transcript variant X1;NUMB%2C endocytic adaptor protein%2C transcript variant X2;NUMB%2C endocytic adaptor protein%2C transcript variant X3;NUMB%2C endocytic adaptor protein%2C transcript variant X4;
gene30908	3.05603252504917	3.52622837722021	0.000103151936789729	0.00355107860682263	LOC109047843	K08009	_	cytochrome b-245 light chain-like;
gene9164	3.20080618079275	3.05352744869847	0.000103230100602929	0.00355107860682263	LOC109092962	_	_	fibrinogen-like protein 1-like protein;
gene50770	-3.03425130505603	2.9351897829029	0.000103230100602929	0.00355107860682263	LOC109069694	K10055	molecular_function:phosphotransferase activity, alcohol group as acceptor(GO:0016773);biological_process:phosphorylation(GO:0016310);molecular_function:uridine kinase activity(GO:0004849);molecular_function:ATP binding(GO:0005524);molecular_function:signal transducer activity(GO:0004871);;molecular_function:G-protein beta/gamma-subunit complex binding(GO:0031683);molecular_function:GTPase activit…	zinc finger and BTB domain-containing protein 16-A-like%2C transcript variant X2;zinc finger and BTB domain-containing protein 16-A-like%2C transcript variant X1;
gene14738	8.05652485338936	1.29266702512095	0.000103439177017536	0.00355107860682263	LOC109098859	_	_	guanine nucleotide exchange factor for Rab-3A-like;
gene36428	8.05652485338936	1.29266702512095	0.000103439177017536	0.00355107860682263	LOC109053808	_	_	uncharacterized LOC109053808;
gene55262	8.05652485338936	1.29266702512095	0.000103439177017536	0.00355107860682263	LOC109074677	_	_	microtubule-associated tumor suppressor candidate 2-like;
gene43235	-2.71491176584636	7.2271716114238	0.000104139055003841	0.00357222930591616	LOC109061380	K01333	_	complement factor I-like;
gene2698	3.28161662901118	2.78819306421389	0.000104429457283985	0.00357356597084636	LOC109112024	_	_	SH2 domain-containing adapter protein D-like%2C transcript variant X3;SH2 domain-containing adapter protein D-like%2C transcript variant X2;SH2 domain-containing adapter protein D-like%2C transcript variant X1;
gene47917	3.28161662901118	2.78819306421389	0.000104429457283985	0.00357356597084636	LOC109066544	K11577	_	kinetochore-associated protein 1-like;
gene32695	-3.1906824612598	2.63158278113768	0.000104429457283985	0.00357356597084636	LOC109049622	K05190	molecular_function:phosphotransferase activity, alcohol group as acceptor(GO:0016773);biological_process:phosphorylation(GO:0016310);molecular_function:uridine kinase activity(GO:0004849);molecular_function:ATP binding(GO:0005524);molecular_function:signal transducer activity(GO:0004871);;molecular_function:G-protein beta/gamma-subunit complex binding(GO:0031683);molecular_function:GTPase activit…	gamma-aminobutyric acid receptor subunit rho-1-like;
gene9125	-2.99053805604777	3.23654490935595	0.000104950114981777	0.00358850280881556	LOC109092936	_	_	uncharacterized LOC109092936%2C transcript variant X2;uncharacterized LOC109092936%2C transcript variant X1;
gene28	-2.70530000825964	8.30710446311681	0.000105123491412025	0.00359155082277718	LOC109105013	K09028	_	transcription factor jun-B-like;
gene40536	-2.91243394109222	3.49257977336232	0.000105697583418299	0.0036082734682061	LOC109058417	_	_	transmembrane 4 L6 family member 5-like;
gene66433	-2.83460257176144	4.13909847824598	0.00010609346627983	0.00361889057219153	lipc	K01046	cellular_component:extracellular region(GO:0005576);biological_process:lipid metabolic process(GO:0006629);molecular_function:triglyceride lipase activity(GO:0004806)	lipase C%2C hepatic type;
gene8333	-3.33426265504313	2.12376277012787	0.000107310678925825	0.0036574841950754	LOC109091732	K16931	_	steroidogenic acute regulatory protein%2C mitochondrial;
gene3420	-2.86148251757754	3.93815631563235	0.000107898611359679	0.00367387196453659	LOC109051782	K09057	_	hepatic leukemia factor-like%2C transcript variant X1;hepatic leukemia factor-like%2C transcript variant X2;hepatic leukemia factor-like%2C transcript variant X3;hepatic leukemia factor-like%2C transcript variant X4;
gene11461	2.83182721150933	4.67835222483429	0.00010796382502848	0.00367387196453659	LOC109095288	_	molecular_function:phosphotransferase activity, alcohol group as acceptor(GO:0016773);biological_process:phosphorylation(GO:0016310);molecular_function:uridine kinase activity(GO:0004849);molecular_function:ATP binding(GO:0005524);molecular_function:signal transducer activity(GO:0004871);;molecular_function:G-protein beta/gamma-subunit complex binding(GO:0031683);molecular_function:GTPase activit…	YTH domain-containing family protein 1-like%2C transcript variant X2;YTH domain-containing family protein 1-like%2C transcript variant X3;YTH domain-containing family protein 1-like%2C transcript variant X1;
gene35346	2.69308921378151	9.33028484544877	0.000109697818399165	0.00372990078221978	LOC109052593	K07375	cellular_component:microtubule(GO:0005874);biological_process:protein polymerization(GO:0051258);;biological_process:microtubule-based process(GO:0007017);molecular_function:GTPase activity(GO:0003924);molecular_function:structural constituent of cytoskeleton(GO:0005200);cellular_component:cytoplasm(GO:0005737);molecular_function:GTP binding(GO:0005525)	tubulin beta-1 chain-like;
gene52126	-2.69933030270468	7.94119093146634	0.000110219115314083	0.00374279338060833	LOC109071199	K05361	molecular_function:glutathione peroxidase activity(GO:0004602);biological_process:response to oxidative stress(GO:0006979);biological_process:oxidation-reduction process(GO:0055114)	phospholipid hydroperoxide glutathione peroxidase%2C mitochondrial-like;
gene54756	3.81467878068414	2.14572451538899	0.000110252556077773	0.00374279338060833	LOC109074115	_	molecular_function:nucleic acid binding(GO:0003676);molecular_function:nucleotide binding(GO:0000166)	uncharacterized LOC109074115%2C transcript variant X1;uncharacterized LOC109074115%2C transcript variant X2;
gene18415	-3.18823393368789	2.4063469453763	0.000111091091266579	0.00376825930741799	LOC109102901	_	_	proteoglycan 4-like;
gene12409	2.70842531791695	7.23730835527516	0.000111533694784808	0.00378026524501959	plbd2	_	_	phospholipase B domain containing 2;
gene5313	4.69986131184363	1.56214785566608	0.000112764799798596	0.00381592502683534	LOC109074358	_	_	protein downstream neighbor of son homolog;
gene50792	-4.13377164876871	1.3182514308293	0.000112764799798596	0.00381592502683534	LOC109069715	K04249	_	thyrotropin receptor-like;
gene54752	-2.82646744359241	4.30017650258726	0.000113096659351918	0.00382412003286843	LOC109074111	K07189	_	protein phosphatase 1 regulatory subunit 3C-B-like;
gene47660	-3.08778364578561	2.82120261496839	0.000113547816088385	0.00383633263262803	LOC109066294	K09269	molecular_function:phosphotransferase activity, alcohol group as acceptor(GO:0016773);biological_process:phosphorylation(GO:0016310);molecular_function:uridine kinase activity(GO:0004849);molecular_function:ATP binding(GO:0005524);molecular_function:signal transducer activity(GO:0004871);;molecular_function:G-protein beta/gamma-subunit complex binding(GO:0031683);molecular_function:GTPase activit…	transcription factor SOX-6-like;
gene9333	-2.96586247670666	3.1525867280301	0.000113684547510024	0.00383791111380238	LOC109093060	K11584	_	serine/threonine-protein phosphatase 2A 56 kDa regulatory subunit beta isoform-like;
gene2156	3.98897532908541	1.78797078318331	0.000114340178288936	0.00385089772660635	LOC109106133	K09232	_	zinc finger protein GLIS1-like%2C transcript variant X1;zinc finger protein GLIS1-like%2C transcript variant X2;
gene31190	3.98897532908541	1.78797078318331	0.000114340178288936	0.00385089772660635	LOC109047968	_	_	uncharacterized LOC109047968;
gene60918	3.98897532908541	1.78797078318331	0.000114340178288936	0.00385089772660635	LOC109080962	K01530	_	probable phospholipid-transporting ATPase VD;
gene6060	-2.90066521576994	3.48217005394709	0.000115586809809218	0.00388981088922291	LOC109083250	_	_	guanine deaminase-like;
gene40577	-2.67966849373155	9.26700946049067	0.00011686707570356	0.00392775589453364	LOC109058394	_	_	apolipoprotein C-I-like;
gene60040	-3.16721434912563	2.50319008520584	0.000116898593511965	0.00392775589453364	LOC109079982	K06778	molecular_function:phosphotransferase activity, alcohol group as acceptor(GO:0016773);biological_process:phosphorylation(GO:0016310);molecular_function:uridine kinase activity(GO:0004849);molecular_function:ATP binding(GO:0005524);molecular_function:signal transducer activity(GO:0004871);;molecular_function:G-protein beta/gamma-subunit complex binding(GO:0031683);molecular_function:GTPase activit…	receptor-type tyrosine-protein phosphatase S;
gene67252	3.17245452223669	3.0292907788995	0.000117439505147782	0.00394282332322135	LOC109087947	K17781	_	mitochondrial import inner membrane translocase subunit Tim13-like;
gene31031	-2.91679878402603	3.28780104573888	0.000119380173335695	0.00400482441438817	LOC109047609	K13141	_	integrator complex subunit 4-like;
gene34269	2.92345011750732	3.90140517609847	0.000120081045966728	0.00402356519522613	alg6	K03848	molecular_function:phosphotransferase activity, alcohol group as acceptor(GO:0016773);biological_process:phosphorylation(GO:0016310);molecular_function:uridine kinase activity(GO:0004849);molecular_function:ATP binding(GO:0005524);molecular_function:signal transducer activity(GO:0004871);;molecular_function:G-protein beta/gamma-subunit complex binding(GO:0031683);molecular_function:GTPase activit…	ALG6%2C alpha-1%2C3-glucosyltransferase;
gene19208	-2.717978973026	5.67236414472738	0.000120199620886991	0.00402356519522613	LOC109104206	K03910	molecular_function:phosphotransferase activity, alcohol group as acceptor(GO:0016773);biological_process:phosphorylation(GO:0016310);molecular_function:uridine kinase activity(GO:0004849);molecular_function:ATP binding(GO:0005524);molecular_function:signal transducer activity(GO:0004871);;molecular_function:G-protein beta/gamma-subunit complex binding(GO:0031683);molecular_function:GTPase activit…	alpha-2-macroglobulin-like;
gene6295	2.81125125189741	4.73451485387473	0.000120221916101086	0.00402356519522613	LOC109080144	_	_	N-lysine methyltransferase KMT5A-A-like;
gene52149	-2.88879969742977	3.4716874045477	0.000120908214068347	0.00404336033838916	LOC109071225	_	_	monocyte chemotactic protein 1B-like%2C transcript variant X1;monocyte chemotactic protein 1B-like%2C transcript variant X5;monocyte chemotactic protein 1B-like%2C transcript variant X6;monocyte chemotactic protein 1B-like%2C transcript variant X4;monocyte chemotactic protein 1B-like%2C transcript variant X2;monocyte chemotactic protein 1B-like%2C transcript variant X3;
gene10722	2.78189231130286	5.00133758639467	0.000121285222506077	0.00405278943355339	cited1	_	_	Cbp/p300 interacting transactivator with Glu/Asp rich carboxy-terminal domain 1;
gene38858	-3.06942566768455	2.80480555793729	0.000121623524385617	0.00406091138038679	LOC109056536	_	_	NXPE family member 3-like;
gene51312	3.24717275229722	2.75883064373008	0.000121962360327776	0.00406903843478538	LOC109070311	K14079	_	poly(A) RNA polymerase GLD2-like;
gene60712	-2.79032898288175	4.53380660504831	0.000122163035820549	0.00407254692831633	LOC109080732	_	_	transferrin receptor protein 2-like%2C transcript variant X1;transferrin receptor protein 2-like%2C transcript variant X2;
gene16422	2.8771428536377	4.27725426661746	0.000123168608351577	0.00410286181476138	LOC109100494	K00799	_	glutathione S-transferase omega-1-like;
gene4865	2.92909893118089	3.76129944193068	0.00012387269641225	0.00412309448058197	LOC109068120	_	_	BLOC-1-related complex subunit 6-like;
gene46476	-2.93847028152314	3.06357452644716	0.000124169939764729	0.00412976434609089	LOC109064958	K06757	_	neurofascin-like;
gene56916	2.99827264149254	3.65903166199811	0.000125114722782395	0.00413419877295927	LOC109076496	K18405	_	RING finger protein 17-like;
gene56698	-7.68533720889825	0.523291293326909	0.000125561101170857	0.00413419877295927	LOC109076258	_	_	piggyBac transposable element-derived protein 2-like;
gene58666	-7.68533720889825	0.523291293326909	0.000125561101170857	0.00413419877295927	LOC109078429	K17567	_	protein ELFN1-like;
gene38835	7.58655256173568	0.894647113167976	0.000125561101170857	0.00413419877295927	LOC109056510	_	_	protein FAM131A-like;
gene62246	7.58655256173568	0.894647113167976	0.000125561101170857	0.00413419877295927	LOC109082433	_	_	uncharacterized LOC109082433;
gene66183	7.58655256173568	0.894647113167976	0.000125561101170857	0.00413419877295927	LOC109086774	K09373	molecular_function:zinc ion binding(GO:0008270);biological_process:motor neuron axon guidance(GO:0008045);molecular_function:sequence-specific DNA binding(GO:0043565);molecular_function:transcription corepressor activity(GO:0003714);molecular_function:sequence-specific DNA binding transcription factor activity(GO:0003700);biological_process:negative regulation of transcription, DNA-templated(GO:0…	LIM/homeobox protein Lhx9%2C transcript variant X3;LIM/homeobox protein Lhx9%2C transcript variant X2;LIM/homeobox protein Lhx9%2C transcript variant X1;
gene37526	7.53949701725455	0.855444666210144	0.000125561101170857	0.00413419877295927	LOC109055037	_	_	CD48 antigen-like;
gene49269	7.53949701725455	0.855444666210144	0.000125561101170857	0.00413419877295927	LOC109068034	_	_	inactive ubiquitin carboxyl-terminal hydrolase 53-like;
gene11663	-4.84374236264868	0.579561871280227	0.000125561101170857	0.00413419877295927	LOC109095417	_	_	ras-related protein Rab-7a-like%2C transcript variant X4;ras-related protein Rab-7a-like%2C transcript variant X1;ras-related protein Rab-7a-like%2C transcript variant X2;ras-related protein Rab-7a-like%2C transcript variant X3;
gene33615	-4.84374236264868	0.579561871280227	0.000125561101170857	0.00413419877295927	LOC109050613	_	molecular_function:phosphotransferase activity, alcohol group as acceptor(GO:0016773);biological_process:phosphorylation(GO:0016310);molecular_function:uridine kinase activity(GO:0004849);molecular_function:ATP binding(GO:0005524);molecular_function:signal transducer activity(GO:0004871);;molecular_function:G-protein beta/gamma-subunit complex binding(GO:0031683);molecular_function:GTPase activit…	uncharacterized LOC109050613;
gene6061	-4.84374236264868	0.579561871280227	0.000125561101170857	0.00413419877295927	LOC109083260	_	_	guanine deaminase-like;
gene63438	-4.84374236264868	0.579561871280227	0.000125561101170857	0.00413419877295927	LOC109083756	_	_	cytidine and dCMP deaminase domain-containing protein 1-like;
gene29637	2.68793590623857	7.27223539116423	0.000125563755593186	0.00413419877295927	habp4	_	_	hyaluronan binding protein 4;
gene6990	-2.68715122444638	6.76416378814454	0.000125728841296912	0.00413644007347048	LOC109090024	K08770	molecular_function:protease binding(GO:0002020);cellular_component:cytoplasm(GO:0005737);biological_process:ubiquitin homeostasis(GO:0010992);cellular_component:nucleus(GO:0005634)	ubiquitin-like;
gene711	-3.1602488784923	2.25605288179794	0.000126850420936335	0.00417012201070429	LOC109092719	_	molecular_function:phosphotransferase activity, alcohol group as acceptor(GO:0016773);biological_process:phosphorylation(GO:0016310);molecular_function:uridine kinase activity(GO:0004849);molecular_function:ATP binding(GO:0005524)	angiopoietin-related protein 3-like;
gene27041	7.98807642039998	1.23401416722387	0.000127311843100785	0.00417242303315241	LOC109112004	K00907	_	myosin light chain kinase 2%2C skeletal/cardiac muscle-like;
gene30808	7.98807642039998	1.23401416722387	0.000127311843100785	0.00417242303315241	LOC109047295	K00744	_	alpha-1%2C6-mannosylglycoprotein 6-beta-N-acetylglucosaminyltransferase A-like;
gene68410	7.98807642039998	1.23401416722387	0.000127311843100785	0.00417242303315241	LOC109089189	_	_	storkhead-box protein 1-like%2C transcript variant X2;storkhead-box protein 1-like%2C transcript variant X1;
gene28343	-4.3613412588723	0.992171778470351	0.000127311843100785	0.00417242303315241	pln	K05852	_	phospholamban;
gene2243	2.83116314842979	4.4302930129089	0.000128824701423999	0.00421876161237823	LOC109107452	_	_	guanine nucleotide-binding protein G(o) subunit alpha-like;
gene10102	-2.70385384445297	5.73490686017297	0.000129036697002665	0.00422246100291606	LOC109093641	_	_	cytochrome c oxidase subunit 5B%2C mitochondrial-like;
gene34225	-2.94834599822698	3.19906898452324	0.000129775388372331	0.00424337654096584	LOC109051359	_	_	alpha-tocopherol transfer protein-like;
gene5732	-2.67745727183155	6.98809908955619	0.000129967199778463	0.00424639192655487	LOC109077513	K00502	_	tyrosine 3-monooxygenase-like;
gene52839	3.23163663986874	2.92268814340468	0.000130333155803795	0.00425382719614656	LOC109072002	_	_	protein FAM98A-like;
gene61493	2.87814716456786	4.05565767111869	0.000130394299576986	0.00425382719614656	LOC109081607	_	_	A disintegrin and metalloproteinase with thrombospondin motifs 2-like;
gene60683	-2.66972337326865	7.52150543829594	0.000130731730601496	0.00426157456375121	c9	_	molecular_function:phosphotransferase activity, alcohol group as acceptor(GO:0016773);biological_process:phosphorylation(GO:0016310);molecular_function:uridine kinase activity(GO:0004849);molecular_function:ATP binding(GO:0005524);molecular_function:signal transducer activity(GO:0004871);;molecular_function:G-protein beta/gamma-subunit complex binding(GO:0031683);molecular_function:GTPase activit…	complement C9;
gene62895	-2.6617503781263	8.61924473035472	0.000131005796694305	0.00426724611111671	LOC109083129	_	_	ERBB receptor feedback inhibitor 1-like%2C transcript variant X1;ERBB receptor feedback inhibitor 1-like%2C transcript variant X2;
gene34368	-2.75373510465096	4.72597007075635	0.000131851343161755	0.00428391584860944	LOC109051528	K07604	cellular_component:intermediate filament(GO:0005882);molecular_function:structural molecule activity(GO:0005198)	keratin%2C type I cytoskeletal 50 kDa-like;
gene49284	3.223744660952	2.73890166707164	0.000131919450002913	0.00428391584860944	LOC109068054	_	_	claudin domain-containing protein 1-like;
gene28899	-3.14891548600978	2.59409542316941	0.000131919450002913	0.00428391584860944	LOC109045594	_	_	stanniocalcin-2-like;
gene51379	-3.14891548600978	2.59409542316941	0.000131919450002913	0.00428391584860944	LOC109070370	K15122	molecular_function:phosphotransferase activity, alcohol group as acceptor(GO:0016773);biological_process:phosphorylation(GO:0016310);molecular_function:uridine kinase activity(GO:0004849);molecular_function:ATP binding(GO:0005524);molecular_function:signal transducer activity(GO:0004871);;molecular_function:G-protein beta/gamma-subunit complex binding(GO:0031683);molecular_function:GTPase activit…	solute carrier family 41 member 1-like;
gene46142	2.97038381258026	3.54701358003921	0.000132375047410455	0.00429543932381049	LOC109064586	K02208	_	cyclin-dependent kinase 8-like;
gene48017	3.96519232217692	1.76782893907808	0.000132862041002157	0.00429620347072357	LOC109066661	_	_	leucine-rich repeat-containing protein 31-like;
gene6595	3.96519232217692	1.76782893907808	0.000132862041002157	0.00429620347072357	traf3ip2	_	_	TRAF3 interacting protein 2;
gene44665	-3.6067772276259	1.53951160626296	0.000132862041002157	0.00429620347072357	LOC109062937	K12800	_	protein NLRC3-like;
gene40168	3.5307227894116	2.27062880392315	0.00013290239640425	0.00429620347072357	LOC109057985	_	_	WD repeat-containing protein 38-like;
gene702	-3.30516796393745	2.09766005280041	0.00013290239640425	0.00429620347072357	LOC109087885	_	_	utrophin-like;
gene7575	2.70837777372129	6.04838103410526	0.000134038593103396	0.00432566274995171	LOC109090815	K18419	_	microprocessor complex subunit DGCR8-like;
gene16456	4.64345713267336	1.51416644121903	0.000134219518227546	0.00432566274995171	LOC109100502	_	_	uncharacterized LOC109100502;
gene46903	-4.08500733760671	1.27396869860537	0.000134219518227546	0.00432566274995171	LOC109065434	_	_	procollagen C-endopeptidase enhancer 2-like;
gene5632	-4.08500733760671	1.27396869860537	0.000134219518227546	0.00432566274995171	LOC109072100	K04437	_	filamin-C-like;
gene65113	-2.69336549972156	5.83122975335473	0.000134866699188776	0.00434323740182103	LOC109085598	_	_	calcium/calmodulin-dependent protein kinase II inhibitor 2-like%2C transcript variant X2;calcium/calmodulin-dependent protein kinase II inhibitor 2-like%2C transcript variant X1;
gene52782	-2.81895161269798	3.93501179712235	0.000137799686218867	0.00443345041956337	LOC109071939	K04512	molecular_function:phosphotransferase activity, alcohol group as acceptor(GO:0016773);biological_process:phosphorylation(GO:0016310);molecular_function:uridine kinase activity(GO:0004849);molecular_function:ATP binding(GO:0005524);molecular_function:signal transducer activity(GO:0004871);;molecular_function:G-protein beta/gamma-subunit complex binding(GO:0031683);molecular_function:GTPase activit…	disheveled-associated activator of morphogenesis 1-like;
gene13807	2.73314829169927	5.36597602768941	0.000137979940587283	0.00443345041956337	LOC109097853	_	_	protein phosphatase 1 regulatory subunit 3C-B-like;
gene15145	-2.70452340748585	5.33948701516791	0.000137979940587283	0.00443345041956337	LOC109099139	K00016	_	L-lactate dehydrogenase B-B chain-like;
gene17829	-2.64714485772851	9.36099966056283	0.000138380845422329	0.00444298380054012	LOC109102164	K04502	_	fos-related antigen 1-like%2C transcript variant X2;fos-related antigen 1-like%2C transcript variant X1;
gene45348	-3.50547778921905	1.920092864692	0.000139734195837431	0.0044830599263479	LOC109063636	K08963	molecular_function:phosphotransferase activity, alcohol group as acceptor(GO:0016773);biological_process:phosphorylation(GO:0016310);molecular_function:uridine kinase activity(GO:0004849);molecular_function:ATP binding(GO:0005524);molecular_function:signal transducer activity(GO:0004871);;molecular_function:G-protein beta/gamma-subunit complex binding(GO:0031683);molecular_function:GTPase activit…	methylthioribose-1-phosphate isomerase-like;
gene36993	-3.2687356611611	2.21596806029825	0.000140031259837679	0.00448583986247856	LOC109054439	K14704	biological_process:sulfate transport(GO:0008272);molecular_function:sodium:bicarbonate symporter activity(GO:0008510);biological_process:transmembrane transport(GO:0055085);cellular_component:integral component of membrane(GO:0016021);molecular_function:secondary active sulfate transmembrane transporter activity(GO:0008271);biological_process:chloride transport(GO:0006821)	solute carrier family 26 member 6-like;
gene7796	-3.2687356611611	2.21596806029825	0.000140031259837679	0.00448583986247856	srgap3	K07526	_	SLIT-ROBO Rho GTPase activating protein 3%2C transcript variant X1;SLIT-ROBO Rho GTPase activating protein 3%2C transcript variant X2;
gene4234	3.03682313731459	3.40900805409463	0.000141328272116705	0.00452059629895878	LOC109060129	K10477	_	BTB/POZ domain-containing protein 2-like%2C transcript variant X2;BTB/POZ domain-containing protein 2-like%2C transcript variant X3;BTB/POZ domain-containing protein 2-like%2C transcript variant X1;BTB/POZ domain-containing protein 2-like%2C transcript variant X4;BTB/POZ domain-containing protein 2-like%2C transcript variant X5;
gene43613	3.03682313731459	3.40900805409463	0.000141328272116705	0.00452059629895878	LOC109061787	_	_	oxysterol-binding protein-related protein 6-like;
gene31570	3.08151325699804	3.22115502293998	0.000142260468336319	0.00454700288525034	LOC109048192	K09531	_	dnaJ homolog subfamily C member 11;
gene19816	2.76829902312891	4.86715469752241	0.000143041104105809	0.00456852928604005	LOC109104128	K18595	_	echinoderm microtubule-associated protein-like 2;
gene54368	2.98769807518002	3.46778786241778	0.00014326033735758	0.00457210648521893	LOC109073683	_	_	snurportin-1-like;
gene45741	-2.76141668372281	4.29514629847952	0.000144174438590212	0.00459783822932645	LOC109064148	K12258	_	vitamin D-binding protein-like;
gene12569	-2.79027836853802	4.00813154308637	0.00014470019347628	0.00461115609076355	LOC109096602	_	_	solute carrier organic anion transporter family member 1C1-like;
gene34929	2.65812360475988	7.29731646594048	0.000145498231297915	0.00463312441081443	LOC109052131	K06688	_	ubiquitin-conjugating enzyme E2 C-like%2C transcript variant X4;ubiquitin-conjugating enzyme E2 C-like%2C transcript variant X1;ubiquitin-conjugating enzyme E2 C-like%2C transcript variant X2;ubiquitin-conjugating enzyme E2 C-like%2C transcript variant X3;
gene3963	-3.1393970859352	2.36276918910215	0.000145838021283362	0.00464047876976119	LOC109062576	_	_	delphilin-like;
gene56380	2.66044110857793	6.94276842882355	0.000146461923182782	0.00465685569028148	LOC109075903	K12641	molecular_function:phosphotransferase activity, alcohol group as acceptor(GO:0016773);biological_process:phosphorylation(GO:0016310);molecular_function:uridine kinase activity(GO:0004849);molecular_function:ATP binding(GO:0005524);molecular_function:signal transducer activity(GO:0004871);;molecular_function:G-protein beta/gamma-subunit complex binding(GO:0031683);molecular_function:GTPase activit…	lamin-L(III)-like;
gene41761	-2.64196124048705	8.08664807030767	0.000147403954002572	0.00468331579043344	LOC109059742	_	_	perforin-1-like;
gene40514	3.13205662859406	3.13602709366985	0.000148311192451125	0.00470676128227169	LOC109058350	_	_	prosaposin-like;
gene17395	2.67570767978474	6.44120467246458	0.00014836266155479	0.00470676128227169	LOC109101561	K06627	_	cyclin-A2-like;
gene4032	3.0295243281688	3.40277320628123	0.000148529626973629	0.00470855482148817	LOC109058768	K08765	_	carnitine O-palmitoyltransferase 1%2C liver isoform-like;
gene38176	2.8169573042828	4.37239559811684	0.000148779884088857	0.00471298417368549	LOC109055764	_	_	enhancer of filamentation 1-like;
gene21818	-2.65949332909897	6.60591556401694	0.000149230324581707	0.00472374356311419	LOC109106221	K00542	molecular_function:guanidinoacetate N-methyltransferase activity(GO:0030731);biological_process:methylation(GO:0032259)	guanidinoacetate N-methyltransferase;
gene41584	2.78271685159143	4.59784765162154	0.000150850150011344	0.00477147529390482	LOC109059511	_	_	TFIIA-alpha and beta-like factor;
gene30249	2.63743704729326	8.30877250570475	0.000152104956603389	0.00480759906571929	LOC109046719	_	_	uncharacterized LOC109046719%2C transcript variant X2;uncharacterized LOC109046719%2C transcript variant X1;uncharacterized LOC109046719%2C transcript variant X3;
gene18594	3.94101066852583	1.74738147135301	0.000154728128927488	0.00488688737867424	LOC109103043	_	_	protein FAM124B-like;
gene27454	2.7898673516502	4.48225213847081	0.000155311011070877	0.00490166609181351	LOC109113011	K01587	molecular_function:phosphotransferase activity, alcohol group as acceptor(GO:0016773);biological_process:phosphorylation(GO:0016310);molecular_function:uridine kinase activity(GO:0004849);molecular_function:ATP binding(GO:0005524);molecular_function:signal transducer activity(GO:0004871);;molecular_function:G-protein beta/gamma-subunit complex binding(GO:0031683);molecular_function:GTPase activit…	uncharacterized LOC109113011;
gene16449	-2.68503472284319	5.52371072455989	0.000155484646201148	0.00490351652716312	LOC109100680	_	_	C-X-C motif chemokine 9-like;
gene22045	-2.73464980796012	4.46292390064403	0.000155918687166407	0.00491357057161957	LOC109107444	K19326	_	nesprin-1-like;
gene58838	-2.75006549651473	4.31054908066841	0.000156601506781546	0.00493144390410012	LOC109078627	_	_	mannose-binding protein C-like;
gene62846	-2.6246192666753	8.72930400789355	0.000156771713852706	0.00493316039501968	LOC109083117	K04402	biological_process:response to cadmium ion(GO:0046686);biological_process:response to stress(GO:0006950);biological_process:regulation of cell cycle(GO:0051726);cellular_component:nucleus(GO:0005634);biological_process:somitogenesis(GO:0001756);biological_process:response to methylmercury(GO:0051597)	growth arrest and DNA damage-inducible protein GADD45 beta-like;
gene17839	-2.63281410974624	7.6301626465435	0.000157084774908969	0.00493317797060384	LOC109102171	K04502	molecular_function:phosphotransferase activity, alcohol group as acceptor(GO:0016773);biological_process:phosphorylation(GO:0016310);molecular_function:uridine kinase activity(GO:0004849);molecular_function:ATP binding(GO:0005524);molecular_function:signal transducer activity(GO:0004871);;molecular_function:G-protein beta/gamma-subunit complex binding(GO:0031683);molecular_function:GTPase activit…	fos-related antigen 1-like%2C transcript variant X2;fos-related antigen 1-like%2C transcript variant X1;
gene15020	-2.62367400235842	8.85682312689316	0.000157252535614541	0.00493317797060384	LOC109099058	K03990	_	complement C3-like;
gene22983	7.95259456110051	1.20369689132451	0.000157376481949378	0.00493317797060384	LOC109107898	_	_	lysozyme g-like;
gene25574	-4.30016952910805	0.937596113938503	0.000157376481949378	0.00493317797060384	LOC109110815	K16529	_	A-kinase anchor protein 13-like;
gene3899	-4.30016952910805	0.937596113938503	0.000157376481949378	0.00493317797060384	LOC109058271	K11994	_	deoxyribonuclease-1-like;
gene51811	3.1231873260808	3.12845369240525	0.000157466466954168	0.00493317797060384	LOC109070848	K02130	_	ATP synthase subunit f%2C mitochondrial-like;
gene28716	-3.4723777977574	1.89022134210682	0.000157636844635504	0.00493488970746595	LOC109045524	K09506	_	dnaJ homolog subfamily C member 21-like;
gene34073	-2.62840016746295	8.03304956105763	0.000157949905659489	0.00494106241930249	LOC109051105	K14684	cellular_component:mitochondrial inner membrane(GO:0005743);biological_process:transmembrane transport(GO:0055085);molecular_function:calcium ion binding(GO:0005509);cellular_component:integral component of membrane(GO:0016021)	calcium-binding mitochondrial carrier protein SCaMC-2-A-like;
gene66557	3.4440978845669	2.48535125482188	0.000159943402805583	0.00499975572494462	LOC109087180	K14779	_	probable ATP-dependent RNA helicase DDX52;
gene27027	4.61440594284025	1.48951753118003	0.000160239070364784	0.00500166433544192	LOC109112416	K04129	_	muscarinic acetylcholine receptor M5-like;
gene36765	-3.63811090520292	1.26215468330168	0.000160239070364784	0.00500166433544192	LOC109054172	K07869	_	rho-related BTB domain-containing protein 3-like%2C transcript variant X1;rho-related BTB domain-containing protein 3-like%2C transcript variant X2;
gene3762	3.18986554419405	2.88705540751383	0.000160835985086982	0.00501662379819953	LOC109054241	_	_	von Willebrand factor A domain-containing protein 1-like;
gene30463	2.77127871843029	4.4234068983296	0.000161811623643897	0.00504336550360269	LOC109047464	K18728	_	eukaryotic translation initiation factor 4E transporter-like;
gene37170	-2.81463987812149	3.63116768484475	0.000163607633385344	0.00509550212410185	LOC109054627	_	_	lactosylceramide alpha-2%2C3-sialyltransferase-like;
gene35086	-3.09804897171101	2.44151401014976	0.000164134249227933	0.00509550212410185	LOC109052284	_	_	proto-oncogene DBL-like%2C transcript variant X1;proto-oncogene DBL-like%2C transcript variant X3;proto-oncogene DBL-like%2C transcript variant X2;proto-oncogene DBL-like%2C transcript variant X4;
gene56342	-7.60328728530068	0.449320379010299	0.00016479894528675	0.00509550212410185	LOC109075863	_	_	uncharacterized LOC109075863;
gene22899	7.49085479223192	0.81505611392231	0.00016479894528675	0.00509550212410185	LOC109108303	_	_	gamma-2-syntrophin-like;
gene28901	7.49085479223192	0.81505611392231	0.00016479894528675	0.00509550212410185	LOC109045595	K07377	molecular_function:phosphotransferase activity, alcohol group as acceptor(GO:0016773);biological_process:phosphorylation(GO:0016310);molecular_function:uridine kinase activity(GO:0004849);molecular_function:ATP binding(GO:0005524);molecular_function:signal transducer activity(GO:0004871);;molecular_function:G-protein beta/gamma-subunit complex binding(GO:0031683);molecular_function:GTPase activit…	neurexin-2-like;
gene52903	7.49085479223192	0.81505611392231	0.00016479894528675	0.00509550212410185	LOC109072051	K14724	molecular_function:solute:proton antiporter activity(GO:0015299);biological_process:cation transport(GO:0006812);cellular_component:membrane(GO:0016020)	sodium/hydrogen exchanger 8-like;
gene56214	7.49085479223192	0.81505611392231	0.00016479894528675	0.00509550212410185	LOC109075725	K12462	_	rho GDP-dissociation inhibitor 1-like;
gene18150	-4.7616924390511	0.508565780884005	0.00016479894528675	0.00509550212410185	LOC109102980	K09083	_	protein atonal homolog 1-like;
gene24233	-4.7616924390511	0.508565780884005	0.00016479894528675	0.00509550212410185	LOC109109747	_	molecular_function:peptidase inhibitor activity(GO:0030414);cellular_component:extracellular region(GO:0005576)	WAP four-disulfide core domain protein 1-like%2C transcript variant X1;WAP four-disulfide core domain protein 1-like%2C transcript variant X2;
gene50830	-4.7616924390511	0.508565780884005	0.00016479894528675	0.00509550212410185	LOC109069748	K19015	_	inter-alpha-trypsin inhibitor heavy chain H2-like;
gene814	-4.7616924390511	0.508565780884005	0.00016479894528675	0.00509550212410185	LOC109093411	_	_	interleukin-6 receptor subunit beta-like%2C transcript variant X1;interleukin-6 receptor subunit beta-like%2C transcript variant X2;
gene35798	-2.61737438295774	8.41934753647861	0.000164921751318443	0.00509560408167808	LOC109053092	_	molecular_function:phosphotransferase activity, alcohol group as acceptor(GO:0016773);biological_process:phosphorylation(GO:0016310);molecular_function:uridine kinase activity(GO:0004849);molecular_function:ATP binding(GO:0005524);molecular_function:signal transducer activity(GO:0004871);;molecular_function:G-protein beta/gamma-subunit complex binding(GO:0031683);molecular_function:GTPase activit…	erythroid differentiation-related factor 1-like;
gene42728	-2.72298324578612	4.56056259070779	0.000165137647049203	0.00509748362131546	LOC109060761	K01530	molecular_function:phosphotransferase activity, alcohol group as acceptor(GO:0016773);biological_process:phosphorylation(GO:0016310);molecular_function:uridine kinase activity(GO:0004849);molecular_function:ATP binding(GO:0005524);molecular_function:signal transducer activity(GO:0004871);;molecular_function:G-protein beta/gamma-subunit complex binding(GO:0031683);molecular_function:GTPase activit…	phospholipid-transporting ATPase ID-like;
gene55422	3.49723336837604	2.24220046510767	0.000165341241340571	0.00509748362131546	LOC109074866	K01528	_	dynamin-3-like;
gene16864	-3.24515686865264	2.04411070465098	0.000165341241340571	0.00509748362131546	LOC109101245	_	_	catechol O-methyltransferase domain-containing protein 1-like;
gene40586	-2.63625710704636	6.39405938686543	0.000166501283784303	0.00512953882803116	LOC109058446	_	_	uncharacterized LOC109058446;
gene15117	2.69597113937328	5.33411828680324	0.000167664830113763	0.00516165561472248	LOC109099130	K11515	_	inner centromere protein-like;
gene18463	-2.73368341074369	4.27094278735452	0.000168742886610085	0.00519109610337721	LOC109102917	K10380	molecular_function:phosphotransferase activity, alcohol group as acceptor(GO:0016773);biological_process:phosphorylation(GO:0016310);molecular_function:uridine kinase activity(GO:0004849);molecular_function:ATP binding(GO:0005524);molecular_function:signal transducer activity(GO:0004871);;molecular_function:G-protein beta/gamma-subunit complex binding(GO:0031683);molecular_function:GTPase activit…	ankyrin-1-like;
gene14811	2.77347103999061	4.38097970469151	0.000169620877620466	0.00521434389328148	LOC109098747	K12667	_	dolichyl-diphosphooligosaccharide--protein glycosyltransferase subunit 2-like;
gene22722	-2.86342852662106	3.34874283308501	0.000173661352064692	0.00533470657733021	LOC109107285	_	_	transmembrane protein 238-like;
gene40496	2.84188735223898	3.96325037904678	0.000174133923882444	0.00534537238768874	LOC109058358	K13510	_	lysophosphatidylcholine acyltransferase 2-like;
gene30994	2.61440369023959	7.90913702706596	0.000174504620531553	0.00534914851116275	LOC109047371	K13208	_	ELAV-like protein 2%2C transcript variant X5;ELAV-like protein 2%2C transcript variant X3;ELAV-like protein 2%2C transcript variant X4;ELAV-like protein 2%2C transcript variant X1;ELAV-like protein 2%2C transcript variant X6;ELAV-like protein 2%2C transcript variant X2;
gene2483	2.90960478688122	3.49528706051052	0.000174562133997936	0.00534914851116275	LOC109112589	_	_	carabin-like;
gene24043	3.09400768016683	2.9625036314145	0.000174633301926417	0.00534914851116275	LOC109108928	_	molecular_function:serine-type endopeptidase inhibitor activity(GO:0004867)	neuroserpin-like;
gene20219	-2.6027285817346	8.8477726366072	0.000175263302576687	0.00536459202818721	LOC109104737	_	_	CD209 antigen-like protein C%2C transcript variant X1;CD209 antigen-like protein C%2C transcript variant X2;
gene34128	-2.61168443743125	7.30417801594532	0.000177605574684814	0.00543110137000183	LOC109051135	_	_	immediate early response gene 5 protein-like;
gene41512	3.09624749247644	3.10548207299585	0.000177692243139028	0.00543110137000183	LOC109059459	K04683	_	transcription factor Dp-2-like%2C transcript variant X3;transcription factor Dp-2-like%2C transcript variant X2;transcription factor Dp-2-like%2C transcript variant X4;transcription factor Dp-2-like%2C transcript variant X1;transcription factor Dp-2-like%2C transcript variant X5;
gene28461	2.66478684618261	5.72674578076016	0.000177818319633251	0.00543110137000183	ccnb2	K05868	_	cyclin B2%2C transcript variant X1;cyclin B2%2C transcript variant X3;cyclin B2%2C transcript variant X2;
gene32532	3.72176388182291	2.06652106630859	0.00017808576459694	0.00543148843410897	LOC109049471	K01049	_	acetylcholinesterase-like;
gene28418	-3.43850051938665	1.85977224908227	0.00017808576459694	0.00543148843410897	LOC109044985	_	molecular_function:phosphotransferase activity, alcohol group as acceptor(GO:0016773);biological_process:phosphorylation(GO:0016310);molecular_function:uridine kinase activity(GO:0004849);molecular_function:ATP binding(GO:0005524);molecular_function:signal transducer activity(GO:0004871);;molecular_function:G-protein beta/gamma-subunit complex binding(GO:0031683);molecular_function:GTPase activit…	apolipoprotein B-100-like;
gene17745	2.76609456821305	4.37469295576738	0.000178461569942543	0.00543905962774135	LOC109102105	_	_	cysteine-rich hydrophobic domain-containing protein 2-like;
gene9766	2.84435314300558	3.83392629378573	0.000178926814526081	0.00544934394125932	LOC109093339	K03538	biological_process:mRNA cleavage(GO:0006379);cellular_component:nucleolar ribonuclease P complex(GO:0005655);molecular_function:RNA binding(GO:0003723);biological_process:rRNA processing(GO:0006364);biological_process:tRNA processing(GO:0008033);cellular_component:ribonuclease MRP complex(GO:0000172);molecular_function:ribonuclease activity(GO:0004540)	ribonuclease P protein subunit p29-like;
gene52877	-2.61730218695881	6.7170496552483	0.000179494580281028	0.00546273370023017	LOC109072038	K04459	_	dual specificity protein phosphatase 8-like;
gene31463	-2.77714238599276	3.93186203733843	0.00018047610807356	0.00548420931034215	LOC109048433	K07809	_	heparan sulfate glucosamine 3-O-sulfotransferase 3B1-like;
gene55876	3.91641677587878	1.72661878565697	0.000180605779350561	0.00548420931034215	LOC109075354	K15075	_	MMS19 nucleotide excision repair protein homolog;
gene47658	3.89139634474613	1.70553082764315	0.000180605779350561	0.00548420931034215	LOC109066293	K14620	_	riboflavin transporter 2-like%2C transcript variant X1;riboflavin transporter 2-like%2C transcript variant X3;riboflavin transporter 2-like%2C transcript variant X2;riboflavin transporter 2-like%2C transcript variant X4;
gene239	-2.88983957116604	3.20684613033406	0.000180843339048292	0.00548420931034215	LOC109052026	K08228	_	large neutral amino acids transporter small subunit 3-like;
gene62172	-2.83361360769734	3.21457499168492	0.000180843339048292	0.00548420931034215	LOC109082348	K03994	_	complement C5-like;
gene55901	3.16345386249818	2.68777687705448	0.000181664926944016	0.00550129911579472	LOC109075372	K16315	_	serine/arginine repetitive matrix protein 1-like;
gene9148	-3.08390639282369	2.5360902445126	0.000181664926944016	0.00550129911579472	LOC109092953	K18309	_	uncharacterized LOC109092953%2C transcript variant X2;uncharacterized LOC109092953%2C transcript variant X1;
gene5199	2.88053242659514	3.64156013099555	0.000184371494176905	0.00557929862932214	tmem181	_	_	transmembrane protein 181;
gene13833	-2.60093673548352	7.5205774377513	0.000186414961188774	0.00563713554267158	LOC109097872	_	_	ependymin-like;
gene55498	2.75495865775248	4.36521013669971	0.000187809534715809	0.00567528202779068	LOC109074940	_	_	Fanconi anemia group A protein homolog;
gene33726	2.73794502685275	4.55962340647078	0.000188198770568067	0.00567546890981672	tmem168	_	_	transmembrane protein 168;
gene15064	-2.69981510017813	4.54041319068059	0.000188240067006665	0.00567546890981672	LOC109099107	K10758	molecular_function:phosphotransferase activity, alcohol group as acceptor(GO:0016773);biological_process:phosphorylation(GO:0016310);molecular_function:uridine kinase activity(GO:0004849);molecular_function:ATP binding(GO:0005524);molecular_function:signal transducer activity(GO:0004871);;molecular_function:G-protein beta/gamma-subunit complex binding(GO:0031683);molecular_function:GTPase activit…	sulfhydryl oxidase 1-like;
gene56581	2.73912759940055	4.63635848654808	0.000188314557794866	0.00567546890981672	LOC109076118	K18407	_	tudor domain-containing protein 5-like;
gene54052	-2.6937998863309	4.6160005076304	0.000188348152056631	0.00567546890981672	LOC109073334	K02633	biological_process:photoperiodism(GO:0009648);biological_process:response to hydrogen peroxide(GO:0042542)	period circadian protein homolog 2-like;
gene43045	3.08715458623742	3.09773946801085	0.000188859122546071	0.00568283363946322	LOC109061126	_	_	uncharacterized LOC109061126;
gene4515	3.08715458623742	3.09773946801085	0.000188859122546071	0.00568283363946322	LOC109065420	K11969	_	E3 ubiquitin-protein ligase ARIH2-like%2C transcript variant X2;E3 ubiquitin-protein ligase ARIH2-like%2C transcript variant X1;
gene8319	3.02198141811131	3.1704748754718	0.000189597643556925	0.0057010326699437	LOC109091719	K05287	_	phosphatidylinositol-glycan biosynthesis class F protein-like;
gene33896	4.58475771342526	1.46440764614816	0.000191900543227432	0.00576356273950188	LOC109050812	K12461	molecular_function:insulin receptor binding(GO:0005158)	fibroblast growth factor receptor substrate 2-like;
gene19058	-2.6210080739941	5.9212995910361	0.000192078700686119	0.00576356273950188	ulk2	K08269	_	unc-51 like autophagy activating kinase 2;
gene45223	2.71256520915728	4.81950966246489	0.000192082711497541	0.00576356273950188	LOC109063555	_	_	macoilin-1-like;
gene25828	3.41557452070974	2.46105620191902	0.000192859237529078	0.00577872956413552	LOC109111199	_	_	pre-mRNA 3'-end-processing factor FIP1-like;
gene34324	3.41557452070974	2.46105620191902	0.000192859237529078	0.00577872956413552	LOC109051462	K10523	biological_process:negative regulation of protein ubiquitination(GO:0031397);biological_process:proteasome-mediated ubiquitin-dependent protein catabolic process(GO:0043161);cellular_component:Cul3-RING ubiquitin ligase complex(GO:0031463);cellular_component:nucleus(GO:0005634)	speckle-type POZ protein-like A;
gene33796	-3.47300324740569	1.67381609709295	0.000193371516552442	0.00579001033901897	LOC109051002	K11251	cellular_component:nucleosome(GO:0000786);molecular_function:DNA binding(GO:0003677);biological_process:nucleosome assembly(GO:0006334);cellular_component:nucleus(GO:0005634);molecular_function:protein heterodimerization activity(GO:0046982)	histone H2A-like;
gene42589	-2.61035334820857	6.2919668836009	0.000193849792670885	0.00580025786659734	LOC109060642	K16449	_	regulator of G-protein signaling 16-like;
gene36425	-2.60039500234485	6.92540267617024	0.00019525832211395	0.00582282952382035	LOC109053795	_	_	CD209 antigen-like protein C%2C transcript variant X2;CD209 antigen-like protein C%2C transcript variant X1;
gene34991	3.25415708009436	2.56193284919983	0.000195315291495899	0.00582282952382035	LOC109052193	K06090	_	protein crumbs homolog 3-like;
gene28878	7.91621800506485	1.17267793049828	0.000195423543519558	0.00582282952382035	LOC109045303	_	_	membrane-spanning 4-domains subfamily A member 4A-like%2C transcript variant X3;membrane-spanning 4-domains subfamily A member 4A-like%2C transcript variant X1;membrane-spanning 4-domains subfamily A member 4A-like%2C transcript variant X2;
gene31021	7.91621800506485	1.17267793049828	0.000195423543519558	0.00582282952382035	LOC109047607	K10955	_	mucin-2-like;
gene67263	7.91621800506485	1.17267793049828	0.000195423543519558	0.00582282952382035	LOC109087917	K01189	cellular_component:cytoplasm(GO:0005737);molecular_function:alpha-galactosidase activity(GO:0004557);biological_process:glycosylceramide catabolic process(GO:0046477);biological_process:oligosaccharide metabolic process(GO:0009311);biological_process:glycoside catabolic process(GO:0016139)	alpha-galactosidase A-like;
gene2947	-4.23628876656046	0.881122851602289	0.000195423543519558	0.00582282952382035	LOC109113671	_	_	tetraspanin-1-like;
gene39980	3.15108734776571	2.6773194253167	0.000197100795885122	0.00586870372552361	LOC109057748	_	molecular_function:phosphotransferase activity, alcohol group as acceptor(GO:0016773);biological_process:phosphorylation(GO:0016310);molecular_function:uridine kinase activity(GO:0004849);molecular_function:ATP binding(GO:0005524);molecular_function:signal transducer activity(GO:0004871);;molecular_function:G-protein beta/gamma-subunit complex binding(GO:0031683);molecular_function:GTPase activit…	zinc finger protein 771-like;
gene54869	-2.62631687540989	5.48333829672315	0.000197756274918074	0.0058841116887347	LOC109074247	K03990	molecular_function:phosphotransferase activity, alcohol group as acceptor(GO:0016773);biological_process:phosphorylation(GO:0016310);molecular_function:uridine kinase activity(GO:0004849);molecular_function:ATP binding(GO:0005524);molecular_function:signal transducer activity(GO:0004871);;molecular_function:G-protein beta/gamma-subunit complex binding(GO:0031683);molecular_function:GTPase activit…	complement C3-like;
gene39077	-2.73413491578178	3.99041575032649	0.000199033684187956	0.00591799039498332	LOC109056779	K07431	_	5-beta-cholestane-3-alpha%2C7-alpha-diol 12-alpha-hydroxylase-like;
gene51633	-2.62710728388081	5.53489690574029	0.00019964886065001	0.0059299150870456	c8g	K03999	cellular_component:extracellular region(GO:0005576);molecular_function:small molecule binding(GO:0036094)	complement C8 gamma chain;
gene42648	2.69050559647374	4.76841112625006	0.00019971288674416	0.0059299150870456	LOC109060707	K10807	biological_process:oxidation-reduction process(GO:0055114);biological_process:deoxyribonucleotide biosynthetic process(GO:0009263);biological_process:DNA replication(GO:0006260);molecular_function:ATP binding(GO:0005524);cellular_component:ribonucleoside-diphosphate reductase complex(GO:0005971);molecular_function:ribonucleoside-diphosphate reductase activity, thioredoxin disulfide as acceptor(GO…	ribonucleoside-diphosphate reductase large subunit-like;
gene10144	2.7957845218164	3.85989831274126	0.000199857889945309	0.00593009096136958	LOC109093957	K12312	_	epididymis-specific alpha-mannosidase-like;
gene21392	2.9233011974649	3.41301374434115	0.000201099517429173	0.00596161306542457	LOC109105921	_	_	centromere protein W-like%2C transcript variant X1;centromere protein W-like%2C transcript variant X2;
gene62748	2.72489366128469	4.54851022869249	0.000201297360856248	0.00596161306542457	LOC109082996	K03097	biological_process:protein phosphorylation(GO:0006468);molecular_function:ATP binding(GO:0005524);molecular_function:protein serine/threonine kinase activity(GO:0004674)	casein kinase II subunit alpha'-like;
gene21872	3.70244060875805	2.05010990698886	0.000201479535327098	0.00596161306542457	LOC109106638	K19347	_	SUN domain-containing protein 1-like;
gene65960	3.70244060875805	2.05010990698886	0.000201479535327098	0.00596161306542457	LOC109086528	_	_	piggyBac transposable element-derived protein 4-like;
gene46276	-2.60358739261707	6.36037515578619	0.000202353201182768	0.00598331192235149	LOC109064725	_	cellular_component:extracellular space(GO:0005615);molecular_function:vitamin D binding(GO:0005499);molecular_function:vitamin transporter activity(GO:0051183);biological_process:vitamin transport(GO:0051180)	vitamin D-binding protein-like;
gene57872	-2.72294340119204	4.09963882000489	0.000204489647790156	0.0060422935568099	LOC109077557	_	_	endothelin-converting enzyme 2-like;
gene24930	2.78784892960209	3.97872256137305	0.000206127019568455	0.00608645696700817	agk	K09881	biological_process:protein kinase C-activating G-protein coupled receptor signaling pathway(GO:0007205);biological_process:phosphorylation(GO:0016310);molecular_function:ATP binding(GO:0005524);molecular_function:acylglycerol kinase activity(GO:0047620);molecular_function:diacylglycerol kinase activity(GO:0004143);cellular_component:mitochondrial membrane(GO:0031966)	acylglycerol kinase;
gene19177	-2.66445490259315	4.80900130551397	0.000206518828390089	0.00609380609335406	LOC109103438	K03927	_	fatty acyl-CoA hydrolase precursor%2C medium chain-like;
gene37245	2.66253589399892	5.11674039884233	0.000209787633504199	0.00618597864270541	gpaa1	K05289	_	glycosylphosphatidylinositol anchor attachment 1;
gene14471	2.96211815071181	3.3453674401757	0.000211760683932122	0.00623553317782998	LOC109098513	_	_	coiled-coil domain-containing protein 120-like%2C transcript variant X4;coiled-coil domain-containing protein 120-like%2C transcript variant X1;coiled-coil domain-containing protein 120-like%2C transcript variant X2;coiled-coil domain-containing protein 120-like%2C transcript variant X3;
gene42341	2.96211815071181	3.3453674401757	0.000211760683932122	0.00623553317782998	LOC109060374	K16470	_	zinc finger protein DZIP1L-like;
gene28031	3.0595268656303	3.07424853004845	0.000213571804180139	0.00628452352424623	moxd1	_	_	monooxygenase DBH like 1;
gene12608	3.12603169138134	2.65616224218699	0.000213985470068944	0.00629103957386751	LOC109096260	K01368	_	cathepsin S-like;
gene29667	2.6003574491044	6.51204600877525	0.000214088334858149	0.00629103957386751	vdac1	K05862	_	voltage dependent anion channel 1;
gene20884	2.8114587997087	3.80599988052439	0.000215595637096648	0.00632202314229966	LOC109105163	_	biological_process:glycosphingolipid metabolic process(GO:0006687);cellular_component:mitochondrial matrix(GO:0005759);molecular_function:sphingomyelin phosphodiesterase activity(GO:0004767);cellular_component:mitochondrial outer membrane(GO:0005741)	sphingomyelin phosphodiesterase 5-like;
gene61313	-2.59424621298504	6.16860522730718	0.000216409968220386	0.00632202314229966	LOC109081405	K07424	_	cytochrome P450 3A30-like;
gene20740	-7.51628806946347	0.371833688994736	0.000217959895379251	0.00632202314229966	LOC109105461	K04957	_	potassium/sodium hyperpolarization-activated cyclic nucleotide-gated channel 2-like;
gene24342	-7.51628806946347	0.371833688994736	0.000217959895379251	0.00632202314229966	LOC109109125	_	_	uncharacterized LOC109109125;
gene45813	-7.51628806946347	0.371833688994736	0.000217959895379251	0.00632202314229966	LOC109064238	_	_	myosin light chain 3%2C skeletal muscle isoform;
gene15812	7.44051513788947	0.773407077397959	0.000217959895379251	0.00632202314229966	LOC109099870	K10408	_	dynein heavy chain 2%2C axonemal-like;
gene22362	7.44051513788947	0.773407077397959	0.000217959895379251	0.00632202314229966	LOC109107550	K07377	_	neurexin-1-like;
gene24179	7.44051513788947	0.773407077397959	0.000217959895379251	0.00632202314229966	LOC109109014	_	_	N-lysine methyltransferase KMT5A-A-like%2C transcript variant X2;N-lysine methyltransferase KMT5A-A-like%2C transcript variant X1;
gene36334	7.44051513788947	0.773407077397959	0.000217959895379251	0.00632202314229966	LOC109053696	_	_	interferon-induced protein 44-like;
gene44520	7.44051513788947	0.773407077397959	0.000217959895379251	0.00632202314229966	LOC109062747	_	_	cadherin-1-like;
gene56844	7.44051513788947	0.773407077397959	0.000217959895379251	0.00632202314229966	LOC109076424	_	_	beta-1%2C4 N-acetylgalactosaminyltransferase 1-like;
gene65265	7.44051513788947	0.773407077397959	0.000217959895379251	0.00632202314229966	LOC109085731	K04263	molecular_function:phosphotransferase activity, alcohol group as acceptor(GO:0016773);biological_process:phosphorylation(GO:0016310);molecular_function:uridine kinase activity(GO:0004849);molecular_function:ATP binding(GO:0005524);molecular_function:signal transducer activity(GO:0004871);;molecular_function:G-protein beta/gamma-subunit complex binding(GO:0031683);molecular_function:GTPase activit…	prostacyclin receptor-like;
gene12419	-4.67469322321389	0.434350419080051	0.000217959895379251	0.00632202314229966	LOC109096512	K12593	_	M-phase phosphoprotein 6-like%2C transcript variant X1;M-phase phosphoprotein 6-like%2C transcript variant X2;
gene2074	-4.67469322321389	0.434350419080051	0.000217959895379251	0.00632202314229966	LOC109100956	_	_	zinc finger BED domain-containing protein 1-like;
gene33870	-4.67469322321389	0.434350419080051	0.000217959895379251	0.00632202314229966	LOC109050798	K11253	_	histone H3-like;
gene37700	-4.67469322321389	0.434350419080051	0.000217959895379251	0.00632202314229966	LOC109055231	_	_	cerebellin-2-like;
gene39821	-4.67469322321389	0.434350419080051	0.000217959895379251	0.00632202314229966	LOC109057611	_	_	A-kinase anchor protein 13-like%2C transcript variant X1;A-kinase anchor protein 13-like%2C transcript variant X2;
gene64009	-4.67469322321389	0.434350419080051	0.000217959895379251	0.00632202314229966	LOC109084349	_	_	APC membrane recruitment protein 2-like;
gene8244	-4.67469322321389	0.434350419080051	0.000217959895379251	0.00632202314229966	LOC109091674	_	molecular_function:phosphotransferase activity, alcohol group as acceptor(GO:0016773);biological_process:phosphorylation(GO:0016310);molecular_function:uridine kinase activity(GO:0004849);molecular_function:ATP binding(GO:0005524);molecular_function:signal transducer activity(GO:0004871);;molecular_function:G-protein beta/gamma-subunit complex binding(GO:0031683);molecular_function:GTPase activit…	uncharacterized LOC109091674;
gene9904	-2.65803105029882	4.73423048535886	0.00021958832583003	0.00636492660553421	LOC109093423	K10345	_	SPRY domain-containing SOCS box protein 3-like%2C transcript variant X4;SPRY domain-containing SOCS box protein 3-like%2C transcript variant X3;SPRY domain-containing SOCS box protein 3-like%2C transcript variant X1;SPRY domain-containing SOCS box protein 3-like%2C transcript variant X2;
gene50068	2.90859185898959	3.40054377596659	0.000222015754835925	0.00642654973163215	LOC109068915	_	_	COMM domain-containing protein 2-like;
gene57155	2.90859185898959	3.40054377596659	0.000222015754835925	0.00642654973163215	LOC109076765	_	_	Werner syndrome ATP-dependent helicase homolog;
gene17153	-2.82701675964509	3.03030439749926	0.000226131025726987	0.00654123112275934	LOC109101435	K04142	_	beta-2 adrenergic receptor-like;
gene4818	3.6629998485558	2.01667882774634	0.000228284897622069	0.00659905862021003	LOC109067802	_	_	AP-1 complex subunit gamma-1-like%2C transcript variant X1;AP-1 complex subunit gamma-1-like%2C transcript variant X2;
gene6523	2.65854412157215	4.8959608329361	0.000228673013863708	0.00660276340230548	LOC109086776	K15198	_	uncharacterized LOC109086776;
gene32600	2.78652045216899	3.91620088947641	0.000229028191566168	0.00660276340230548	LOC109050143	K17796	_	mitochondrial import inner membrane translocase subunit Tim21-like;
gene39579	-2.87296431533955	2.79276010532572	0.000229483381168852	0.00660276340230548	LOC109057299	K04527	_	insulin receptor-like;
gene34926	-2.71534319532513	3.81019735879576	0.00023012641249487	0.00660276340230548	LOC109052156	K08761	_	phospholipid transfer protein-like;
gene57675	4.55448738872747	1.43881895142618	0.000230560867986034	0.00660276340230548	LOC109077331	_	_	keratin%2C type I cytoskeletal 18-like;
gene28706	4.52356830192642	1.41273255756281	0.000230560867986034	0.00660276340230548	LOC109045519	_	_	netrin receptor UNC5D-like;
gene34206	4.52356830192642	1.41273255756281	0.000230560867986034	0.00660276340230548	LOC109051309	_	_	uncharacterized LOC109051309;
gene40579	4.52356830192642	1.41273255756281	0.000230560867986034	0.00660276340230548	LOC109058442	_	_	uncharacterized LOC109058442%2C transcript variant X1;uncharacterized LOC109058442%2C transcript variant X2;
gene44057	4.52356830192642	1.41273255756281	0.000230560867986034	0.00660276340230548	LOC109062273	_	_	urokinase plasminogen activator surface receptor-like;
gene6029	4.52356830192642	1.41273255756281	0.000230560867986034	0.00660276340230548	LOC109079481	K10356	_	unconventional myosin-Ih-like;
gene39977	-3.98223665742054	1.18156925894614	0.000230560867986034	0.00660276340230548	LOC109057746	_	_	urokinase plasminogen activator surface receptor-like;
gene1335	-3.58581064719419	1.21644269730832	0.000230560867986034	0.00660276340230548	LOC109097262	_	_	N-acetyllactosaminide beta-1%2C3-N-acetylglucosaminyltransferase 2-like%2C transcript variant X2;N-acetyllactosaminide beta-1%2C3-N-acetylglucosaminyltransferase 2-like%2C transcript variant X1;
gene53530	-2.95408373844828	2.70254322048693	0.000230573259382166	0.00660276340230548	LOC109072758	K05641	_	ATP-binding cassette sub-family A member 1-like;
gene26022	-2.76842559138729	3.41386410182674	0.000230581047563977	0.00660276340230548	LOC109111095	_	_	transmembrane 4 L6 family member 1-like%2C transcript variant X1;transmembrane 4 L6 family member 1-like%2C transcript variant X3;transmembrane 4 L6 family member 1-like%2C transcript variant X2;transmembrane 4 L6 family member 1-like%2C transcript variant X4;
gene19001	3.40994217143233	2.16841405832346	0.000231473153078377	0.006614981434957	LOC109103593	K14444	_	solute carrier family 13 member 4-like;
gene45346	3.40994217143233	2.16841405832346	0.000231473153078377	0.006614981434957	cenpm	_	cellular_component:chromosome, centromeric region(GO:0000775);cellular_component:nucleus(GO:0005634)	centromere protein M;
gene52557	3.40994217143233	2.16841405832346	0.000231473153078377	0.006614981434957	LOC109071691	_	_	neudesin-like;
gene16597	-2.76444664725597	3.36261986741613	0.000231929981794518	0.00662359716259521	rgr	K04254	_	retinal G protein coupled receptor%2C transcript variant X2;retinal G protein coupled receptor%2C transcript variant X3;retinal G protein coupled receptor%2C transcript variant X1;
gene31675	3.11333877049545	2.64545993130663	0.000232467854183934	0.00663007649946125	LOC109048508	K10523	biological_process:negative regulation of protein ubiquitination(GO:0031397);biological_process:proteasome-mediated ubiquitin-dependent protein catabolic process(GO:0043161);cellular_component:Cul3-RING ubiquitin ligase complex(GO:0031463);cellular_component:nucleus(GO:0005634)	speckle-type POZ protein-like A;
gene46737	-3.03888033697956	2.49616902849761	0.000232467854183934	0.00663007649946125	LOC109065253	_	_	zinc finger protein 185-like;
gene68215	3.22697718469112	2.53893459122189	0.000233105807931554	0.00663925321024725	LOC109088978	_	_	transmembrane protein 107-like;
gene39402	3.35677812705293	2.41113047065573	0.000233345607968786	0.00663925321024725	nsun6	_	_	NOP2/Sun RNA methyltransferase family member 6%2C transcript variant X2;NOP2/Sun RNA methyltransferase family member 6%2C transcript variant X3;NOP2/Sun RNA methyltransferase family member 6%2C transcript variant X1;
gene40248	2.62382536511413	5.29456082517639	0.00023339472403313	0.00663925321024725	LOC109058077	_	molecular_function:nucleic acid binding(GO:0003676);molecular_function:nucleotide binding(GO:0000166)	RNA-binding protein with multiple splicing 2-like%2C transcript variant X1;RNA-binding protein with multiple splicing 2-like%2C transcript variant X2;
gene59670	2.77490621280783	4.02660339306966	0.000233412462173663	0.00663925321024725	LOC109079560	K08038	_	hepatocyte nuclear factor 3-gamma-like;
gene39978	-2.75250193522819	3.61789950843881	0.000235161446246905	0.00668454249671703	LOC109057747	K00280	biological_process:endothelial cell migration(GO:0043542);biological_process:positive regulation of chondrocyte differentiation(GO:0032332);cellular_component:basement membrane(GO:0005604);cellular_component:membrane(GO:0016020);biological_process:epithelial to mesenchymal transition(GO:0001837);biological_process:endothelial cell proliferation(GO:0001935);molecular_function:protein-lysine 6-oxid…	lysyl oxidase homolog 2A-like;
gene1412	-2.5946708286421	5.42469232474597	0.000236627256490687	0.00672172748984006	LOC109097774	_	molecular_function:heme binding(GO:0020037);molecular_function:oxygen transporter activity(GO:0005344);biological_process:oxygen transport(GO:0015671);molecular_function:iron ion binding(GO:0005506);molecular_function:oxygen binding(GO:0019825)	myoglobin;
gene5628	2.63810777356801	5.09596693111698	0.000237050655538069	0.00672742073647224	LOC109076704	_	_	zinc finger protein 800-like;
gene33611	-2.59231996047513	5.41204894821458	0.000237143237649931	0.00672742073647224	LOC109050611	K06566	_	interferon-induced transmembrane protein 5-like;
gene6822	2.57603756815367	6.52775970083965	0.000237731304447624	0.00673961925467939	LOC109090295	K18419	_	microprocessor complex subunit DGCR8-like;
gene55062	-2.77563555389592	3.51126610354949	0.000238143647184527	0.00674682314196269	LOC109074451	K04379	_	proto-oncogene c-Fos-like;
gene46789	2.97790257955043	3.13310648578419	0.000239970394161819	0.00678955385950341	LOC109065297	K16808	_	nuclear mitotic apparatus protein 1-like;
gene52288	2.97790257955043	3.13310648578419	0.000239970394161819	0.00678955385950341	LOC109071382	K11724	_	bromodomain testis-specific protein-like;
gene29158	2.95344260779703	2.98453187882817	0.000243874930267459	0.00689545044876918	catsperg	_	_	cation channel sperm associated auxiliary subunit gamma;
gene25164	3.0216832738051	2.90129201020697	0.000245978384149667	0.00695031566823957	LOC109110108	_	_	aspartate beta-hydroxylase domain-containing protein 2-like%2C transcript variant X1;aspartate beta-hydroxylase domain-containing protein 2-like%2C transcript variant X2;
gene27524	2.79225491060351	3.64508397543485	0.000246709395840822	0.00696635445023905	LOC109113044	K08385	molecular_function:phosphotransferase activity, alcohol group as acceptor(GO:0016773);biological_process:phosphorylation(GO:0016310);molecular_function:uridine kinase activity(GO:0004849);molecular_function:ATP binding(GO:0005524);molecular_function:signal transducer activity(GO:0004871);;molecular_function:G-protein beta/gamma-subunit complex binding(GO:0031683);molecular_function:GTPase activit…	opsin-5-like;
gene17531	3.81362113650987	1.64020723270682	0.000247830566185567	0.0069933816552086	LOC109101966	_	_	P protein-like;
gene25420	2.8234919908719	3.59322232626899	0.000248673438721762	0.00701252518532969	LOC109110656	K02605	_	origin recognition complex subunit 3-like;
gene11407	-2.55686222565761	6.64310932755942	0.00025030317616302	0.00705381812639712	LOC109095252	K04402	_	growth arrest and DNA damage-inducible protein GADD45 gamma-like;
gene59594	3.19927538076967	2.51554298324912	0.000254949491047844	0.00718001083176881	LOC109079475	K14315	_	nucleoporin NDC1-like;
gene64609	-2.73823604578361	3.33982265582918	0.000255414918767236	0.00718362883007746	LOC109085043	_	_	protein FAM65C-like;
gene7518	-2.73823604578361	3.33982265582918	0.000255414918767236	0.00718362883007746	LOC109090194	_	molecular_function:SMAD binding(GO:0046332);cellular_component:nucleus(GO:0005634);molecular_function:nucleotide binding(GO:0000166)	ski-like protein;
gene8265	-2.78332339039329	3.27856218485953	0.000257995352361599	0.00725142111667361	LOC109091685	K09377	molecular_function:zinc ion binding(GO:0008270)	cysteine and glycine-rich protein 1-like;
gene36274	-3.02031037743747	2.13278888392158	0.000258681175224541	0.00726590773993674	LOC109053622	_	_	B-cell linker protein-like;
gene50553	3.64286761729045	1.9996485046244	0.000259049405437606	0.0072666766770057	LOC109069446	K05741	_	protein diaphanous homolog 3-like;
gene25804	-3.17970466210664	1.81917061420501	0.000259049405437606	0.0072666766770057	LOC109111195	_	_	golgin subfamily B member 1-like;
gene29899	2.81701267844882	3.58774680232789	0.000259715215196905	0.00728056367229826	LOC109046505	K13706	_	protein ABHD14A;
gene34213	-2.76515422968788	3.20976919249529	0.000260772559852192	0.00730540105583295	LOC109051313	K09448	_	transcriptional enhancer factor TEF-5-like;
gene14718	3.01104875378265	2.89232137082886	0.000263780885771865	0.00737997992620787	LOC109098848	_	_	transcription factor HES-5-like;
gene769	3.000335261165	2.88329193213075	0.000263780885771865	0.00737997992620787	LOC109093017	K08799	_	maternal embryonic leucine zipper kinase-like;
gene11124	-2.74313399969363	3.39184635457655	0.00026511500756751	0.00741244176568099	LOC109095060	K00781	_	CMP-N-acetylneuraminate-beta-1%2C4-galactoside alpha-2%2C3-sialyltransferase-like;
gene26104	-2.57719133782629	5.47183812299989	0.000265846634496134	0.00742802673764493	LOC109111361	_	biological_process:steroid hormone mediated signaling pathway(GO:0043401);molecular_function:zinc ion binding(GO:0008270);biological_process:regulation of transcription, DNA-templated(GO:0006355);molecular_function:steroid binding(GO:0005496);molecular_function:sequence-specific DNA binding(GO:0043565);molecular_function:sequence-specific DNA binding transcription factor activity(GO:0003700);mole…	estrogen receptor beta-2-like;
gene1193	3.07981895107231	2.7937229061531	0.000267249846814857	0.00746234379076088	LOC109096231	K16498	_	protocadherin-20-like;
gene28493	2.7413700358503	3.81389479700227	0.000268202515641281	0.00747914902675796	LOC109045014	_	molecular_function:phosphotransferase activity, alcohol group as acceptor(GO:0016773);biological_process:phosphorylation(GO:0016310);molecular_function:uridine kinase activity(GO:0004849);molecular_function:ATP binding(GO:0005524);molecular_function:signal transducer activity(GO:0004871);;molecular_function:G-protein beta/gamma-subunit complex binding(GO:0031683);molecular_function:GTPase activit…	FERM and PDZ domain-containing protein 4-like;
gene36882	2.73581398169011	3.80921035758662	0.000268202515641281	0.00747914902675796	LOC109054306	K09534	_	dnaJ homolog subfamily C member 14-like%2C transcript variant X1;dnaJ homolog subfamily C member 14-like%2C transcript variant X2;dnaJ homolog subfamily C member 14-like%2C transcript variant X3;
gene9341	-2.5597441551647	5.53580326674726	0.000270737202209094	0.0075412717819671	LOC109093076	_	_	uncharacterized LOC109093076%2C transcript variant X1;uncharacterized LOC109093076%2C transcript variant X2;
gene31662	-2.91532403227629	2.58066244201166	0.000270960841736798	0.0075412717819671	LOC109048281	_	_	collagen alpha-1(XXVIII) chain-like;
gene32217	-2.91532403227629	2.58066244201166	0.000270960841736798	0.0075412717819671	LOC109049042	K02908	cellular_component:ribosome(GO:0005840);molecular_function:structural constituent of ribosome(GO:0003735);biological_process:translation(GO:0006412)	60S ribosomal protein L30-like;
gene5648	2.52466752416209	7.98648983269749	0.000272701971268369	0.00758477928958951	LOC109072169	K11291	molecular_function:phosphotransferase activity, alcohol group as acceptor(GO:0016773);biological_process:phosphorylation(GO:0016310);molecular_function:uridine kinase activity(GO:0004849);molecular_function:ATP binding(GO:0005524);molecular_function:signal transducer activity(GO:0004871);;molecular_function:G-protein beta/gamma-subunit complex binding(GO:0031683);molecular_function:GTPase activit…	nuclear autoantigenic sperm protein-like;
gene34595	2.78763483644507	3.71533765384093	0.000273682361724759	0.00760708509727527	LOC109051760	_	_	microtubule-associated tumor suppressor 1 homolog;
gene45874	3.07457589065287	2.61284197447484	0.000274906540528248	0.00763613359937682	sh2d3c	_	molecular_function:phosphotransferase activity, alcohol group as acceptor(GO:0016773);biological_process:phosphorylation(GO:0016310);molecular_function:uridine kinase activity(GO:0004849);molecular_function:ATP binding(GO:0005524);molecular_function:signal transducer activity(GO:0004871);;molecular_function:G-protein beta/gamma-subunit complex binding(GO:0031683);molecular_function:GTPase activit…	SH2 domain containing 3C;
gene35718	4.4919720339211	1.3861284358103	0.000277936388805081	0.00770022855482199	LOC109053001	_	_	TBC1 domain family member 12-like;
gene60434	4.4919720339211	1.3861284358103	0.000277936388805081	0.00770022855482199	LOC109080418	K15502	_	serine/threonine-protein phosphatase 6 regulatory ankyrin repeat subunit A-like;
gene41623	-3.92796887223195	1.1333062352252	0.000277936388805081	0.00770022855482199	LOC109059567	K12323	_	atrial natriuretic peptide receptor 1-like;
gene61976	-3.92796887223195	1.1333062352252	0.000277936388805081	0.00770022855482199	LOC109082139	K00463	molecular_function:phosphotransferase activity, alcohol group as acceptor(GO:0016773);biological_process:phosphorylation(GO:0016310);molecular_function:uridine kinase activity(GO:0004849);molecular_function:ATP binding(GO:0005524);molecular_function:signal transducer activity(GO:0004871);;molecular_function:G-protein beta/gamma-subunit complex binding(GO:0031683);molecular_function:GTPase activit…	indoleamine 2%2C3-dioxygenase 2-like;
gene60560	-2.80156290341192	3.12943480021938	0.00027869424216375	0.00770619752717322	LOC109080564	_	_	uncharacterized LOC109080564;
gene8598	-2.51038900221303	9.6493631044845	0.00027875565373576	0.00770619752717322	LOC109092142	K09557	_	BAG family molecular chaperone regulator 3-like;
gene18515	-2.51923879369325	7.83864400716269	0.000278807685171658	0.00770619752717322	LOC109102611	_	biological_process:retinal metabolic process(GO:0042574);biological_process:skeletal system development(GO:0001501);biological_process:digestive tract morphogenesis(GO:0048546);biological_process:retinol metabolic process(GO:0042572);biological_process:pectoral fin morphogenesis(GO:0035138);molecular_function:retinol dehydrogenase activity(GO:0004745);biological_process:exocrine pancreas developm…	retinol dehydrogenase 7-like;
gene43750	-2.52766789656072	6.80959731155435	0.00027900188430338	0.00770619752717322	LOC109061963	K00624	_	carnitine O-acetyltransferase-like%2C transcript variant X1;carnitine O-acetyltransferase-like%2C transcript variant X2;
gene16037	-3.00034727912651	2.35525503142488	0.000279055513437672	0.00770619752717322	LOC109100213	K07377	_	neurexin-1a-beta%2C transcript variant X4;neurexin-1a-beta%2C transcript variant X3;neurexin-1a-beta%2C transcript variant X1;neurexin-1a-beta%2C transcript variant X2;neurexin-1a-beta%2C transcript variant X5;
gene49273	2.65780476923702	4.49159811814221	0.000283672962031791	0.00782863932369676	rnls	K18208	_	renalase%2C FAD dependent amine oxidase;
gene35736	-2.51769682452284	7.47647470793264	0.000284175976857205	0.00783744844840719	LOC109053018	K15046	_	influenza virus NS1A-binding protein homolog B-like;
gene47444	2.8558950200079	3.35599771299874	0.000285509445220866	0.00786913492264207	LOC109066041	K11972	_	E3 ubiquitin-protein ligase RNF19B-like%2C transcript variant X4;E3 ubiquitin-protein ligase RNF19B-like%2C transcript variant X1;E3 ubiquitin-protein ligase RNF19B-like%2C transcript variant X3;E3 ubiquitin-protein ligase RNF19B-like%2C transcript variant X2;
gene32485	-2.99061683890376	2.10692661447056	0.000287576300088661	0.00791586719378976	fgf19	K04358	_	fibroblast growth factor 19;
gene9494	-2.99061683890376	2.10692661447056	0.000287576300088661	0.00791586719378976	LOC109093171	K11114	_	uncharacterized LOC109093171%2C transcript variant X5;uncharacterized LOC109093171%2C transcript variant X2;uncharacterized LOC109093171%2C transcript variant X4;uncharacterized LOC109093171%2C transcript variant X3;uncharacterized LOC109093171%2C transcript variant X1;
gene10364	7.38835528960119	0.730415998367032	0.000290613193839001	0.00793288435269356	LOC109093734	K05627	biological_process:signal transduction(GO:0007165);molecular_function:SH3 domain binding(GO:0017124);biological_process:filopodium assembly(GO:0046847);molecular_function:cytoskeletal adaptor activity(GO:0008093)	brain-specific angiogenesis inhibitor 1-associated protein 2-like protein 2;
gene12800	7.38835528960119	0.730415998367032	0.000290613193839001	0.00793288435269356	LOC109096734	K08383	_	probable G-protein coupled receptor 34;
gene42001	7.38835528960119	0.730415998367032	0.000290613193839001	0.00793288435269356	LOC109059994	_	_	uncharacterized LOC109059994;
gene52132	7.38835528960119	0.730415998367032	0.000290613193839001	0.00793288435269356	LOC109071203	_	_	cortexin-3-like;
gene5233	7.38835528960119	0.730415998367032	0.000290613193839001	0.00793288435269356	LOC109070806	_	_	5'-nucleotidase domain-containing protein 1-like;
gene63422	7.38835528960119	0.730415998367032	0.000290613193839001	0.00793288435269356	lrriq3	_	_	leucine rich repeats and IQ motif containing 3;
gene66926	7.38835528960119	0.730415998367032	0.000290613193839001	0.00793288435269356	LOC109087584	K07542	_	GPI mannosyltransferase 2-like%2C transcript variant X1;GPI mannosyltransferase 2-like%2C transcript variant X2;GPI mannosyltransferase 2-like%2C transcript variant X3;
gene7094	7.38835528960119	0.730415998367032	0.000290613193839001	0.00793288435269356	LOC109090070	_	_	homeobox protein cut-like 2;
gene15176	7.33423866322348	0.685993189558308	0.000290613193839001	0.00793288435269356	LOC109099147	K11479	_	aurora kinase B-like;
gene24599	7.33423866322348	0.685993189558308	0.000290613193839001	0.00793288435269356	LOC109109665	_	_	zinc finger protein 143-like;
gene33738	7.33423866322348	0.685993189558308	0.000290613193839001	0.00793288435269356	LOC109050703	_	_	leucine-rich repeat neuronal protein 3-like;
gene41956	7.33423866322348	0.685993189558308	0.000290613193839001	0.00793288435269356	LOC109059928	_	_	alpha-2%2C8-sialyltransferase 8F-like;
gene52938	7.33423866322348	0.685993189558308	0.000290613193839001	0.00793288435269356	LOC109072102	K06572	_	plexin-C1-like;
gene20590	2.58646985021019	5.24093750913797	0.000291145590467583	0.00794180927123076	LOC109104983	K07988	molecular_function:phosphotransferase activity, alcohol group as acceptor(GO:0016773);biological_process:phosphorylation(GO:0016310);molecular_function:uridine kinase activity(GO:0004849);molecular_function:ATP binding(GO:0005524);molecular_function:signal transducer activity(GO:0004871);;molecular_function:G-protein beta/gamma-subunit complex binding(GO:0031683);molecular_function:GTPase activit…	zinc finger E-box-binding homeobox 1-like%2C transcript variant X2;zinc finger E-box-binding homeobox 1-like%2C transcript variant X3;zinc finger E-box-binding homeobox 1-like%2C transcript variant X1;
gene38573	-2.50685325695598	8.49725190883858	0.000291312671799918	0.00794180927123076	LOC109056203	K13825	_	hemoglobin subunit beta-like;
gene46395	-2.58695069889695	4.70799283324195	0.000292153362210476	0.00795963901465194	LOC109064881	K09275	_	transcription factor CP2-like protein 1%2C transcript variant X2;transcription factor CP2-like protein 1%2C transcript variant X1;
gene6343	2.57263462926388	5.415603063057	0.000294377587706372	0.00800085118452243	tsen54	K15326	_	tRNA splicing endonuclease subunit 54;
gene24215	3.62245046820099	1.98240105073394	0.000294416612142119	0.00800085118452243	LOC109109035	_	molecular_function:phosphotransferase activity, alcohol group as acceptor(GO:0016773);biological_process:phosphorylation(GO:0016310);molecular_function:uridine kinase activity(GO:0004849);molecular_function:ATP binding(GO:0005524);molecular_function:signal transducer activity(GO:0004871);;molecular_function:G-protein beta/gamma-subunit complex binding(GO:0031683);molecular_function:GTPase activit…	uncharacterized LOC109109035%2C transcript variant X2;uncharacterized LOC109109035%2C transcript variant X1;
gene17874	-3.33181700683612	1.76473675697811	0.000294416612142119	0.00800085118452243	LOC109102712	K10382	_	dystonin-like;
gene67423	-3.33181700683612	1.76473675697811	0.000294416612142119	0.00800085118452243	LOC109088089	K03910	_	alpha-2-macroglobulin-like;
gene37646	-3.3930282182538	1.6029508779006	0.000295196772535789	0.00801183958458369	hey1	K09091	_	hes related family bHLH transcription factor with YRPW motif 1;
gene7469	-3.3930282182538	1.6029508779006	0.000295196772535789	0.00801183958458369	LOC109090753	_	_	very-long-chain 3-oxoacyl-CoA reductase-B-like;
gene29960	-2.53326995539731	5.86875390542778	0.000295948517403221	0.00802713287852325	LOC109046541	K04527	biological_process:protein autophosphorylation(GO:0046777);molecular_function:insulin receptor substrate binding(GO:0043560);cellular_component:integral component of membrane(GO:0016021);biological_process:transmembrane receptor protein tyrosine kinase signaling pathway(GO:0007169);molecular_function:ATP binding(GO:0005524);biological_process:developmental growth(GO:0048589);molecular_function:tr…	insulin receptor-like;
gene44791	-2.51039018038279	7.27172792245263	0.000297081406734022	0.00805273809302303	LOC109063087	_	_	PRELI domain containing protein 3B-like;
gene41998	-2.5503052258713	5.29939773332412	0.00029862672439224	0.00808948302073464	LOC109059993	_	_	aquaporin-12-like;
gene20086	3.06141998060539	2.60179429947732	0.000299252099055789	0.00810127682510524	LOC109105190	K10570	_	DNA excision repair protein ERCC-8-like;
gene5593	2.71337328775231	3.79031445824587	0.000300124424312993	0.00811973680447804	LOC109076438	_	_	palladin-like;
gene26920	-4.16944786508052	0.822619689520647	0.000305695076875518	0.00826520398720251	LOC109111923	_	_	C3a anaphylatoxin chemotactic receptor-like%2C transcript variant X2;C3a anaphylatoxin chemotactic receptor-like%2C transcript variant X1;
gene42121	-2.6411321759082	3.87848545412755	0.000306403417154966	0.00827910576720751	LOC109060132	K03901	_	tissue factor-like;
gene11428	-2.58056042041919	4.7865177444057	0.000306655891941663	0.00828068012704788	LOC109094866	K18080	molecular_function:phosphotransferase activity, alcohol group as acceptor(GO:0016773);biological_process:phosphorylation(GO:0016310);molecular_function:uridine kinase activity(GO:0004849);molecular_function:ATP binding(GO:0005524);molecular_function:signal transducer activity(GO:0004871);;molecular_function:G-protein beta/gamma-subunit complex binding(GO:0031683);molecular_function:GTPase activit…	tensin-1-like;
gene10694	2.62921974114405	4.57948364824964	0.000307707094821743	0.00830380703101866	fam120b	_	molecular_function:phosphotransferase activity, alcohol group as acceptor(GO:0016773);biological_process:phosphorylation(GO:0016310);molecular_function:uridine kinase activity(GO:0004849);molecular_function:ATP binding(GO:0005524);molecular_function:signal transducer activity(GO:0004871);;molecular_function:G-protein beta/gamma-subunit complex binding(GO:0031683);molecular_function:GTPase activit…	family with sequence similarity 120B%2C transcript variant X2;family with sequence similarity 120B%2C transcript variant X1;family with sequence similarity 120B%2C transcript variant X4;family with sequence similarity 120B%2C transcript variant X3;
gene25313	3.05676523970354	2.77427205781082	0.000310412796201519	0.0083662331254364	LOC109110200	_	_	neuropeptide Y receptor type 6-like%2C transcript variant X1;neuropeptide Y receptor type 6-like%2C transcript variant X3;neuropeptide Y receptor type 6-like%2C transcript variant X2;
gene11095	-2.89275965540691	2.64873184737009	0.000310412796201519	0.0083662331254364	LOC109095041	_	_	C2 calcium-dependent domain-containing protein 4C-like;
gene43454	-2.82155699669635	2.89325201421485	0.000311617810769678	0.00839340506354867	LOC109061613	_	_	glutaredoxin domain-containing cysteine-rich protein 1-like;
gene40812	3.29548333081308	2.35930834295325	0.000312633631342149	0.00841544998305968	LOC109058702	_	molecular_function:nucleic acid binding(GO:0003676);molecular_function:nucleotide binding(GO:0000166)	RNA-binding protein 38-like;
gene5738	-2.64671865938485	3.91462569398739	0.000312883316386999	0.00841685731489517	LOC109077481	K00500	_	phenylalanine-4-hydroxylase-like;
gene28764	2.6023798130678	4.7576229225858	0.000313441121276659	0.00842654636128259	LOC109045230	_	_	hydroperoxide isomerase ALOXE3-like%2C transcript variant X2;hydroperoxide isomerase ALOXE3-like%2C transcript variant X1;
gene11882	-2.4866070290091	9.79349296224562	0.00031404617065873	0.0084374925170428	LOC109095591	K10050	_	CCAAT/enhancer-binding protein delta-like;
gene16829	-2.71026610199151	3.40957506941237	0.000314698525410757	0.00844969504185382	LOC109101234	K17766	_	mitochondrial import receptor subunit TOM34-like;
gene29254	-2.60948063915254	4.16340636992303	0.000315581123118403	0.00846806036974353	LOC109045815	_	_	membrane-spanning 4-domains subfamily A member 4A-like;
gene55162	2.90251703930255	2.94174126123784	0.000318531664273475	0.00854104165296025	LOC109074570	K07375	cellular_component:tubulin complex(GO:0045298);molecular_function:GTPase activating protein binding(GO:0032794);cellular_component:cell body(GO:0044297);cellular_component:nuclear envelope lumen(GO:0005641);molecular_function:GTP binding(GO:0005525);molecular_function:MHC class I protein binding(GO:0042288);;biological_process:spindle assembly(GO:0051225);cellular_component:cytoplasm(GO:0005737);…	tubulin beta chain%2C transcript variant X4;tubulin beta chain%2C transcript variant X3;tubulin beta chain%2C transcript variant X1;tubulin beta chain%2C transcript variant X2;
gene50220	-2.55041080344625	5.01454047047646	0.000318701563625399	0.00854104165296025	slco2a1	K14345	_	solute carrier organic anion transporter family member 2A1;
gene44086	-3.09570888795224	2.06250987070754	0.000320044987568624	0.00857165714821041	LOC109062309	K08184	cellular_component:integral component of membrane(GO:0016021);biological_process:organic anion transport(GO:0015711);molecular_function:secondary active monocarboxylate transmembrane transporter activity(GO:0015355);biological_process:transmembrane transport(GO:0055085)	monocarboxylate transporter 2-like%2C transcript variant X2;monocarboxylate transporter 2-like%2C transcript variant X1;
gene59743	2.75766030379589	3.69004567956765	0.000321140209302217	0.00859559086266661	LOC109079643	_	_	protein sel-1 homolog 3-like;
gene46427	2.58776654761113	4.77619036505833	0.000323160370171178	0.00864423579884485	LOC109064905	_	_	myelin and lymphocyte protein-like;
gene15419	2.71822367462039	3.85848611233814	0.000325944331901083	0.00870869680255233	LOC109099578	K13984	molecular_function:phosphotransferase activity, alcohol group as acceptor(GO:0016773);biological_process:phosphorylation(GO:0016310);molecular_function:uridine kinase activity(GO:0004849);molecular_function:ATP binding(GO:0005524);molecular_function:signal transducer activity(GO:0004871);;molecular_function:G-protein beta/gamma-subunit complex binding(GO:0031683);molecular_function:GTPase activit…	thioredoxin domain-containing protein 5-like%2C transcript variant X1;thioredoxin domain-containing protein 5-like%2C transcript variant X2;
gene34783	-2.87015726733972	2.448011959309	0.000325978706714047	0.00870869680255233	LOC109051969	_	molecular_function:phosphotransferase activity, alcohol group as acceptor(GO:0016773);biological_process:phosphorylation(GO:0016310);molecular_function:uridine kinase activity(GO:0004849);molecular_function:ATP binding(GO:0005524);molecular_function:signal transducer activity(GO:0004871);;molecular_function:G-protein beta/gamma-subunit complex binding(GO:0031683);molecular_function:GTPase activit…	teneurin-3-like;
gene20600	2.96770899639937	2.85584278782894	0.000326220611595494	0.00870970221490838	LOC109105598	K02857	_	rhomboid-related protein 2-like%2C transcript variant X4;rhomboid-related protein 2-like%2C transcript variant X3;rhomboid-related protein 2-like%2C transcript variant X1;rhomboid-related protein 2-like%2C transcript variant X2;
gene64163	-2.47749502606727	11.1791442275366	0.000326859199377802	0.00872129070279771	LOC109084552	K09028	molecular_function:sequence-specific DNA binding transcription factor activity(GO:0003700);molecular_function:sequence-specific DNA binding(GO:0043565);cellular_component:nucleus(GO:0005634);biological_process:regulation of transcription, DNA-templated(GO:0006355)	transcription factor jun-B%2C transcript variant X1;transcription factor jun-B%2C transcript variant X2;
gene56721	2.50112140586129	7.04799768428215	0.000329064407979478	0.00877463929170043	LOC109076281	K16518	_	A-kinase anchor protein 1%2C mitochondrial-like;
gene27190	-2.49042512870796	7.24914162981653	0.00033154154169228	0.00883516765917215	LOC109112576	_	molecular_function:phosphotransferase activity, alcohol group as acceptor(GO:0016773);biological_process:phosphorylation(GO:0016310);molecular_function:uridine kinase activity(GO:0004849);molecular_function:ATP binding(GO:0005524);molecular_function:signal transducer activity(GO:0004871);;molecular_function:G-protein beta/gamma-subunit complex binding(GO:0031683);molecular_function:GTPase activit…	leucine-rich alpha-2-glycoprotein-like;
gene41419	3.03333714835832	2.75454190653048	0.000334811846211145	0.00890505494099718	LOC109059324	_	_	T-lymphocyte surface antigen Ly-9-like;
gene12230	2.60005291622969	4.7240858262389	0.000335051579358874	0.00890505494099718	LOC109095763	K14428	_	solute carrier family 12 member 8-like;
gene50445	3.58072833747297	1.94723161105402	0.000335144335939897	0.00890505494099718	LOC109069308	_	_	Fanconi anemia group J protein homolog%2C transcript variant X1;Fanconi anemia group J protein homolog%2C transcript variant X2;
gene43537	4.4596682563619	1.35898532496732	0.000336207055238845	0.00890505494099718	LOC109061722	K15682	_	PDZ domain-containing protein 4-like;
gene50419	4.4596682563619	1.35898532496732	0.000336207055238845	0.00890505494099718	LOC109069316	_	_	nectin-1-like%2C transcript variant X2;nectin-1-like%2C transcript variant X1;
gene58655	4.4596682563619	1.35898532496732	0.000336207055238845	0.00890505494099718	naaladl2	K01301	_	N-acetylated alpha-linked acidic dipeptidase like 2;
gene18981	-3.47515370715857	1.12095668126567	0.000336207055238845	0.00890505494099718	LOC109103311	_	_	neurofilament light polypeptide-like;
gene57108	-3.47515370715857	1.12095668126567	0.000336207055238845	0.00890505494099718	LOC109076706	K09048	_	cyclic AMP-responsive element-binding protein 3-like protein 3-A;
gene52022	2.6905780128041	3.77116023372742	0.000336252602256331	0.00890505494099718	LOC109071084	K01046	_	endothelial lipase-like;
gene43777	-2.62975253043183	3.70108538639329	0.000336252602256331	0.00890505494099718	LOC109061985	K14365	_	four and a half LIM domains protein 1-like%2C transcript variant X3;four and a half LIM domains protein 1-like%2C transcript variant X2;four and a half LIM domains protein 1-like%2C transcript variant X1;
gene59315	2.85332484237394	3.1452879445337	0.000336845973205641	0.0089097013682023	LOC109079177	K07604	molecular_function:phosphotransferase activity, alcohol group as acceptor(GO:0016773);biological_process:phosphorylation(GO:0016310);molecular_function:uridine kinase activity(GO:0004849);molecular_function:ATP binding(GO:0005524);molecular_function:signal transducer activity(GO:0004871);;molecular_function:G-protein beta/gamma-subunit complex binding(GO:0031683);molecular_function:GTPase activit…	keratin%2C type I cytoskeletal 18-like%2C transcript variant X1;keratin%2C type I cytoskeletal 18-like%2C transcript variant X2;
gene18835	2.84434512977507	3.13775187475113	0.000336845973205641	0.0089097013682023	LOC109103449	K14286	_	5-phosphohydroxy-L-lysine phospho-lyase-like;
gene63184	-2.72125005694074	3.17167686283808	0.000340296151116045	0.00899537959782142	LOC109083480	_	_	amine sulfotransferase-like;
gene22730	-2.59666670683917	4.29803340150966	0.000340788684157057	0.00900281779125688	LOC109107670	K07610	cellular_component:intermediate filament(GO:0005882);molecular_function:structural molecule activity(GO:0005198)	desmin-like;
gene38510	-3.35131430825583	1.56630211522122	0.000341232996525898	0.00900339882789062	LOC109056150	_	_	protein FAM107B-like%2C transcript variant X1;protein FAM107B-like%2C transcript variant X2;
gene66895	-3.35131430825583	1.56630211522122	0.000341232996525898	0.00900339882789062	LOC109087549	K11275	_	histone H1.0-like;
gene43644	-2.4858731133242	6.89005594531745	0.000343103044419396	0.00904714137783191	LOC109061836	K06826	_	nidogen-1-like;
gene64319	3.75933943644002	1.5948238789901	0.000343490952083702	0.00905177207351353	LOC109084692	_	_	uncharacterized LOC109084692%2C transcript variant X4;uncharacterized LOC109084692%2C transcript variant X7;uncharacterized LOC109084692%2C transcript variant X2;uncharacterized LOC109084692%2C transcript variant X1;uncharacterized LOC109084692%2C transcript variant X3;uncharacterized LOC109084692%2C transcript variant X5;uncharacterized LOC109084692%2C transcript variant X6;
gene55047	-2.51123027083505	5.78079365206876	0.000343710437920998	0.00905196148985517	LOC109074438	_	_	uncharacterized LOC109074438%2C transcript variant X1;uncharacterized LOC109074438%2C transcript variant X2;
gene2143	-2.48501753550819	6.86026992242026	0.000344361120727705	0.00906349967011597	LOC109106083	K01915	molecular_function:glutamate-ammonia ligase activity(GO:0004356);molecular_function:ATP binding(GO:0005524);biological_process:glutamine biosynthetic process(GO:0006542)	glutamine synthetase-like;
gene10557	3.27974390335741	2.34603891160632	0.000345287290162535	0.00908226988152386	LOC109093802	K14719	_	zinc transporter ZIP13-like;
gene31922	-2.80365463192409	2.87766638570749	0.000354527516379449	0.0093195710501769	LOC109048730	K00799	_	glutathione S-transferase theta-1-like;
gene59061	3.02121674994449	2.56810553923342	0.000355341271931608	0.00932945883782014	hhat	_	cellular_component:integral component of membrane(GO:0016021)	hedgehog acyltransferase%2C transcript variant X2;hedgehog acyltransferase%2C transcript variant X1;hedgehog acyltransferase%2C transcript variant X3;
gene61680	-2.84594548136709	2.42703526961406	0.000355341271931608	0.00932945883782014	LOC109081813	K05460	_	hepatocyte growth factor-like;
gene10674	2.70802109293654	3.71871918186377	0.000355729829375492	0.00933391290148445	LOC109093845	_	molecular_function:phosphotransferase activity, alcohol group as acceptor(GO:0016773);biological_process:phosphorylation(GO:0016310);molecular_function:uridine kinase activity(GO:0004849);molecular_function:ATP binding(GO:0005524);molecular_function:signal transducer activity(GO:0004871);;molecular_function:G-protein beta/gamma-subunit complex binding(GO:0031683);molecular_function:GTPase activit…	uncharacterized LOC109093845;
gene43305	-2.74975139289668	3.02498363139795	0.000357280665660198	0.00936883949718297	LOC109061472	_	_	tumor protein D53 homolog;
gene28417	3.02147887138154	2.74456949995278	0.000361326270168207	0.0094691023401549	LOC109113669	_	_	mitotic checkpoint serine/threonine-protein kinase BUB1 beta-like%2C transcript variant X2;mitotic checkpoint serine/threonine-protein kinase BUB1 beta-like%2C transcript variant X1;
gene18722	2.71534837014096	3.58038683759635	0.000362168444345808	0.00947952003070385	LOC109103127	K13196	_	zinc finger protein neuro-d4-like;
gene2917	2.71534837014096	3.58038683759635	0.000362168444345808	0.00947952003070385	pkmyt1	K06633	molecular_function:protein kinase activity(GO:0004672);molecular_function:nucleotide binding(GO:0000166)	protein kinase%2C membrane associated tyrosine/threonine 1;
gene27694	2.69107005542121	3.83564038932997	0.00036319231889078	0.00949880463051837	LOC109112879	_	_	fasciculation and elongation protein zeta-2-like%2C transcript variant X2;fasciculation and elongation protein zeta-2-like%2C transcript variant X1;
gene23797	2.64068347373887	4.12693399489406	0.000363450208141713	0.00949880463051837	LOC109109375	K04855	_	voltage-dependent T-type calcium channel subunit alpha-1H-like;
gene66109	-2.49324142369695	5.77334063759295	0.000363573553098315	0.00949880463051837	LOC109086746	K00069	_	15-hydroxyprostaglandin dehydrogenase [NAD(+)]-like;
gene35317	-2.45604994489955	9.54497886897849	0.000366827812070943	0.00957795728786337	LOC109052560	K04734	_	NF-kappa-B inhibitor alpha-like;
gene12546	3.12760036962263	2.45524908367882	0.000367677160720608	0.00958839069040078	LOC109097061	K15432	_	ashwin-like;
gene19673	3.12760036962263	2.45524908367882	0.000367677160720608	0.00958839069040078	adprhl1	_	_	ADP-ribosylhydrolase like 1;
gene9323	-2.52426273531559	4.8782770120054	0.000368475223424098	0.00960332920315202	LOC109093057	_	_	uncharacterized LOC109093057%2C transcript variant X1;uncharacterized LOC109093057%2C transcript variant X2;
gene38659	-2.46908907302213	7.20837312142622	0.000368887587744033	0.00960820340026273	LOC109056314	K16336	_	syndecan-2-like;
gene32570	-2.48631264300421	5.90904652010593	0.000369247354085973	0.00961170249299005	LOC109049481	K01183	_	acidic mammalian chitinase-like;
gene25999	2.7369024893153	3.52030858288885	0.000370089362651118	0.00962774267524	pcgf6	K11470	_	polycomb group ring finger 6%2C transcript variant X1;polycomb group ring finger 6%2C transcript variant X2;
gene40616	2.54696466535191	4.96759536424125	0.000371174628440938	0.00965008768747848	LOC109058483	K10393	_	kinesin-like protein KIF2C;
gene64149	-2.44977760073566	11.8920879176714	0.000375136032572283	0.00974713598831017	LOC109084538	K03283	molecular_function:phosphotransferase activity, alcohol group as acceptor(GO:0016773);biological_process:phosphorylation(GO:0016310);molecular_function:uridine kinase activity(GO:0004849);molecular_function:ATP binding(GO:0005524);molecular_function:signal transducer activity(GO:0004871);;molecular_function:G-protein beta/gamma-subunit complex binding(GO:0031683);molecular_function:GTPase activit…	heat shock 70 kDa protein-like;
gene47528	-2.85222580821185	2.69620598698759	0.000376767247006769	0.00978355778189685	LOC109066117	_	molecular_function:phosphotransferase activity, alcohol group as acceptor(GO:0016773);biological_process:phosphorylation(GO:0016310);molecular_function:uridine kinase activity(GO:0004849);molecular_function:ATP binding(GO:0005524);molecular_function:signal transducer activity(GO:0004871);;molecular_function:G-protein beta/gamma-subunit complex binding(GO:0031683);molecular_function:GTPase activit…	leucine-rich repeat-containing protein 7-like;
gene39397	3.26383086707612	2.33263887502716	0.000381712971088626	0.00990463048376038	LOC109057129	_	cellular_component:core-binding factor complex(GO:0016513);cellular_component:Z disc(GO:0030018);biological_process:sarcomere organization(GO:0045214);biological_process:regulation of transcription, DNA-templated(GO:0006355);biological_process:sarcomerogenesis(GO:0048769);molecular_function:DNA binding(GO:0003677);biological_process:heart contraction(GO:0060047);molecular_function:protein heterod…	core-binding factor subunit beta%2C transcript variant X1;core-binding factor subunit beta%2C transcript variant X3;core-binding factor subunit beta%2C transcript variant X4;core-binding factor subunit beta%2C transcript variant X6;core-binding factor subunit beta%2C transcript variant X7;core-binding factor subunit beta%2C transcript variant X2;core-binding factor subunit beta%2C transcript vari…
gene41541	-3.29442765201578	1.7317481489416	0.000382126674463761	0.00990463048376038	LOC109059480	_	_	tomoregulin-2-like;
gene28518	-3.10587051900685	1.75493910961586	0.000382126674463761	0.00990463048376038	LOC109113729	K08550	_	estrogen receptor-like%2C transcript variant X1;estrogen receptor-like%2C transcript variant X2;
gene16918	-4.09935910122212	0.761939877919103	0.00038525294388571	0.00997353674644741	LOC109101020	_	_	uncharacterized LOC109101020%2C transcript variant X1;uncharacterized LOC109101020%2C transcript variant X2;
gene40826	-4.09935910122212	0.761939877919103	0.00038525294388571	0.00997353674644741	LOC109058718	K04968	_	short transient receptor potential channel 5-like%2C transcript variant X2;short transient receptor potential channel 5-like%2C transcript variant X1;
gene69033	3.00756279566419	2.55668886568837	0.000387624347657913	0.00997544490562955	LOC109089883	_	_	ring canal kelch homolog%2C transcript variant X1;ring canal kelch homolog%2C transcript variant X4;ring canal kelch homolog%2C transcript variant X2;ring canal kelch homolog%2C transcript variant X3;
gene46611	-2.91975463542065	2.39160656265299	0.000387624347657913	0.00997544490562955	LOC109065087	_	_	GRAM domain-containing protein 3-like;
gene19972	-2.45044705642802	8.05774743526331	0.000388504623054207	0.00997544490562955	LOC109104568	K03989	molecular_function:phosphotransferase activity, alcohol group as acceptor(GO:0016773);biological_process:phosphorylation(GO:0016310);molecular_function:uridine kinase activity(GO:0004849);molecular_function:ATP binding(GO:0005524);molecular_function:signal transducer activity(GO:0004871);;molecular_function:G-protein beta/gamma-subunit complex binding(GO:0031683);molecular_function:GTPase activit…	complement C4-B-like;
gene68114	-2.79009703095317	2.93348277389351	0.000390798099486669	0.00997544490562955	LOC109088872	K10371	cellular_component:troponin complex(GO:0005861)	troponin I%2C slow skeletal muscle-like;
gene14182	-7.42370392715634	0.290484875733035	0.00039082463999038	0.00997544490562955	LOC109098125	_	_	uncharacterized LOC109098125;
gene50505	-7.42370392715634	0.290484875733035	0.00039082463999038	0.00997544490562955	LOC109069383	_	_	uncharacterized LOC109069383;
gene10461	7.27801269975478	0.640039723238151	0.00039082463999038	0.00997544490562955	LOC109094137	K10183	_	T-box transcription factor TBX18-like;
gene1048	7.27801269975478	0.640039723238151	0.00039082463999038	0.00997544490562955	LOC109098204	_	_	5-hydroxytryptamine receptor 1F-like;
gene1487	7.27801269975478	0.640039723238151	0.00039082463999038	0.00997544490562955	LOC109101692	K05751	_	abl interactor 1-like;
[truncated: 40,982 more rows]
