# Supplementary material for: Effects of short-time exposure to atrazine on miRNA expression profiles in the gonad of common carp (Cyprinus carpio)
Source: BMC Genomics. 2019 Jul 17;20:587. doi: 10.1186/s12864-019-5896-6 (PMC6636164; doi:10.1186/s12864-019-5896-6)
Supplement: Supplementary file 4 — Differentially expressed mRNAs of PGC stage after exposed to atrazine for 24 h. (XLS 13978 kb) [file 12864_2019_5896_MOESM4_ESM.xls]

id	logFC	logCPM	PValue	FDR	GeneSymbol	KO	GO	Product
gene60281	11.3708364862606	10.2270100193757	2.58457895947067e-27	1.08355888296848e-22	LOC109080228	_	molecular_function:phosphotransferase activity, alcohol group as acceptor(GO:0016773);biological_process:phosphorylation(GO:0016310);molecular_function:uridine kinase activity(GO:0004849);molecular_function:ATP binding(GO:0005524);molecular_function:signal transducer activity(GO:0004871);;molecular_function:G-protein beta/gamma-subunit complex binding(GO:0031683);molecular_function:GTPase activit…	uncharacterized protein PB18E9.04c-like;
gene18362	11.0789813465593	10.1544126682007	9.02255756024931e-27	1.44516486933733e-22	LOC109102522	K11251	_	late histone H2A.2.2-like%2C transcript variant X2;late histone H2A.2.2-like%2C transcript variant X1;
gene8786	12.7065793286406	9.08962511310182	1.03413190726362e-26	1.44516486933733e-22	LOC109092003	_	_	zona pellucida sperm-binding protein 4-like;
gene6328	-15.4890181971885	8.37736948471068	2.12357453887817e-26	2.08360398061667e-22	LOC109085261	K04526	cellular_component:extracellular region(GO:0005576);molecular_function:hormone activity(GO:0005179);biological_process:glucose metabolic process(GO:0006006)	insulin;
gene14431	11.3721866196791	9.65533572954693	2.48497755535811e-26	2.08360398061667e-22	LOC109098283	_	_	uncharacterized LOC109098283;
gene23342	10.3092341065905	12.1146799481274	4.16516141144245e-26	2.91033711688855e-22	LOC109108132	_	biological_process:regulation of transcription, DNA-templated(GO:0006355);molecular_function:DNA binding(GO:0003677);molecular_function:ATP binding(GO:0005524);molecular_function:sequence-specific DNA binding transcription factor activity(GO:0003700);cellular_component:nucleus(GO:0005634)	zona pellucida sperm-binding protein 4-like;
gene43076	10.3255559492162	11.6650948370924	5.38824664405384e-26	3.2270978900759e-22	LOC109061202	_	molecular_function:nucleic acid binding(GO:0003676);molecular_function:nucleotide binding(GO:0000166)	uncharacterized LOC109061202;
gene40455	10.8874832647317	9.74423058763045	7.32519967675304e-26	3.59191203258994e-22	LOC109058316	_	molecular_function:phosphotransferase activity, alcohol group as acceptor(GO:0016773);biological_process:phosphorylation(GO:0016310);molecular_function:uridine kinase activity(GO:0004849);molecular_function:ATP binding(GO:0005524);molecular_function:signal transducer activity(GO:0004871);;molecular_function:G-protein beta/gamma-subunit complex binding(GO:0031683);molecular_function:GTPase activit…	zona pellucida sperm-binding protein 3-like;
gene47084	-10.820005922999	9.6182230042257	7.71090742613049e-26	3.59191203258994e-22	LOC109065643	K18271	molecular_function:phosphotransferase activity, alcohol group as acceptor(GO:0016773);biological_process:phosphorylation(GO:0016310);molecular_function:uridine kinase activity(GO:0004849);molecular_function:ATP binding(GO:0005524);molecular_function:signal transducer activity(GO:0004871);;molecular_function:G-protein beta/gamma-subunit complex binding(GO:0031683);molecular_function:GTPase activit…	retinol-binding protein 4-A-like;
gene50253	10.203563225355	12.039419782867	9.52265129930773e-26	3.99227633072177e-22	LOC109069125	_	molecular_function:phosphotransferase activity, alcohol group as acceptor(GO:0016773);biological_process:phosphorylation(GO:0016310);molecular_function:uridine kinase activity(GO:0004849);molecular_function:ATP binding(GO:0005524);molecular_function:signal transducer activity(GO:0004871);;molecular_function:G-protein beta/gamma-subunit complex binding(GO:0031683);molecular_function:GTPase activit…	zona pellucida sperm-binding protein 4-like;
gene49627	10.3116746523589	11.0256295418648	1.09851747137339e-25	4.18674967907801e-22	LOC109068423	K13963	_	leukocyte elastase inhibitor-like;
gene27287	-11.2648940360821	8.92233779380457	1.40194384343856e-25	4.89792447435986e-22	LOC109112641	_	_	apolipoprotein B-100-like;
gene60280	10.1485319012464	11.1568527663024	2.32058516225413e-25	7.37898408195457e-22	LOC109080227	_	_	flocculation protein FLO11-like;
gene28474	10.1897203776037	10.9038208559738	2.55356739954378e-25	7.37898408195457e-22	LOC109045004	_	molecular_function:phosphotransferase activity, alcohol group as acceptor(GO:0016773);biological_process:phosphorylation(GO:0016310);molecular_function:uridine kinase activity(GO:0004849);molecular_function:ATP binding(GO:0005524);molecular_function:signal transducer activity(GO:0004871);;molecular_function:G-protein beta/gamma-subunit complex binding(GO:0031683);molecular_function:GTPase activit…	zona pellucida sperm-binding protein 4-like;
gene33408	10.5900631124086	9.66614366142806	2.6554062969108e-25	7.37898408195457e-22	LOC109050100	_	_	cystatin-like;
gene54487	-10.4831598666514	9.43110664952862	2.81613742274767e-25	7.37898408195457e-22	LOC109073812	K08757	molecular_function:phosphotransferase activity, alcohol group as acceptor(GO:0016773);biological_process:phosphorylation(GO:0016310);molecular_function:uridine kinase activity(GO:0004849);molecular_function:ATP binding(GO:0005524);molecular_function:signal transducer activity(GO:0004871);;molecular_function:G-protein beta/gamma-subunit complex binding(GO:0031683);molecular_function:GTPase activit…	apolipoprotein A-I;
gene13632	-11.3118050839699	8.57148018240212	3.66186438476771e-25	9.03058838041184e-22	LOC109097725	_	_	protein AMBP-like;
gene28875	9.94699718122625	12.2846904269585	4.24393714167453e-25	9.88460115153129e-22	LOC109045301	_	_	zona pellucida sperm-binding protein 3-like;
gene43016	10.3659358510185	9.95054489163638	4.57583938976375e-25	1.00967100303398e-21	LOC109061139	K15043	cellular_component:cytoplasm(GO:0005737);biological_process:protein import into nucleus(GO:0006606);molecular_function:protein transporter activity(GO:0008565);cellular_component:nucleus(GO:0005634)	importin subunit alpha-5-like;
gene58661	-9.9556336681034	11.5415460630938	4.88281828822377e-25	1.02353636957747e-21	fgb	K03904	cellular_component:fibrinogen complex(GO:0005577);molecular_function:protein binding, bridging(GO:0030674);biological_process:signal transduction(GO:0007165);molecular_function:receptor binding(GO:0005102);biological_process:protein polymerization(GO:0051258);biological_process:platelet activation(GO:0030168)	fibrinogen beta chain;
gene40454	10.6046839405812	9.4618671183127	5.1818543201889e-25	1.03449552628381e-21	LOC109058300	_	_	zona pellucida sperm-binding protein 3-like;
gene4059	9.90967976651764	11.553688202244	7.62800756051141e-25	1.45362085894037e-21	LOC109058976	_	molecular_function:phosphotransferase activity, alcohol group as acceptor(GO:0016773);biological_process:phosphorylation(GO:0016310);molecular_function:uridine kinase activity(GO:0004849);molecular_function:ATP binding(GO:0005524);molecular_function:signal transducer activity(GO:0004871);;molecular_function:G-protein beta/gamma-subunit complex binding(GO:0031683);molecular_function:GTPase activit…	zona pellucida sperm-binding protein 3-like;
gene27987	10.0234836777466	10.6710226046017	9.43905192983342e-25	1.72053397002755e-21	LOC109113384	_	molecular_function:phosphotransferase activity, alcohol group as acceptor(GO:0016773);biological_process:phosphorylation(GO:0016310);molecular_function:uridine kinase activity(GO:0004849);molecular_function:ATP binding(GO:0005524);molecular_function:signal transducer activity(GO:0004871);;molecular_function:G-protein beta/gamma-subunit complex binding(GO:0031683);molecular_function:GTPase activit…	zona pellucida sperm-binding protein 3-like;
gene63411	9.89764740379992	11.3198965355623	1.07396826972968e-24	1.83000770333397e-21	LOC109083736	_	molecular_function:peptidase inhibitor activity(GO:0030414)	cystatin-like;
gene36259	-9.80048415150689	11.7483779387266	1.10883132189693e-24	1.83000770333397e-21	LOC109053611	K03905	_	fibrinogen gamma chain-like;
gene41136	-10.1091422970826	9.89590740574607	1.13491556833039e-24	1.83000770333397e-21	LOC109059043	_	_	antihemorrhagic factor cHLP-B-like;
gene50427	9.85225501896582	11.2745658956247	1.46980321547946e-24	2.2822233335467e-21	LOC109069321	_	_	zona pellucida sperm-binding protein 3-like;
gene36141	10.0439884509574	10.3014678312287	1.55592387502576e-24	2.32966259059214e-21	LOC109053448	_	molecular_function:phosphotransferase activity, alcohol group as acceptor(GO:0016773);biological_process:phosphorylation(GO:0016310);molecular_function:uridine kinase activity(GO:0004849);molecular_function:ATP binding(GO:0005524);molecular_function:signal transducer activity(GO:0004871);;molecular_function:G-protein beta/gamma-subunit complex binding(GO:0031683);molecular_function:GTPase activit…	uncharacterized LOC109053448;
gene58841	-11.3849677901645	8.09364906400364	1.65994893991993e-24	2.39971377093804e-21	LOC109078625	_	_	cerebellin-2-like;
gene35251	10.2355363635645	9.67002776986359	1.80609245567264e-24	2.52395400372065e-21	LOC109052472	_	_	zona pellucida sperm-binding protein 3-like;
gene64923	9.8216455093168	10.9818333796086	2.05390551082417e-24	2.77593004355906e-21	LOC109085383	_	molecular_function:phosphotransferase activity, alcohol group as acceptor(GO:0016773);biological_process:phosphorylation(GO:0016310);molecular_function:uridine kinase activity(GO:0004849);molecular_function:ATP binding(GO:0005524);molecular_function:signal transducer activity(GO:0004871);;molecular_function:G-protein beta/gamma-subunit complex binding(GO:0031683);molecular_function:GTPase activit…	putative uncharacterized protein YHR219W;
gene45169	10.1051583346378	9.95069161500014	2.11882838932091e-24	2.77593004355906e-21	LOC109063494	_	molecular_function:phosphotransferase activity, alcohol group as acceptor(GO:0016773);biological_process:phosphorylation(GO:0016310);molecular_function:uridine kinase activity(GO:0004849);molecular_function:ATP binding(GO:0005524);molecular_function:signal transducer activity(GO:0004871);;molecular_function:G-protein beta/gamma-subunit complex binding(GO:0031683);molecular_function:GTPase activit…	zona pellucida sperm-binding protein 3-like;
gene55967	-9.81243080802767	10.424405946459	2.72934289001763e-24	3.36236253970634e-21	LOC109075455	K18977	_	hemopexin-like;
gene56356	10.691243974167	8.97552305523509	2.75476181762183e-24	3.36236253970634e-21	LOC109075877	_	_	zona pellucida sperm-binding protein 4-like;
gene54640	10.0645047629416	9.91010644460383	2.8070482036476e-24	3.36236253970634e-21	LOC109073965	_	_	galactose-specific lectin nattectin-like;
gene51548	9.73553489269371	11.0328802244358	3.48479695574268e-24	4.05823965479323e-21	LOC109070555	_	molecular_function:phosphotransferase activity, alcohol group as acceptor(GO:0016773);biological_process:phosphorylation(GO:0016310);molecular_function:uridine kinase activity(GO:0004849);molecular_function:ATP binding(GO:0005524);molecular_function:signal transducer activity(GO:0004871);;molecular_function:G-protein beta/gamma-subunit complex binding(GO:0031683);molecular_function:GTPase activit…	cell wall protein AWA1-like;
gene42671	9.87066251957663	10.0359621623018	4.42426014396496e-24	5.01304546690775e-21	LOC109060742	_	_	uncharacterized LOC109060742;
gene28367	9.94685257182585	9.90715229400548	4.54761701311392e-24	5.01721830678389e-21	LOC109044961	_	_	uncharacterized LOC109044961;
gene50870	9.54933356388244	12.258992637714	5.673186761952e-24	6.00950274173354e-21	LOC109069805	K07374	cellular_component:microtubule(GO:0005874);biological_process:protein polymerization(GO:0051258);;biological_process:microtubule-based process(GO:0007017);molecular_function:GTPase activity(GO:0003924);molecular_function:structural constituent of cytoskeleton(GO:0005200);cellular_component:cytoplasm(GO:0005737);molecular_function:GTP binding(GO:0005525)	tubulin alpha-8 chain-like%2C transcript variant X2;tubulin alpha-8 chain-like%2C transcript variant X3;tubulin alpha-8 chain-like%2C transcript variant X1;
gene27138	-9.54824279933517	11.9372568654863	5.8284660394248e-24	6.00950274173354e-21	LOC109112540	K04525	_	alpha-1-antitrypsin homolog;
gene43501	9.53906628657212	12.1644581077119	5.87705401228593e-24	6.00950274173354e-21	LOC109061671	_	molecular_function:phosphotransferase activity, alcohol group as acceptor(GO:0016773);biological_process:phosphorylation(GO:0016310);molecular_function:uridine kinase activity(GO:0004849);molecular_function:ATP binding(GO:0005524);molecular_function:signal transducer activity(GO:0004871);;molecular_function:G-protein beta/gamma-subunit complex binding(GO:0031683);molecular_function:GTPase activit…	hornerin-like;
gene27853	10.22436535084	9.08228588283233	7.17844048149281e-24	7.1654509225263e-21	LOC109113294	_	_	zona pellucida sperm-binding protein 4-like;
gene4072	11.0227228653936	8.34196096286139	7.93801994932462e-24	7.56756066447495e-21	LOC109054994	_	_	zona pellucida sperm-binding protein 3-like;
gene55475	9.69085448139958	10.5306302603378	8.0186170089261e-24	7.56756066447495e-21	LOC109074914	_	molecular_function:phosphotransferase activity, alcohol group as acceptor(GO:0016773);biological_process:phosphorylation(GO:0016310);molecular_function:uridine kinase activity(GO:0004849);molecular_function:ATP binding(GO:0005524);molecular_function:signal transducer activity(GO:0004871);;molecular_function:G-protein beta/gamma-subunit complex binding(GO:0031683);molecular_function:GTPase activit…	uncharacterized LOC109074914;
gene9081	10.3476915600964	8.94728496154548	8.12279911032757e-24	7.56756066447495e-21	LOC109092522	_	_	galactose-specific lectin nattectin-like;
gene13365	14.959769873171	7.8541297252505	8.9598569321177e-24	8.16593569613267e-21	LOC109097320	_	molecular_function:phosphotransferase activity, alcohol group as acceptor(GO:0016773);biological_process:phosphorylation(GO:0016310);molecular_function:uridine kinase activity(GO:0004849);molecular_function:ATP binding(GO:0005524);molecular_function:signal transducer activity(GO:0004871);;molecular_function:G-protein beta/gamma-subunit complex binding(GO:0031683);molecular_function:GTPase activit…	zona pellucida sperm-binding protein 4-like;
gene46745	-11.1343303754278	7.84280733439303	9.35949034353696e-24	8.34866538643497e-21	LOC109065247	_	_	protein AMBP-like;
gene4075	10.0694495305796	9.14650953038069	9.7040550132426e-24	8.47568338281631e-21	LOC109055002	_	molecular_function:phosphotransferase activity, alcohol group as acceptor(GO:0016773);biological_process:phosphorylation(GO:0016310);molecular_function:uridine kinase activity(GO:0004849);molecular_function:ATP binding(GO:0005524);molecular_function:signal transducer activity(GO:0004871);;molecular_function:G-protein beta/gamma-subunit complex binding(GO:0031683);molecular_function:GTPase activit…	zona pellucida sperm-binding protein 3-like;
gene58845	-9.5034894338527	11.0898803671048	1.11291944206106e-23	9.52204789570777e-21	LOC109078635	K03903	_	fibrinogen alpha chain-like;
gene27668	9.57732677514301	10.5864930512422	1.20486601956653e-23	1.01025606008615e-20	LOC109113108	_	molecular_function:phosphotransferase activity, alcohol group as acceptor(GO:0016773);biological_process:phosphorylation(GO:0016310);molecular_function:uridine kinase activity(GO:0004849);molecular_function:ATP binding(GO:0005524);molecular_function:signal transducer activity(GO:0004871);;molecular_function:G-protein beta/gamma-subunit complex binding(GO:0031683);molecular_function:GTPase activit…	zona pellucida sperm-binding protein 2-like;
gene46603	-10.137394045169	8.57977046310435	1.56726873908221e-23	1.28835636504476e-20	LOC109065107	_	_	alpha-2-HS-glycoprotein-like;
gene44580	-10.1071637373741	8.54954267690155	1.93214704609832e-23	1.5577563992428e-20	LOC109062859	_	_	insulin-like growth factor-binding protein 1;
gene45092	10.5020547019269	8.38390738039395	2.07613650940459e-23	1.642263151326e-20	LOC109063388	_	_	galactose-specific lectin nattectin-like;
gene27145	-9.33643692975273	11.5884198540013	2.66495775595284e-23	2.06899424001049e-20	LOC109112546	K04525	_	alpha-1-antitrypsin homolog;
gene14434	9.41906580799923	10.8420744979059	2.93600797879368e-23	2.23672317804683e-20	LOC109098486	_	_	early nodulin-75-like;
gene66622	-10.9661556955728	7.67447539481922	2.9877038920576e-23	2.23672317804683e-20	LOC109087246	K01084	molecular_function:phosphotransferase activity, alcohol group as acceptor(GO:0016773);biological_process:phosphorylation(GO:0016310);molecular_function:uridine kinase activity(GO:0004849);molecular_function:ATP binding(GO:0005524);molecular_function:signal transducer activity(GO:0004871);;molecular_function:G-protein beta/gamma-subunit complex binding(GO:0031683);molecular_function:GTPase activit…	glucose-6-phosphatase-like;
gene37747	-10.0906367255134	8.31554333005684	3.24403566101174e-23	2.3860166851273e-20	LOC109055285	_	_	hepcidin-2-like;
gene50254	9.61305105708816	9.68006845108015	3.40667420302756e-23	2.46243809116771e-20	LOC109069084	_	_	zona pellucida sperm-binding protein 4-like;
gene41780	10.1253722302667	8.7255104078882	3.77479080622534e-23	2.6784354571768e-20	LOC109059755	_	molecular_function:phosphotransferase activity, alcohol group as acceptor(GO:0016773);biological_process:phosphorylation(GO:0016310);molecular_function:uridine kinase activity(GO:0004849);molecular_function:ATP binding(GO:0005524);molecular_function:signal transducer activity(GO:0004871);;molecular_function:G-protein beta/gamma-subunit complex binding(GO:0031683);molecular_function:GTPase activit…	vitelline membrane outer layer protein 1-like;
gene37972	-9.24595374664749	12.0433972431706	3.83327276573342e-23	2.6784354571768e-20	LOC109055542	_	molecular_function:phosphotransferase activity, alcohol group as acceptor(GO:0016773);biological_process:phosphorylation(GO:0016310);molecular_function:uridine kinase activity(GO:0004849);molecular_function:ATP binding(GO:0005524);molecular_function:signal transducer activity(GO:0004871);;molecular_function:G-protein beta/gamma-subunit complex binding(GO:0031683);molecular_function:GTPase activit…	apolipoprotein A-I-2-like;
gene55820	9.77064378705178	9.20608946836925	4.48407250407302e-23	3.08180746984848e-20	LOC109075293	K03910	_	ovostatin homolog;
gene56558	9.63967208218574	9.36177774235221	4.62267257375194e-23	3.12582137067704e-20	LOC109076104	_	molecular_function:phosphotransferase activity, alcohol group as acceptor(GO:0016773);biological_process:phosphorylation(GO:0016310);molecular_function:uridine kinase activity(GO:0004849);molecular_function:ATP binding(GO:0005524);molecular_function:signal transducer activity(GO:0004871);;molecular_function:G-protein beta/gamma-subunit complex binding(GO:0031683);molecular_function:GTPase activit…	sperm acrosome membrane-associated protein 4-like;
gene30673	-9.40787842012647	9.66591551496982	5.67342501808343e-23	3.77543921362111e-20	serpinc1	K03911	_	serpin family C member 1%2C transcript variant X1;serpin family C member 1%2C transcript variant X2;
gene7833	14.673504609372	7.56887873156211	6.46243519893192e-23	4.23329895750034e-20	LOC109091036	_	_	ovostatin homolog;
gene40588	-9.16430431099885	11.7030661288438	7.38646017666966e-23	4.76415317610306e-20	apoc1	_	_	apolipoprotein C1;
gene35249	11.4144109658152	7.80060128761541	7.79033255545393e-23	4.94851366749773e-20	LOC109052486	_	_	zona pellucida sperm-binding protein 3-like;
gene39949	-14.2883567840916	7.17503085630609	8.48211071407431e-23	5.30752253099778e-20	LOC109057788	_	_	apolipoprotein A-I-like;
gene19457	9.74891885566138	8.82678141011154	8.87177190981281e-23	5.46765552331625e-20	LOC109103877	_	molecular_function:phosphotransferase activity, alcohol group as acceptor(GO:0016773);biological_process:phosphorylation(GO:0016310);molecular_function:uridine kinase activity(GO:0004849);molecular_function:ATP binding(GO:0005524);molecular_function:signal transducer activity(GO:0004871);;molecular_function:G-protein beta/gamma-subunit complex binding(GO:0031683);molecular_function:GTPase activit…	zona pellucida sperm-binding protein 3-like;
gene8770	9.85815857103797	8.71699644789252	8.99886058364711e-23	5.46765552331625e-20	LOC109092268	K14379	_	tartrate-resistant acid phosphatase type 5-like;
gene30914	-10.5122489632986	7.77148302244751	9.17382231984589e-23	5.49433324196027e-20	LOC109047849	_	_	cystatin-like protein;
gene3098	-10.5093107805296	7.76854275931407	9.34914605744603e-23	5.52047322975165e-20	LOC109049421	K17256	_	insulin-like growth factor-binding protein complex acid labile subunit;
gene28407	-9.58324897063896	8.7911278022401	1.11476113604062e-22	6.49100637046764e-20	LOC109113661	K01315	_	plasminogen-like;
gene49572	10.1843966587685	8.06727761349951	1.85738070183705e-22	1.06669628142214e-19	LOC109068364	_	_	WAP four-disulfide core domain protein 3-like%2C transcript variant X1;WAP four-disulfide core domain protein 3-like%2C transcript variant X2;WAP four-disulfide core domain protein 3-like%2C transcript variant X3;
gene2786	9.21889774206921	9.93471995363912	2.09421513115314e-22	1.18645777241168e-19	LOC109047067	K07374	cellular_component:microtubule(GO:0005874);biological_process:protein polymerization(GO:0051258);;biological_process:microtubule-based process(GO:0007017);molecular_function:GTPase activity(GO:0003924);molecular_function:structural constituent of cytoskeleton(GO:0005200);cellular_component:cytoplasm(GO:0005737);molecular_function:GTP binding(GO:0005525)	tubulin alpha-8 chain-like;
gene21468	11.2506093865161	7.63743363111802	2.41174416456676e-22	1.34813283140396e-19	LOC109106532	_	_	carbonic anhydrase 4-like;
gene1331	-8.96227604874992	12.3512847133567	2.50761512421089e-22	1.38327969036076e-19	LOC109097171	K15103	biological_process:mitochondrial transport(GO:0006839);biological_process:response to chemical(GO:0042221);cellular_component:integral component of membrane(GO:0016021);cellular_component:mitochondrial membrane(GO:0031966)	mitochondrial uncoupling protein 2-like;
gene56389	9.58261727740156	8.85080781469519	2.86055171552006e-22	1.55747753404497e-19	LOC109075910	_	_	histone H2B.1%2C sperm-like;
gene14228	9.57171511089993	8.65010322962587	3.01348330022557e-22	1.61970863946996e-19	LOC109098160	K11277	molecular_function:phosphotransferase activity, alcohol group as acceptor(GO:0016773);biological_process:phosphorylation(GO:0016310);molecular_function:uridine kinase activity(GO:0004849);molecular_function:ATP binding(GO:0005524);molecular_function:signal transducer activity(GO:0004871);;molecular_function:G-protein beta/gamma-subunit complex binding(GO:0031683);molecular_function:GTPase activit…	nucleoplasmin-like;
gene2434	9.23211971130899	9.57813222867231	3.38261194174898e-22	1.75423554938846e-19	LOC109112529	_	_	zona pellucida sperm-binding protein 3-like;
gene68431	10.4784877202139	7.79954179031433	3.39542473187224e-22	1.75423554938846e-19	LOC109089205	_	molecular_function:phosphotransferase activity, alcohol group as acceptor(GO:0016773);biological_process:phosphorylation(GO:0016310);molecular_function:uridine kinase activity(GO:0004849);molecular_function:ATP binding(GO:0005524);molecular_function:signal transducer activity(GO:0004871);;molecular_function:G-protein beta/gamma-subunit complex binding(GO:0031683);molecular_function:GTPase activit…	pentraxin fusion protein-like;
gene10517	9.80563967516409	8.40672216675443	3.42786143499507e-22	1.75423554938846e-19	LOC109093785	_	molecular_function:phosphotransferase activity, alcohol group as acceptor(GO:0016773);biological_process:phosphorylation(GO:0016310);molecular_function:uridine kinase activity(GO:0004849);molecular_function:ATP binding(GO:0005524);molecular_function:signal transducer activity(GO:0004871);;molecular_function:G-protein beta/gamma-subunit complex binding(GO:0031683);molecular_function:GTPase activit…	uncharacterized LOC109093785;
gene13628	-11.1668629278208	6.97244663365537	3.43114481084472e-22	1.75423554938846e-19	LOC109097726	_	_	inter-alpha-trypsin inhibitor-like;
gene41778	-9.74561897958717	7.97050898457424	3.50892471052966e-22	1.77238746462946e-19	LOC109059750	_	_	vitelline membrane outer layer protein 1-like%2C transcript variant X1;vitelline membrane outer layer protein 1-like%2C transcript variant X2;
gene27852	9.65885344927021	8.51829626211891	3.55771373508472e-22	1.77563798368681e-19	LOC109113295	_	molecular_function:phosphotransferase activity, alcohol group as acceptor(GO:0016773);biological_process:phosphorylation(GO:0016310);molecular_function:uridine kinase activity(GO:0004849);molecular_function:ATP binding(GO:0005524);molecular_function:signal transducer activity(GO:0004871);;molecular_function:G-protein beta/gamma-subunit complex binding(GO:0031683);molecular_function:GTPase activit…	zona pellucida sperm-binding protein 4-like;
gene2330	8.96293291350921	11.2149570276701	3.98014322636029e-22	1.96310028966975e-19	LOC109107738	_	molecular_function:phosphotransferase activity, alcohol group as acceptor(GO:0016773);biological_process:phosphorylation(GO:0016310);molecular_function:uridine kinase activity(GO:0004849);molecular_function:ATP binding(GO:0005524);molecular_function:signal transducer activity(GO:0004871);;molecular_function:G-protein beta/gamma-subunit complex binding(GO:0031683);molecular_function:GTPase activit…	zona pellucida sperm-binding protein 3-like;
gene53762	-11.1376662280664	6.94319297651989	4.18588208472368e-22	2.0405688432553e-19	LOC109073017	K05237	_	somatostatin-1A;
gene65018	9.18646721446429	9.53260168271296	4.63469741857559e-22	2.23339143191222e-19	LOC109085488	_	_	antigen LPMC-61-like;
gene23341	9.14890455673749	9.72814950491909	4.70702138841412e-22	2.24246778054402e-19	LOC109108465	_	_	zona pellucida sperm-binding protein 4-like;
gene62950	-10.2553748418327	7.51441143973271	5.39624138858105e-22	2.5228872109532e-19	LOC109083234	K06251	_	vitronectin-like;
gene55534	-9.13632547468402	9.07477852630815	5.52483873049832e-22	2.5228872109532e-19	LOC109074973	_	molecular_function:nucleic acid binding(GO:0003676);molecular_function:nucleotide binding(GO:0000166)	inter-alpha-trypsin inhibitor heavy chain H3-like;
gene35235	9.12546835972538	9.70477550096391	5.53448215384898e-22	2.5228872109532e-19	LOC109052478	_	_	uncharacterized LOC109052478;
gene29141	-9.22600642631066	8.7526923484092	5.53634251044019e-22	2.5228872109532e-19	LOC109045681	_	_	vitelline membrane outer layer protein 1 homolog;
gene32935	-10.2471680218571	7.50619776475705	5.70127432002379e-22	2.55795025479349e-19	LOC109049801	K09640	_	hyaluronan-binding protein 2-like;
gene41761	-10.0599117792509	7.71692974548577	5.7671490754278e-22	2.55795025479349e-19	LOC109059742	_	_	perforin-1-like;
gene39014	11.1216552153149	7.50903031846111	5.85134158327976e-22	2.55795025479349e-19	LOC109056742	_	_	uncharacterized LOC109056742;
gene35252	9.91483934561746	8.20124822763412	5.85734244013392e-22	2.55795025479349e-19	LOC109052488	_	_	zona pellucida sperm-binding protein 3-like;
gene13479	8.86542401706716	11.6087597672595	6.05684052703206e-22	2.61780394077621e-19	LOC109097404	K06627	_	cyclin-A1%2C transcript variant X2;cyclin-A1%2C transcript variant X1;
gene29612	-10.2186705601663	7.47767622222916	6.93939565444652e-22	2.96864513690833e-19	LOC109046060	K03996	_	complement component C7-like;
gene3522	9.19000903606041	9.0376578430096	1.17648900349552e-21	4.98213383662081e-19	LOC109046529	_	_	pregnancy zone protein-like;
gene20556	-9.22519194524962	8.54750121297312	1.19795399861626e-21	5.02230234379883e-19	LOC109104962	K09821	molecular_function:phosphotransferase activity, alcohol group as acceptor(GO:0016773);biological_process:phosphorylation(GO:0016310);molecular_function:uridine kinase activity(GO:0004849);molecular_function:ATP binding(GO:0005524);molecular_function:signal transducer activity(GO:0004871);;molecular_function:G-protein beta/gamma-subunit complex binding(GO:0031683);molecular_function:GTPase activit…	angiotensinogen-like;
gene20110	-9.21120120851206	8.6393279847802	1.21055934540873e-21	5.02489999969461e-19	LOC109104655	K13826	biological_process:oxygen transport(GO:0015671);molecular_function:oxygen transporter activity(GO:0005344);cellular_component:hemoglobin complex(GO:0005833);molecular_function:iron ion binding(GO:0005506);molecular_function:heme binding(GO:0020037);molecular_function:oxygen binding(GO:0019825)	hemoglobin subunit alpha-like%2C transcript variant X2;hemoglobin subunit alpha-like%2C transcript variant X1;
gene27849	10.2918361674894	7.61368445056983	1.22955808295368e-21	5.0537248107598e-19	LOC109113819	_	molecular_function:phosphotransferase activity, alcohol group as acceptor(GO:0016773);biological_process:phosphorylation(GO:0016310);molecular_function:uridine kinase activity(GO:0004849);molecular_function:ATP binding(GO:0005524);molecular_function:signal transducer activity(GO:0004871);;molecular_function:G-protein beta/gamma-subunit complex binding(GO:0031683);molecular_function:GTPase activit…	zona pellucida sperm-binding protein 4-like;
gene38289	-13.8960618931803	6.78182824599893	1.26516867264327e-21	5.14960499338799e-19	LOC109055886	_	_	saxitoxin and tetrodotoxin-binding protein 2-like%2C transcript variant X2;saxitoxin and tetrodotoxin-binding protein 2-like%2C transcript variant X1;saxitoxin and tetrodotoxin-binding protein 2-like%2C transcript variant X3;
gene49921	-9.01433081948742	8.95293718048526	1.28199913443578e-21	5.1679357415467e-19	LOC109068760	K04001	_	plasma protease C1 inhibitor-like;
gene52255	8.89967884015655	9.85618764111684	1.45893961766532e-21	5.82519852676199e-19	LOC109071344	_	molecular_function:phosphotransferase activity, alcohol group as acceptor(GO:0016773);biological_process:phosphorylation(GO:0016310);molecular_function:uridine kinase activity(GO:0004849);molecular_function:ATP binding(GO:0005524);molecular_function:signal transducer activity(GO:0004871);;molecular_function:G-protein beta/gamma-subunit complex binding(GO:0031683);molecular_function:GTPase activit…	proline-rich extensin-like protein EPR1;
gene31854	9.75750883306793	8.04450481404085	1.73010370109177e-21	6.84272335514823e-19	LOC109048683	_	_	zona pellucida sperm-binding protein 3-like;
gene139	9.56144789118619	8.1634041641699	1.84359956276196e-21	7.22346430553572e-19	LOC109059946	_	molecular_function:phosphotransferase activity, alcohol group as acceptor(GO:0016773);biological_process:phosphorylation(GO:0016310);molecular_function:uridine kinase activity(GO:0004849);molecular_function:ATP binding(GO:0005524)	early nodulin-75-like;
gene35247	14.1592655933326	7.05703349414777	2.23446226554112e-21	8.67385148338389e-19	LOC109052484	_	_	zona pellucida sperm-binding protein 3-like;
gene65501	14.1525231729841	7.05032825618312	2.33632089990067e-21	8.98604746857208e-19	LOC109086019	_	_	uncharacterized LOC109086019;
gene60609	-13.7884080184929	6.67388203549375	2.65840142549556e-21	1.00985523013675e-18	LOC109080593	K03927	biological_process:metabolic process(GO:0008152)	pyrethroid hydrolase Ces2e-like;
gene45330	-10.8685636909134	6.6735123216459	2.67374130677367e-21	1.00985523013675e-18	LOC109063686	K03927	biological_process:metabolic process(GO:0008152)	cocaine esterase-like;
gene5891	-9.136729345731	8.22091838910345	2.70850439750464e-21	1.01385123536593e-18	LOC109082100	K14736	_	serotransferrin-1-like;
gene28806	9.35278093534867	8.21332916571979	2.93845021222598e-21	1.09019103272002e-18	LOC109045557	_	molecular_function:phosphotransferase activity, alcohol group as acceptor(GO:0016773);biological_process:phosphorylation(GO:0016310);molecular_function:uridine kinase activity(GO:0004849);molecular_function:ATP binding(GO:0005524);molecular_function:signal transducer activity(GO:0004871);;molecular_function:G-protein beta/gamma-subunit complex binding(GO:0031683);molecular_function:GTPase activit…	circumsporozoite protein-like;
gene27202	8.66864881285019	10.280521754428	4.3090494918831e-21	1.58467184997989e-18	zar1	K18762	_	zygote arrest 1;
gene34603	8.77238657875906	9.48948102280231	4.56016763580843e-21	1.66243885185768e-18	LOC109051763	_	_	uncharacterized LOC109051763;
gene42822	8.95012297182101	8.67432714727955	5.38321263914937e-21	1.9455672989974e-18	LOC109060860	K06087	_	claudin-like protein ZF-A89;
gene58542	8.59364648515237	10.4022373868104	5.8574604684179e-21	2.09887327075173e-18	LOC109078284	_	_	uncharacterized LOC109078284%2C transcript variant X1;uncharacterized LOC109078284%2C transcript variant X2;
gene23899	-9.16062724792706	7.95934794454552	7.30998884762122e-21	2.59715230887858e-18	miox	K00469	cellular_component:cytoplasm(GO:0005737);molecular_function:ferric iron binding(GO:0008199);biological_process:inositol catabolic process(GO:0019310);molecular_function:inositol oxygenase activity(GO:0050113);biological_process:oxidation-reduction process(GO:0055114)	myo-inositol oxygenase;
gene40598	-9.28657605494826	7.51144391753119	8.30019318379328e-21	2.92417898350714e-18	LOC109058458	_	_	apolipoprotein C-II-like%2C transcript variant X2;apolipoprotein C-II-like%2C transcript variant X1;
gene20116	-9.21947656636072	7.66197001149327	8.8134935853293e-21	3.07914087559455e-18	LOC109104657	K13826	biological_process:oxygen transport(GO:0015671);molecular_function:oxygen transporter activity(GO:0005344);cellular_component:hemoglobin complex(GO:0005833);molecular_function:iron ion binding(GO:0005506);molecular_function:heme binding(GO:0020037);molecular_function:oxygen binding(GO:0019825)	hemoglobin subunit alpha;
gene48300	-9.65888148544323	7.31567052844241	9.14351676773296e-21	3.14399528605789e-18	LOC109066974	K11182	molecular_function:phosphotransferase activity, alcohol group as acceptor(GO:0016773);biological_process:phosphorylation(GO:0016310);molecular_function:uridine kinase activity(GO:0004849);molecular_function:ATP binding(GO:0005524);molecular_function:signal transducer activity(GO:0004871);;molecular_function:G-protein beta/gamma-subunit complex binding(GO:0031683);molecular_function:GTPase activit…	amiloride-sensitive amine oxidase [copper-containing]-like;
gene64690	-9.27243821172301	7.49730544286099	9.14911327399729e-21	3.14399528605789e-18	LOC109085129	K06721	_	asialoglycoprotein receptor 1-like;
gene67561	-8.66621203050883	8.92530690721898	9.47621439788001e-21	3.2189230389096e-18	LOC109088265	_	biological_process:anatomical structure morphogenesis(GO:0009653);molecular_function:extracellular matrix binding(GO:0050840);molecular_function:identical protein binding(GO:0042802)	basement membrane-specific heparan sulfate proteoglycan core protein-like%2C transcript variant X2;basement membrane-specific heparan sulfate proteoglycan core protein-like%2C transcript variant X1;
gene24426	9.50997953156334	7.79803633087563	9.52071502778339e-21	3.2189230389096e-18	LOC109109599	_	_	WAP four-disulfide core domain protein 18-like;
gene40577	-8.70431870812998	8.90477837531622	1.090898517482e-20	3.63367980863907e-18	LOC109058394	_	_	apolipoprotein C-I-like;
gene318	8.59066385774886	9.60236238931988	1.09208008751198e-20	3.63367980863907e-18	LOC109083323	K11251	_	histone H2A%2C sperm-like;
gene54255	-9.12721458741996	7.75880621098345	1.2032446226548e-20	3.97203366615591e-18	LOC109073557	_	_	haptoglobin-like%2C transcript variant X2;haptoglobin-like%2C transcript variant X1;
gene7332	8.88969452989183	8.4781686710583	1.22056414053244e-20	3.99772898653765e-18	LOC109090657	K14443	_	maternal B9.15 protein-like%2C transcript variant X1;maternal B9.15 protein-like%2C transcript variant X2;
gene37674	-8.63412236193993	9.10632380271751	1.24908617223673e-20	4.05943323138392e-18	LOC109055202	K01313	_	prothrombin-like;
gene34686	-8.67870507872465	8.68773085325269	1.29799278410999e-20	4.18592688315595e-18	LOC109051863	_	_	hemopexin-like;
gene680	-9.2101390716917	7.43500359199732	1.40628597753072e-20	4.50054452839678e-18	LOC109092469	K13576	_	sodium-coupled neutral amino acid transporter 3-like%2C transcript variant X2;sodium-coupled neutral amino acid transporter 3-like%2C transcript variant X1;
gene13785	8.86301560871963	8.45160187274293	1.46512030727313e-20	4.65331089106958e-18	LOC109097837	_	_	zona pellucida sperm-binding protein 3-like%2C transcript variant X4;zona pellucida sperm-binding protein 3-like%2C transcript variant X3;zona pellucida sperm-binding protein 3-like%2C transcript variant X1;zona pellucida sperm-binding protein 3-like%2C transcript variant X2;
gene37957	8.6007350004134	9.44329294275705	1.48451871764269e-20	4.67947088108662e-18	LOC109055520	_	molecular_function:phosphotransferase activity, alcohol group as acceptor(GO:0016773);biological_process:phosphorylation(GO:0016310);molecular_function:uridine kinase activity(GO:0004849);molecular_function:ATP binding(GO:0005524);molecular_function:signal transducer activity(GO:0004871);;molecular_function:G-protein beta/gamma-subunit complex binding(GO:0031683);molecular_function:GTPase activit…	proline-rich extensin-like protein EPR1;
gene42798	8.99498459036761	8.26527578671185	1.64367429773809e-20	5.14249263122175e-18	LOC109060872	_	_	low choriolytic enzyme-like;
gene34610	-9.15147966327499	7.37634175522992	2.10423626710584e-20	6.5346667601589e-18	LOC109051778	_	_	fetuin-B-like%2C transcript variant X1;fetuin-B-like%2C transcript variant X2;
gene40576	-8.50946562798532	9.2104232206778	2.28308649998103e-20	7.03794988420623e-18	LOC109058439	_	_	uncharacterized LOC109058439%2C transcript variant X1;uncharacterized LOC109058439%2C transcript variant X2;
gene820	-9.99929996806965	6.7062967536989	2.33159944232698e-20	7.1350346730012e-18	LOC109093434	_	_	microfibril-associated glycoprotein 4-like;
gene43743	-13.4615350986605	6.34598716070752	2.51716703365841e-20	7.63491235278092e-18	LOC109061958	K01346	biological_process:proteolysis(GO:0006508);molecular_function:serine-type endopeptidase activity(GO:0004252)	chymotrypsin-like elastase family member 2A;
gene4565	8.35463716379382	10.6957026410961	2.53137300123211e-20	7.63491235278092e-18	LOC109069598	_	molecular_function:phosphotransferase activity, alcohol group as acceptor(GO:0016773);biological_process:phosphorylation(GO:0016310);molecular_function:uridine kinase activity(GO:0004849);molecular_function:ATP binding(GO:0005524);molecular_function:signal transducer activity(GO:0004871);;molecular_function:G-protein beta/gamma-subunit complex binding(GO:0031683);molecular_function:GTPase activit…	hemagglutinin/amebocyte aggregation factor-like;
gene27889	9.84135838663179	7.1655907120832	2.72692610555431e-20	8.1659750035185e-18	LOC109045068	_	_	uncharacterized LOC109045068;
gene23348	9.44993328960113	7.33624138516632	2.92084951928364e-20	8.6846592373367e-18	LOC109108469	_	molecular_function:phosphotransferase activity, alcohol group as acceptor(GO:0016773);biological_process:phosphorylation(GO:0016310);molecular_function:uridine kinase activity(GO:0004849);molecular_function:ATP binding(GO:0005524);molecular_function:signal transducer activity(GO:0004871);;molecular_function:G-protein beta/gamma-subunit complex binding(GO:0031683);molecular_function:GTPase activit…	zona pellucida sperm-binding protein 4-like;
gene67938	-13.4377559983577	6.32212510691863	2.95307731544974e-20	8.71864882907852e-18	LOC109088671	_	_	uncharacterized LOC109088671%2C transcript variant X2;uncharacterized LOC109088671%2C transcript variant X1;
gene62281	8.28208484877592	11.2764121523327	3.07528367004182e-20	9.01595752327504e-18	LOC109082476	K03910	_	alpha-2-macroglobulin-like protein 1;
gene32752	9.3338608341724	7.62278857612154	3.19804113817437e-20	9.31074143589044e-18	LOC109050417	_	_	protein B4-like;
gene60526	10.5297144000345	6.92033143319904	3.43989798313499e-20	9.94581262378974e-18	LOC109080531	_	_	waprin-Phi1-like;
gene33570	9.80586836449448	7.13032098159819	3.47383596548932e-20	9.9751437682996e-18	LOC109050877	_	_	zona pellucida sperm-binding protein 3-like;
gene24823	10.5217189274102	6.91238912409493	3.630412733578e-20	1.03538383294234e-17	LOC109110458	_	molecular_function:phosphotransferase activity, alcohol group as acceptor(GO:0016773);biological_process:phosphorylation(GO:0016310);molecular_function:uridine kinase activity(GO:0004849);molecular_function:ATP binding(GO:0005524);molecular_function:signal transducer activity(GO:0004871);;molecular_function:G-protein beta/gamma-subunit complex binding(GO:0031683);molecular_function:GTPase activit…	DNA translocase FtsK-like;
gene66087	8.86982276245004	8.14068115102004	3.88989582750217e-20	1.10189184237974e-17	LOC109086649	_	_	zona pellucida sperm-binding protein 3-like;
gene66497	-10.4660499754692	6.26992934038806	4.25466789170915e-20	1.19713219256386e-17	LOC109087111	_	molecular_function:endonuclease activity(GO:0004519);molecular_function:RNA binding(GO:0003723);biological_process:multicellular organismal development(GO:0007275);biological_process:defense response to Gram-negative bacterium(GO:0050829);molecular_function:ribonuclease activity(GO:0004540);biological_process:defense response to Gram-positive bacterium(GO:0050830)	ribonuclease-like 3;
gene60386	-8.72945618649864	7.8140028681581	4.47975023202426e-20	1.25206032484924e-17	LOC109080372	_	_	leukocyte cell-derived chemotaxin-2-like%2C transcript variant X2;leukocyte cell-derived chemotaxin-2-like%2C transcript variant X1;
gene33979	-9.03836614264052	7.2632239835835	4.57873140507426e-20	1.25883565912208e-17	cpb1	K01291	biological_process:proteolysis(GO:0006508);molecular_function:metallocarboxypeptidase activity(GO:0004181);molecular_function:zinc ion binding(GO:0008270);biological_process:response to chemical(GO:0042221)	carboxypeptidase B1;
gene35196	-8.97919799472528	7.42174252718046	4.61401729511245e-20	1.25883565912208e-17	LOC109052426	K01335	molecular_function:phosphotransferase activity, alcohol group as acceptor(GO:0016773);biological_process:phosphorylation(GO:0016310);molecular_function:uridine kinase activity(GO:0004849);molecular_function:ATP binding(GO:0005524);molecular_function:signal transducer activity(GO:0004871);;molecular_function:G-protein beta/gamma-subunit complex binding(GO:0031683);molecular_function:GTPase activit…	complement factor B-like%2C transcript variant X3;complement factor B-like%2C transcript variant X2;complement factor B-like%2C transcript variant X1;
gene25259	-8.70928264464044	7.91789964290778	4.61535585814718e-20	1.25883565912208e-17	tat	K00815	_	tyrosine aminotransferase;
gene60089	-8.57106420345129	8.35942726938415	4.62409816584298e-20	1.25883565912208e-17	LOC109080031	K00457	molecular_function:metal ion binding(GO:0046872);biological_process:tyrosine catabolic process(GO:0006572);molecular_function:4-hydroxyphenylpyruvate dioxygenase activity(GO:0003868);biological_process:L-phenylalanine catabolic process(GO:0006559);molecular_function:lactoylglutathione lyase activity(GO:0004462);biological_process:oxidation-reduction process(GO:0055114)	4-hydroxyphenylpyruvate dioxygenase-like;
gene47249	8.63466857124251	8.3602177019623	4.72501962907302e-20	1.27801111567263e-17	LOC109065807	K18710	_	oocyte-specific histone RNA stem-loop-binding protein 2-like;
gene14550	9.0837405279351	7.68788955669168	4.94472716616744e-20	1.32886372893848e-17	LOC109098566	_	molecular_function:phosphotransferase activity, alcohol group as acceptor(GO:0016773);biological_process:phosphorylation(GO:0016310);molecular_function:uridine kinase activity(GO:0004849);molecular_function:ATP binding(GO:0005524);molecular_function:signal transducer activity(GO:0004871);;molecular_function:G-protein beta/gamma-subunit complex binding(GO:0031683);molecular_function:GTPase activit…	uncharacterized LOC109098566%2C transcript variant X1;uncharacterized LOC109098566%2C transcript variant X2;
gene33790	8.75099176882409	8.18997801342724	5.06668198100283e-20	1.34630641591714e-17	LOC109050737	_	_	protein brambleberry-like;
gene44873	-9.59545999521384	6.85381737923829	5.07385778348696e-20	1.34630641591714e-17	LOC109063184	K04525	biological_process:regulation of proteolysis(GO:0030162);molecular_function:serine-type endopeptidase inhibitor activity(GO:0004867);biological_process:negative regulation of endopeptidase activity(GO:0010951)	alpha-1-antiproteinase 2-like%2C transcript variant X2;alpha-1-antiproteinase 2-like%2C transcript variant X1;
gene65059	10.4698273155329	6.86084950451044	5.17813919644113e-20	1.36533526837483e-17	LOC109085534	_	_	histone H2B.1%2C sperm-like;
gene61748	-8.38498887164516	9.08623525703532	5.37813360408601e-20	1.40920545761064e-17	LOC109081883	K01313	_	prothrombin-like;
gene38741	8.81081881250588	8.0819618449783	5.82871197977849e-20	1.51778211826232e-17	LOC109056404	_	molecular_function:calcium ion binding(GO:0005509)	protein S100-A1;
gene46311	-9.84173088307986	6.54842579522788	6.90675585897298e-20	1.78740020142952e-17	cela1	K01326	_	chymotrypsin like elastase family member 1%2C transcript variant X2;chymotrypsin like elastase family member 1%2C transcript variant X1;
gene24845	-13.3096917882692	6.1935921965559	7.1131911997697e-20	1.82953023226469e-17	LOC109109919	_	_	jeltraxin-like;
gene6320	-13.302395097989	6.18626765341805	7.46338445607986e-20	1.90789591424812e-17	LOC109085271	K04526	_	insulin-like%2C transcript variant X2;insulin-like%2C transcript variant X1;
gene64077	10.4054851967652	6.79696101680319	8.05945510309164e-20	2.04778542873948e-17	LOC109084465	_	molecular_function:sequence-specific DNA binding transcription factor activity(GO:0003700);molecular_function:sequence-specific DNA binding(GO:0043565);biological_process:regulation of transcription, DNA-templated(GO:0006355)	forkhead box protein N5-like;
gene38573	-8.49086109568715	8.11077705641675	8.50355737181335e-20	2.14760927262592e-17	LOC109056203	K13825	_	hemoglobin subunit beta-like;
gene5670	8.8540954800208	7.71702011958171	9.07217909499793e-20	2.27749722382451e-17	LOC109072237	K18710	_	uncharacterized LOC109072237;
gene1322	-9.30902277469411	6.96556333053981	1.01186324022353e-19	2.52508062399591e-17	LOC109097182	K15103	biological_process:mitochondrial transport(GO:0006839);biological_process:response to chemical(GO:0042221);cellular_component:integral component of membrane(GO:0016021);cellular_component:mitochondrial membrane(GO:0031966)	mitochondrial uncoupling protein 3-like;
gene53257	-13.2365411816775	6.12015655423781	1.17241192386958e-19	2.90841405303598e-17	LOC109072463	K01084	_	glucose-6-phosphatase-like;
gene47133	8.55624756921137	8.14628123297473	1.21089863461499e-19	2.98621849162346e-17	LOC109065699	K10402	_	kinesin-like protein KIF20A;
gene60385	-10.3085242609686	6.11190780370212	1.25418875226836e-19	3.07488942983032e-17	LOC109080374	_	_	leukocyte cell-derived chemotaxin-2-like;
gene21931	-8.82525910976274	7.26784325669665	1.32803095386794e-19	3.23699823895113e-17	LOC109106294	K00873	_	pyruvate kinase PKM-like%2C transcript variant X2;pyruvate kinase PKM-like%2C transcript variant X1;
gene10978	-9.43544047795982	6.69358831385581	1.52414862407362e-19	3.69354953269724e-17	LOC109094640	K00453	molecular_function:tryptophan 2,3-dioxygenase activity(GO:0004833);molecular_function:iron ion binding(GO:0005506);biological_process:tryptophan catabolic process to kynurenine(GO:0019441);biological_process:oxidation-reduction process(GO:0055114)	tryptophan 2%2C3-dioxygenase A-like;
gene38751	9.10236220374508	7.39260449232773	1.57051195145158e-19	3.78403120992277e-17	LOC109056403	_	_	protein S100-A1-like%2C transcript variant X3;protein S100-A1-like%2C transcript variant X1;protein S100-A1-like%2C transcript variant X2;
gene24769	-8.93032754682352	6.89869368463945	1.61375813281343e-19	3.8660111977183e-17	LOC109109878	_	molecular_function:carbohydrate binding(GO:0030246)	C-type lectin domain family 4 member E-like;
gene29327	-10.269470913517	6.07272409442203	1.63582059571556e-19	3.87503868357804e-17	LOC109045859	K06251	_	vitronectin-like;
gene24819	-8.03804223710619	10.9153486323875	1.63601242007755e-19	3.87503868357804e-17	LOC109109905	_	molecular_function:phosphotransferase activity, alcohol group as acceptor(GO:0016773);biological_process:phosphorylation(GO:0016310);molecular_function:uridine kinase activity(GO:0004849);molecular_function:ATP binding(GO:0005524);molecular_function:signal transducer activity(GO:0004871);;molecular_function:G-protein beta/gamma-subunit complex binding(GO:0031683);molecular_function:GTPase activit…	apolipoprotein A-I-2-like;
gene46407	-8.21925792755889	8.64200576362496	2.14621982577873e-19	5.03044432196649e-17	LOC109064890	K00830	_	serine--pyruvate aminotransferase%2C mitochondrial-like;
gene2435	8.54042369254865	7.98050196050664	2.1547594565818e-19	5.03044432196649e-17	LOC109108110	_	_	zona pellucida sperm-binding protein 3-like;
gene33241	8.53987795641243	7.97995926289498	2.15981294235753e-19	5.03044432196649e-17	LOC109050322	_	_	uncharacterized LOC109050322;
gene47634	-8.74459666494582	7.18720411586842	2.30985643839458e-19	5.35018902338422e-17	LOC109066218	K00432	_	glutathione peroxidase 3-like;
gene66621	-9.18683839428621	6.84328013384716	2.35143453115254e-19	5.41656820241972e-17	LOC109087249	K01084	molecular_function:phosphotransferase activity, alcohol group as acceptor(GO:0016773);biological_process:phosphorylation(GO:0016310);molecular_function:uridine kinase activity(GO:0004849);molecular_function:ATP binding(GO:0005524);molecular_function:signal transducer activity(GO:0004871);;molecular_function:G-protein beta/gamma-subunit complex binding(GO:0031683);molecular_function:GTPase activit…	glucose-6-phosphatase-like%2C transcript variant X1;glucose-6-phosphatase-like%2C transcript variant X2;
gene49	10.2399106356557	6.63264667048092	2.51304672454677e-19	5.75721152349173e-17	LOC109099665	_	_	afadin- and alpha-actinin-binding protein B-like;
gene44788	-8.13646105257525	8.7056278062293	2.80867515412132e-19	6.39950528050989e-17	LOC109063083	K01596	biological_process:gluconeogenesis(GO:0006094);molecular_function:GTP binding(GO:0005525);molecular_function:kinase activity(GO:0016301);biological_process:phosphorylation(GO:0016310);molecular_function:phosphoenolpyruvate carboxykinase (GTP) activity(GO:0004613);biological_process:response to glucose(GO:0009749)	phosphoenolpyruvate carboxykinase%2C cytosolic [GTP]-like;
gene51176	13.4311219791617	6.3340377554801	3.30056269137217e-19	7.47961028503171e-17	LOC109070142	_	molecular_function:phosphotransferase activity, alcohol group as acceptor(GO:0016773);biological_process:phosphorylation(GO:0016310);molecular_function:uridine kinase activity(GO:0004849);molecular_function:ATP binding(GO:0005524);molecular_function:signal transducer activity(GO:0004871);;molecular_function:G-protein beta/gamma-subunit complex binding(GO:0031683);molecular_function:GTPase activit…	uncharacterized LOC109070142;
gene29086	10.1809343361986	6.57415357392899	3.75456422073632e-19	8.46270701022309e-17	LOC109045423	_	_	high choriolytic enzyme 1-like%2C transcript variant X2;high choriolytic enzyme 1-like%2C transcript variant X1;
gene42609	8.99950897619485	6.88892961714129	6.43088758990032e-19	1.44175685197316e-16	LOC109060659	_	molecular_function:phosphotransferase activity, alcohol group as acceptor(GO:0016773);biological_process:phosphorylation(GO:0016310);molecular_function:uridine kinase activity(GO:0004849);molecular_function:ATP binding(GO:0005524);molecular_function:signal transducer activity(GO:0004871);;molecular_function:G-protein beta/gamma-subunit complex binding(GO:0031683);molecular_function:GTPase activit…	hyphally regulated cell wall protein 3-like;
gene49590	-12.9698567828992	5.85231708219013	7.30218147403365e-19	1.6283864687095e-16	LOC109068386	_	_	hepcidin-2-like%2C transcript variant X2;hepcidin-2-like%2C transcript variant X3;hepcidin-2-like%2C transcript variant X1;
gene59958	7.84199505931646	10.3262844304596	7.50370837165304e-19	1.66447338504329e-16	LOC109079877	K09191	molecular_function:zinc ion binding(GO:0008270);molecular_function:nucleic acid binding(GO:0003676);cellular_component:intracellular(GO:0005622)	P43 5S RNA-binding protein-like%2C transcript variant X4;P43 5S RNA-binding protein-like%2C transcript variant X2;P43 5S RNA-binding protein-like%2C transcript variant X3;P43 5S RNA-binding protein-like%2C transcript variant X1;
gene38908	8.86906601863021	7.16085759830664	7.77945183073393e-19	1.71355860428907e-16	LOC109056595	_	_	omwaprin-a-like;
gene6662	8.07769934467754	8.51017812302587	7.80673822677257e-19	1.71355860428907e-16	LOC109087968	K14443	molecular_function:phosphotransferase activity, alcohol group as acceptor(GO:0016773);biological_process:phosphorylation(GO:0016310);molecular_function:uridine kinase activity(GO:0004849);molecular_function:ATP binding(GO:0005524);molecular_function:signal transducer activity(GO:0004871);;molecular_function:G-protein beta/gamma-subunit complex binding(GO:0031683);molecular_function:GTPase activit…	maternal B9.15 protein-like%2C transcript variant X3;maternal B9.15 protein-like%2C transcript variant X2;maternal B9.15 protein-like%2C transcript variant X1;
gene28874	10.0615323884884	6.45578920423988	8.53375853239013e-19	1.8633817328746e-16	LOC109045302	_	_	zona pellucida sperm-binding protein 3-like;
gene34526	-7.77225504401032	11.4548060055155	8.58309566100545e-19	1.86444405436266e-16	LOC109051680	_	_	fatty acid-binding protein 10-A%2C liver basic;
gene48610	-9.18106810994434	6.438840458727	8.70818918459769e-19	1.88186661533543e-16	cpb2	K01300	_	carboxypeptidase B2%2C transcript variant X1;carboxypeptidase B2%2C transcript variant X2;
gene65202	10.040101732871	6.43455353365358	9.8407813508036e-19	2.11571752487739e-16	LOC109085650	_	_	sperm acrosome membrane-associated protein 4-like;
gene29973	-9.97735717430679	5.77953401500656	1.21218292614361e-18	2.59283454059411e-16	LOC109046911	K13990	_	formimidoyltransferase-cyclodeaminase-like;
gene47516	-8.2429055612166	7.32804743416381	1.26613919724995e-18	2.69449846220848e-16	LOC109066107	K01315	_	plasminogen-like%2C transcript variant X2;plasminogen-like%2C transcript variant X1;
gene9264	7.78352701029561	9.92267732775663	1.29982067990465e-18	2.75220617092538e-16	LOC109093023	_	_	uncharacterized LOC109093023;
gene44880	-8.43646824375848	7.06842607005672	1.38704940429201e-18	2.92214367967528e-16	LOC109063183	K04525	molecular_function:serine-type endopeptidase inhibitor activity(GO:0004867)	corticosteroid-binding globulin-like%2C transcript variant X1;corticosteroid-binding globulin-like%2C transcript variant X2;
gene23078	-9.39483063141821	6.10049812713238	1.47871135799527e-18	3.09967474862968e-16	LOC109107949	_	molecular_function:phosphotransferase activity, alcohol group as acceptor(GO:0016773);biological_process:phosphorylation(GO:0016310);molecular_function:uridine kinase activity(GO:0004849);molecular_function:ATP binding(GO:0005524);molecular_function:signal transducer activity(GO:0004871);;molecular_function:G-protein beta/gamma-subunit complex binding(GO:0031683);molecular_function:GTPase activit…	angiopoietin-related protein 3-like;
gene19194	8.0527627050166	8.12587601834177	1.58526673408447e-18	3.29582465690145e-16	LOC109103444	_	_	N-acetyllactosaminide beta-1%2C3-N-acetylglucosaminyltransferase 2-like;
gene48399	-8.0646820195169	7.6854362194609	1.58800825468489e-18	3.29582465690145e-16	serpind1	K03912	_	serpin family D member 1;
gene60527	8.85944743502047	6.75004271665119	1.67567434478804e-18	3.46063897689132e-16	LOC109080529	_	_	whey acidic protein-like;
gene30853	-8.1934003957587	7.27861585813791	1.78337411502704e-18	3.66500864698008e-16	LOC109047332	K03898	_	kininogen-1-like;
gene7832	13.1706827774635	6.07612208763889	1.94925932185632e-18	3.98637794192703e-16	LOC109091035	_	_	alpha-2-macroglobulin-like;
gene44629	-12.816440083727	5.6981461811044	2.09074865700636e-18	4.25497799496771e-16	LOC109062915	_	_	lipocalin-like%2C transcript variant X2;lipocalin-like%2C transcript variant X1;
gene39604	-7.88074200957673	8.35488282887886	2.22027696780615e-18	4.4967580482273e-16	LOC109057356	_	_	T-kininogen 2-like%2C transcript variant X2;T-kininogen 2-like%2C transcript variant X1;T-kininogen 2-like%2C transcript variant X3;T-kininogen 2-like%2C transcript variant X4;
gene21436	-8.12898364007101	7.33842435606639	2.48652265747506e-18	5.01145765448435e-16	LOC109105949	K01312	_	trypsin-2-like%2C transcript variant X3;trypsin-2-like%2C transcript variant X4;trypsin-2-like%2C transcript variant X2;trypsin-2-like%2C transcript variant X1;
gene40586	-9.31821762615241	6.02368085525285	2.4983175502987e-18	5.01145765448435e-16	LOC109058446	_	_	uncharacterized LOC109058446;
gene24528	8.25430914733891	7.52878096066213	2.66630148203031e-18	5.32295349203042e-16	LOC109109205	K18749	_	protein LSM14 homolog B-like;
gene26932	-9.85184349701079	5.65349919186186	2.84259362240633e-18	5.64800450359066e-16	LOC109111933	_	_	uncharacterized LOC109111933;
gene51009	-8.50030785040517	6.4684865769784	3.07109463892422e-18	6.07323451142732e-16	LOC109069955	K00016	_	L-lactate dehydrogenase B-B chain-like;
gene1047	9.14671554924562	6.4763650660244	3.19566712713061e-18	6.28991308158797e-16	LOC109098194	K06087	_	claudin-like protein ZF-A9;
gene49720	-12.7514803723989	5.63284575867932	3.23046803836289e-18	6.32869822618345e-16	LOC109068531	K11160	biological_process:glycerol metabolic process(GO:0006071);cellular_component:endoplasmic reticulum membrane(GO:0005789);biological_process:lipid metabolic process(GO:0006629);molecular_function:diacylglycerol O-acyltransferase activity(GO:0004144);cellular_component:integral component of membrane(GO:0016021)	diacylglycerol O-acyltransferase 2;
gene47717	8.07438067800156	7.66739619897001	3.30353449765892e-18	6.44173861766756e-16	LOC109066333	_	_	zona pellucida sperm-binding protein 3-like;
gene44915	8.64572089121977	6.93924088328462	3.58590600923973e-18	6.95997794126697e-16	LOC109063206	_	_	annexin A3-like;
gene38493	-7.68557330161231	8.79213882439336	3.71660528279065e-18	7.18041289749839e-16	LOC109056119	K03983	_	alpha-2-antiplasmin-like;
gene60525	13.0751861547998	5.98166228023593	3.73774398050456e-18	7.1881274604896e-16	LOC109080528	_	_	perlwapin-like;
gene8328	-8.39337281379993	6.61822926018907	3.84226226741539e-18	7.35538827849875e-16	LOC109091195	_	_	hepatocyte growth factor-like protein;
gene38983	-8.0778137991459	7.16321217305634	3.9368310383815e-18	7.50216838423209e-16	LOC109056694	_	biological_process:hyaluronan metabolic process(GO:0030212);molecular_function:serine-type endopeptidase inhibitor activity(GO:0004867)	inter-alpha-trypsin inhibitor heavy chain H3-like;
gene46303	-8.4323367415583	6.40048394686947	4.89947344555561e-18	9.29436763490829e-16	LOC109064766	K01176	molecular_function:hydrolase activity, acting on glycosyl bonds(GO:0016798);biological_process:carbohydrate metabolic process(GO:0005975);molecular_function:cation binding(GO:0043169)	alpha-amylase 1-like;
gene53968	-8.42853549730509	6.39668092934032	5.03738182133319e-18	9.51293673322399e-16	LOC109073242	K00457	molecular_function:metal ion binding(GO:0046872);biological_process:tyrosine catabolic process(GO:0006572);molecular_function:4-hydroxyphenylpyruvate dioxygenase activity(GO:0003868);biological_process:L-phenylalanine catabolic process(GO:0006559);molecular_function:lactoylglutathione lyase activity(GO:0004462);biological_process:oxidation-reduction process(GO:0055114)	4-hydroxyphenylpyruvate dioxygenase;
gene43235	-8.23846994755161	6.87057853994673	5.39102136074327e-18	1.01351201581973e-15	LOC109061380	K01333	_	complement factor I-like;
gene32570	-9.71436061873546	5.5154018775734	7.30945248024801e-18	1.3680423472407e-15	LOC109049481	K01183	_	acidic mammalian chitinase-like;
gene49948	12.9729173861364	5.8805764447221	7.57528204665832e-18	1.41149388677379e-15	LOC109068781	K06087	_	claudin-like protein ZF-A9;
gene14266	9.73786056647498	6.13537339941102	7.76061255872898e-18	1.43962796863785e-15	LOC109098385	_	_	metalloproteinase inhibitor 3-like%2C transcript variant X2;metalloproteinase inhibitor 3-like%2C transcript variant X1;
gene56611	-7.9950722949551	6.94476881481397	7.84441397385258e-18	1.44876304599029e-15	LOC109076162	_	_	somatostatin-2-like;
gene48606	-8.66564102634556	6.32158434684356	8.3551333427783e-18	1.5363184660642e-15	LOC109067315	_	_	secreted phosphoprotein 24-like;
gene22951	7.61427854368924	8.6308976451096	8.97126837880058e-18	1.64240810267614e-15	LOC109108327	K03910	_	alpha-2-macroglobulin-like;
gene26238	7.67501626265096	8.18752528494593	1.02349010827517e-17	1.865599969536e-15	LOC109112465	_	_	zona pellucida sperm-binding protein 1-like%2C transcript variant X1;zona pellucida sperm-binding protein 1-like%2C transcript variant X2;
gene21909	-7.79336121975849	7.32243087046218	1.052974363578e-17	1.91103451162962e-15	LOC109106286	_	_	hyaluronan-binding protein 2-like;
gene40727	7.81328391994053	7.78224346371168	1.09229781465671e-17	1.97385748196844e-15	LOC109058611	K10435	_	microtubule-associated proteins 1A/1B light chain 3C-like;
gene60958	-9.08763243259008	5.79242607182396	1.20202539347513e-17	2.16282028309234e-15	LOC109080995	K03910	_	alpha-2-macroglobulin-like protein 1;
gene41779	-9.08570780631972	5.79049549829741	1.21472057848719e-17	2.17632245865372e-15	LOC109059752	_	_	vitelline membrane outer layer protein 1-like;
gene61957	12.8979963001036	5.80657221309484	1.25369952294634e-17	2.23659994893627e-15	LOC109082119	K04241	_	urotensin-2 receptor-like;
gene55529	-7.75701816407008	7.37855847640167	1.30930448243809e-17	2.32590174244637e-15	LOC109074978	_	molecular_function:phosphotransferase activity, alcohol group as acceptor(GO:0016773);biological_process:phosphorylation(GO:0016310);molecular_function:uridine kinase activity(GO:0004849);molecular_function:ATP binding(GO:0005524);molecular_function:signal transducer activity(GO:0004871);;molecular_function:G-protein beta/gamma-subunit complex binding(GO:0031683);molecular_function:GTPase activit…	uncharacterized LOC109074978;
gene64542	9.65882523543593	6.05724253753516	1.32508110339295e-17	2.34399578812852e-15	LOC109084968	K03910	_	alpha-2-macroglobulin-like;
gene47652	-12.5394451597995	5.41960390472411	1.37092141393339e-17	2.41489535116569e-15	LOC109066288	_	_	saxitoxin and tetrodotoxin-binding protein 1-like;
gene27496	-8.08921848537708	6.72145919831485	1.49997855750902e-17	2.63117577594176e-15	LOC109113036	_	_	proteoglycan 4-like;
gene22512	12.8346072870797	5.74399369218174	1.92908930038672e-17	3.36979749289219e-15	LOC109107601	_	_	POM121 and ZP3 fusion protein-like;
gene55527	-9.01262909796785	5.71718644434719	2.01613488880792e-17	3.5072381360325e-15	LOC109074975	_	_	somatostatin receptor type 2-like;
gene50435	7.93052539582247	7.20759536558543	2.44454523402696e-17	4.23492208228703e-15	gdf3	K05495	_	growth differentiation factor 3;
gene25805	-12.4524628923007	5.33208251738311	2.49567084678211e-17	4.30569977697502e-15	LOC109111196	_	molecular_function:phosphotransferase activity, alcohol group as acceptor(GO:0016773);biological_process:phosphorylation(GO:0016310);molecular_function:uridine kinase activity(GO:0004849);molecular_function:ATP binding(GO:0005524);molecular_function:signal transducer activity(GO:0004871);;molecular_function:G-protein beta/gamma-subunit complex binding(GO:0031683);molecular_function:GTPase activit…	golgin subfamily B member 1-like;
gene44624	7.40874342553538	8.99123798768755	2.66464993628558e-17	4.57839278396872e-15	LOC109062906	K12158	_	zona pellucida sperm-binding protein 3-like%2C transcript variant X2;zona pellucida sperm-binding protein 3-like%2C transcript variant X1;
gene5728	-9.51775415917873	5.31783318370224	2.7609374138034e-17	4.72447102597117e-15	LOC109077376	K05459	molecular_function:growth factor activity(GO:0008083);cellular_component:extracellular space(GO:0005615);molecular_function:hormone activity(GO:0005179)	insulin-like growth factor I%2C adult form%2C transcript variant X2;insulin-like growth factor I%2C adult form%2C transcript variant X3;insulin-like growth factor I%2C adult form%2C transcript variant X1;insulin-like growth factor I%2C adult form%2C transcript variant X4;
gene48252	9.53491752547185	5.93484877352046	3.10227636573131e-17	5.28698513646015e-15	LOC109066914	_	_	zona pellucida sperm-binding protein 3-like;
gene29813	7.24512897516085	11.3094967889594	3.17953710321011e-17	5.39671714635549e-15	LOC109046452	K18733	molecular_function:phosphotransferase activity, alcohol group as acceptor(GO:0016773);biological_process:phosphorylation(GO:0016310);molecular_function:uridine kinase activity(GO:0004849);molecular_function:ATP binding(GO:0005524);molecular_function:signal transducer activity(GO:0004871);;molecular_function:G-protein beta/gamma-subunit complex binding(GO:0031683);molecular_function:GTPase activit…	la-related protein 6-like;
gene44617	-8.06738277610522	6.29226993537371	3.57399526580707e-17	6.04178135176192e-15	LOC109062909	_	cellular_component:extracellular region(GO:0005576);molecular_function:small molecule binding(GO:0036094);biological_process:transport(GO:0006810);biological_process:lipid metabolic process(GO:0006629);molecular_function:transporter activity(GO:0005215)	prostaglandin-H2 D-isomerase-like%2C transcript variant X2;prostaglandin-H2 D-isomerase-like%2C transcript variant X1;
gene19972	-7.52375568815747	7.66634801458479	3.62662583256827e-17	6.1061309801041e-15	LOC109104568	K03989	molecular_function:phosphotransferase activity, alcohol group as acceptor(GO:0016773);biological_process:phosphorylation(GO:0016310);molecular_function:uridine kinase activity(GO:0004849);molecular_function:ATP binding(GO:0005524);molecular_function:signal transducer activity(GO:0004871);;molecular_function:G-protein beta/gamma-subunit complex binding(GO:0031683);molecular_function:GTPase activit…	complement C4-B-like;
gene48882	-7.75122471994013	6.83723601074455	3.66969777580069e-17	6.15393638210672e-15	upp2	K00757	molecular_function:phosphotransferase activity, alcohol group as acceptor(GO:0016773);biological_process:phosphorylation(GO:0016310);molecular_function:uridine kinase activity(GO:0004849);molecular_function:ATP binding(GO:0005524);molecular_function:signal transducer activity(GO:0004871);;molecular_function:G-protein beta/gamma-subunit complex binding(GO:0031683);molecular_function:GTPase activit…	uridine phosphorylase 2;
gene44728	-8.06191334179537	6.28680132524914	3.71004558348458e-17	6.19681079848636e-15	LOC109062960	K01344	_	vitamin K-dependent protein C-like;
gene5037	-7.70189692976755	7.02656755993124	4.20788134111465e-17	7.00044513273375e-15	LOC109069532	_	_	vitelline membrane outer layer protein 1-like;
gene41775	-7.97676093785113	6.41972083519848	4.43251477611511e-17	7.34500986062648e-15	LOC109059749	_	_	vitelline membrane outer layer protein 1-like;
gene21221	-8.56945746268357	5.82608667745251	5.69100348231433e-17	9.39329251939157e-15	LOC109105813	_	_	mitochondrial uncoupling protein 2-like;
gene29654	7.23062356169758	9.348727767875	6.00512577653642e-17	9.87289776688286e-15	LOC109046091	_	cellular_component:cytoplasm(GO:0005737);molecular_function:translation elongation factor activity(GO:0003746);molecular_function:GTP binding(GO:0005525);biological_process:translational elongation(GO:0006414);molecular_function:GTPase activity(GO:0003924)	elongation factor 1-alpha-like;
gene24929	7.28899930120946	8.68058139713126	6.06922269007252e-17	9.93930047103907e-15	LOC109109986	K06632	_	wee1-like protein kinase 2;
gene5732	-7.8279723096865	6.62793161055806	6.84951102163605e-17	1.11734980572401e-14	LOC109077513	K00502	_	tyrosine 3-monooxygenase-like;
gene63674	-7.58461539800277	7.0155705416035	8.60269340116875e-17	1.39790433391705e-14	LOC109084014	K13826	biological_process:oxygen transport(GO:0015671);molecular_function:oxygen transporter activity(GO:0005344);cellular_component:hemoglobin complex(GO:0005833);molecular_function:iron ion binding(GO:0005506);molecular_function:heme binding(GO:0020037);molecular_function:oxygen binding(GO:0019825)	hemoglobin subunit alpha-like;
gene2530	-7.23140613762937	8.46276213772462	9.17842210620807e-17	1.48569949181725e-14	LOC109108448	_	_	uncharacterized LOC109108448;
gene46417	-9.31482563648092	5.11380282527537	1.09971752932571e-16	1.77325221920966e-14	LOC109064899	K00830	_	serine--pyruvate aminotransferase%2C mitochondrial-like;
gene29140	-9.30867468967748	5.10761670240524	1.15619921196471e-16	1.85718374568614e-14	LOC109045462	_	_	vitelline membrane outer layer protein 1 homolog%2C transcript variant X2;vitelline membrane outer layer protein 1 homolog%2C transcript variant X1;
gene48609	-7.43806634200971	6.96821819694044	1.19289638336992e-16	1.90881633497712e-14	LOC109067314	_	molecular_function:phosphotransferase activity, alcohol group as acceptor(GO:0016773);biological_process:phosphorylation(GO:0016310);molecular_function:uridine kinase activity(GO:0004849);molecular_function:ATP binding(GO:0005524);molecular_function:signal transducer activity(GO:0004871);;molecular_function:G-protein beta/gamma-subunit complex binding(GO:0031683);molecular_function:GTPase activit…	secreted phosphoprotein 24-like;
gene20379	-8.44787028694523	5.70422863254421	1.29541275703335e-16	2.0649765941394e-14	LOC109104862	_	_	complement C1s-A subcomponent-like;
gene37956	7.16770411648066	8.56031283478027	1.38995744654873e-16	2.20729454504201e-14	LOC109055509	_	_	uncharacterized LOC109055509;
gene59900	7.43613484854835	7.40840667385086	1.43814010017765e-16	2.27519190791879e-14	LOC109079808	_	_	protein B4-like;
gene58835	-12.1900072499993	5.06783259492705	1.49092255889748e-16	2.34982847215105e-14	LOC109078629	_	_	complement C1q-like protein 3%2C transcript variant X2;complement C1q-like protein 3%2C transcript variant X1;
gene32572	7.43936844247264	7.17365764542991	1.70094455068509e-16	2.67080147351767e-14	LOC109049257	_	molecular_function:DNA binding(GO:0003677)	lamina-associated polypeptide 2%2C isoforms beta/delta/epsilon/gamma-like%2C transcript variant X2;lamina-associated polypeptide 2%2C isoforms beta/delta/epsilon/gamma-like%2C transcript variant X1;lamina-associated polypeptide 2%2C isoforms beta/delta/epsilon/gamma-like%2C transcript variant X3;
gene55047	-8.6892302087221	5.39265897358659	1.80488991368088e-16	2.82344047541632e-14	LOC109074438	_	_	uncharacterized LOC109074438%2C transcript variant X1;uncharacterized LOC109074438%2C transcript variant X2;
gene18863	-12.1547863938618	5.03235090702176	1.86844163796968e-16	2.90120545297188e-14	LOC109103231	_	_	apolipoprotein A-IV-like;
gene33858	-9.23598704498733	5.03450531729211	1.86844163796968e-16	2.90120545297188e-14	LOC109050962	K08746	_	very long-chain acyl-CoA synthetase-like;
gene36718	-9.22623022594951	5.02469048494764	2.00489444557683e-16	3.10159390171081e-14	LOC109054127	K07292	_	hepatocyte nuclear factor 4-alpha-like;
gene14533	-8.19805408163995	5.8534418383332	2.01644282557127e-16	3.10799077276654e-14	LOC109098556	K00365	_	uricase-like%2C transcript variant X1;uricase-like%2C transcript variant X2;
gene8067	-7.87748941268182	5.84537827677943	2.16394945577441e-16	3.32312882724859e-14	uroc1	K01712	molecular_function:urocanate hydratase activity(GO:0016153)	urocanate hydratase 1%2C transcript variant X1;urocanate hydratase 1%2C transcript variant X2;
gene4566	7.31045525179375	7.58032424726249	2.28396537387291e-16	3.49463373482656e-14	LOC109069609	_	molecular_function:phosphotransferase activity, alcohol group as acceptor(GO:0016773);biological_process:phosphorylation(GO:0016310);molecular_function:uridine kinase activity(GO:0004849);molecular_function:ATP binding(GO:0005524);molecular_function:signal transducer activity(GO:0004871);;molecular_function:G-protein beta/gamma-subunit complex binding(GO:0031683);molecular_function:GTPase activit…	hemagglutinin/amebocyte aggregation factor-like%2C transcript variant X2;hemagglutinin/amebocyte aggregation factor-like%2C transcript variant X1;
gene27854	12.4642966416084	5.3791200318965	2.38623940470319e-16	3.63784366555552e-14	LOC109113296	_	_	zona pellucida sperm-binding protein 4-like;
gene54267	-9.19988477059243	4.99818703414394	2.39650868750946e-16	3.64026196431691e-14	LOC109073568	K01346	molecular_function:serine-type endopeptidase activity(GO:0004252);biological_process:proteolysis(GO:0006508)	chymotrypsin-like elastase family member 2A%2C transcript variant X1;chymotrypsin-like elastase family member 2A%2C transcript variant X2;
gene57128	8.12831594653531	6.02715628146882	2.45473273209775e-16	3.71524242095545e-14	LOC109076729	_	_	proline-rich extensin-like protein EPR1;
gene50249	6.98579554422253	9.70592659136432	2.59923342990703e-16	3.91979360846844e-14	LOC109069123	K13056	_	zinc finger protein 36%2C C3H1 type-like 2;
gene11742	-7.17308860644338	7.43700759994926	2.66162766635163e-16	3.99950101376794e-14	LOC109095464	K03902	_	venom prothrombin activator oscutarin-C non-catalytic subunit-like;
gene57879	7.11707894894619	8.2402674343944	2.75008489802985e-16	4.11766283089297e-14	LOC109077558	K18710	_	oocyte-specific histone RNA stem-loop-binding protein 2-like;
gene60683	-7.29390000137146	7.16333301548825	2.86016389960574e-16	4.26724239598118e-14	c9	_	molecular_function:phosphotransferase activity, alcohol group as acceptor(GO:0016773);biological_process:phosphorylation(GO:0016310);molecular_function:uridine kinase activity(GO:0004849);molecular_function:ATP binding(GO:0005524);molecular_function:signal transducer activity(GO:0004871);;molecular_function:G-protein beta/gamma-subunit complex binding(GO:0031683);molecular_function:GTPase activit…	complement C9;
gene15938	-7.065395253542	8.10975549519115	3.15902914672074e-16	4.69642333145817e-14	itih3	_	molecular_function:phosphotransferase activity, alcohol group as acceptor(GO:0016773);biological_process:phosphorylation(GO:0016310);molecular_function:uridine kinase activity(GO:0004849);molecular_function:ATP binding(GO:0005524);molecular_function:signal transducer activity(GO:0004871);;molecular_function:G-protein beta/gamma-subunit complex binding(GO:0031683);molecular_function:GTPase activit…	inter-alpha-trypsin inhibitor heavy chain 3;
gene63183	-8.60304979159767	5.30614692578861	3.27442212297691e-16	4.85077290048353e-14	LOC109083481	_	_	amine sulfotransferase-like;
gene43627	-8.12416019619341	5.77945161915031	3.34121108381327e-16	4.93228639006294e-14	LOC109061821	K14361	_	uncharacterized LOC109061821;
gene61017	7.22662979444744	7.40521787942866	3.47848964785805e-16	5.11691929813337e-14	LOC109081079	_	_	nascent polypeptide-associated complex subunit alpha%2C muscle-specific form-like;
gene58921	7.53471770446249	6.81583504192639	3.62952442690306e-16	5.32042594662531e-14	LOC109078715	_	_	low-density lipoprotein receptor-related protein 4-like;
gene44451	-7.35384597567387	6.67954026330439	4.52615876861404e-16	6.61166133154617e-14	LOC109062710	K03994	_	complement C5-like;
gene68297	7.41156510511324	6.86107219674747	4.86463037135484e-16	7.08141540585696e-14	LOC109089046	_	_	cordon-bleu protein-like 1%2C transcript variant X1;cordon-bleu protein-like 1%2C transcript variant X2;
gene12777	8.40515811619071	5.74407492790736	4.97937454044883e-16	7.22336672089193e-14	LOC109096716	K12617	_	protein PAT1 homolog 2-like;
gene66735	7.7244921714477	6.3405700127586	5.38642989551776e-16	7.78692023929954e-14	LOC109087356	K08059	_	gamma-interferon-inducible lysosomal thiol reductase-like;
gene12386	-11.997406279515	4.8737445777704	5.46982810081712e-16	7.88031179720471e-14	LOC109095828	K01326	_	elastase-1-like;
gene3741	-6.95021189504178	8.29634776818122	5.51961228111823e-16	7.92480223539728e-14	LOC109057327	K18588	_	coenzyme Q-binding protein COQ10 homolog%2C mitochondrial;
gene28359	7.0033575157006	8.12767273558903	5.97459962270806e-16	8.54877524172058e-14	LOC109113634	_	_	zona pellucida sperm-binding protein 2-like;
gene32260	-6.90823050305183	8.35944737461329	6.58623526585693e-16	9.39188188046892e-14	LOC109049068	K01830	_	lipocalin-like;
gene18366	-11.9570841890455	4.83309202440562	7.21943342610462e-16	1.02599161680003e-13	LOC109102881	K01314	_	coagulation factor X-like;
gene62019	-8.18610292449133	5.44182851046727	7.73767873136127e-16	1.09592717274862e-13	LOC109082187	K05929	_	phosphomethylethanolamine N-methyltransferase-like;
gene11457	-6.82601753687848	8.8704058751982	8.25451658859486e-16	1.16519310929377e-13	LOC109095285	_	biological_process:exocrine pancreas development(GO:0031017);biological_process:cell fate specification(GO:0001708);biological_process:cell proliferation(GO:0008283)	pancreatic progenitor cell differentiation and proliferation factor A%2C transcript variant X1;pancreatic progenitor cell differentiation and proliferation factor A%2C transcript variant X2;
gene35291	-7.98978278297521	5.64489417461057	8.3695623682833e-16	1.17746823063057e-13	apom	_	_	apolipoprotein M%2C transcript variant X4;apolipoprotein M%2C transcript variant X3;apolipoprotein M%2C transcript variant X2;apolipoprotein M%2C transcript variant X1;
gene50729	7.94192523217237	5.84357281651285	8.66145459867892e-16	1.21106491469307e-13	LOC109069641	K05038	_	sodium- and chloride-dependent neutral and basic amino acid transporter B(0+)-like;
gene37242	-7.67206703512171	5.63987204603771	8.66614527258658e-16	1.21106491469307e-13	c8b	K03998	biological_process:immune response(GO:0006955);cellular_component:membrane attack complex(GO:0005579)	complement C8 beta chain;
gene3104	-7.97476792673325	5.62985886038514	9.18647579893618e-16	1.2795143235701e-13	LOC109049507	K17256	_	insulin-like growth factor-binding protein complex acid labile subunit;
gene5699	-11.9156026473798	4.79126345168086	9.40806023726805e-16	1.30603813704379e-13	LOC109077211	_	_	cerebellin-2-like;
gene38574	-7.11981993682815	6.83055945807292	9.83641800184751e-16	1.36099666108731e-13	LOC109056206	K13826	biological_process:oxygen transport(GO:0015671);molecular_function:oxygen transporter activity(GO:0005344);cellular_component:hemoglobin complex(GO:0005833);molecular_function:iron ion binding(GO:0005506);molecular_function:heme binding(GO:0020037);molecular_function:oxygen binding(GO:0019825)	hemoglobin subunit alpha-like;
gene13992	-6.96312033571055	7.284578175423	1.13148022961152e-15	1.56040056402084e-13	LOC109097643	_	_	inter-alpha-trypsin inhibitor heavy chain H3-like;
gene67075	-7.411525327238	6.21224128370583	1.16400375722573e-15	1.59998995140759e-13	LOC109087786	K14462	_	apolipoprotein B-100-like;
gene8868	-7.24297063227446	6.33030534781405	1.17018469336484e-15	1.60322951256953e-13	LOC109092336	_	_	hepatocyte growth factor-like protein;
gene45510	-7.42935136036441	6.06244501313614	1.34493167773378e-15	1.83131150135301e-13	LOC109063875	K12473	_	low-density lipoprotein receptor-like;
gene19062	-7.53343544114014	5.75848166696772	1.34539629428663e-15	1.83131150135301e-13	LOC109103359	K03910	_	alpha-2-macroglobulin-like;
gene64147	-6.74464329526121	8.82284223495699	1.49441863352449e-15	2.02757303533595e-13	LOC109084533	_	_	coenzyme Q-binding protein COQ10 homolog%2C mitochondrial-like;
gene11865	12.186156723349	5.10596403327351	1.56235883139572e-15	2.11291392411078e-13	LOC109095609	_	_	L-rhamnose-binding lectin CSL2-like;
gene18858	-8.07391278851183	5.32934730545649	1.65515086531617e-15	2.23120723078826e-13	LOC109103226	_	_	apolipoprotein A-IV-like;
gene46602	6.92239050873911	7.58524361395564	1.7130465584256e-15	2.30185140754599e-13	LOC109065106	_	_	proline-rich extensin-like protein EPR1%2C transcript variant X1;proline-rich extensin-like protein EPR1%2C transcript variant X2;
gene37392	7.73531145811848	6.03923159793442	1.76820247017237e-15	2.36837445238039e-13	LOC109054889	_	_	zinc metalloproteinase nas-14-like;
gene2938	-8.06326746149559	5.31867377681949	1.77885897630874e-15	2.37505999117094e-13	LOC109048225	K05079	_	erythropoietin receptor-like;
gene53204	-7.17751236002719	6.26505945614586	1.82506282931789e-15	2.42901377956582e-13	proc	K01344	_	protein C%2C inactivator of coagulation factors Va and VIIIa;
gene41233	7.82180530960672	5.7254478322867	1.95027209268435e-15	2.58744326625628e-13	LOC109059157	K12236	_	transcriptional repressor NF-X1-like%2C transcript variant X2;transcriptional repressor NF-X1-like%2C transcript variant X1;
gene20019	7.07572226837288	6.81439897046857	2.02352527002817e-15	2.6761600448158e-13	LOC109105546	_	_	homeobox protein SAX-1-like;
gene31127	6.66429551250328	9.73479496253337	2.07389740852844e-15	2.7341533004763e-13	LOC109047924	K18762	molecular_function:phosphotransferase activity, alcohol group as acceptor(GO:0016773);biological_process:phosphorylation(GO:0016310);molecular_function:uridine kinase activity(GO:0004849);molecular_function:ATP binding(GO:0005524);molecular_function:signal transducer activity(GO:0004871);;molecular_function:G-protein beta/gamma-subunit complex binding(GO:0031683);molecular_function:GTPase activit…	zygote arrest protein 1-like;
gene56596	-7.01014184748993	6.54203600775061	2.19694210979761e-15	2.88729156774781e-13	LOC109076128	K07754	_	thyroxine 5-deiodinase-like;
gene22656	7.37039496189505	6.24760049098257	2.27897615609042e-15	2.98574363649796e-13	LOC109107235	_	_	metalloproteinase inhibitor 3-like;
gene57191	12.1260056802872	5.04700589024794	2.33278726667799e-15	3.04672191178218e-13	LOC109076799	_	_	vegetative cell wall protein gp1-like;
gene6808	6.79852136707785	7.82268252384792	2.34569215907956e-15	3.05406205208855e-13	LOC109090288	_	_	phospholipid scramblase 2-like;
gene6968	-7.15079068158166	6.10236979066179	2.48496571942302e-15	3.22370934695705e-13	sec14l2	_	_	SEC14 like lipid binding 2;
gene47946	-8.85204993846304	4.64808121611085	2.49382249694352e-15	3.22370934695705e-13	LOC109066578	_	_	cytadherence high molecular weight protein 2-like;
gene12074	-7.33838788363586	5.9716456501227	2.49905910161492e-15	3.22370934695705e-13	LOC109095931	_	_	uncharacterized LOC109095931;
gene30583	12.1111028255862	5.03240530456648	2.59694395955571e-15	3.33970179633171e-13	LOC109047712	_	_	perlwapin-like;
gene46338	-8.29191134022338	4.99370237672157	2.69217596951712e-15	3.45158364972586e-13	LOC109064811	_	_	mid1-interacting protein 1-B-like%2C transcript variant X2;mid1-interacting protein 1-B-like%2C transcript variant X1;
gene20127	12.0982052660421	5.01977152783579	2.79126352559155e-15	3.5677113428933e-13	LOC109105258	_	_	waprin-Phi1-like;
gene67232	6.84904125637605	7.36969727064913	2.86065434261884e-15	3.64529096230858e-13	LOC109087909	_	_	cyclin N-terminal domain-containing protein 2-like;
gene38764	7.07409286376313	6.67746182790263	3.02810844132921e-15	3.84698237255412e-13	LOC109056449	K19681	_	uncharacterized LOC109056449%2C transcript variant X2;uncharacterized LOC109056449%2C transcript variant X1;
gene55253	-8.8178102948752	4.61359959963131	3.13925807614268e-15	3.97614065209081e-13	LOC109074665	_	_	protein HP-25 homolog 2-like;
gene8434	7.3105527055811	6.18868065885812	3.437636000767e-15	4.34094734024566e-13	LOC109091243	_	_	uncharacterized LOC109091243;
gene39966	-6.7246520423213	7.51573283359143	3.57243239180103e-15	4.49761728510109e-13	LOC109057798	_	_	G0/G1 switch protein 2-like%2C transcript variant X2;G0/G1 switch protein 2-like%2C transcript variant X1;
gene61720	-6.74538409519586	7.45406548739551	4.02378502091308e-15	5.05069350948383e-13	LOC109081856	_	molecular_function:phosphotransferase activity, alcohol group as acceptor(GO:0016773);biological_process:phosphorylation(GO:0016310);molecular_function:uridine kinase activity(GO:0004849);molecular_function:ATP binding(GO:0005524);molecular_function:signal transducer activity(GO:0004871);;molecular_function:G-protein beta/gamma-subunit complex binding(GO:0031683);molecular_function:GTPase activit…	counting factor associated protein D-like;
gene61203	-11.6970930230946	4.57080541751656	4.06920201851145e-15	5.09245449027087e-13	LOC109081283	_	_	apolipoprotein F-like;
gene48658	6.85229891004586	7.21404890902146	4.12695546057265e-15	5.14935954550737e-13	LOC109067353	_	_	uncharacterized LOC109067353;
gene21818	-7.03537360403272	6.2477831071666	4.32484554093124e-15	5.38026185335315e-13	LOC109106221	K00542	molecular_function:guanidinoacetate N-methyltransferase activity(GO:0030731);biological_process:methylation(GO:0032259)	guanidinoacetate N-methyltransferase;
gene54918	6.81270048426549	7.25659292421177	4.40401816704749e-15	5.46254608388459e-13	LOC109074293	K16627	molecular_function:phosphotransferase activity, alcohol group as acceptor(GO:0016773);biological_process:phosphorylation(GO:0016310);molecular_function:uridine kinase activity(GO:0004849);molecular_function:ATP binding(GO:0005524);molecular_function:signal transducer activity(GO:0004871);;molecular_function:G-protein beta/gamma-subunit complex binding(GO:0031683);molecular_function:GTPase activit…	extracellular superoxide dismutase [Cu-Zn]-like;
gene20077	6.79671428607932	7.24082245685067	4.90769639954006e-15	6.0693293172365e-13	LOC109105548	_	_	sperm acrosome membrane-associated protein 4-like;
gene42294	-8.75133482487773	4.54664518943927	4.93555829679418e-15	6.08583370690586e-13	LOC109060313	_	_	gap junction Cx32.2 protein-like;
gene34461	-7.7259362638343	5.3806813808785	4.98218880516053e-15	6.12531623071994e-13	LOC109051642	K01027	_	succinyl-CoA:3-ketoacid coenzyme A transferase 1%2C mitochondrial-like;
gene26647	-7.71048136302512	5.36520475601122	5.49199658505773e-15	6.73235277286434e-13	LOC109111736	K08760	biological_process:lipid transport(GO:0006869);cellular_component:extracellular region(GO:0005576);biological_process:lipoprotein metabolic process(GO:0042157);molecular_function:lipid binding(GO:0008289)	apolipoprotein A-IV-like;
gene13696	-6.7682642984521	6.71410577033459	6.17480986594223e-15	7.54730987812718e-13	LOC109097777	K14622	_	retinol-binding protein 2-like;
gene65075	6.63783757578442	7.90753961745198	6.6301671961039e-15	8.08032353283313e-13	LOC109085553	_	molecular_function:phosphotransferase activity, alcohol group as acceptor(GO:0016773);biological_process:phosphorylation(GO:0016310);molecular_function:uridine kinase activity(GO:0004849);molecular_function:ATP binding(GO:0005524);molecular_function:signal transducer activity(GO:0004871);;molecular_function:G-protein beta/gamma-subunit complex binding(GO:0031683);molecular_function:GTPase activit…	cyclin N-terminal domain-containing protein 2-like;
gene18394	-6.61324827572967	7.40523632118172	7.62058872950966e-15	9.2604510694482e-13	LOC109102537	K17527	_	intelectin-like%2C transcript variant X2;intelectin-like%2C transcript variant X1;
gene34533	-7.82884821949277	5.08361037378874	8.63390906339914e-15	1.04615029934666e-12	LOC109051696	_	_	fatty acid-binding protein%2C liver-like;
gene51942	-7.15087886025021	5.78452355889659	8.82860593393974e-15	1.06665842989766e-12	LOC109070991	_	_	redox-regulatory protein FAM213A-like;
gene38483	-6.52118408440844	8.0253566966364	9.56384363069342e-15	1.15216833440572e-12	LOC109056109	K03983	_	alpha-2-antiplasmin-like;
gene46744	-7.31108683184558	5.27879717726979	1.00607301091337e-14	1.20855601459977e-12	LOC109065260	_	cellular_component:extracellular region(GO:0005576);molecular_function:small molecule binding(GO:0036094);biological_process:transport(GO:0006810);biological_process:lipid metabolic process(GO:0006629);molecular_function:transporter activity(GO:0005215)	prostaglandin-H2 D-isomerase-like;
gene63882	-8.6430575293867	4.43756260059785	1.0269262522616e-14	1.22737660831846e-12	LOC109084248	_	_	insulin-like growth factor-binding protein 5;
gene18952	6.54715935770251	7.90499995781763	1.02759562427197e-14	1.22737660831846e-12	LOC109103287	K05868	_	G2/mitotic-specific cyclin-B2-like;
gene13689	-7.80028520206969	5.05496616723338	1.04211610196282e-14	1.24118396189458e-12	LOC109097562	K14622	_	retinol-binding protein 2-like;
gene49314	-7.29447523030827	5.26218376124237	1.11695526696755e-14	1.32655049893336e-12	LOC109068084	_	_	alpha-2-HS-glycoprotein-like;
gene32152	-7.59739708270014	5.25196168336976	1.18630660973312e-14	1.40493554537998e-12	LOC109048994	_	_	C-C motif chemokine 4-like;
gene5730	6.66056699200786	7.25708623702813	1.19323492199619e-14	1.40916002450051e-12	parpbp	_	molecular_function:DNA binding(GO:0003677);cellular_component:chromatin(GO:0000785);biological_process:negative regulation of double-strand break repair via homologous recombination(GO:2000042);cellular_component:cytoplasm(GO:0005737);cellular_component:nucleus(GO:0005634)	PARP1 binding protein;
gene50582	-7.77767184321308	5.03228817762608	1.21879649582684e-14	1.43530405311922e-12	LOC109069479	_	_	complement C1q-like protein 4;
gene12429	-11.5222059626251	4.39421096619324	1.33937816514425e-14	1.56849413953932e-12	LOC109096203	K00453	molecular_function:phosphotransferase activity, alcohol group as acceptor(GO:0016773);biological_process:phosphorylation(GO:0016310);molecular_function:uridine kinase activity(GO:0004849);molecular_function:ATP binding(GO:0005524);molecular_function:signal transducer activity(GO:0004871);;molecular_function:G-protein beta/gamma-subunit complex binding(GO:0031683);molecular_function:GTPase activit…	tryptophan 2%2C3-dioxygenase B-like;
gene714	-8.60340661375063	4.39760926029244	1.33937816514425e-14	1.56849413953932e-12	LOC109092702	_	molecular_function:phosphotransferase activity, alcohol group as acceptor(GO:0016773);biological_process:phosphorylation(GO:0016310);molecular_function:uridine kinase activity(GO:0004849);molecular_function:ATP binding(GO:0005524)	angiopoietin-related protein 3-like%2C transcript variant X1;angiopoietin-related protein 3-like%2C transcript variant X2;
gene31897	-11.4917358295846	4.36342986512341	1.6200227118983e-14	1.89186162043522e-12	LOC109048838	_	molecular_function:heme binding(GO:0020037);molecular_function:oxidoreductase activity, acting on paired donors, with incorporation or reduction of molecular oxygen(GO:0016705);molecular_function:monooxygenase activity(GO:0004497);molecular_function:iron ion binding(GO:0005506);molecular_function:electron carrier activity(GO:0009055);biological_process:oxidation-reduction process(GO:0055114)	putative inactive cytochrome P450 2G1;
gene41783	11.8335083266907	4.76095896839728	1.65294427048394e-14	1.92494543321579e-12	LOC109059756	_	molecular_function:phosphotransferase activity, alcohol group as acceptor(GO:0016773);biological_process:phosphorylation(GO:0016310);molecular_function:uridine kinase activity(GO:0004849);molecular_function:ATP binding(GO:0005524);molecular_function:signal transducer activity(GO:0004871);;molecular_function:G-protein beta/gamma-subunit complex binding(GO:0031683);molecular_function:GTPase activit…	vitelline membrane outer layer protein 1-like%2C transcript variant X3;vitelline membrane outer layer protein 1-like%2C transcript variant X1;vitelline membrane outer layer protein 1-like%2C transcript variant X2;
gene38693	6.45952403634166	7.86015636020138	1.71370028918182e-14	1.99017093971353e-12	LOC109056358	K10435	_	microtubule-associated proteins 1A/1B light chain 3C-like%2C transcript variant X2;microtubule-associated proteins 1A/1B light chain 3C-like%2C transcript variant X1;
gene27218	-8.5626350635433	4.35652269780696	1.759606918654e-14	2.03783868667543e-12	LOC109112597	_	_	alpha-2-HS-glycoprotein-like;
gene32498	6.57681111812439	7.24428474639238	1.78113975650546e-14	2.0570937507365e-12	LOC109049205	_	_	myosin light chain kinase%2C smooth muscle-like;
gene46178	-7.21432041345079	5.18202448836229	1.91633972339379e-14	2.2071600704275e-12	LOC109064623	K01314	_	coagulation factor X-like;
gene10984	-6.68564503430015	6.21928693913989	1.9777250425679e-14	2.27162040231826e-12	LOC109094644	_	_	insulin-like growth factor-binding protein 1;
gene60599	-6.66522725140045	6.5381182844091	2.04445776191101e-14	2.34185374891687e-12	cetp	K16835	molecular_function:cholesterol transporter activity(GO:0017127);biological_process:reverse cholesterol transport(GO:0043691);cellular_component:high-density lipoprotein particle(GO:0034364);molecular_function:lipid binding(GO:0008289)	cholesteryl ester transfer protein;
gene63897	-7.13026944053584	5.35561135728604	2.06670100235787e-14	2.3608820932657e-12	LOC109084263	K14640	_	sodium-dependent phosphate transporter 1-A-like;
gene7513	-7.01222740999805	5.64620706944827	2.250444517005e-14	2.5637944546445e-12	LOC109090785	_	_	PR domain zinc finger protein 8-like;
gene43728	-6.81675073648796	5.76952050071299	2.3619490024103e-14	2.68353251970323e-12	LOC109061921	_	_	regulator of G-protein signaling 16-like;
gene20356	-11.4234230007155	4.29440541810339	2.53793954158929e-14	2.87569127950241e-12	haao	K00452	_	3-hydroxyanthranilate 3%2C4-dioxygenase;
gene15020	-6.32384604665264	8.50132429042583	2.55432946782902e-14	2.88646114849768e-12	LOC109099058	K03990	_	complement C3-like;
gene24730	-6.36165600863184	7.76631880138614	2.56829405218374e-14	2.89443978074599e-12	itih2	K19015	molecular_function:phosphotransferase activity, alcohol group as acceptor(GO:0016773);biological_process:phosphorylation(GO:0016310);molecular_function:uridine kinase activity(GO:0004849);molecular_function:ATP binding(GO:0005524);molecular_function:signal transducer activity(GO:0004871);;molecular_function:G-protein beta/gamma-subunit complex binding(GO:0031683);molecular_function:GTPase activit…	inter-alpha-trypsin inhibitor heavy chain 2;
gene13833	-6.44890772050433	7.16010509785861	2.99848991197369e-14	3.37020619489504e-12	LOC109097872	_	_	ependymin-like;
gene40767	-7.14806070127472	5.11576709466458	3.01703995947903e-14	3.38198885725131e-12	LOC109058660	_	biological_process:transport(GO:0006810);molecular_function:lipid binding(GO:0008289);molecular_function:transporter activity(GO:0005215)	retinoid-binding protein 7-like;
gene15267	-8.4719694919259	4.26514261350313	3.20143690837889e-14	3.57912109191671e-12	a1cf	_	molecular_function:double-stranded RNA binding(GO:0003725);molecular_function:nucleotide binding(GO:0000166)	APOBEC1 complementation factor;
gene34938	-7.62678893777997	4.88096733890746	3.36088610794544e-14	3.74738801035917e-12	LOC109052127	K08761	_	phospholipid transfer protein-like%2C transcript variant X1;phospholipid transfer protein-like%2C transcript variant X2;
gene8544	-7.88142704033949	4.58125446163342	4.18357775782205e-14	4.6415197211854e-12	LOC109092106	_	_	DBH-like monooxygenase protein 2 homolog;
gene51245	-11.3517140252749	4.22192817231117	4.18494049854041e-14	4.6415197211854e-12	LOC109070220	K17904	_	type II iodothyronine deiodinase-like%2C transcript variant X2;type II iodothyronine deiodinase-like%2C transcript variant X1;
gene46313	11.6861533302644	4.61729686283769	4.38744711584299e-14	4.85328055104489e-12	LOC109064773	_	_	zona pellucida sperm-binding protein 3-like;
gene34489	-8.41011359086644	4.20278886334404	4.87189355306296e-14	5.37498066627926e-12	LOC109051619	K01310	_	chymotrypsin B-like;
gene34210	-6.28287994841644	7.60760527046986	4.98097302780118e-14	5.48090060938416e-12	LOC109051198	K10226	molecular_function:phosphotransferase activity, alcohol group as acceptor(GO:0016773);biological_process:phosphorylation(GO:0016310);molecular_function:uridine kinase activity(GO:0004849);molecular_function:ATP binding(GO:0005524);molecular_function:signal transducer activity(GO:0004871);;molecular_function:G-protein beta/gamma-subunit complex binding(GO:0031683);molecular_function:GTPase activit…	fatty acid desaturase 2-like;
gene17418	7.71938724541346	5.07176000673615	5.02565072219147e-14	5.51558588683652e-12	LOC109101920	_	_	transmembrane protein 144-like;
gene10464	-6.13400296909867	10.9308342348632	5.38369643851023e-14	5.89310938611234e-12	LOC109093770	K01623	_	fructose-bisphosphate aldolase B-like;
gene47389	-6.62878403662725	6.06388882082843	5.66334340674949e-14	6.18307315063973e-12	LOC109065972	_	molecular_function:phosphotransferase activity, alcohol group as acceptor(GO:0016773);biological_process:phosphorylation(GO:0016310);molecular_function:uridine kinase activity(GO:0004849);molecular_function:ATP binding(GO:0005524);molecular_function:signal transducer activity(GO:0004871);;molecular_function:G-protein beta/gamma-subunit complex binding(GO:0031683);molecular_function:GTPase activit…	counting factor associated protein D-like;
gene4325	8.41812822352338	4.83859767662422	5.75754985792633e-14	6.26959792840788e-12	LOC109061164	_	_	cryptic protein-like;
gene38860	6.34027161359092	7.31689121846102	5.8448123199911e-14	6.34813242754681e-12	LOC109056537	K18733	_	la-related protein 6-like;
gene10074	-8.37522171048689	4.16761272494725	6.05101831408352e-14	6.52807039385536e-12	LOC109093627	_	_	retinol-binding protein 2-like;
gene13633	-8.37522171048689	4.16761272494725	6.05101831408352e-14	6.52807039385536e-12	LOC109097728	_	cellular_component:extracellular region(GO:0005576);molecular_function:small molecule binding(GO:0036094);biological_process:transport(GO:0006810);biological_process:lipid metabolic process(GO:0006629);molecular_function:transporter activity(GO:0005215)	prostaglandin-H2 D-isomerase-like;
gene34784	-6.26094694953845	7.64029379760082	6.05719726936775e-14	6.52807039385536e-12	LOC109051970	K00453	molecular_function:tryptophan 2,3-dioxygenase activity(GO:0004833);molecular_function:iron ion binding(GO:0005506);biological_process:tryptophan catabolic process to kynurenine(GO:0019441);biological_process:oxidation-reduction process(GO:0055114)	tryptophan 2%2C3-dioxygenase A-like;
gene27440	6.46011661631048	6.64955824323689	6.23509713235591e-14	6.70256954299715e-12	LOC109112715	_	_	sal-like protein 4%2C transcript variant X1;sal-like protein 4%2C transcript variant X2;sal-like protein 4%2C transcript variant X3;
gene19152	7.01197660692435	5.6401157740678	6.59754377269689e-14	7.07405179351776e-12	LOC109103715	_	_	homeobox protein Mix.2-like;
gene55533	-6.50595770945792	6.04076937580768	6.62765813609186e-14	7.08821274738559e-12	LOC109074974	_	_	inter-alpha-trypsin inhibitor heavy chain H3-like%2C transcript variant X2;inter-alpha-trypsin inhibitor heavy chain H3-like%2C transcript variant X1;
gene47716	6.43603724796179	6.80418207718639	6.84404553039716e-14	7.30101182738856e-12	LOC109066332	_	_	inositol 1%2C4%2C5-trisphosphate receptor-interacting protein-like;
gene47782	7.29064722469616	5.20516823732156	6.94134035387813e-14	7.38600895928901e-12	LOC109066427	K09516	_	putative all-trans-retinol 13%2C14-reductase;
gene43849	-6.83723669420431	5.47171000561316	7.28082102277412e-14	7.72762381161474e-12	LOC109062092	K06751	_	H-2 class I histocompatibility antigen%2C Q9 alpha chain-like;
gene54409	-7.01243526206483	4.98016675132662	7.43376281435907e-14	7.87002707649468e-12	LOC109073718	K04525	_	protein Z-dependent protease inhibitor-like;
gene58426	11.6003329922586	4.53377595056243	7.71251325350125e-14	8.14456941158152e-12	LOC109078156	K08291	_	uncharacterized LOC109078156;
gene9647	-6.46679323034797	6.34114945616624	7.79829270291173e-14	8.21446289640381e-12	LOC109093265	K03783	molecular_function:purine-nucleoside phosphorylase activity(GO:0004731);biological_process:nucleoside metabolic process(GO:0009116)	purine nucleoside phosphorylase-like%2C transcript variant X2;purine nucleoside phosphorylase-like%2C transcript variant X1;
gene14917	6.53278166268451	6.28033430554172	7.87574264554819e-14	8.27525400180357e-12	LOC109099004	_	_	avidin-like;
gene52126	-6.21745246561977	7.59730706858984	8.1040011649539e-14	8.49380362098819e-12	LOC109071199	K05361	molecular_function:glutathione peroxidase activity(GO:0004602);biological_process:response to oxidative stress(GO:0006979);biological_process:oxidation-reduction process(GO:0055114)	phospholipid hydroperoxide glutathione peroxidase%2C mitochondrial-like;
gene46028	8.34751150172019	4.76980853072267	9.13049430052897e-14	9.54580655998445e-12	LOC109064447	K12617	_	protein PAT1 homolog 2-like;
gene31038	7.61088767541334	4.96595834448838	1.03619023945836e-13	1.0806278507227e-11	LOC109047611	_	_	WAP four-disulfide core domain protein 3-like;
gene30102	-6.34579571603083	6.43181771890251	1.07271276977743e-13	1.11594069876301e-11	LOC109046622	K01059	molecular_function:phosphotransferase activity, alcohol group as acceptor(GO:0016773);biological_process:phosphorylation(GO:0016310);molecular_function:uridine kinase activity(GO:0004849);molecular_function:ATP binding(GO:0005524);molecular_function:signal transducer activity(GO:0004871);;molecular_function:G-protein beta/gamma-subunit complex binding(GO:0031683);molecular_function:GTPase activit…	lipoprotein lipase-like%2C transcript variant X2;lipoprotein lipase-like%2C transcript variant X4;lipoprotein lipase-like%2C transcript variant X1;lipoprotein lipase-like%2C transcript variant X3;
gene56827	-11.2029106421244	4.07146284311746	1.11715961192332e-13	1.15930196956122e-11	LOC109076398	K05719	molecular_function:phosphotransferase activity, alcohol group as acceptor(GO:0016773);biological_process:phosphorylation(GO:0016310);molecular_function:uridine kinase activity(GO:0004849);molecular_function:ATP binding(GO:0005524);molecular_function:signal transducer activity(GO:0004871);;molecular_function:G-protein beta/gamma-subunit complex binding(GO:0031683);molecular_function:GTPase activit…	integrin beta-1-like;
gene44822	-8.27782770295665	4.06941350036062	1.15502942927666e-13	1.19564083439493e-11	LOC109063107	_	_	complement C1q-like protein 4;
gene46673	6.66977612827895	5.77653155797351	1.2129486058173e-13	1.25250387562278e-11	LOC109065173	_	_	ankyrin repeat domain-containing protein SOWAHB-like;
gene14192	-6.75265492789109	5.38739956403225	1.29284493968041e-13	1.33172558356662e-11	LOC109097699	_	_	vitamin K-dependent protein Z-like;
gene47547	-11.1776103856867	4.04587121346381	1.32127101938362e-13	1.35767074060389e-11	LOC109066125	K00789	molecular_function:methionine adenosyltransferase activity(GO:0004478);molecular_function:metal ion binding(GO:0046872);biological_process:S-adenosylmethionine biosynthetic process(GO:0006556);biological_process:one-carbon metabolic process(GO:0006730);molecular_function:ATP binding(GO:0005524)	S-adenosylmethionine synthase-like;
gene38953	-7.4170517815302	4.67061095078377	1.35362630620255e-13	1.38751660785417e-11	LOC109056640	_	molecular_function:phosphotransferase activity, alcohol group as acceptor(GO:0016773);biological_process:phosphorylation(GO:0016310);molecular_function:uridine kinase activity(GO:0004849);molecular_function:ATP binding(GO:0005524);molecular_function:signal transducer activity(GO:0004871);;molecular_function:G-protein beta/gamma-subunit complex binding(GO:0031683);molecular_function:GTPase activit…	hypoxia-inducible factor 1-alpha-like;
gene7008	6.6530550427895	5.76017881313005	1.36531118251477e-13	1.39085117718377e-11	LOC109090425	_	_	C-C motif chemokine 21-like;
gene20563	-11.1712153826766	4.03940216881384	1.36683208901754e-13	1.39085117718377e-11	LOC109104968	K09821	_	serpin A3-1-like;
gene33623	-11.1712153826766	4.03940216881384	1.36683208901754e-13	1.39085117718377e-11	hal	K01745	_	histidine ammonia-lyase;
gene3630	-6.05814663526919	8.5171319729389	1.37834058988476e-13	1.39916588112176e-11	LOC109056470	K04694	_	suppressor of cytokine signaling 1-like;
gene62441	11.5123273809086	4.44824767106465	1.40226143708868e-13	1.42000986687213e-11	LOC109082654	_	_	zona pellucida sperm-binding protein 4-like;
gene1095	8.28410382437673	4.70810771009659	1.41553829518092e-13	1.43000066234132e-11	LOC109098268	_	_	protein FAM172A-like%2C transcript variant X1;protein FAM172A-like%2C transcript variant X2;
gene29533	6.74651385054862	5.63533624116708	1.52268566873057e-13	1.53454504749665e-11	LOC109046005	K09369	_	POU domain%2C class 5%2C transcription factor 1-like%2C transcript variant X2;POU domain%2C class 5%2C transcription factor 1-like%2C transcript variant X1;
gene32527	6.25535927574869	6.92820592366613	1.54862096569772e-13	1.55693969702425e-11	LOC109049222	K00458	_	arachidonate 5-lipoxygenase-like;
gene2929	8.25132335101038	4.67623474943683	1.73546341375916e-13	1.74061167843156e-11	LOC109048116	K12302	molecular_function:phosphotransferase activity, alcohol group as acceptor(GO:0016773);biological_process:phosphorylation(GO:0016310);molecular_function:uridine kinase activity(GO:0004849);molecular_function:ATP binding(GO:0005524);molecular_function:signal transducer activity(GO:0004871);;molecular_function:G-protein beta/gamma-subunit complex binding(GO:0031683);molecular_function:GTPase activit…	vesicular glutamate transporter 1-like%2C transcript variant X1;vesicular glutamate transporter 1-like%2C transcript variant X3;vesicular glutamate transporter 1-like%2C transcript variant X2;
gene40198	-7.19638639719159	4.85042031875948	1.74254150983407e-13	1.74353962430271e-11	LOC109058013	K05055	_	interleukin-6 receptor subunit alpha-like%2C transcript variant X4;interleukin-6 receptor subunit alpha-like%2C transcript variant X1;interleukin-6 receptor subunit alpha-like%2C transcript variant X3;interleukin-6 receptor subunit alpha-like%2C transcript variant X2;interleukin-6 receptor subunit alpha-like%2C transcript variant X6;interleukin-6 receptor subunit alpha-like%2C transcript variant …
gene27519	5.97240086338491	9.92994754517747	1.81371110687458e-13	1.81042915344309e-11	LOC109112777	K10808	_	ribonucleoside-diphosphate reductase subunit M2%2C transcript variant X1;ribonucleoside-diphosphate reductase subunit M2%2C transcript variant X2;
gene35087	-11.1123477604672	3.97984566664167	2.0001099390008e-13	1.99174843426768e-11	LOC109052316	K01321	_	coagulation factor IX-like;
gene67759	-7.17026326317214	4.82426649695868	2.08504541674479e-13	2.07140862681537e-11	LOC109088492	K13883	_	RILP-like protein 1;
gene18157	-7.15892119161071	4.8129113317403	2.26050804346813e-13	2.2404146386373e-11	LOC109102807	_	_	saxitoxin and tetrodotoxin-binding protein 2-like;
gene2816	8.20927174838867	4.63537294053389	2.29236391540633e-13	2.26662888654469e-11	LOC109047329	_	_	nucleoplasmin ATPase-like%2C transcript variant X1;nucleoplasmin ATPase-like%2C transcript variant X2;
gene26056	-5.96700100357698	8.64959933995334	2.3234434656934e-13	2.291953973076e-11	LOC109112079	K07604	_	keratin%2C type I cytoskeletal 13-like;
gene29538	6.81353158014587	5.4461289965775	2.49758692989788e-13	2.45795386030608e-11	LOC109046008	K09369	biological_process:mesoderm development(GO:0007498);biological_process:epiboly involved in gastrulation with mouth forming second(GO:0055113);biological_process:morphogenesis of embryonic epithelium(GO:0016331);biological_process:embryonic pattern specification(GO:0009880);biological_process:dorsal/ventral pattern formation(GO:0009953);biological_process:fin regeneration(GO:0031101);biological_pr…	POU domain%2C class 5%2C transcription factor 1-like;
gene41588	-6.43199549895222	5.6475185754968	2.52180804435793e-13	2.47597846491011e-11	LOC109059539	K14349	_	neutral cholesterol ester hydrolase 1-like;
gene42630	-6.82851737389528	4.79633845905915	2.5549308609376e-13	2.50263835079317e-11	LOC109060687	K17231	_	iodotyrosine deiodinase 1-like;
gene47005	-8.15292504598147	3.94345734334593	2.66306400002951e-13	2.60247774212674e-11	LOC109065585	K01320	_	coagulation factor VII-like;
gene54236	-5.89211460079554	11.1013438773621	2.67237835734918e-13	2.60550675008156e-11	LOC109073536	K01623	_	fructose-bisphosphate aldolase B-like;
gene37149	-6.20472328041224	6.15508832608508	2.76517823896814e-13	2.68972929212298e-11	LOC109054613	K01623	_	fructose-bisphosphate aldolase B-like;
gene23317	8.17180845081461	4.59899430040156	2.97929705071033e-13	2.89129744337916e-11	LOC109108116	K13903	_	cystatin-F-like;
gene22480	-6.19019039306606	6.27771343761263	3.06073148681982e-13	2.96346667098e-11	LOC109107104	K15728	molecular_function:phosphotransferase activity, alcohol group as acceptor(GO:0016773);biological_process:phosphorylation(GO:0016310);molecular_function:uridine kinase activity(GO:0004849);molecular_function:ATP binding(GO:0005524);molecular_function:signal transducer activity(GO:0004871);;molecular_function:G-protein beta/gamma-subunit complex binding(GO:0031683);molecular_function:GTPase activit…	phosphatidate phosphatase LPIN1-like%2C transcript variant X1;phosphatidate phosphatase LPIN1-like%2C transcript variant X2;
gene13088	-11.0369753247873	3.90357260241808	3.31910177150884e-13	3.2062217204778e-11	LOC109096903	_	_	low choriolytic enzyme-like%2C transcript variant X5;low choriolytic enzyme-like%2C transcript variant X6;low choriolytic enzyme-like%2C transcript variant X2;low choriolytic enzyme-like%2C transcript variant X1;low choriolytic enzyme-like%2C transcript variant X3;low choriolytic enzyme-like%2C transcript variant X4;
gene5354	-8.11112458413958	3.90130043081875	3.44482532345994e-13	3.32001969794792e-11	LOC109074605	_	_	C2 domain-containing protein At1g53590-like;
gene30245	-5.92810145018025	8.06407128805698	3.4756606661124e-13	3.34205499463524e-11	amh	K04665	_	anti-Mullerian hormone%2C transcript variant X1;anti-Mullerian hormone%2C transcript variant X2;
gene52259	-6.16944396537112	6.12015954917801	3.51014629784633e-13	3.364001220664e-11	LOC109071345	K00814	_	alanine aminotransferase 2-like;
gene585	-6.41548691664666	5.37022174176754	3.51453233148276e-13	3.364001220664e-11	LOC109078237	K10030	_	interleukin-8-like;
gene19568	8.1152427185057	4.54411131651934	4.30830572493125e-13	4.11438289776806e-11	LOC109104341	_	molecular_function:phosphotransferase activity, alcohol group as acceptor(GO:0016773);biological_process:phosphorylation(GO:0016310);molecular_function:uridine kinase activity(GO:0004849);molecular_function:ATP binding(GO:0005524);molecular_function:signal transducer activity(GO:0004871);;molecular_function:G-protein beta/gamma-subunit complex binding(GO:0031683);molecular_function:GTPase activit…	proteoglycan 4-like;
gene37868	-7.53160347443964	4.22960952930351	4.35507012711608e-13	4.14959000020942e-11	LOC109055434	K07593	_	solute carrier family 2%2C facilitated glucose transporter member 2-like;
gene39600	-8.07534119879179	3.86521083473586	4.48648952464891e-13	4.26511534765036e-11	LOC109057355	_	molecular_function:phosphotransferase activity, alcohol group as acceptor(GO:0016773);biological_process:phosphorylation(GO:0016310);molecular_function:uridine kinase activity(GO:0004849);molecular_function:ATP binding(GO:0005524);molecular_function:signal transducer activity(GO:0004871);;molecular_function:G-protein beta/gamma-subunit complex binding(GO:0031683);molecular_function:GTPase activit…	complement factor H-related protein 4-like;
gene46080	6.02061928697658	7.15929774128929	4.57925468735951e-13	4.34345415187466e-11	LOC109064486	_	molecular_function:phosphotransferase activity, alcohol group as acceptor(GO:0016773);biological_process:phosphorylation(GO:0016310);molecular_function:uridine kinase activity(GO:0004849);molecular_function:ATP binding(GO:0005524);molecular_function:signal transducer activity(GO:0004871);;molecular_function:G-protein beta/gamma-subunit complex binding(GO:0031683);molecular_function:GTPase activit…	zona pellucida sperm-binding protein 3-like;
gene39866	-7.50880238890566	4.20668796369065	5.06559534493176e-13	4.78990785429553e-11	LOC109057669	K07436	_	1%2C25-dihydroxyvitamin D(3) 24-hydroxylase%2C mitochondrial-like;
gene64638	6.1375069251003	6.51145785664251	5.07279622008209e-13	4.78990785429553e-11	LOC109085074	K18761	_	nanos homolog 3-like;
gene27994	5.97093029878519	7.20604285290005	5.25183562050452e-13	4.94157304902255e-11	LOC109044818	K02541	biological_process:DNA replication initiation(GO:0006270);molecular_function:DNA binding(GO:0003677);molecular_function:DNA helicase activity(GO:0003678);molecular_function:ATP binding(GO:0005524);cellular_component:MCM complex(GO:0042555);cellular_component:nucleus(GO:0005634)	maternal DNA replication licensing factor mcm3-like;
gene54920	6.05088170640115	6.79417157458895	5.25699260534314e-13	4.94157304902255e-11	LOC109074296	K16627	molecular_function:nucleic acid binding(GO:0003676);molecular_function:nucleotide binding(GO:0000166)	extracellular superoxide dismutase [Cu-Zn]-like;
gene36050	-5.98481062957328	6.8229556435751	5.37148139543489e-13	5.03789677902041e-11	LOC109053366	K13624	_	ceruloplasmin-like;
gene26140	6.44464282463445	5.55670214765646	5.48636132079606e-13	5.13415651814853e-11	LOC109112116	_	_	ribosyldihydronicotinamide dehydrogenase [quinone]-like;
gene37291	-6.57931994193665	5.02456633200325	5.59228113890981e-13	5.22162125763152e-11	LOC109054771	_	_	C-C motif chemokine 21-like;
gene49202	6.36312292568247	5.83062183406389	5.67035441757424e-13	5.28275419116406e-11	LOC109067922	K18405	_	tudor domain-containing protein 6-like;
gene7414	7.34972368300915	4.7120534166732	5.88623962809983e-13	5.47172306360216e-11	LOC109090157	_	_	serine protease hepsin-like;
gene31338	-10.9425042148774	3.80794508253039	6.12154086664408e-13	5.67786458613245e-11	LOC109048069	_	_	ceramide-1-phosphate transfer protein-like;
gene51252	8.0595275945269	4.49010784439122	6.15665800927327e-13	5.68528040486283e-11	LOC109070228	_	_	whey acidic protein-like;
gene57788	-7.19123953652613	4.44414238716344	6.15665800927327e-13	5.68528040486283e-11	LOC109077480	_	_	regulator of G-protein signaling 9-binding protein B-like%2C transcript variant X2;regulator of G-protein signaling 9-binding protein B-like%2C transcript variant X1;
gene9979	-6.31080897256562	5.40255895900008	6.27407294118395e-13	5.78097217552079e-11	LOC109093467	K09055	_	CCAAT/enhancer-binding protein alpha-like;
gene27190	-5.92818105880082	6.87939922109505	6.44080913488258e-13	5.92158952128985e-11	LOC109112576	_	molecular_function:phosphotransferase activity, alcohol group as acceptor(GO:0016773);biological_process:phosphorylation(GO:0016310);molecular_function:uridine kinase activity(GO:0004849);molecular_function:ATP binding(GO:0005524);molecular_function:signal transducer activity(GO:0004871);;molecular_function:G-protein beta/gamma-subunit complex binding(GO:0031683);molecular_function:GTPase activit…	leucine-rich alpha-2-glycoprotein-like;
gene34207	5.99741570214561	6.92436934675511	6.59836585082673e-13	6.05317045798818e-11	LOC109051196	_	_	protein spire homolog 1-like%2C transcript variant X4;protein spire homolog 1-like%2C transcript variant X2;protein spire homolog 1-like%2C transcript variant X3;protein spire homolog 1-like%2C transcript variant X1;protein spire homolog 1-like%2C transcript variant X5;
gene3018	-8.01617503143801	3.8055369296943	6.62620622802182e-13	6.0654382075019e-11	LOC109048773	_	_	GEM-interacting protein-like%2C transcript variant X2;GEM-interacting protein-like%2C transcript variant X1;
gene38120	-6.59928731996098	4.82549591953834	7.1749195747955e-13	6.55340584430777e-11	LOC109055706	_	molecular_function:phosphotransferase activity, alcohol group as acceptor(GO:0016773);biological_process:phosphorylation(GO:0016310);molecular_function:uridine kinase activity(GO:0004849);molecular_function:ATP binding(GO:0005524);molecular_function:signal transducer activity(GO:0004871);;molecular_function:G-protein beta/gamma-subunit complex binding(GO:0031683);molecular_function:GTPase activit…	insulin-like growth factor-binding protein 5;
gene55675	-7.45017144198844	4.14774758047254	7.35062598000745e-13	6.69929659969201e-11	LOC109075135	_	_	gap junction Cx32.2 protein-like;
gene62039	8.02761901928903	4.45920431904411	7.59430440468683e-13	6.90636915102149e-11	LOC109082228	K04234	_	proteinase-activated receptor 2-like;
gene29323	5.85524325484423	7.65823621726832	8.02490408833958e-13	7.28216621211144e-11	LOC109045857	K01296	_	carboxypeptidase D-like;
gene4294	-6.22713802402679	5.66512605968623	8.32982054392758e-13	7.54253556120129e-11	LOC109060717	_	cellular_component:mitochondrial respiratory chain complex IV(GO:0005751);molecular_function:cytochrome-c oxidase activity(GO:0004129)	cytochrome c oxidase subunit 6A%2C mitochondrial%2C transcript variant X1;cytochrome c oxidase subunit 6A%2C mitochondrial%2C transcript variant X2;
gene30278	-5.94925496820682	6.62309634763015	8.44492783238817e-13	7.61722101809635e-11	LOC109047018	K03990	_	complement C3-like;
gene32968	8.01139611934018	4.44349943273637	8.44863985644214e-13	7.61722101809635e-11	LOC109050242	K14607	_	extracellular sulfatase Sulf-1-like;
gene38649	6.19445754277906	6.07251100624195	8.66232779561038e-13	7.79312082624827e-11	LOC109056297	K00814	_	alanine aminotransferase 2-like;
gene35991	-10.8889509126429	3.75372373082681	8.78764817700522e-13	7.87367502191971e-11	LOC109053310	_	_	solute carrier organic anion transporter family member 2A1-like;
gene59285	-5.98300684070974	6.47036210889736	8.78942827559017e-13	7.87367502191971e-11	LOC109079168	K15118	_	solute carrier family 25 member 38-A%2C transcript variant X3;solute carrier family 25 member 38-A%2C transcript variant X4;solute carrier family 25 member 38-A%2C transcript variant X2;solute carrier family 25 member 38-A%2C transcript variant X1;
gene13838	5.73866790008736	9.18462834748228	9.7683909073239e-13	8.73198337736988e-11	LOC109097874	K05868	_	G2/mitotic-specific cyclin-B1-like;
gene11085	-6.6221242538975	4.59014952034745	9.96988689659224e-13	8.89313911176028e-11	LOC109094527	_	molecular_function:serine-type endopeptidase activity(GO:0004252);biological_process:proteolysis(GO:0006508)	hyaluronan-binding protein 2-like;
gene31471	5.97867703918081	6.51452517141615	1.00062199961717e-12	8.90659802801496e-11	LOC109048546	K08731	_	baculoviral IAP repeat-containing protein 5.1-like;
gene13302	-7.39528575946732	4.09257340029027	1.04718856970468e-12	9.3013418636227e-11	LOC109097175	K01312	_	cationic trypsin-like;
gene31508	-7.93064433291556	3.71927144171311	1.12665963086287e-12	9.98606307913213e-11	LOC109048452	K15680	_	hydroxysteroid 11-beta-dehydrogenase 1-like protein;
gene4491	-7.37651650099587	4.07370590378653	1.19479273749765e-12	1.05676140773948e-10	LOC109061425	K17854	_	cytochrome P450 2K1-like;
gene60561	-7.92261138215426	3.71116956256906	1.22566128186551e-12	1.08178154907221e-10	LOC109080562	_	_	uncharacterized LOC109080562%2C transcript variant X2;uncharacterized LOC109080562%2C transcript variant X1;
gene33267	7.94802974700545	4.38220257655118	1.27332593316647e-12	1.12080260899576e-10	LOC109050448	K05498	_	growth/differentiation factor 9-like;
gene16449	-6.22102050722236	5.17698897353291	1.27521907377869e-12	1.12080260899576e-10	LOC109100680	_	_	C-X-C motif chemokine 9-like;
gene64038	-6.48949319281415	4.71598995905618	1.48711163493067e-12	1.30430268164923e-10	LOC109084415	_	_	liver-expressed antimicrobial peptide 2-like%2C transcript variant X1;liver-expressed antimicrobial peptide 2-like%2C transcript variant X2;
gene15390	7.91701414599009	4.35222717269503	1.59598505265185e-12	1.39687009075942e-10	LOC109099563	_	_	hemoglobin subunit beta-like;
gene64113	-7.04200285340759	4.29449680454612	1.64227992808267e-12	1.43351653024309e-10	LOC109084500	K07439	molecular_function:heme binding(GO:0020037);molecular_function:oxidoreductase activity, acting on paired donors, with incorporation or reduction of molecular oxygen(GO:0016705);molecular_function:monooxygenase activity(GO:0004497);molecular_function:iron ion binding(GO:0005506);molecular_function:electron carrier activity(GO:0009055);biological_process:oxidation-reduction process(GO:0055114)	24-hydroxycholesterol 7-alpha-hydroxylase-like;
gene20782	6.28260497353736	5.58630583687969	1.64469385327479e-12	1.43351653024309e-10	LOC109105482	_	_	carbonic anhydrase 7-like;
gene46177	-7.87345110256555	3.66158825872866	1.65529293324316e-12	1.43976143015117e-10	LOC109064624	_	molecular_function:serine-type endopeptidase activity(GO:0004252);biological_process:blood coagulation(GO:0007596);molecular_function:calcium ion binding(GO:0005509);cellular_component:extracellular region(GO:0005576);biological_process:proteolysis(GO:0006508)	vitamin K-dependent protein Z-like;
gene61313	-6.01148358548346	5.81242234883236	1.67299395071568e-12	1.45214489419884e-10	LOC109081405	K07424	_	cytochrome P450 3A30-like;
gene5428	5.74966410244218	7.61593212085192	1.68631806276043e-12	1.4606859186605e-10	LOC109074871	_	molecular_function:phosphotransferase activity, alcohol group as acceptor(GO:0016773);biological_process:phosphorylation(GO:0016310);molecular_function:uridine kinase activity(GO:0004849);molecular_function:ATP binding(GO:0005524);molecular_function:signal transducer activity(GO:0004871);;molecular_function:G-protein beta/gamma-subunit complex binding(GO:0031683);molecular_function:GTPase activit…	caprin-2-like%2C transcript variant X3;caprin-2-like%2C transcript variant X1;caprin-2-like%2C transcript variant X2;
gene2571	-10.7838917084306	3.6473308605028	1.72918993919151e-12	1.49165759281204e-10	LOC109111357	_	molecular_function:cytokine receptor activity(GO:0004896);cellular_component:membrane(GO:0016020)	interleukin-27 subunit beta-like;
gene29563	-10.7838917084306	3.6473308605028	1.72918993919151e-12	1.49165759281204e-10	LOC109046276	_	_	complement C1r subcomponent-like;
gene28402	-6.36057576689556	4.99693294266028	1.75346137640138e-12	1.50948900912221e-10	LOC109113652	K08199	cellular_component:integral component of membrane(GO:0016021);molecular_function:ion transmembrane transporter activity(GO:0015075);biological_process:ion transmembrane transport(GO:0034220)	solute carrier family 22 member 2-like;
gene55907	5.991352762175	6.0928173597693	1.83761063220978e-12	1.57868828165497e-10	LOC109075391	K09375	molecular_function:sequence-specific DNA binding transcription factor activity(GO:0003700);molecular_function:sequence-specific DNA binding(GO:0043565);cellular_component:nucleus(GO:0005634);molecular_function:zinc ion binding(GO:0008270);biological_process:regulation of transcription, DNA-templated(GO:0006355)	LIM/homeobox protein Lhx8-like;
gene20113	-7.02564544387834	4.27809656419836	1.84280220827662e-12	1.57991083394251e-10	LOC109104654	K13826	biological_process:oxygen transport(GO:0015671);molecular_function:oxygen transporter activity(GO:0005344);cellular_component:hemoglobin complex(GO:0005833);molecular_function:iron ion binding(GO:0005506);molecular_function:heme binding(GO:0020037);molecular_function:oxygen binding(GO:0019825)	hemoglobin subunit alpha-like;
gene8595	11.1157016284989	4.06441789555381	1.8569735117485e-12	1.58881137768458e-10	LOC109092161	_	molecular_function:phosphotransferase activity, alcohol group as acceptor(GO:0016773);biological_process:phosphorylation(GO:0016310);molecular_function:uridine kinase activity(GO:0004849);molecular_function:ATP binding(GO:0005524);molecular_function:signal transducer activity(GO:0004871);;molecular_function:G-protein beta/gamma-subunit complex binding(GO:0031683);molecular_function:GTPase activit…	protein atonal homolog 7;
gene15275	-5.9940688126467	5.79519946603812	1.87368221064659e-12	1.59984221994191e-10	LOC109099495	K10223	_	cholesterol 25-hydroxylase-like protein;
gene31082	5.63853492846178	8.65906519382396	2.02253833645674e-12	1.72343287027668e-10	LOC109047900	K13126	_	embryonic polyadenylate-binding protein-like%2C transcript variant X4;embryonic polyadenylate-binding protein-like%2C transcript variant X1;embryonic polyadenylate-binding protein-like%2C transcript variant X3;embryonic polyadenylate-binding protein-like%2C transcript variant X2;
gene57397	-6.38200883209764	4.82799132128162	2.07424881304953e-12	1.76391089732837e-10	LOC109076996	_	_	claudin-19-like%2C transcript variant X2;claudin-19-like%2C transcript variant X1;
gene59059	6.77101778334131	4.70022510947064	2.16184611062179e-12	1.83468089760543e-10	LOC109078885	K14621	_	phospholipase B1%2C membrane-associated-like;
gene28471	-6.09555307823357	5.4283803202375	2.17415930640307e-12	1.84140312649783e-10	LOC109113702	K04583	_	glucagon receptor-like%2C transcript variant X1;glucagon receptor-like%2C transcript variant X2;
gene44070	-6.13840047183316	5.09496190718728	2.21587609086744e-12	1.87295139583723e-10	LOC109062288	K00657	_	diamine acetyltransferase 1-like;
gene27856	6.03701483717642	5.91894462197613	2.47918501698257e-12	2.09129482197137e-10	LOC109113820	_	molecular_function:phosphotransferase activity, alcohol group as acceptor(GO:0016773);biological_process:phosphorylation(GO:0016310);molecular_function:uridine kinase activity(GO:0004849);molecular_function:ATP binding(GO:0005524);molecular_function:signal transducer activity(GO:0004871);;molecular_function:G-protein beta/gamma-subunit complex binding(GO:0031683);molecular_function:GTPase activit…	zona pellucida sperm-binding protein 4-like;
gene39128	-10.7239838822841	3.58665075767924	2.58456953157631e-12	2.17581311328926e-10	LOC109056847	_	_	solute carrier family 2%2C facilitated glucose transporter member 5-like;
gene21753	-6.34762071699424	4.79375009782115	2.59125415999584e-12	2.17706892592516e-10	LOC109106607	_	_	nuclear receptor coactivator 7-like;
gene65192	6.20801794050594	5.32652683232577	2.64297567935012e-12	2.21608224762149e-10	LOC109085664	_	_	sperm acrosome membrane-associated protein 4-like;
gene21373	-5.81051094926939	6.19729819769004	2.70174273993333e-12	2.26083558141647e-10	LOC109105905	_	_	ictacalcin-like;
gene36950	-5.61273174834447	7.84612610010029	2.83771842981155e-12	2.36989058668166e-10	LOC109054391	_	_	G0/G1 switch protein 2-like;
gene19807	-6.32029595387119	4.76654641649676	3.12045254140037e-12	2.60083205458587e-10	LOC109104126	K05237	molecular_function:phosphotransferase activity, alcohol group as acceptor(GO:0016773);biological_process:phosphorylation(GO:0016310);molecular_function:uridine kinase activity(GO:0004849);molecular_function:ATP binding(GO:0005524);molecular_function:signal transducer activity(GO:0004871);;molecular_function:G-protein beta/gamma-subunit complex binding(GO:0031683);molecular_function:GTPase activit…	somatostatin-1A-like;
gene38879	-10.6885997377966	3.55080713501571	3.25445329182119e-12	2.70713690091888e-10	LOC109056553	K03841	biological_process:carbohydrate metabolic process(GO:0005975);molecular_function:fructose 1,6-bisphosphate 1-phosphatase activity(GO:0042132);biological_process:response to chemical(GO:0042221)	fructose-1%2C6-bisphosphatase 1-like;
gene29696	-5.59703464176456	7.65713863964915	3.28336848281826e-12	2.72297145808825e-10	LOC109046108	K00544	cellular_component:cytoplasm(GO:0005737);molecular_function:S-adenosylmethionine-homocysteine S-methyltransferase activity(GO:0008898);biological_process:methionine biosynthetic process(GO:0009086);molecular_function:betaine-homocysteine S-methyltransferase activity(GO:0047150);biological_process:methylation(GO:0032259);molecular_function:zinc ion binding(GO:0008270)	betaine--homocysteine S-methyltransferase 1;
gene18463	-7.22388186853875	3.92028613827864	3.28647924289823e-12	2.72297145808825e-10	LOC109102917	K10380	molecular_function:phosphotransferase activity, alcohol group as acceptor(GO:0016773);biological_process:phosphorylation(GO:0016310);molecular_function:uridine kinase activity(GO:0004849);molecular_function:ATP binding(GO:0005524);molecular_function:signal transducer activity(GO:0004871);;molecular_function:G-protein beta/gamma-subunit complex binding(GO:0031683);molecular_function:GTPase activit…	ankyrin-1-like;
gene5738	-7.76081706911509	3.54799906960059	3.41016876032938e-12	2.81987998240728e-10	LOC109077481	K00500	_	phenylalanine-4-hydroxylase-like;
gene63449	5.85807339265783	6.06086357756101	3.4856828868918e-12	2.87664900295378e-10	LOC109083767	K07432	_	putative bifunctional UDP-N-acetylglucosamine transferase and deubiquitinase ALG13;
gene40177	7.79343029264133	4.23297167469255	3.56002053412066e-12	2.92647648769558e-10	LOC109057998	_	_	transcription factor Sox-19b-like;
gene56124	-6.92340371762632	4.17559893566609	3.56002053412066e-12	2.92647648769558e-10	plin2	K17284	_	perilipin 2%2C transcript variant X1;perilipin 2%2C transcript variant X2;
gene29475	5.93055367693862	5.92858431303948	3.65160723346681e-12	2.99589005197383e-10	LOC109045956	_	_	uncharacterized LOC109045956%2C transcript variant X1;uncharacterized LOC109045956%2C transcript variant X2;uncharacterized LOC109045956%2C transcript variant X3;
gene31490	-7.75177746163343	3.53888365386323	3.74678194389032e-12	3.06797043389956e-10	LOC109048441	K03993	_	mannan-binding lectin serine protease 2-like;
gene6324	11.0094926334016	3.96212724806504	3.81055492808515e-12	3.11148175157583e-10	LOC109080222	_	molecular_function:phosphotransferase activity, alcohol group as acceptor(GO:0016773);biological_process:phosphorylation(GO:0016310);molecular_function:uridine kinase activity(GO:0004849);molecular_function:ATP binding(GO:0005524);molecular_function:signal transducer activity(GO:0004871);;molecular_function:G-protein beta/gamma-subunit complex binding(GO:0031683);molecular_function:GTPase activit…	transmembrane protease serine 4-like;
gene287	-5.89597605257283	5.52894439618362	3.8147639068552e-12	3.11148175157583e-10	LOC109055626	_	_	nuclear receptor subfamily 0 group B member 2-like;
gene62370	-7.74268085665276	3.52971092405942	3.92866456252578e-12	3.19816180814234e-10	LOC109082577	_	_	C-X-C motif chemokine 9-like;
gene28074	-5.67838465738961	6.44098821108684	3.9678815223302e-12	3.22382683996456e-10	LOC109113451	K04694	_	suppressor of cytokine signaling 1-like%2C transcript variant X2;suppressor of cytokine signaling 1-like%2C transcript variant X1;
gene27732	5.66689371220942	6.99826940621559	4.11183604681522e-12	3.33432523069016e-10	LOC109113204	_	_	uncharacterized LOC109113204;
gene27989	-5.52736276228704	8.32225774780123	4.26762327745283e-12	3.45397371204503e-10	LOC109113393	_	_	insulin-like growth factor-binding protein 1;
gene56859	-6.26813465475686	4.71462748249691	4.38033105017574e-12	3.53836221478936e-10	LOC109076433	K03990	_	complement C3-like;
gene5969	-5.73482349568183	6.06836563581677	4.40272145681859e-12	3.54960950683967e-10	LOC109082618	_	_	C-C motif chemokine 19-like;
gene6812	-6.88764701063416	4.13975830560223	4.57398000089547e-12	3.68060532740003e-10	LOC109090289	_	_	transmembrane 4 L6 family member 4-like;
gene37150	-6.38642970449725	4.35487725019796	4.69262114401445e-12	3.76884001612379e-10	LOC109054618	K12800	_	NACHT%2C LRR and PYD domains-containing protein 12-like;
gene19237	5.5454009249821	7.87341912937883	4.85647682529268e-12	3.89298153773557e-10	LOC109103753	K10418	cellular_component:microtubule associated complex(GO:0005875);biological_process:microtubule-based process(GO:0007017);cellular_component:nucleus(GO:0005634);cellular_component:P granule(GO:0043186)	dynein light chain 2%2C cytoplasmic;
gene20219	-5.49241381915529	8.50316907214649	4.962397433263e-12	3.97029675557477e-10	LOC109104737	_	_	CD209 antigen-like protein C%2C transcript variant X1;CD209 antigen-like protein C%2C transcript variant X2;
gene10102	-5.9543397503314	5.3948783133278	5.08883760796109e-12	4.06370338811735e-10	LOC109093641	_	_	cytochrome c oxidase subunit 5B%2C mitochondrial-like;
gene27148	-5.64879319315772	6.53039661120477	5.14981771194063e-12	4.10458094592013e-10	LOC109112895	K10226	_	fatty acid desaturase 2-like;
gene31765	-6.29806849411265	4.525196586801	5.26758069190691e-12	4.1904753876187e-10	LOC109048624	K10205	cellular_component:integral component of membrane(GO:0016021);biological_process:very long-chain fatty acid biosynthetic process(GO:0042761)	elongation of very long chain fatty acids protein 2-like;
gene54004	-5.60650572268386	6.56276304879978	5.49162268323238e-12	4.3604316168908e-10	LOC109073276	K02923	cellular_component:ribosome(GO:0005840);molecular_function:structural constituent of ribosome(GO:0003735);biological_process:translation(GO:0006412)	60S ribosomal protein L38-like%2C transcript variant X1;60S ribosomal protein L38-like%2C transcript variant X2;
gene39927	-5.46445809993542	8.24034806980052	6.30660999687802e-12	4.99807783571104e-10	LOC109057723	_	_	high choriolytic enzyme 1-like;
gene17241	-7.6677663041306	3.4541766058556	6.39239393653942e-12	5.05650421500903e-10	LOC109101831	_	_	coagulation factor IX-like;
gene46276	-5.67708143673615	6.01149863233686	6.413623242024e-12	5.063742764569e-10	LOC109064725	_	cellular_component:extracellular space(GO:0005615);molecular_function:vitamin D binding(GO:0005499);molecular_function:vitamin transporter activity(GO:0051183);biological_process:vitamin transport(GO:0051180)	vitamin D-binding protein-like;
gene5525	5.99707676946948	5.47433205877103	6.43496567020007e-12	5.07104324732082e-10	LOC109071759	K19013	_	stabilin-2-like;
gene20109	-5.92565863190091	5.26012189309879	6.7049965750583e-12	5.27392638673066e-10	LOC109104650	K13825	molecular_function:phosphotransferase activity, alcohol group as acceptor(GO:0016773);biological_process:phosphorylation(GO:0016310);molecular_function:uridine kinase activity(GO:0004849);molecular_function:ATP binding(GO:0005524);molecular_function:signal transducer activity(GO:0004871);;molecular_function:G-protein beta/gamma-subunit complex binding(GO:0031683);molecular_function:GTPase activit…	hemoglobin subunit beta;
gene30875	-5.62176334155286	6.25618101453825	7.3002058320293e-12	5.73134511801491e-10	LOC109047845	_	_	glucagon;
gene48421	-5.789442968421	5.59302955559936	7.32008071546812e-12	5.73468242341377e-10	LOC109067102	_	molecular_function:phosphotransferase activity, alcohol group as acceptor(GO:0016773);biological_process:phosphorylation(GO:0016310);molecular_function:uridine kinase activity(GO:0004849);molecular_function:ATP binding(GO:0005524);molecular_function:signal transducer activity(GO:0004871);;molecular_function:G-protein beta/gamma-subunit complex binding(GO:0031683);molecular_function:GTPase activit…	sex hormone-binding globulin-like;
gene57392	-7.09968522371706	3.79548021982051	7.33181418507247e-12	5.73468242341377e-10	LOC109076982	K06087	_	claudin-15-like;
gene19046	-6.14327229784517	4.78084848302759	7.37139421933611e-12	5.7549037476992e-10	LOC109103621	_	_	sialic acid-binding Ig-like lectin 6;
gene397	7.66657135820716	4.11087379923176	7.96259158834635e-12	6.20490129646528e-10	LOC109094969	K17492	molecular_function:phosphotransferase activity, alcohol group as acceptor(GO:0016773);biological_process:phosphorylation(GO:0016310);molecular_function:uridine kinase activity(GO:0004849);molecular_function:ATP binding(GO:0005524)	ubinuclein-1-like;
gene21456	-10.5475972255833	3.40795596504861	8.22929778361081e-12	6.38898296814999e-10	sycn	_	_	syncollin;
gene36713	-7.6287978767089	3.41489181514672	8.22929778361081e-12	6.38898296814999e-10	LOC109054122	K07292	molecular_function:phosphotransferase activity, alcohol group as acceptor(GO:0016773);biological_process:phosphorylation(GO:0016310);molecular_function:uridine kinase activity(GO:0004849);molecular_function:ATP binding(GO:0005524);molecular_function:signal transducer activity(GO:0004871);;molecular_function:G-protein beta/gamma-subunit complex binding(GO:0031683);molecular_function:GTPase activit…	hepatocyte nuclear factor 4-alpha-like;
gene53162	-6.11564855657886	4.75340056030044	8.88749382169648e-12	6.88723273531984e-10	LOC109072362	_	_	leukocyte cell-derived chemotaxin-2-like%2C transcript variant X3;leukocyte cell-derived chemotaxin-2-like%2C transcript variant X2;leukocyte cell-derived chemotaxin-2-like%2C transcript variant X1;
gene37939	-5.58720948595191	6.22221303518433	9.17590823667213e-12	7.09761581022587e-10	LOC109055517	K03995	_	complement component C6-like;
gene1334	5.55230371692074	6.59992740283113	1.00406970804597e-11	7.75223175692801e-10	LOC109097245	_	molecular_function:phosphotransferase activity, alcohol group as acceptor(GO:0016773);biological_process:phosphorylation(GO:0016310);molecular_function:uridine kinase activity(GO:0004849);molecular_function:ATP binding(GO:0005524)	uncharacterized LOC109097245%2C transcript variant X1;uncharacterized LOC109097245%2C transcript variant X2;
gene35790	-5.4521299852054	7.17641701703716	1.06625115281192e-11	8.21718995045714e-10	LOC109053081	_	biological_process:cellular iron ion homeostasis(GO:0006879);molecular_function:ferric iron binding(GO:0008199);cellular_component:extracellular region(GO:0005576);biological_process:iron ion transport(GO:0006826)	serotransferrin-like;
gene68668	-6.56653368115035	4.22018439296519	1.108795453652e-11	8.52938359612961e-10	LOC109089479	K00544	cellular_component:cytosol(GO:0005829);biological_process:methionine biosynthetic process(GO:0009086);molecular_function:zinc ion binding(GO:0008270);molecular_function:betaine-homocysteine S-methyltransferase activity(GO:0047150);biological_process:methylation(GO:0032259);molecular_function:S-adenosylmethionine-homocysteine S-methyltransferase activity(GO:0008898)	betaine--homocysteine S-methyltransferase 1-like;
gene62447	-7.57855885062752	3.36425240519825	1.12400544624522e-11	8.63055024329388e-10	LOC109082663	_	_	integrin alpha-M-like;
gene37153	6.4183792086095	4.75340033776474	1.14683964327361e-11	8.78978157305352e-10	LOC109054643	_	_	G2/mitotic-specific cyclin-B1-like%2C transcript variant X1;G2/mitotic-specific cyclin-B1-like%2C transcript variant X2;
gene2607	-6.55504251115546	4.20869695201785	1.21345255957583e-11	9.28335494665275e-10	LOC109111527	_	_	uncharacterized LOC109111527;
gene21658	-5.70633373436742	5.5110327981573	1.26732986855312e-11	9.67787566652481e-10	LOC109106103	_	molecular_function:phosphotransferase activity, alcohol group as acceptor(GO:0016773);biological_process:phosphorylation(GO:0016310);molecular_function:uridine kinase activity(GO:0004849);molecular_function:ATP binding(GO:0005524);molecular_function:signal transducer activity(GO:0004871);;molecular_function:G-protein beta/gamma-subunit complex binding(GO:0031683);molecular_function:GTPase activit…	amine sulfotransferase-like;
gene34664	-7.55796293139663	3.34349510457512	1.31852504189025e-11	1.00505170647649e-09	LOC109051831	_	_	mid1-interacting protein 1-B-like%2C transcript variant X1;mid1-interacting protein 1-B-like%2C transcript variant X2;mid1-interacting protein 1-B-like%2C transcript variant X3;
gene47334	10.8130061275145	3.77348920378039	1.35655535514435e-11	1.03216382412109e-09	LOC109065944	_	molecular_function:phosphotransferase activity, alcohol group as acceptor(GO:0016773);biological_process:phosphorylation(GO:0016310);molecular_function:uridine kinase activity(GO:0004849);molecular_function:ATP binding(GO:0005524);molecular_function:signal transducer activity(GO:0004871);;molecular_function:G-protein beta/gamma-subunit complex binding(GO:0031683);molecular_function:GTPase activit…	N-acetyllactosaminide beta-1%2C3-N-acetylglucosaminyltransferase 2-like;
gene3271	-6.15127576128857	4.37902367139391	1.36301221981473e-11	1.03519790404915e-09	LOC109050663	K05757	_	actin-related protein 2/3 complex subunit 1B-like;
gene41424	7.58560810394875	4.03312554644816	1.38206672768854e-11	1.04588024353094e-09	LOC109059359	_	_	ribonucleoprotein PTB-binding 1-like;
gene25307	-6.71477566664966	3.96653471376713	1.38206672768854e-11	1.04588024353094e-09	ttc36	_	_	tetratricopeptide repeat domain 36;
gene38962	-6.0072824248089	4.81411313284614	1.40665146671172e-11	1.062566776404e-09	LOC109056647	_	_	endothelial PAS domain-containing protein 1-like;
gene7660	-5.3405738727768	8.00204210450917	1.45391771838078e-11	1.09629579901791e-09	LOC109090952	K01185	_	lysozyme C-like;
gene45741	-6.7011070531209	3.95284275502808	1.53793508714357e-11	1.15756536074339e-09	LOC109064148	K12258	_	vitamin D-binding protein-like;
gene45794	-6.98871348707363	3.6839999368462	1.54139411757273e-11	1.15808973091611e-09	LOC109064220	K05865	molecular_function:calcium ion binding(GO:0005509);biological_process:cardiac muscle contraction(GO:0060048)	troponin C%2C slow skeletal and cardiac muscles-like%2C transcript variant X2;troponin C%2C slow skeletal and cardiac muscles-like%2C transcript variant X1;
gene23751	-7.52650703224232	3.31179618266435	1.55071877090982e-11	1.16301133723834e-09	LOC109108745	K00799	_	glutathione S-transferase theta-1-like;
gene61028	-5.6702402711326	5.47544502987801	1.61286707523658e-11	1.20746141539676e-09	LOC109081073	_	_	metalloreductase STEAP4-like;
gene34133	-5.77704823702217	5.2195706450502	1.63300760507025e-11	1.22036026443788e-09	LOC109051138	K09029	molecular_function:phosphotransferase activity, alcohol group as acceptor(GO:0016773);biological_process:phosphorylation(GO:0016310);molecular_function:uridine kinase activity(GO:0004849);molecular_function:ATP binding(GO:0005524);molecular_function:signal transducer activity(GO:0004871);;molecular_function:G-protein beta/gamma-subunit complex binding(GO:0031683);molecular_function:GTPase activit…	protein fosB-like%2C transcript variant X2;protein fosB-like%2C transcript variant X1;protein fosB-like%2C transcript variant X3;protein fosB-like%2C transcript variant X4;
gene61070	-6.97213990060478	3.66735411879784	1.67994623224891e-11	1.25320401851963e-09	LOC109081133	_	_	golgin subfamily B member 1-like;
gene19455	5.78156304594271	5.41371111789174	1.70296807518414e-11	1.26812137804654e-09	LOC109104491	K11252	_	histone H2B%2C gonadal-like;
gene38874	-6.68035820706014	3.93205993931648	1.77663413360724e-11	1.32063137264805e-09	LOC109056567	K03841	biological_process:carbohydrate metabolic process(GO:0005975);molecular_function:fructose 1,6-bisphosphate 1-phosphatase activity(GO:0042132);biological_process:response to chemical(GO:0042221)	fructose-1%2C6-bisphosphatase 1-like;
gene15145	-5.78126450819598	5.00241765535678	1.86555185120915e-11	1.38427249221403e-09	LOC109099139	K00016	_	L-lactate dehydrogenase B-B chain-like;
gene19808	-10.4131493147901	3.27173499550287	1.93318397823084e-11	1.43192235164929e-09	LOC109104517	_	cellular_component:extracellular region(GO:0005576);molecular_function:hormone activity(GO:0005179)	somatostatin-2-like;
gene67842	-7.48346966524503	3.26843375857721	2.04428650571537e-11	1.51154616341466e-09	LOC109088576	K16360	_	leucine-rich repeat-containing protein 4B-like%2C transcript variant X1;leucine-rich repeat-containing protein 4B-like%2C transcript variant X2;
gene48131	-6.47193467812415	4.12563363268341	2.05552062805969e-11	1.51539327178926e-09	LOC109066782	K05929	_	phosphoethanolamine N-methyltransferase 3-like;
gene13488	7.5229020340338	3.97300750499221	2.05671875691271e-11	1.51539327178926e-09	LOC109097228	_	_	chymotrypsinogen A-like;
gene29330	-5.79912409132647	4.75864886968447	2.0761945744364e-11	1.52705932173108e-09	LOC109046356	_	_	beta-microseminoprotein-like;
gene9607	-5.24515108267839	9.4789904227684	2.13636692404233e-11	1.56856474472068e-09	LOC109093239	K09028	molecular_function:phosphotransferase activity, alcohol group as acceptor(GO:0016773);biological_process:phosphorylation(GO:0016310);molecular_function:uridine kinase activity(GO:0004849);molecular_function:ATP binding(GO:0005524);molecular_function:signal transducer activity(GO:0004871);;molecular_function:G-protein beta/gamma-subunit complex binding(GO:0031683);molecular_function:GTPase activit…	transcription factor jun-B-like%2C transcript variant X5;transcription factor jun-B-like%2C transcript variant X4;transcription factor jun-B-like%2C transcript variant X3;transcription factor jun-B-like%2C transcript variant X1;transcription factor jun-B-like%2C transcript variant X2;
gene45504	6.4167375394173	4.35887778955572	2.17876854265768e-11	1.59690021647518e-09	LOC109063870	K04605	molecular_function:phosphotransferase activity, alcohol group as acceptor(GO:0016773);biological_process:phosphorylation(GO:0016310);molecular_function:uridine kinase activity(GO:0004849);molecular_function:ATP binding(GO:0005524);molecular_function:signal transducer activity(GO:0004871);;molecular_function:G-protein beta/gamma-subunit complex binding(GO:0031683);molecular_function:GTPase activit…	metabotropic glutamate receptor 2-like;
gene31602	-6.64509956352959	3.89674783896276	2.21470386139923e-11	1.62040566641015e-09	LOC109048486	K17852	_	cytochrome P450 2J6-like;
gene57227	5.8813057060047	5.01042992851824	2.2300680431905e-11	1.62880440144109e-09	LOC109076836	_	_	protein ripply3-like;
gene468	-5.76734401658703	4.86382798596833	2.26825961538559e-11	1.65381767157261e-09	foxa1	K09387	molecular_function:phosphotransferase activity, alcohol group as acceptor(GO:0016773);biological_process:phosphorylation(GO:0016310);molecular_function:uridine kinase activity(GO:0004849);molecular_function:ATP binding(GO:0005524)	forkhead box A1%2C transcript variant X2;forkhead box A1%2C transcript variant X1;
gene33622	-10.3913060340987	3.2496043131596	2.28817738806814e-11	1.6654435558571e-09	nox5	K01745	_	NADPH oxidase 5;
gene41895	5.34548354907203	7.03057219247112	2.55478109957618e-11	1.85626763983764e-09	LOC109059863	K03259	_	eukaryotic translation initiation factor 4E-1B-like%2C transcript variant X2;eukaryotic translation initiation factor 4E-1B-like%2C transcript variant X1;eukaryotic translation initiation factor 4E-1B-like%2C transcript variant X3;
gene59692	6.11122956708961	4.76482717757786	2.56432199968918e-11	1.85997639299255e-09	LOC109079590	_	_	testis-expressed sequence 2 protein-like%2C transcript variant X2;testis-expressed sequence 2 protein-like%2C transcript variant X5;testis-expressed sequence 2 protein-like%2C transcript variant X3;testis-expressed sequence 2 protein-like%2C transcript variant X4;testis-expressed sequence 2 protein-like%2C transcript variant X1;
gene6318	-6.62352320593122	3.87514156750066	2.57228659761116e-11	1.86253097268135e-09	LOC109085316	_	_	sodium/potassium-transporting ATPase subunit gamma-like%2C transcript variant X2;sodium/potassium-transporting ATPase subunit gamma-like%2C transcript variant X1;
gene41014	-5.58634628115541	5.22333882402379	2.91033345276231e-11	2.10366930471736e-09	LOC109058900	K09571	molecular_function:phosphotransferase activity, alcohol group as acceptor(GO:0016773);biological_process:phosphorylation(GO:0016310);molecular_function:uridine kinase activity(GO:0004849);molecular_function:ATP binding(GO:0005524);molecular_function:signal transducer activity(GO:0004871);;molecular_function:G-protein beta/gamma-subunit complex binding(GO:0031683);molecular_function:GTPase activit…	peptidyl-prolyl cis-trans isomerase FKBP5-like;
gene11334	5.69764708267865	5.33261387729771	2.94034462847556e-11	2.12170409990033e-09	LOC109094830	K02602	cellular_component:cytoplasm(GO:0005737);molecular_function:RNA binding(GO:0003723);biological_process:mRNA processing(GO:0006397);biological_process:regulation of translation(GO:0006417);molecular_function:nucleotide binding(GO:0000166)	cytoplasmic polyadenylation element-binding protein 1;
gene1679	-6.40310198005806	4.05686350972539	3.242823340522e-11	2.3359471774578e-09	LOC109103081	_	_	protein TonB-like%2C transcript variant X4;protein TonB-like%2C transcript variant X6;protein TonB-like%2C transcript variant X3;protein TonB-like%2C transcript variant X5;protein TonB-like%2C transcript variant X2;protein TonB-like%2C transcript variant X1;
gene38366	-5.43181233089595	5.77038670013844	3.24887465964821e-11	2.33629195936692e-09	LOC109055975	_	_	sex hormone-binding globulin-like;
gene63174	-5.31950855406859	6.51391184122336	3.39213274313635e-11	2.43513310142549e-09	LOC109083469	_	molecular_function:phosphotransferase activity, alcohol group as acceptor(GO:0016773);biological_process:phosphorylation(GO:0016310);molecular_function:uridine kinase activity(GO:0004849);molecular_function:ATP binding(GO:0005524);molecular_function:signal transducer activity(GO:0004871);;molecular_function:G-protein beta/gamma-subunit complex binding(GO:0031683);molecular_function:GTPase activit…	growth hormone receptor-like;
gene30561	-5.91048286833655	4.54971455505958	3.41164295232611e-11	2.44495246381743e-09	LOC109047706	_	_	cornifelin-like;
gene11662	-10.3237188772585	3.18113152612762	3.42995375141194e-11	2.45388022310912e-09	LOC109095416	K09182	_	GATA-binding factor 1-A-like%2C transcript variant X2;GATA-binding factor 1-A-like%2C transcript variant X1;
gene56358	-10.3121399812396	3.16940164273525	3.6390972728395e-11	2.59907178988966e-09	LOC109075878	_	_	cytochrome P450 2G1-like;
gene4190	-5.3005840192712	6.69565092348629	3.6492623490701e-11	2.60189922997304e-09	LOC109059958	K12473	_	low-density lipoprotein receptor-like;
gene32179	5.66555228560418	5.30163672170764	3.65751784458716e-11	2.60335786275844e-09	LOC109049009	_	_	synaptonemal complex protein 2-like;
gene35324	5.80418061203093	4.93613578590734	3.74113110579055e-11	2.65835899117226e-09	LOC109052559	K04922	molecular_function:phosphotransferase activity, alcohol group as acceptor(GO:0016773);biological_process:phosphorylation(GO:0016310);molecular_function:uridine kinase activity(GO:0004849);molecular_function:ATP binding(GO:0005524);molecular_function:signal transducer activity(GO:0004871);;molecular_function:G-protein beta/gamma-subunit complex binding(GO:0031683);molecular_function:GTPase activit…	potassium channel subfamily K member 13-like;
gene66433	-6.55678769738396	3.80832817917767	3.92882400629341e-11	2.78700537461667e-09	lipc	K01046	cellular_component:extracellular region(GO:0005576);biological_process:lipid metabolic process(GO:0006629);molecular_function:triglyceride lipase activity(GO:0004806)	lipase C%2C hepatic type;
gene54745	-5.36386904245738	6.00303099394183	4.01539214539484e-11	2.84360304566779e-09	LOC109074102	_	_	protein C8orf4 homolog;
gene40536	-7.38166805312917	3.1659036687181	4.1007717356136e-11	2.89428879198425e-09	LOC109058417	_	_	transmembrane 4 L6 family member 5-like;
gene68036	-7.38166805312917	3.1659036687181	4.1007717356136e-11	2.89428879198425e-09	LOC109088807	K09632	biological_process:proteolysis(GO:0006508);molecular_function:serine-type endopeptidase activity(GO:0004252)	chymotrypsin-like protease CTRL-1;
gene56825	-6.83221532887559	3.52686855726212	4.14905306237478e-11	2.92344370734454e-09	LOC109076396	K05719	_	integrin beta-1-like;
gene12044	-5.32475021892571	6.13453716137935	4.19771498262680e-11	2.95276850556453e-09	LOC109095912	K00451	molecular_function:phosphotransferase activity, alcohol group as acceptor(GO:0016773);biological_process:phosphorylation(GO:0016310);molecular_function:uridine kinase activity(GO:0004849);molecular_function:ATP binding(GO:0005524);molecular_function:signal transducer activity(GO:0004871);;molecular_function:G-protein beta/gamma-subunit complex binding(GO:0031683);molecular_function:GTPase activit…	homogentisate 1%2C2-dioxygenase-like;
gene17980	10.6279731841671	3.59660205982535	4.35055917157177e-11	3.05349601941261e-09	LOC109102966	_	_	ladderlectin-like;
gene57853	-10.2886996112213	3.14565644855979	4.35547805459579e-11	3.05349601941261e-09	LOC109077518	_	_	complement factor H-related protein 2-like;
gene52108	-6.35752520186975	4.01134251110975	4.39688876343328e-11	3.07738171148876e-09	LOC109071178	_	_	lymphatic vessel endothelial hyaluronic acid receptor 1-like;
gene19892	-5.11891954590193	10.4949898645836	4.60825800537047e-11	3.21994347695253e-09	LOC109104172	_	molecular_function:phosphotransferase activity, alcohol group as acceptor(GO:0016773);biological_process:phosphorylation(GO:0016310);molecular_function:uridine kinase activity(GO:0004849);molecular_function:ATP binding(GO:0005524);molecular_function:signal transducer activity(GO:0004871);;molecular_function:G-protein beta/gamma-subunit complex binding(GO:0031683);molecular_function:GTPase activit…	univin-like;
gene52149	-10.2768350428562	3.13363805936342	4.62769543300804e-11	3.22814481420015e-09	LOC109071225	_	_	monocyte chemotactic protein 1B-like%2C transcript variant X1;monocyte chemotactic protein 1B-like%2C transcript variant X5;monocyte chemotactic protein 1B-like%2C transcript variant X6;monocyte chemotactic protein 1B-like%2C transcript variant X4;monocyte chemotactic protein 1B-like%2C transcript variant X2;monocyte chemotactic protein 1B-like%2C transcript variant X3;
gene41599	5.22748289719997	7.32824891338602	4.69976069573783e-11	3.2729695582743e-09	LOC109059553	_	molecular_function:phosphotransferase activity, alcohol group as acceptor(GO:0016773);biological_process:phosphorylation(GO:0016310);molecular_function:uridine kinase activity(GO:0004849);molecular_function:ATP binding(GO:0005524);molecular_function:signal transducer activity(GO:0004871);;molecular_function:G-protein beta/gamma-subunit complex binding(GO:0031683);molecular_function:GTPase activit…	coiled-coil domain-containing protein 146-like%2C transcript variant X2;coiled-coil domain-containing protein 146-like%2C transcript variant X1;
gene62783	6.67297848234649	4.06010438859528	4.87673176064635e-11	3.39058212824772e-09	LOC109083032	K07604	_	keratin%2C type I cytoskeletal 18-like;
gene4714	5.57953876771154	5.47522404303351	4.98949181459077e-11	3.46323600720039e-09	LOC109066869	_	_	low affinity vacuolar monovalent cation/H(+) antiporter-like;
gene36425	-5.24414804347863	6.58606791085049	5.04856904892556e-11	3.49844973234967e-09	LOC109053795	_	_	CD209 antigen-like protein C%2C transcript variant X2;CD209 antigen-like protein C%2C transcript variant X1;
gene38330	-6.51051820125564	3.76201889798487	5.19405159864631e-11	3.59332374953215e-09	LOC109055941	_	_	complement component C1q receptor-like;
gene46789	5.55079282244469	5.32497042284293	5.27429247563789e-11	3.64203026553308e-09	LOC109065297	K16808	_	nuclear mitotic apparatus protein 1-like;
gene47354	6.28138078250608	4.22919620914156	5.28182998150012e-11	3.64203026553308e-09	LOC109065952	K10203	molecular_function:nucleic acid binding(GO:0003676);molecular_function:nucleotide binding(GO:0000166)	elongation of very long chain fatty acids protein 6-like;
gene15811	5.22769652068586	7.01510157821067	5.43346067189338e-11	3.74043358306171e-09	LOC109100323	K18749	_	protein LSM14 homolog B-like;
gene37019	5.22965188451175	6.98482217781138	5.68865410419003e-11	3.90969073219775e-09	LOC109054483	_	_	rho guanine nucleotide exchange factor 5-like;
gene28101	10.579301294093	3.55020064960242	6.1026509835695e-11	4.18735744411076e-09	LOC109044854	K09228	molecular_function:phosphotransferase activity, alcohol group as acceptor(GO:0016773);biological_process:phosphorylation(GO:0016310);molecular_function:uridine kinase activity(GO:0004849);molecular_function:ATP binding(GO:0005524);molecular_function:signal transducer activity(GO:0004871);;molecular_function:G-protein beta/gamma-subunit complex binding(GO:0031683);molecular_function:GTPase activit…	gastrula zinc finger protein XlCGF7.1-like;
gene16571	-5.86543466715858	4.31440449994639	6.20275374158948e-11	4.24908901735943e-09	LOC109100787	K12407	_	glucokinase-like;
gene9122	-7.30957693269283	3.09333805385246	6.30171993545840e-11	4.30984186907273e-09	LOC109092933	_	molecular_function:phosphotransferase activity, alcohol group as acceptor(GO:0016773);biological_process:phosphorylation(GO:0016310);molecular_function:uridine kinase activity(GO:0004849);molecular_function:ATP binding(GO:0005524);molecular_function:signal transducer activity(GO:0004871);;molecular_function:G-protein beta/gamma-subunit complex binding(GO:0031683);molecular_function:GTPase activit…	cell death activator CIDE-B-like;
gene41419	5.71957549534112	5.04101345673097	6.67131206890945e-11	4.55518057291465e-09	LOC109059324	_	_	T-lymphocyte surface antigen Ly-9-like;
gene40774	-5.97851170299671	3.94843294200095	6.69795092872047e-11	4.56593324773459e-09	LOC109058647	K18261	_	dysferlin-like;
gene37094	-5.59839087738144	4.69687275393014	6.87485769365739e-11	4.67892100566383e-09	LOC109054570	K01081	_	cytosolic purine 5'-nucleotidase-like;
gene41006	-6.74710245578022	3.44146633297949	7.08046763755947e-11	4.81104578990345e-09	LOC109058902	K09571	biological_process:protein folding(GO:0006457);biological_process:protein peptidyl-prolyl isomerization(GO:0000413);cellular_component:membrane(GO:0016020);molecular_function:peptidyl-prolyl cis-trans isomerase activity(GO:0003755);molecular_function:FK506 binding(GO:0005528)	peptidyl-prolyl cis-trans isomerase FKBP5-like;
gene66216	5.70652234278788	5.02844909832923	7.28677295214644e-11	4.943214712715e-09	LOC109086798	_	_	transmembrane protease serine 9-like;
gene28325	-10.2035225278131	3.05938358973223	7.61990971328083e-11	5.15253378741267e-09	LOC109113613	K07372	cellular_component:integral component of membrane(GO:0016021);biological_process:cell communication(GO:0007154);cellular_component:connexon complex(GO:0005922)	gap junction Cx32.2 protein-like%2C transcript variant X2;gap junction Cx32.2 protein-like%2C transcript variant X1;
gene59695	-7.28472317893868	3.06832999966732	7.61990971328083e-11	5.15253378741267e-09	LOC109079592	_	_	uncharacterized LOC109079592;
gene35223	-5.95756198751011	3.92759366825879	7.73790695859081e-11	5.22389712289792e-09	LOC109052442	_	_	uncharacterized LOC109052442;
gene40496	5.29365353461804	6.05753316964561	7.82847758738306e-11	5.27654492561813e-09	LOC109058358	K13510	_	lysophosphatidylcholine acyltransferase 2-like;
gene37786	-5.42511046157222	5.31199253459174	7.85125832219464e-11	5.28340535954555e-09	LOC109055329	K15124	cellular_component:mitochondrial inner membrane(GO:0005743);biological_process:transmembrane transport(GO:0055085);cellular_component:integral component of membrane(GO:0016021)	solute carrier family 25 member 48;
gene7981	-5.35090891757863	5.45030002484619	7.93892509871603e-11	5.33383807433607e-09	gnat1	K04631	_	G protein subunit alpha transducin 1;
gene29005	-10.1909332235541	3.0466342567128	8.12453949561735e-11	5.4411053324962e-09	LOC109045389	_	_	neurotoxin 3FTx-RI-like;
gene24099	-7.27213387467963	3.05566450587026	8.12453949561735e-11	5.4411053324962e-09	LOC109108976	_	_	probable pancreatic secretory proteinase inhibitor;
gene65884	-10.1782330941992	3.03377327939817	8.66617546199184e-11	5.78536210300232e-09	LOC109086450	_	_	solute carrier organic anion transporter family member 2A1-like;
gene53761	-7.2594337453248	3.04288890731899	8.66617546199184e-11	5.78536210300232e-09	LOC109073025	K05237	_	somatostatin-2-like;
gene51700	6.10115816234096	4.44817282621386	9.11291697462905e-11	6.07392577494989e-09	LOC109070728	_	_	cystatin-F-like%2C transcript variant X2;cystatin-F-like%2C transcript variant X1;
gene3791	6.57009361673532	3.9618749580624	9.29540756164954e-11	6.17592181639612e-09	LOC109061497	K04219	_	somatostatin receptor type 5-like;
gene16171	-6.24044717777707	3.89446741007075	9.29540756164954e-11	6.17592181639612e-09	pla2g12b	K01047	_	phospholipase A2 group XIIB%2C transcript variant X2;phospholipase A2 group XIIB%2C transcript variant X1;
gene25139	5.09902671473699	7.27864056747377	9.58675510585519e-11	6.3594164724347e-09	LOC109110077	_	molecular_function:DNA binding(GO:0003677)	lamina-associated polypeptide 2-like;
gene9904	-5.75034109102282	4.39097437371713	9.60970432096386e-11	6.36456941472494e-09	LOC109093423	K10345	_	SPRY domain-containing SOCS box protein 3-like%2C transcript variant X4;SPRY domain-containing SOCS box protein 3-like%2C transcript variant X3;SPRY domain-containing SOCS box protein 3-like%2C transcript variant X1;SPRY domain-containing SOCS box protein 3-like%2C transcript variant X2;
gene12963	-5.79345040647613	4.24300233737632	9.82537782879706e-11	6.49714732010234e-09	LOC109096831	K12168	_	E3 ubiquitin-protein ligase HECW2-like;
gene10627	7.2736741818288	3.73495677236606	1.01399682128108e-10	6.69461460399812e-09	LOC109094274	K12044	_	troponin I%2C fast skeletal muscle-like%2C transcript variant X2;troponin I%2C fast skeletal muscle-like%2C transcript variant X1;
gene36462	-5.02543030152434	8.28744277790237	1.02987982955515e-10	6.78878647394182e-09	LOC109053831	K09444	_	interferon regulatory factor 1-like%2C transcript variant X2;interferon regulatory factor 1-like%2C transcript variant X1;
gene51633	-5.38565128230302	5.19537820476594	1.03349470780358e-10	6.80192027157884e-09	c8g	K03999	cellular_component:extracellular region(GO:0005576);molecular_function:small molecule binding(GO:0036094)	complement C8 gamma chain;
gene22722	-7.23369308418951	3.01699972886864	1.05442579793206e-10	6.92880049412285e-09	LOC109107285	_	_	transmembrane protein 238-like;
gene39071	-6.40486691210955	3.65632696864706	1.05890302244036e-10	6.94316917047831e-09	LOC109056773	K07431	_	5-beta-cholestane-3-alpha%2C7-alpha-diol 12-alpha-hydroxylase-like;
gene44909	5.89065084499558	4.55289695041049	1.05992468970187e-10	6.94316917047831e-09	LOC109063211	_	_	uncharacterized LOC109063211;
gene37623	-5.37781365234627	5.26553401833632	1.06487805737764e-10	6.96473442706709e-09	LOC109055162	_	_	uncharacterized LOC109055162;
gene33983	-6.21146152473256	3.86554670142944	1.12046959230765e-10	7.31691077693237e-09	LOC109051051	K01291	biological_process:proteolysis(GO:0006508);molecular_function:metallocarboxypeptidase activity(GO:0004181);molecular_function:zinc ion binding(GO:0008270);biological_process:response to chemical(GO:0042221)	carboxypeptidase B-like;
gene33144	-10.1394478034986	2.99450076267097	1.1266467429959e-10	7.33440031884477e-09	LOC109049944	K17310	_	serum amyloid A-5 protein-like;
gene59728	-10.1394478034986	2.99450076267097	1.1266467429959e-10	7.33440031884477e-09	LOC109079629	_	_	complement factor H-related protein 2-like;
gene22893	5.74107297546315	4.66141801602526	1.14753669740648e-10	7.45881062047588e-09	LOC109107809	_	_	avidin-like;
gene42242	-5.05174274642854	7.23731131620944	1.20640679045358e-10	7.82931861965568e-09	LOC109060267	_	_	granulins-like%2C transcript variant X1;granulins-like%2C transcript variant X2;
gene64450	6.14470254992783	4.09870125144735	1.26075730589627e-10	8.16939556296678e-09	LOC109084868	_	_	coiled-coil domain-containing protein 106-like;
gene12467	-7.19419992967537	2.97729092501368	1.28798169326208e-10	8.33292353523449e-09	LOC109096535	K08035	molecular_function:phosphotransferase activity, alcohol group as acceptor(GO:0016773);biological_process:phosphorylation(GO:0016310);molecular_function:uridine kinase activity(GO:0004849);molecular_function:ATP binding(GO:0005524);molecular_function:signal transducer activity(GO:0004871);;molecular_function:G-protein beta/gamma-subunit complex binding(GO:0031683);molecular_function:GTPase activit…	forkhead box protein A2%2C transcript variant X3;forkhead box protein A2%2C transcript variant X2;forkhead box protein A2%2C transcript variant X1;
gene26481	-6.18933359615889	3.84347264313332	1.30440867688311e-10	8.41323528763811e-09	LOC109112235	_	_	microtubule-actin cross-linking factor 1-like;
gene37206	-6.18933359615889	3.84347264313332	1.30440867688311e-10	8.41323528763811e-09	LOC109054689	K01312	_	trypsin-3-like;
gene33611	-5.34027689789039	5.06852262541049	1.41433705538394e-10	9.10824373424214e-09	LOC109050611	K06566	_	interferon-induced transmembrane protein 5-like;
gene46006	6.12346434959443	4.07846648617859	1.44381188175188e-10	9.28379897708067e-09	LOC109064441	_	_	immunoglobulin-like domain-containing receptor 1;
gene16191	-7.18079158902041	2.96381291690736	1.47509614195326e-10	9.47043348472412e-09	LOC109100432	K06521	molecular_function:phosphotransferase activity, alcohol group as acceptor(GO:0016773);biological_process:phosphorylation(GO:0016310);molecular_function:uridine kinase activity(GO:0004849);molecular_function:ATP binding(GO:0005524);molecular_function:signal transducer activity(GO:0004871);;molecular_function:G-protein beta/gamma-subunit complex binding(GO:0031683);molecular_function:GTPase activit…	semaphorin-4G-like;
gene5421	5.05260873231398	7.08005911726045	1.48833122446549e-10	9.54079484013626e-09	LOC109075087	_	_	caprin-2-like;
gene1302	6.48412310730996	3.87999685684558	1.64570800440107e-10	1.05335362406886e-08	LOC109091613	K14436	_	VPS10 domain-containing receptor SorCS1-like;
gene43385	-5.62888282917746	4.43931447057641	1.66680043635502e-10	1.06522776667298e-08	LOC109061559	_	molecular_function:phosphotransferase activity, alcohol group as acceptor(GO:0016773);biological_process:phosphorylation(GO:0016310);molecular_function:uridine kinase activity(GO:0004849);molecular_function:ATP binding(GO:0005524);molecular_function:signal transducer activity(GO:0004871);;molecular_function:G-protein beta/gamma-subunit complex binding(GO:0031683);molecular_function:GTPase activit…	guanylate-binding protein 1-like;
gene65927	10.4156681981652	3.39460832159354	1.71834169499445e-10	1.09649554369783e-08	LOC109086494	_	_	zona pellucida sperm-binding protein 3-like;
gene45250	5.10938467904578	6.27302111468268	1.8776682517643e-10	1.19634291469554e-08	LOC109063587	_	_	very low-density lipoprotein receptor-like;
gene45864	7.17807877837537	3.6440463544514	1.89334438159109e-10	1.204500301272e-08	LOC109064284	_	biological_process:negative regulation of peptidase activity(GO:0010466);cellular_component:extracellular region(GO:0005576);molecular_function:cysteine-type endopeptidase inhibitor activity(GO:0004869)	cystatin;
gene23888	10.3947240360258	3.3747398036824	1.91750951354247e-10	1.21802528554174e-08	LOC109109413	_	_	C-type lectin 1-like;
gene315	-5.29058125156523	5.10205596816972	1.92493398418042e-10	1.22089156358215e-08	LOC109057532	K01333	_	complement factor I-like;
gene51011	6.44925594503818	3.84684356790062	2.00584313188318e-10	1.27028651753883e-08	LOC109069957	K16733	molecular_function:metal ion binding(GO:0046872);cellular_component:intracellular(GO:0005622);biological_process:intracellular signal transduction(GO:0035556)	rac GTPase-activating protein 1-like;
gene55927	7.16053125531046	3.62738385327599	2.0767813697939e-10	1.31322748336711e-08	LOC109075413	_	_	granulins-like;
gene40418	5.06980716789558	6.28321625655002	2.20400935596201e-10	1.39157964215891e-08	LOC109058268	_	_	RNA exonuclease 1 homolog;
gene10323	-5.62158610303465	4.26353416047613	2.20811910106902e-10	1.39207797283034e-08	LOC109094061	K12258	_	vitamin D-binding protein-like;
gene15881	-7.11181439932972	2.89450814021537	2.24133202897381e-10	1.41089495469517e-08	LOC109099899	K07377	_	neurexin-1a-like;
gene10294	-5.00077166487865	6.48134858385543	2.29028536613922e-10	1.43954908080991e-08	LOC109094047	K12664	_	cytochrome P450 26B1;
gene41293	4.94873131026956	7.51539952935547	2.3044958936767e-10	1.44631266237279e-08	LOC109059218	_	_	polyadenylate-binding protein 2-B-like%2C transcript variant X2;polyadenylate-binding protein 2-B-like%2C transcript variant X1;
gene42589	-5.06506424830304	5.9588709530042	2.38186748152272e-10	1.49263695508757e-08	LOC109060642	K16449	_	regulator of G-protein signaling 16-like;
gene51632	-6.56014855770459	3.25406244361864	2.39656473802927e-10	1.49960567279312e-08	LOC109070664	K01830	_	lipocalin-like;
gene1727	5.94884564056409	4.30244888721433	2.40913680306633e-10	1.50408627590191e-08	LOC109103381	K14480	molecular_function:phosphotransferase activity, alcohol group as acceptor(GO:0016773);biological_process:phosphorylation(GO:0016310);molecular_function:uridine kinase activity(GO:0004849);molecular_function:ATP binding(GO:0005524)	apolipoprotein L6-like;
gene39282	-4.98540524791445	6.41486790752626	2.41090062352372e-10	1.50408627590191e-08	LOC109057002	K15124	cellular_component:mitochondrial inner membrane(GO:0005743);biological_process:transmembrane transport(GO:0055085);cellular_component:integral component of membrane(GO:0016021)	solute carrier family 25 member 48-like;
gene60172	-5.24767242672165	5.13786391602815	2.47942251368344e-10	1.54453654477956e-08	LOC109080143	K06778	_	receptor-type tyrosine-protein phosphatase S-like%2C transcript variant X9;receptor-type tyrosine-protein phosphatase S-like%2C transcript variant X11;receptor-type tyrosine-protein phosphatase S-like%2C transcript variant X8;receptor-type tyrosine-protein phosphatase S-like%2C transcript variant X10;receptor-type tyrosine-protein phosphatase S-like%2C transcript variant X12;receptor-type tyrosin…
gene55914	7.13080259494192	3.59917261279018	2.50520858085327e-10	1.55597577101767e-08	LOC109075397	K08379	_	prokineticin receptor 2-like;
gene65007	7.13080259494192	3.59917261279018	2.50520858085327e-10	1.55597577101767e-08	LOC109085476	_	molecular_function:phosphotransferase activity, alcohol group as acceptor(GO:0016773);biological_process:phosphorylation(GO:0016310);molecular_function:uridine kinase activity(GO:0004849);molecular_function:ATP binding(GO:0005524);molecular_function:signal transducer activity(GO:0004871);;molecular_function:G-protein beta/gamma-subunit complex binding(GO:0031683);molecular_function:GTPase activit…	histamine H1 receptor-like;
gene51408	5.75624612508997	4.42433519929003	2.53767810205872e-10	1.57381089867914e-08	LOC109070406	K09664	_	N-acetyllactosaminide beta-1%2C3-N-acetylglucosaminyltransferase 2-like;
gene46766	-4.92016405631578	7.31191453479863	2.5828964028678e-10	1.5994881653446e-08	LOC109065282	K08617	_	A disintegrin and metalloproteinase with thrombospondin motifs 1-like;
gene26104	-5.2383566229891	5.12873473533269	2.64419467146199e-10	1.63503270510874e-08	LOC109111361	_	biological_process:steroid hormone mediated signaling pathway(GO:0043401);molecular_function:zinc ion binding(GO:0008270);biological_process:regulation of transcription, DNA-templated(GO:0006355);molecular_function:steroid binding(GO:0005496);molecular_function:sequence-specific DNA binding(GO:0043565);molecular_function:sequence-specific DNA binding transcription factor activity(GO:0003700);mole…	estrogen receptor beta-2-like;
gene39132	4.97171688741211	6.97471443116708	2.64984800917556e-10	1.63611528625444e-08	LOC109056839	K00710	_	polypeptide N-acetylgalactosaminyltransferase 6-like;
gene55142	6.39793690167316	3.79810519306356	2.7761490341648e-10	1.71157753100478e-08	LOC109074545	_	_	teratocarcinoma-derived growth factor-like;
gene62521	-7.06878747382033	2.85130517245743	2.78152214092079e-10	1.71237201521238e-08	LOC109082743	_	molecular_function:phosphotransferase activity, alcohol group as acceptor(GO:0016773);biological_process:phosphorylation(GO:0016310);molecular_function:uridine kinase activity(GO:0004849);molecular_function:ATP binding(GO:0005524);molecular_function:signal transducer activity(GO:0004871);;molecular_function:G-protein beta/gamma-subunit complex binding(GO:0031683);molecular_function:GTPase activit…	galactose-specific lectin nattectin-like;
gene11229	7.10657056492235	3.57619436173837	2.8903564389763e-10	1.77676397870443e-08	LOC109095131	K14825	_	transmembrane emp24 domain-containing protein 7-like;
gene37692	-4.85684502910476	8.47517895167096	2.89988384491062e-10	1.77947825371548e-08	LOC109055222	K09444	_	interferon regulatory factor 1-like;
gene1570	-5.232949233931	4.87592271207982	2.90326096160048e-10	1.77947825371548e-08	LOC109102385	K07426	molecular_function:heme binding(GO:0020037);molecular_function:oxidoreductase activity, acting on paired donors, with incorporation or reduction of molecular oxygen(GO:0016705);molecular_function:monooxygenase activity(GO:0004497);molecular_function:iron ion binding(GO:0005506);molecular_function:electron carrier activity(GO:0009055);biological_process:oxidation-reduction process(GO:0055114)	cytochrome P450 4B1-like%2C transcript variant X2;cytochrome P450 4B1-like%2C transcript variant X1;
gene45938	-5.68039835104389	3.91127670538535	2.92749531433777e-10	1.79171260669046e-08	LOC109064361	_	_	phytanoyl-CoA dioxygenase domain-containing protein 1-like;
gene15531	-9.98758682269477	2.84080607550518	2.99224351523296e-10	1.8286708036826e-08	LOC109099274	K04659	_	thrombospondin-2-like;
gene18575	-5.36840413579397	4.47014375518258	3.06934858132363e-10	1.87306215317921e-08	LOC109103040	K13375	_	transforming growth factor beta-1-like;
gene33055	4.86543815531244	8.26298016415592	3.12188999467007e-10	1.90235633919401e-08	LOC109049856	_	_	transcription factor IIIA-like;
gene52517	-5.53115681424582	4.34275966100769	3.15260356505265e-10	1.91828377157137e-08	LOC109071622	K04550	molecular_function:phosphotransferase activity, alcohol group as acceptor(GO:0016773);biological_process:phosphorylation(GO:0016310);molecular_function:uridine kinase activity(GO:0004849);molecular_function:ATP binding(GO:0005524);molecular_function:signal transducer activity(GO:0004871);;molecular_function:G-protein beta/gamma-subunit complex binding(GO:0031683);molecular_function:GTPase activit…	low-density lipoprotein receptor-related protein 1-like;
gene57086	4.89928875425622	7.41068202492198	3.16927025513481e-10	1.92563023443872e-08	LOC109076694	_	_	gamma-interferon-inducible lysosomal thiol reductase-like;
gene14060	10.3152175407854	3.2994151990279	3.18985698881312e-10	1.93533378290885e-08	LOC109097661	K05190	cellular_component:postsynaptic membrane(GO:0045211);cellular_component:cell junction(GO:0030054);cellular_component:plasma membrane(GO:0005886);molecular_function:extracellular ligand-gated ion channel activity(GO:0005230);biological_process:ion transport(GO:0006811);cellular_component:integral component of membrane(GO:0016021)	gamma-aminobutyric acid receptor subunit rho-3-like;
gene62009	-5.33094042391117	4.67335254531431	3.25677636804177e-10	1.97307937071941e-08	LOC109082171	K19289	_	peripheral myelin protein 22-like%2C transcript variant X1;peripheral myelin protein 22-like%2C transcript variant X2;
gene8368	6.37157617473656	3.77309736521566	3.27923238535881e-10	1.98381729471548e-08	LOC109091216	_	cellular_component:collagen trimer(GO:0005581)	collagen triple helix repeat-containing protein 1-like;
gene22668	-4.90836790021209	6.82565320635009	3.34262894128312e-10	2.01925613450077e-08	LOC109107245	K01176	_	pancreatic alpha-amylase-like;
gene62946	4.89791956691644	7.30899917430788	3.40975180484111e-10	2.05684078656344e-08	LOC109083236	K01296	_	carboxypeptidase D-like;
gene61060	5.26272727357546	5.04838576185281	3.4230120902644e-10	2.06187297230236e-08	LOC109081113	_	_	bcl-2-related ovarian killer protein homolog B-like;
gene14672	-9.95817234463714	2.81105349756189	3.46840205465053e-10	2.08322761803967e-08	LOC109098372	K15014	_	equilibrative nucleoside transporter 1-like;
gene63184	-9.95817234463714	2.81105349756189	3.46840205465053e-10	2.08322761803967e-08	LOC109083480	_	_	amine sulfotransferase-like;
gene38659	-4.88696180004358	6.86006142580649	3.54516431018434e-10	2.12628710357894e-08	LOC109056314	K16336	_	syndecan-2-like;
gene7769	-5.11670440143408	5.15390519203569	3.61113396017317e-10	2.16275971637572e-08	LOC109091321	K08024	_	hematopoietically-expressed homeobox protein hhex-like;
gene29615	-5.06608898886638	5.51932474854194	3.64013636408559e-10	2.17701964233843e-08	LOC109046061	_	_	growth hormone receptor-like;
gene23798	5.69107148643724	4.3621610678334	3.82676555393766e-10	2.28537491571628e-08	LOC109108771	K04855	molecular_function:phosphotransferase activity, alcohol group as acceptor(GO:0016773);biological_process:phosphorylation(GO:0016310);molecular_function:uridine kinase activity(GO:0004849);molecular_function:ATP binding(GO:0005524);molecular_function:signal transducer activity(GO:0004871);;molecular_function:G-protein beta/gamma-subunit complex binding(GO:0031683);molecular_function:GTPase activit…	voltage-dependent T-type calcium channel subunit alpha-1H-like;
gene2129	4.95399966160068	6.47097166642614	3.87825292369836e-10	2.31282895552105e-08	LOC109106003	K13126	_	embryonic polyadenylate-binding protein-like;
gene60893	-4.80922677611986	8.46336544786366	3.96983566004505e-10	2.36408224732569e-08	LOC109080931	K04379	_	proto-oncogene c-Fos;
gene60560	-7.00934629478547	2.79166051280521	4.02924468340036e-10	2.39605750506208e-08	LOC109080564	_	_	uncharacterized LOC109080564;
gene35727	-5.04254527964046	5.38946709262986	4.1206244651141e-10	2.44692719653603e-08	LOC109053005	_	_	radiation-inducible immediate-early gene IEX-1-like;
gene6060	-6.46858906038607	3.16240030747034	4.28161322209097e-10	2.53893002436976e-08	LOC109083250	_	_	guanine deaminase-like;
gene753	5.15497486121838	5.28428598546472	4.42941477198974e-10	2.62286419351551e-08	LOC109085690	_	_	palladin-like;
gene23111	5.22091681921451	5.00841674168881	4.4610533184645e-10	2.63787305110445e-08	LOC109108393	K04712	_	sphingolipid delta(4)-desaturase/C4-monooxygenase DES2-like;
gene11176	-4.8708531977773	6.54477113255432	4.49359321592103e-10	2.65337185893343e-08	LOC109095079	K17508	molecular_function:metal ion binding(GO:0046872);molecular_function:phosphoprotein phosphatase activity(GO:0004721)	protein phosphatase PTC7 homolog;
gene20860	5.02359782114579	5.79762929148886	4.51545995271943e-10	2.66253365763445e-08	LOC109105153	_	_	F-box only protein 43-like;
gene30688	-5.67910757826482	3.65105168186963	4.61470795019294e-10	2.71723337224563e-08	LOC109047805	K06527	_	vascular cell adhesion protein 1-like;
gene33591	-4.92458167722995	5.89618851424667	4.75923384084814e-10	2.79840279864962e-08	LOC109050599	_	_	cytochrome c oxidase subunit 8B%2C mitochondrial-like;
gene63890	-6.97868134299515	2.76091007316447	5.06678652021026e-10	2.97506944080245e-08	LOC109084229	K14640	_	sodium-dependent phosphate transporter 1-A-like;
gene14504	-4.76911033329587	8.76897973796782	5.07864651457155e-10	2.9778626080685e-08	LOC109098537	_	molecular_function:phosphotransferase activity, alcohol group as acceptor(GO:0016773);biological_process:phosphorylation(GO:0016310);molecular_function:uridine kinase activity(GO:0004849);molecular_function:ATP binding(GO:0005524);molecular_function:signal transducer activity(GO:0004871);;molecular_function:G-protein beta/gamma-subunit complex binding(GO:0031683);molecular_function:GTPase activit…	serum amyloid A-5 protein-like%2C transcript variant X2;serum amyloid A-5 protein-like%2C transcript variant X1;
gene58838	-5.53279596630062	3.98492557464793	5.16818297405224e-10	3.02612993022578e-08	LOC109078627	_	_	mannose-binding protein C-like;
gene48437	-4.78796442206431	7.79140424667538	5.23367085760693e-10	3.06020107439767e-08	LOC109067125	_	_	diablo homolog%2C mitochondrial-like;
gene23998	-5.28280324583105	4.38594034829508	5.28822597994572e-10	3.08779367664686e-08	LOC109108902	K19523	biological_process:regulation of transcription, DNA-templated(GO:0006355);molecular_function:DNA binding(GO:0003677);molecular_function:ATP binding(GO:0005524);molecular_function:sequence-specific DNA binding transcription factor activity(GO:0003700);cellular_component:nucleus(GO:0005634)	carnitine O-palmitoyltransferase 1%2C liver isoform-like;
gene46638	-9.88190027847872	2.73393721280153	5.47539833635625e-10	3.19263699378859e-08	LOC109065140	_	_	patatin-like phospholipase domain-containing protein 2%2C transcript variant X1;patatin-like phospholipase domain-containing protein 2%2C transcript variant X2;
gene7237	-5.96458255838452	3.61951217094478	5.49886641820809e-10	3.20186771829106e-08	LOC109090576	_	_	disintegrin and metalloproteinase domain-containing protein 28-like;
gene28764	4.87021922005425	6.6701354428825	5.54896480399747e-10	3.22655756508724e-08	LOC109045230	_	_	hydroperoxide isomerase ALOXE3-like%2C transcript variant X2;hydroperoxide isomerase ALOXE3-like%2C transcript variant X1;
gene54869	-5.04699052612581	5.15288117875984	5.65679280090351e-10	3.28470057320054e-08	LOC109074247	K03990	molecular_function:phosphotransferase activity, alcohol group as acceptor(GO:0016773);biological_process:phosphorylation(GO:0016310);molecular_function:uridine kinase activity(GO:0004849);molecular_function:ATP binding(GO:0005524);molecular_function:signal transducer activity(GO:0004871);;molecular_function:G-protein beta/gamma-subunit complex binding(GO:0031683);molecular_function:GTPase activit…	complement C3-like;
gene42097	5.48434487661885	4.41628343166062	5.88578953276639e-10	3.41294385023096e-08	LOC109060115	K13197	_	insulin-like growth factor 2 mRNA-binding protein 3;
gene16670	-9.86614976544213	2.71801881464815	5.92055267264539e-10	3.42363103790324e-08	LOC109100844	_	_	G2/M phase-specific E3 ubiquitin-protein ligase-like;
gene35554	-9.86614976544213	2.71801881464815	5.92055267264539e-10	3.42363103790324e-08	LOC109052804	K11394	_	probable proline dehydrogenase 2%2C transcript variant X1;probable proline dehydrogenase 2%2C transcript variant X2;probable proline dehydrogenase 2%2C transcript variant X3;
gene54946	5.90189355085881	3.8680861276275	6.0212588728232e-10	3.4770696554303e-08	LOC109074320	_	_	proline and serine-rich protein 2-like;
gene49911	10.2072458647101	3.19737779963184	6.16804708834261e-10	3.5569354350987e-08	LOC109068739	_	molecular_function:phosphotransferase activity, alcohol group as acceptor(GO:0016773);biological_process:phosphorylation(GO:0016310);molecular_function:uridine kinase activity(GO:0004849);molecular_function:ATP binding(GO:0005524);molecular_function:signal transducer activity(GO:0004871);;molecular_function:G-protein beta/gamma-subunit complex binding(GO:0031683);molecular_function:GTPase activit…	G2/M phase-specific E3 ubiquitin-protein ligase-like;
gene51065	4.93746886120943	6.05776329777273	6.30247658942949e-10	3.6294646776819e-08	LOC109070017	_	_	protein brambleberry-like%2C transcript variant X3;protein brambleberry-like%2C transcript variant X2;protein brambleberry-like%2C transcript variant X1;
gene20387	-6.11647965126588	3.36829461375005	6.42788265061774e-10	3.69660565493139e-08	LOC109104854	_	_	complement C1r-A subcomponent-like;
gene10604	-4.85967128464773	6.26633194515066	6.4575230924609e-10	3.70856435792234e-08	LOC109094243	K05929	molecular_function:phosphotransferase activity, alcohol group as acceptor(GO:0016773);biological_process:phosphorylation(GO:0016310);molecular_function:uridine kinase activity(GO:0004849);molecular_function:ATP binding(GO:0005524);molecular_function:signal transducer activity(GO:0004871);;molecular_function:G-protein beta/gamma-subunit complex binding(GO:0031683);molecular_function:GTPase activit…	phosphoethanolamine N-methyltransferase 3-like%2C transcript variant X2;phosphoethanolamine N-methyltransferase 3-like%2C transcript variant X1;
gene4191	-4.9318953019834	5.53545800988909	6.48458629046448e-10	3.71901225227678e-08	LOC109059965	_	_	natterin-3-like;
gene36336	4.9892329935937	5.69870933055696	6.52096314920462e-10	3.73476583425211e-08	LOC109053724	_	molecular_function:phosphotransferase activity, alcohol group as acceptor(GO:0016773);biological_process:phosphorylation(GO:0016310);molecular_function:uridine kinase activity(GO:0004849);molecular_function:ATP binding(GO:0005524);molecular_function:signal transducer activity(GO:0004871);;molecular_function:G-protein beta/gamma-subunit complex binding(GO:0031683);molecular_function:GTPase activit…	interferon-induced protein 44-like;
gene28061	-5.62698695084285	3.59939636478344	6.57292682684557e-10	3.75939132726704e-08	LOC109113433	_	_	cytochrome P450 27C1-like;
gene26590	6.25527952367028	3.66299617909836	6.87619032146231e-10	3.92748505499981e-08	LOC109112276	K15298	_	regulating synaptic membrane exocytosis protein 3-like;
gene12414	-9.85022539758859	2.70192714900382	6.93525246005852e-10	3.94509530713017e-08	LOC109096506	_	_	uncharacterized LOC109096506;
gene37748	-6.93142604871415	2.71355111696826	6.93525246005852e-10	3.94509530713017e-08	LOC109055282	_	_	basic helix-loop-helix transcription factor scleraxis-like;
gene4644	-6.93142604871415	2.71355111696826	6.93525246005852e-10	3.94509530713017e-08	LOC109066382	K17852	molecular_function:heme binding(GO:0020037);molecular_function:oxidoreductase activity, acting on paired donors, with incorporation or reduction of molecular oxygen, reduced flavin or flavoprotein as one donor, and incorporation of one atom of oxygen(GO:0016712);molecular_function:iron ion binding(GO:0005506);molecular_function:electron carrier activity(GO:0009055);biological_process:oxidation-re…	cytochrome P450 2J2-like;
gene60628	-5.00839513978241	5.04813893338579	7.19386309067419e-10	4.08666011129302e-08	LOC109080638	_	molecular_function:phosphotransferase activity, alcohol group as acceptor(GO:0016773);biological_process:phosphorylation(GO:0016310);molecular_function:uridine kinase activity(GO:0004849);molecular_function:ATP binding(GO:0005524);molecular_function:signal transducer activity(GO:0004871);;molecular_function:G-protein beta/gamma-subunit complex binding(GO:0031683);molecular_function:GTPase activit…	heat shock protein 30-like;
gene64328	10.1748521221671	3.1668230141264	7.44117109037673e-10	4.21572509179667e-08	LOC109084734	_	molecular_function:DNA binding(GO:0003677);molecular_function:DNA-directed DNA polymerase activity(GO:0003887)	DNA nucleotidylexotransferase-like;
gene26022	-6.38341197697791	3.07721387960928	7.44117109037673e-10	4.21572509179667e-08	LOC109111095	_	_	transmembrane 4 L6 family member 1-like%2C transcript variant X1;transmembrane 4 L6 family member 1-like%2C transcript variant X3;transmembrane 4 L6 family member 1-like%2C transcript variant X2;transmembrane 4 L6 family member 1-like%2C transcript variant X4;
gene13402	-4.94976590469127	5.45661130604763	7.73283009766649e-10	4.37504951436666e-08	LOC109097354	K06087	_	claudin-5-like;
gene34059	5.0492926678697	5.37148486212748	7.90354194225877e-10	4.46560771411397e-08	pif1	K15255	_	PIF1 5'-to-3' DNA helicase;
gene47812	-6.37082267271886	3.06463102293233	7.9277338805061e-10	4.47324784934506e-08	LOC109066463	_	_	uncharacterized LOC109066463%2C transcript variant X2;uncharacterized LOC109066463%2C transcript variant X1;
gene38251	4.91403016061793	5.75575907520205	7.98798375678209e-10	4.50118590079748e-08	tcf19	_	_	transcription factor 19;
gene29837	-6.89904009349594	2.6811150227565	8.14455068313596e-10	4.5832502394603e-08	LOC109046471	K07408	_	cytochrome P450 1A1-like;
gene13231	5.85111643180554	3.82006683061733	8.29119960137064e-10	4.65952080546733e-08	LOC109096992	_	_	uncharacterized protein C3orf67 homolog;
gene11882	-4.6698977469478	9.45587005420234	8.88488590100935e-10	4.98647866819165e-08	LOC109095591	K10050	_	CCAAT/enhancer-binding protein delta-like;
gene7018	-5.21833427644693	4.18572163585467	8.9118102370772e-10	4.99490283929444e-08	LOC109090436	K04167	_	type-2 angiotensin II receptor-like%2C transcript variant X1;type-2 angiotensin II receptor-like%2C transcript variant X2;
gene9782	6.20838752941626	3.61870942968277	9.05258384724574e-10	5.06702970910455e-08	LOC109093331	_	cellular_component:integral component of membrane(GO:0016021);biological_process:G-protein coupled receptor signaling pathway(GO:0007186);molecular_function:G-protein coupled receptor activity(GO:0004930)	melatonin receptor type 1B-like;
gene15834	-4.97153820385599	5.01219667575316	9.15149415419608e-10	5.11556321227355e-08	cpn1	K01292	molecular_function:phosphotransferase activity, alcohol group as acceptor(GO:0016773);biological_process:phosphorylation(GO:0016310);molecular_function:uridine kinase activity(GO:0004849);molecular_function:ATP binding(GO:0005524);molecular_function:signal transducer activity(GO:0004871);;molecular_function:G-protein beta/gamma-subunit complex binding(GO:0031683);molecular_function:GTPase activit…	carboxypeptidase N subunit 1;
gene20600	5.2329832342296	4.73939399514903	9.22398091618636e-10	5.14921672343804e-08	LOC109105598	K02857	_	rhomboid-related protein 2-like%2C transcript variant X4;rhomboid-related protein 2-like%2C transcript variant X3;rhomboid-related protein 2-like%2C transcript variant X1;rhomboid-related protein 2-like%2C transcript variant X2;
gene64265	-5.15947106501492	4.50502559479104	9.67985198946948e-10	5.39651748412924e-08	LOC109084710	K08537	_	bile acid receptor-like%2C transcript variant X1;bile acid receptor-like%2C transcript variant X3;bile acid receptor-like%2C transcript variant X2;
gene37170	-6.05333083212989	3.30534059665243	9.83119081231477e-10	5.47361014097589e-08	LOC109054627	_	_	lactosylceramide alpha-2%2C3-sialyltransferase-like;
gene63434	-5.03854401628516	4.77296176495698	9.89342796704352e-10	5.49558413914416e-08	LOC109083751	K00207	_	dihydropyrimidine dehydrogenase [NADP(+)]-like;
gene19442	4.67977378432595	8.37769464529297	9.89687535791871e-10	5.49558413914416e-08	LOC109103870	K03113	biological_process:translational initiation(GO:0006413);molecular_function:translation initiation factor activity(GO:0003743)	eukaryotic translation initiation factor 1b;
gene35302	-4.95872840122575	5.19231317637294	1.00246294356859e-09	5.55916090557796e-08	LOC109052536	_	_	transthyretin-like;
gene24688	4.87229399149516	5.71585827123238	1.04590547248811e-09	5.7924096471059e-08	LOC109109303	K04917	_	potassium channel subfamily K member 6-like;
gene16402	4.71003239005399	7.16937526817839	1.07400331180637e-09	5.94017346229161e-08	LOC109100647	_	_	protein L-Myc-1a;
gene28351	-6.31933725266343	3.01319472619215	1.09486952716781e-09	6.04760343306764e-08	LOC109113630	K05025	cellular_component:membrane(GO:0016020);molecular_function:voltage-gated chloride channel activity(GO:0005247);biological_process:chloride transport(GO:0006821)	chloride intracellular channel protein 5-like%2C transcript variant X1;chloride intracellular channel protein 5-like%2C transcript variant X2;
gene15351	5.20571815878201	4.71343942298566	1.09711723029608e-09	6.05204510038592e-08	LOC109099539	_	_	borealin-2-like;
gene54756	5.80383696893261	3.77542290346002	1.10644922236262e-09	6.09550291699482e-08	LOC109074115	_	molecular_function:nucleic acid binding(GO:0003676);molecular_function:nucleotide binding(GO:0000166)	uncharacterized LOC109074115%2C transcript variant X1;uncharacterized LOC109074115%2C transcript variant X2;
gene11182	-6.30617359851721	3.00004974881845	1.16938161945437e-09	6.43374737716602e-08	LOC109095087	K06262	molecular_function:phosphotransferase activity, alcohol group as acceptor(GO:0016773);biological_process:phosphorylation(GO:0016310);molecular_function:uridine kinase activity(GO:0004849);molecular_function:ATP binding(GO:0005524);molecular_function:signal transducer activity(GO:0004871);;molecular_function:G-protein beta/gamma-subunit complex binding(GO:0031683);molecular_function:GTPase activit…	platelet glycoprotein Ib beta chain-like;
gene68441	-5.45693189721928	3.69016565027202	1.20339655614357e-09	6.61221457663996e-08	LOC109089224	K04135	_	alpha-1A adrenergic receptor-like%2C transcript variant X1;alpha-1A adrenergic receptor-like%2C transcript variant X3;alpha-1A adrenergic receptor-like%2C transcript variant X2;
gene60035	6.87514130659613	3.35753079024473	1.22432948134471e-09	6.71842790260412e-08	LOC109079974	_	_	N-lysine methyltransferase KMT5A-B-like;
gene2924	-9.75080136315424	2.60151979332642	1.23155699184124e-09	6.74925429097415e-08	LOC109048083	_	_	lysoplasmalogenase-like;
gene21483	-4.7571110106989	5.90380962708863	1.24926086528043e-09	6.83733844856617e-08	LOC109106541	K05417	_	uncharacterized LOC109106541;
gene30243	4.71436267814352	6.78144754253917	1.27076359780915e-09	6.94595737608222e-08	LOC109047009	K16627	_	extracellular superoxide dismutase [Cu-Zn]-like;
gene28461	4.67141460268508	7.40730213971561	1.28257251363673e-09	7.00137631011802e-08	ccnb2	K05868	_	cyclin B2%2C transcript variant X1;cyclin B2%2C transcript variant X3;cyclin B2%2C transcript variant X2;
gene3361	-4.99231106174761	4.81019839166006	1.30791058411943e-09	7.13040875534757e-08	LOC109051377	_	_	uncharacterized LOC109051377%2C transcript variant X2;uncharacterized LOC109051377%2C transcript variant X1;uncharacterized LOC109051377%2C transcript variant X3;
gene21265	4.75656284163533	6.39286666948501	1.3385932355283e-09	7.28820555925825e-08	LOC109106690	K16627	molecular_function:phosphotransferase activity, alcohol group as acceptor(GO:0016773);biological_process:phosphorylation(GO:0016310);molecular_function:uridine kinase activity(GO:0004849);molecular_function:ATP binding(GO:0005524);molecular_function:signal transducer activity(GO:0004871);;molecular_function:G-protein beta/gamma-subunit complex binding(GO:0031683);molecular_function:GTPase activit…	extracellular superoxide dismutase [Cu-Zn]-like;
gene19775	-4.91303088415621	5.14782219995455	1.34844516710832e-09	7.33232362981181e-08	LOC109104106	_	_	inter-alpha-trypsin inhibitor heavy chain H3-like;
gene34926	-5.81845225038649	3.47418555772204	1.38769289064285e-09	7.53596330923716e-08	LOC109052156	K08761	_	phospholipid transfer protein-like;
gene60684	5.16382936397376	4.67360577735132	1.43138939664662e-09	7.76320427749196e-08	LOC109080695	K12475	_	disabled homolog 2-like%2C transcript variant X1;disabled homolog 2-like%2C transcript variant X2;
gene60712	-5.1181197379385	4.22427451900855	1.49147087409488e-09	8.07860787151855e-08	LOC109080732	_	_	transferrin receptor protein 2-like%2C transcript variant X1;transferrin receptor protein 2-like%2C transcript variant X2;
gene9323	-4.97901118529236	4.53448253032704	1.52667166625943e-09	8.25860424984005e-08	LOC109093057	_	_	uncharacterized LOC109093057%2C transcript variant X1;uncharacterized LOC109093057%2C transcript variant X2;
gene53704	-9.71607678641444	2.56647941999686	1.59178856915634e-09	8.57765346700648e-08	LOC109072961	K09633	cellular_component:membrane(GO:0016020);molecular_function:scavenger receptor activity(GO:0005044);biological_process:proteolysis(GO:0006508);molecular_function:serine-type endopeptidase activity(GO:0004252)	transmembrane protease serine 2-like;
gene11949	-6.79727743754	2.5793167991069	1.59178856915634e-09	8.57765346700648e-08	LOC109095857	_	_	carboxypeptidase N subunit 2-like%2C transcript variant X1;carboxypeptidase N subunit 2-like%2C transcript variant X2;
gene46101	-6.79727743754	2.5793167991069	1.59178856915634e-09	8.57765346700648e-08	LOC109064543	K01298	biological_process:proteolysis(GO:0006508);molecular_function:metallocarboxypeptidase activity(GO:0004181);molecular_function:zinc ion binding(GO:0008270)	carboxypeptidase A2-like;
gene59455	-4.82637150708368	5.12247782773648	1.60753406749499e-09	8.65138103281898e-08	LOC109079315	K10226	_	fatty acid desaturase 2-like;
gene49313	6.83145355815252	3.31641915295695	1.62191415034487e-09	8.71758062039208e-08	LOC109068085	_	molecular_function:phosphotransferase activity, alcohol group as acceptor(GO:0016773);biological_process:phosphorylation(GO:0016310);molecular_function:uridine kinase activity(GO:0004849);molecular_function:ATP binding(GO:0005524);molecular_function:signal transducer activity(GO:0004871);;molecular_function:G-protein beta/gamma-subunit complex binding(GO:0031683);molecular_function:GTPase activit…	uncharacterized LOC109068085%2C transcript variant X1;uncharacterized LOC109068085%2C transcript variant X2;
gene12227	4.75543595284455	5.98174983154211	1.66296012977309e-09	8.92675294245929e-08	slc12a8	K14428	molecular_function:phosphotransferase activity, alcohol group as acceptor(GO:0016773);biological_process:phosphorylation(GO:0016310);molecular_function:uridine kinase activity(GO:0004849);molecular_function:ATP binding(GO:0005524);molecular_function:signal transducer activity(GO:0004871);;molecular_function:G-protein beta/gamma-subunit complex binding(GO:0031683);molecular_function:GTPase activit…	solute carrier family 12 member 8;
gene7812	-5.11969118187252	4.08890165120669	1.66921385298141e-09	8.9488646512011e-08	LOC109091362	K00799	_	glutathione S-transferase 3-like%2C transcript variant X1;glutathione S-transferase 3-like%2C transcript variant X2;
gene40514	5.07168461094342	4.73296180467869	1.67187593387569e-09	8.95168922756124e-08	LOC109058350	_	_	prosaposin-like;
gene19850	-5.30259768081221	3.94870714332759	1.70862532207165e-09	9.1367867350168e-08	LOC109104145	_	molecular_function:phosphotransferase activity, alcohol group as acceptor(GO:0016773);biological_process:phosphorylation(GO:0016310);molecular_function:uridine kinase activity(GO:0004849);molecular_function:ATP binding(GO:0005524);molecular_function:signal transducer activity(GO:0004871);;molecular_function:G-protein beta/gamma-subunit complex binding(GO:0031683);molecular_function:GTPase activit…	uncharacterized LOC109104145%2C transcript variant X2;uncharacterized LOC109104145%2C transcript variant X1;
gene2322	-4.95582904303421	4.60484306986692	1.7159303517029e-09	9.1641610273621e-08	LOC109109850	_	_	regulator of G-protein signaling 21-like;
gene4459	5.21377986091941	4.55726797831018	1.72271885425876e-09	9.18871059108706e-08	LOC109056166	_	_	sortilin-related receptor-like;
gene32772	5.63161271946295	4.00089163820867	1.77042926064021e-09	9.43119140064551e-08	LOC109049688	_	_	dipeptidyl aminopeptidase-like protein 6;
gene34099	4.72767767852705	6.21492929286239	1.79124629902673e-09	9.52997586807061e-08	LOC109051123	_	molecular_function:phosphotransferase activity, alcohol group as acceptor(GO:0016773);biological_process:phosphorylation(GO:0016310);molecular_function:uridine kinase activity(GO:0004849);molecular_function:ATP binding(GO:0005524);molecular_function:signal transducer activity(GO:0004871);;molecular_function:G-protein beta/gamma-subunit complex binding(GO:0031683);molecular_function:GTPase activit…	tripartite motif-containing protein 35-like;
gene10537	4.7122099558959	6.23922253100151	1.83778841955669e-09	9.76520173656461e-08	LOC109094195	_	molecular_function:phosphotransferase activity, alcohol group as acceptor(GO:0016773);biological_process:phosphorylation(GO:0016310);molecular_function:uridine kinase activity(GO:0004849);molecular_function:ATP binding(GO:0005524);molecular_function:signal transducer activity(GO:0004871);;molecular_function:G-protein beta/gamma-subunit complex binding(GO:0031683);molecular_function:GTPase activit…	gastrula zinc finger protein XlCGF52.1-like%2C transcript variant X3;gastrula zinc finger protein XlCGF52.1-like%2C transcript variant X1;gastrula zinc finger protein XlCGF52.1-like%2C transcript variant X2;
gene40800	5.72142267863257	3.69776253396315	1.85152334900574e-09	9.82572973211604e-08	LOC109058676	K17533	_	uncharacterized LOC109058676;
gene48595	5.19235072247246	4.35202554078375	1.88248101070764e-09	9.97738734423604e-08	LOC109067288	_	biological_process:proteasome assembly(GO:0043248);molecular_function:endopeptidase activator activity(GO:0061133);biological_process:positive regulation of endopeptidase activity(GO:0010950);cellular_component:proteasome complex(GO:0000502)	proteasomal ubiquitin receptor ADRM1-like%2C transcript variant X3;proteasomal ubiquitin receptor ADRM1-like%2C transcript variant X1;proteasomal ubiquitin receptor ADRM1-like%2C transcript variant X4;proteasomal ubiquitin receptor ADRM1-like%2C transcript variant X2;
gene41427	-9.68049575893134	2.53059141389479	1.89580823749396e-09	1.0022681531992e-07	LOC109059361	_	_	E-selectin-like%2C transcript variant X2;E-selectin-like%2C transcript variant X1;
gene4227	-6.7616964100569	2.54377099306541	1.89580823749396e-09	1.0022681531992e-07	LOC109060170	K09048	_	cyclic AMP-responsive element-binding protein 3-like protein 3-A;
gene13895	5.04974841349642	4.71214014061142	1.90419537429059e-09	1.00543434347303e-07	LOC109097919	_	molecular_function:DNA binding(GO:0003677);cellular_component:nucleus(GO:0005634);biological_process:regulation of transcription, DNA-templated(GO:0006355)	transcriptional activator protein Pur-beta;
gene43674	-5.09393930815877	4.06365488457418	1.96517644951968e-09	1.036327766914e-07	LOC109061859	K03494	_	CMP-N-acetylneuraminate-beta-galactosamide-alpha-2%2C3-sialyltransferase 4-like;
gene39979	5.71006962786506	3.68708058085665	2.02273410930873e-09	1.06534051254597e-07	LOC109057805	K06580	molecular_function:phosphotransferase activity, alcohol group as acceptor(GO:0016773);biological_process:phosphorylation(GO:0016310);molecular_function:uridine kinase activity(GO:0004849);molecular_function:ATP binding(GO:0005524);molecular_function:signal transducer activity(GO:0004871);;molecular_function:G-protein beta/gamma-subunit complex binding(GO:0031683);molecular_function:GTPase activit…	ammonium transporter Rh type C-like 2;
gene6975	4.78659360887525	5.57108841475748	2.05833620283747e-09	1.08273132958291e-07	LOC109090404	K13885	_	scavenger receptor class B member 1-like;
gene45425	-6.74357131818794	2.52567409601786	2.07134603726192e-09	1.08820941436302e-07	LOC109063773	_	_	interleukin-8-like;
gene8993	-4.77169276864826	5.06940813199476	2.26829150262136e-09	1.19018589431662e-07	LOC109092416	_	molecular_function:binding(GO:0005488)	rhoGEF domain-containing protein gxcJ-like;
gene55545	5.27327851991023	4.21612072193207	2.27475715462311e-09	1.19208648688024e-07	LOC109074993	K10807	_	ribonucleoside-diphosphate reductase large subunit-like;
gene34225	-6.19630299452622	2.89044149917954	2.31604309660628e-09	1.21220712586918e-07	LOC109051359	_	_	alpha-tocopherol transfer protein-like;
gene52925	6.05118011771621	3.47070382983817	2.40073130002103e-09	1.25496582321797e-07	LOC109072096	K04265	_	adenosine receptor A1-like;
gene29882	-4.56283351666359	7.22562395994787	2.43173671578e-09	1.26959066092603e-07	LOC109046497	_	_	uncharacterized LOC109046497;
gene23955	4.6080951263829	6.830625553863	2.47313951883697e-09	1.28924227054852e-07	LOC109108869	K17199	_	ras and EF-hand domain-containing protein-like;
gene41154	-9.64401496286917	2.49381455623395	2.47860239972833e-09	1.28924227054852e-07	LOC109059056	K03990	_	complement C3-like;
gene26150	-6.72521561399473	2.50735425005014	2.47860239972833e-09	1.28924227054852e-07	LOC109111403	_	_	transmembrane protein 54-like%2C transcript variant X1;transmembrane protein 54-like%2C transcript variant X2;
gene674	-4.89587636341098	4.63377405482757	2.48299251317128e-09	1.28992537945716e-07	LOC109092535	K13576	molecular_function:phosphotransferase activity, alcohol group as acceptor(GO:0016773);biological_process:phosphorylation(GO:0016310);molecular_function:uridine kinase activity(GO:0004849);molecular_function:ATP binding(GO:0005524)	sodium-coupled neutral amino acid transporter 3-like;
gene60140	-5.89425475017914	3.14699702442178	2.58740050092357e-09	1.34250221040494e-07	LOC109080104	K08035	molecular_function:phosphotransferase activity, alcohol group as acceptor(GO:0016773);biological_process:phosphorylation(GO:0016310);molecular_function:uridine kinase activity(GO:0004849);molecular_function:ATP binding(GO:0005524);molecular_function:signal transducer activity(GO:0004871);;molecular_function:G-protein beta/gamma-subunit complex binding(GO:0031683);molecular_function:GTPase activit…	forkhead box protein A2-like;
gene37244	4.69681788035731	5.77609040093452	2.59570279910993e-09	1.3451451687254e-07	cunh1orf168	_	_	chromosome unknown C1orf168 homolog%2C transcript variant X1;chromosome unknown C1orf168 homolog%2C transcript variant X2;chromosome unknown C1orf168 homolog%2C transcript variant X3;
gene31301	4.9632101801371	4.88488705642308	2.65127485270627e-09	1.37224749289948e-07	mcoln3	K04994	_	mucolipin 3%2C transcript variant X1;mucolipin 3%2C transcript variant X2;
gene46722	-9.62542270230847	2.47507910322403	2.71465977113102e-09	1.401593549814e-07	LOC109065222	K01466	_	allantoinase%2C mitochondrial-like;
gene17857	-6.70662335343402	2.48880600449416	2.71465977113102e-09	1.401593549814e-07	LOC109102190	K04142	_	beta-2 adrenergic receptor-like;
gene42728	-5.01157302679132	4.2450634605806	2.72899286236182e-09	1.40726072277561e-07	LOC109060761	K01530	molecular_function:phosphotransferase activity, alcohol group as acceptor(GO:0016773);biological_process:phosphorylation(GO:0016310);molecular_function:uridine kinase activity(GO:0004849);molecular_function:ATP binding(GO:0005524);molecular_function:signal transducer activity(GO:0004871);;molecular_function:G-protein beta/gamma-subunit complex binding(GO:0031683);molecular_function:GTPase activit…	phospholipid-transporting ATPase ID-like;
gene14931	-4.74063258839173	5.20288530514161	2.91711398930754e-09	1.50103670343964e-07	LOC109099009	K07606	_	vimentin A2-like;
gene59506	-5.88219177140516	3.13500541890324	2.9180061857249e-09	1.50103670343964e-07	LOC109079387	K08203	molecular_function:pyridoxal phosphate binding(GO:0030170);molecular_function:transaminase activity(GO:0008483)	solute carrier family 22 member 6-like;
gene21451	-4.87259959272368	4.52371099769902	2.94546480534858e-09	1.51330473651267e-07	LOC109105962	K04707	_	E3 ubiquitin-protein ligase CBL-like%2C transcript variant X2;E3 ubiquitin-protein ligase CBL-like%2C transcript variant X1;
gene38992	-4.65212076451319	5.76989203066479	3.01177248714068e-09	1.54547796512712e-07	LOC109056671	_	_	ras-interacting protein 1-like%2C transcript variant X2;ras-interacting protein 1-like%2C transcript variant X1;
gene28955	-5.68775466746772	3.34445154807217	3.11178891026976e-09	1.59095900334328e-07	LOC109045365	_	_	interleukin-8-like;
gene35684	-5.68775466746772	3.34445154807217	3.11178891026976e-09	1.59095900334328e-07	LOC109052969	_	_	inter alpha-trypsin inhibitor%2C heavy chain 4-like;
gene66357	-5.37645473280906	3.35170610842824	3.11178891026976e-09	1.59095900334328e-07	LOC109086941	_	molecular_function:phosphotransferase activity, alcohol group as acceptor(GO:0016773);biological_process:phosphorylation(GO:0016310);molecular_function:uridine kinase activity(GO:0004849);molecular_function:ATP binding(GO:0005524);molecular_function:signal transducer activity(GO:0004871);;molecular_function:G-protein beta/gamma-subunit complex binding(GO:0031683);molecular_function:GTPase activit…	profilin-1-like;
gene29065	5.11515597423039	4.46376676029476	3.14239242005209e-09	1.60464871885827e-07	LOC109045425	K04589	molecular_function:vasoactive intestinal polypeptide receptor activity(GO:0004999);cellular_component:integral component of membrane(GO:0016021);biological_process:G-protein coupled receptor signaling pathway(GO:0007186);cellular_component:plasma membrane(GO:0005886)	vasoactive intestinal polypeptide receptor%2C transcript variant X2;vasoactive intestinal polypeptide receptor%2C transcript variant X1;
gene13649	4.47421106799334	9.22507581930624	3.17667618443892e-09	1.6201821454552e-07	LOC109097738	K18762	_	zygote arrest protein 1-like;
gene5113	5.35251429826551	4.04110176618096	3.26040941545357e-09	1.6608676103703e-07	LOC109070277	K15362	_	Fanconi anemia group J protein-like;
gene18158	-9.58750355951372	2.4368849442291	3.26458618107822e-09	1.66097707591654e-07	LOC109102392	_	_	saxitoxin and tetrodotoxin-binding protein 2-like;
gene31017	4.76300544222645	5.26493292672843	3.2963326508992e-09	1.67509636431877e-07	LOC109047386	K04138	_	alpha-2A adrenergic receptor-like;
gene33712	-6.13806179380192	2.83242390758698	3.31975625230838e-09	1.68495715643797e-07	LOC109050683	K08779	_	carboxypeptidase A1-like%2C transcript variant X1;carboxypeptidase A1-like%2C transcript variant X2;carboxypeptidase A1-like%2C transcript variant X3;
gene12569	-5.23965340935594	3.69580672165787	3.33589350382249e-09	1.69110035373947e-07	LOC109096602	_	_	solute carrier organic anion transporter family member 1C1-like;
gene22331	4.60901068462117	6.06162992937373	3.42409768248051e-09	1.7337182516946e-07	LOC109107540	K00515	_	beta%2Cbeta-carotene 15%2C15'-dioxygenase-like;
gene22493	4.87291080964547	4.91140172755022	3.48432275138969e-09	1.76208380011172e-07	LOC109107592	_	_	uncharacterized LOC109107592;
gene42539	-5.00000583645978	3.97167387265619	3.49498624568541e-09	1.76326721781537e-07	LOC109060563	_	_	protein FAM69A-like;
gene37050	-4.83601258348309	4.65791584298634	3.49507455873622e-09	1.76326721781537e-07	LOC109054500	_	_	CD209 antigen-like protein D;
gene14003	-6.12312655983078	2.81755632960581	3.57326072141904e-09	1.80054546255735e-07	LOC109097992	_	_	guanine nucleotide exchange factor DBS-like;
gene64179	4.66155943236854	5.68897379979646	3.61868894253147e-09	1.82124748171296e-07	bora	K16831	biological_process:regulation of mitotic spindle organization(GO:0060236);biological_process:regulation of mitotic nuclear division(GO:0007088);biological_process:regulation of protein localization(GO:0032880)	bora%2C aurora kinase A activator%2C transcript variant X2;bora%2C aurora kinase A activator%2C transcript variant X1;
gene14208	5.99011240959001	3.41341120393451	3.64785620490653e-09	1.83372570185254e-07	LOC109097709	_	_	gastrula zinc finger protein XlCGF49.1-like;
gene19338	-4.51367834920218	6.66993920249926	3.66789396595341e-09	1.84159025902552e-07	LOC109103807	K08171	biological_process:transmembrane transport(GO:0055085);cellular_component:integral component of membrane(GO:0016021);molecular_function:transporter activity(GO:0005215)	glucose-6-phosphate exchanger SLC37A4-like%2C transcript variant X1;glucose-6-phosphate exchanger SLC37A4-like%2C transcript variant X2;
gene32356	4.45734272730563	8.82608740744294	3.68351883404519e-09	1.84699604892768e-07	LOC109049135	K15043	cellular_component:cytoplasm(GO:0005737);biological_process:protein import into nucleus(GO:0006606);molecular_function:protein transporter activity(GO:0008565);cellular_component:nucleus(GO:0005634)	importin subunit alpha-1-like;
gene18412	4.57746673113464	6.29154494266497	3.68747183702049e-09	1.84699604892768e-07	LOC109102548	_	_	acidic repeat-containing protein-like%2C transcript variant X2;acidic repeat-containing protein-like%2C transcript variant X1;
gene65454	4.58711042849822	6.26634265323276	3.69786266556915e-09	1.84878868693016e-07	LOC109085954	_	_	uncharacterized LOC109085954;
gene27878	-4.45439341175448	8.66526340668379	3.69987049979583e-09	1.84878868693016e-07	rad51b	K10869	biological_process:DNA metabolic process(GO:0006259);molecular_function:DNA-dependent ATPase activity(GO:0008094);molecular_function:DNA binding(GO:0003677);molecular_function:ATP binding(GO:0005524)	RAD51 paralog B;
gene28199	-5.17840103599052	3.8265592642349	3.70503351450559e-09	1.849164584073e-07	LOC109113522	K09339	_	H2.0-like homeobox protein%2C transcript variant X1;H2.0-like homeobox protein%2C transcript variant X2;
gene19957	6.6999642639651	3.19301645021216	3.72778748267598e-09	1.85610169149297e-07	mfsd1	_	_	major facilitator superfamily domain containing 1;
gene5313	6.6999642639651	3.19301645021216	3.72778748267598e-09	1.85610169149297e-07	LOC109074358	_	_	protein downstream neighbor of son homolog;
gene66183	9.90550149230245	2.91385063165591	3.84822064689977e-09	1.91152609479415e-07	LOC109086774	K09373	molecular_function:zinc ion binding(GO:0008270);biological_process:motor neuron axon guidance(GO:0008045);molecular_function:sequence-specific DNA binding(GO:0043565);molecular_function:transcription corepressor activity(GO:0003714);molecular_function:sequence-specific DNA binding transcription factor activity(GO:0003700);biological_process:negative regulation of transcription, DNA-templated(GO:0…	LIM/homeobox protein Lhx9%2C transcript variant X3;LIM/homeobox protein Lhx9%2C transcript variant X2;LIM/homeobox protein Lhx9%2C transcript variant X1;
gene26421	-6.10803509282469	2.80253768682273	3.84822064689977e-09	1.91152609479415e-07	LOC109111588	K08814	_	tribbles homolog 1-like%2C transcript variant X2;tribbles homolog 1-like%2C transcript variant X1;
gene14718	5.00524771811953	4.52328062836954	3.8548970813984e-09	1.91257639337925e-07	LOC109098848	_	_	transcription factor HES-5-like;
gene40596	-9.56816357501086	2.41741389152907	3.93955886266399e-09	1.94996535724115e-07	LOC109058398	_	_	ladderlectin-like;
gene23999	-6.64936422613641	2.43173330740074	3.93955886266399e-09	1.94996535724115e-07	LOC109108895	K08765	_	carnitine O-palmitoyltransferase 1%2C muscle isoform-like;
gene47080	5.96916824745064	3.39378836246354	4.06136583203188e-09	2.00788562667576e-07	LOC109065640	K08958	_	casein kinase I-like%2C transcript variant X1;casein kinase I-like%2C transcript variant X2;
gene56295	4.43465823746734	9.17478170315905	4.15354951421057e-09	2.05104134079816e-07	LOC109075807	K11291	_	nuclear autoantigenic sperm protein-like;
gene18075	-5.19736681704687	3.65422308630617	4.30127009026592e-09	2.12148761487422e-07	LOC109102325	K02740	_	proteasome subunit beta type-8-like;
gene43742	-9.548560802419	2.39768489651188	4.33351474893039e-09	2.13487981591255e-07	LOC109061931	K00643	biological_process:response to hypoxia(GO:0001666);biological_process:heme biosynthetic process(GO:0006783);cellular_component:mitochondrial inner membrane(GO:0005743);molecular_function:5-aminolevulinate synthase activity(GO:0003870);biological_process:embryonic hemopoiesis(GO:0035162);biological_process:erythrocyte differentiation(GO:0030218);cellular_component:mitochondrial matrix(GO:0005759);…	5-aminolevulinate synthase%2C erythroid-specific%2C mitochondrial-like;
gene25232	9.88562282714421	2.89525992193882	4.47069398842082e-09	2.19472335796902e-07	LOC109110596	_	molecular_function:RNA binding(GO:0003723);molecular_function:5-formyltetrahydrofolate cyclo-ligase activity(GO:0030272);biological_process:folic acid-containing compound biosynthetic process(GO:0009396);molecular_function:ATP binding(GO:0005524)	methenyltetrahydrofolate synthase domain-containing protein-like;
gene30096	-6.09278408958494	2.78736493144387	4.47069398842082e-09	2.19472335796902e-07	LOC109046956	_	_	lipoprotein lipase-like;
gene43924	-6.09278408958494	2.78736493144387	4.47069398842082e-09	2.19472335796902e-07	LOC109062140	_	_	uncharacterized LOC109062140;
gene38775	5.48322016135448	3.86082426159034	4.49576266143939e-09	2.20441587121006e-07	LOC109056444	K15009	_	SH3 and multiple ankyrin repeat domains protein 1-like;
gene7003	-4.50047117429115	6.41313262995921	4.50095407345627e-09	2.20441587121006e-07	LOC109090421	K04449	_	transcription factor jun-D-like;
gene28410	-4.54733416190128	5.91015183899626	4.54184045503282e-09	2.22184503193461e-07	qpct	_	molecular_function:phosphotransferase activity, alcohol group as acceptor(GO:0016773);biological_process:phosphorylation(GO:0016310);molecular_function:uridine kinase activity(GO:0004849);molecular_function:ATP binding(GO:0005524);molecular_function:signal transducer activity(GO:0004871);;molecular_function:G-protein beta/gamma-subunit complex binding(GO:0031683);molecular_function:GTPase activit…	glutaminyl-peptide cyclotransferase;
gene60331	-4.58949456802472	5.37899543627675	4.70428593878266e-09	2.29863034612499e-07	LOC109080304	K17812	molecular_function:heme binding(GO:0020037);molecular_function:oxidoreductase activity, acting on paired donors, with incorporation or reduction of molecular oxygen(GO:0016705);molecular_function:monooxygenase activity(GO:0004497);molecular_function:iron ion binding(GO:0005506);molecular_function:electron carrier activity(GO:0009055);biological_process:oxidation-reduction process(GO:0055114)	cytochrome P450 1B1-like%2C transcript variant X1;cytochrome P450 1B1-like%2C transcript variant X2;
gene28321	-4.71278350065965	4.82778895272874	4.7431635592311e-09	2.31492885980448e-07	LOC109113610	K07612	_	gap junction Cx32.2 protein-like%2C transcript variant X2;gap junction Cx32.2 protein-like%2C transcript variant X1;
gene26889	-9.52868800181985	2.37769117388112	4.77124351144862e-09	2.31937116565798e-07	LOC109111905	_	_	very low-density lipoprotein receptor-like;
gene26931	-9.52868800181985	2.37769117388112	4.77124351144862e-09	2.31937116565798e-07	LOC109112387	_	_	uncharacterized LOC109112387;
gene58277	-6.60988865294541	2.3924334578989	4.77124351144862e-09	2.31937116565798e-07	LOC109077998	K04328	_	free fatty acid receptor 3-like;
gene37418	-4.71422530613842	4.95477734004243	4.77439489543659e-09	2.31937116565798e-07	LOC109054927	_	_	protein C19orf12 homolog%2C transcript variant X2;protein C19orf12 homolog%2C transcript variant X1;
gene10523	-4.65213880539264	4.95361117880278	4.86102634011779e-09	2.35872301253586e-07	LOC109093787	K00814	_	alanine aminotransferase 2-like;
gene60463	4.73608583382825	4.98270158118652	4.94938953880946e-09	2.39882320260171e-07	LOC109080454	K06820	_	plexin-A1-like;
gene60629	-4.43864033504842	7.2964521453677	4.9574109226352e-09	2.39985548152782e-07	LOC109080639	_	_	heat shock protein 30-like;
gene52168	-4.59129796282291	5.49950485718834	4.96296799562212e-09	2.39985548152782e-07	LOC109071244	K00901	_	diacylglycerol kinase delta-like;
gene14162	4.66838720482857	5.25151829150084	5.04001289162547e-09	2.43430300078924e-07	LOC109097690	K02128	_	ATP synthase F(0) complex subunit C2%2C mitochondrial-like;
gene1936	-5.61214570592125	3.26952371736584	5.05205025607215e-09	2.43730903263025e-07	LOC109104785	_	_	CD209 antigen-like protein E%2C transcript variant X2;CD209 antigen-like protein E%2C transcript variant X1;
gene16597	-5.78187509132894	3.03538047776979	5.1070858216862e-09	2.46102834469393e-07	rgr	K04254	_	retinal G protein coupled receptor%2C transcript variant X2;retinal G protein coupled receptor%2C transcript variant X3;retinal G protein coupled receptor%2C transcript variant X1;
gene52023	5.03446114571549	4.20303561700064	5.12667855325578e-09	2.46409589634108e-07	LOC109071081	K01046	_	endothelial lipase-like;
gene4167	5.55372400719962	3.54038940149436	5.1276700306135e-09	2.46409589634108e-07	LOC109059735	_	_	major facilitator superfamily domain-containing protein 6-like%2C transcript variant X1;major facilitator superfamily domain-containing protein 6-like%2C transcript variant X2;
gene37243	-4.70110477250258	4.81647285478593	5.13108414632613e-09	2.46409589634108e-07	c8a	_	_	complement C8 alpha chain;
gene27828	5.27971642862163	3.97251632266914	5.16705698080173e-09	2.47853200072233e-07	LOC109113262	_	_	interactor protein for cytohesin exchange factors 1-like;
gene35853	9.85528162721148	2.86690614505098	5.20571453769992e-09	2.49422144318322e-07	LOC109053219	_	molecular_function:phosphotransferase activity, alcohol group as acceptor(GO:0016773);biological_process:phosphorylation(GO:0016310);molecular_function:uridine kinase activity(GO:0004849);molecular_function:ATP binding(GO:0005524);molecular_function:signal transducer activity(GO:0004871);;molecular_function:G-protein beta/gamma-subunit complex binding(GO:0031683);molecular_function:GTPase activit…	hyphally regulated cell wall protein 1-like;
gene14350	9.48437178653242	2.52247929828453	5.2581050942495e-09	2.51644746542598e-07	LOC109098438	_	molecular_function:phosphotransferase activity, alcohol group as acceptor(GO:0016773);biological_process:phosphorylation(GO:0016310);molecular_function:uridine kinase activity(GO:0004849);molecular_function:ATP binding(GO:0005524);molecular_function:signal transducer activity(GO:0004871);;molecular_function:G-protein beta/gamma-subunit complex binding(GO:0031683);molecular_function:GTPase activit…	protocadherin alpha-C2-like;
gene17846	4.50859721345406	6.35588423172583	5.30125975387643e-09	2.53420768439584e-07	LOC109102184	K06635	molecular_function:phosphotransferase activity, alcohol group as acceptor(GO:0016773);biological_process:phosphorylation(GO:0016310);molecular_function:uridine kinase activity(GO:0004849);molecular_function:ATP binding(GO:0005524);molecular_function:signal transducer activity(GO:0004871);;molecular_function:G-protein beta/gamma-subunit complex binding(GO:0031683);molecular_function:GTPase activit…	securin-like%2C transcript variant X1;securin-like%2C transcript variant X2;
gene62846	-4.39965892316886	8.42299423390794	5.31367266500424e-09	2.53724843744462e-07	LOC109083117	K04402	biological_process:response to cadmium ion(GO:0046686);biological_process:response to stress(GO:0006950);biological_process:regulation of cell cycle(GO:0051726);cellular_component:nucleus(GO:0005634);biological_process:somitogenesis(GO:0001756);biological_process:response to methylmercury(GO:0051597)	growth arrest and DNA damage-inducible protein GADD45 beta-like;
gene45683	-5.28971360466687	3.26622330740729	5.33940389959816e-09	2.54663446060015e-07	LOC109064067	_	_	CD209 antigen-like protein C;
gene60041	-5.2221199001701	3.45869984461024	5.3844074043645e-09	2.56518063659747e-07	LOC109079979	K17505	_	protein phosphatase 1K%2C mitochondrial-like;
gene50	5.13348164505633	4.0842950549421	5.41861754080869e-09	2.57854848786451e-07	LOC109106554	K18761	_	nanos homolog 3-like;
gene11869	-4.38970713769436	8.47821287552938	5.61803431088178e-09	2.66642510764716e-07	LOC109095592	K10050	_	CCAAT/enhancer-binding protein delta-like;
gene42496	9.84502441699905	2.85732673921379	5.62229926733168e-09	2.66642510764716e-07	LOC109060511	_	molecular_function:phosphotransferase activity, alcohol group as acceptor(GO:0016773);biological_process:phosphorylation(GO:0016310);molecular_function:uridine kinase activity(GO:0004849);molecular_function:ATP binding(GO:0005524);molecular_function:signal transducer activity(GO:0004871);;molecular_function:G-protein beta/gamma-subunit complex binding(GO:0031683);molecular_function:GTPase activit…	fucolectin-4-like;
gene54344	4.48110098660699	6.55885062332282	5.62236378961952e-09	2.66642510764716e-07	LOC109073652	_	_	reticulon-4-like%2C transcript variant X4;reticulon-4-like%2C transcript variant X3;reticulon-4-like%2C transcript variant X2;reticulon-4-like%2C transcript variant X1;
gene39558	-5.26718821430814	3.24405128041176	5.96959152788188e-09	2.82790005892565e-07	LOC109057289	_	molecular_function:phosphotransferase activity, alcohol group as acceptor(GO:0016773);biological_process:phosphorylation(GO:0016310);molecular_function:uridine kinase activity(GO:0004849);molecular_function:ATP binding(GO:0005524);molecular_function:signal transducer activity(GO:0004871);;molecular_function:G-protein beta/gamma-subunit complex binding(GO:0031683);molecular_function:GTPase activit…	lysophosphatidic acid receptor 6-like;
gene29877	-4.44867554629136	6.45545684841636	6.01200735579128e-09	2.84477874022792e-07	LOC109046493	K04660	_	decorin-like;
gene45141	-4.76061754888241	4.32174887880666	6.12241027094882e-09	2.89375341825545e-07	LOC109063471	_	molecular_function:phosphotransferase activity, alcohol group as acceptor(GO:0016773);biological_process:phosphorylation(GO:0016310);molecular_function:uridine kinase activity(GO:0004849);molecular_function:ATP binding(GO:0005524);molecular_function:signal transducer activity(GO:0004871);;molecular_function:G-protein beta/gamma-subunit complex binding(GO:0031683);molecular_function:GTPase activit…	uncharacterized protein C11orf96 homolog;
gene870	5.111731125291	4.06384152738155	6.20320200679946e-09	2.92863784834528e-07	LOC109093816	K05012	_	H(+)/Cl(-) exchange transporter 5-like;
gene2531	-9.48810182284609	2.3368810506371	6.40436297025106e-09	3.01613136439843e-07	LOC109111124	_	_	neurotoxin 3FTx-RI-like;
gene62302	-6.56930247397164	2.35207068088322	6.40436297025106e-09	3.01613136439843e-07	LOC109082492	K14078	cellular_component:integral component of membrane(GO:0016021);molecular_function:secondary active sulfate transmembrane transporter activity(GO:0008271);biological_process:sulfate transport(GO:0008272);biological_process:transmembrane transport(GO:0055085)	chloride anion exchanger-like;
gene3618	4.92392971910382	4.44650258187792	6.41010649193541e-09	3.01613136439843e-07	LOC109056392	K16065	molecular_function:zinc ion binding(GO:0008270);molecular_function:nucleic acid binding(GO:0003676);molecular_function:SUMO transferase activity(GO:0019789)	E3 SUMO-protein ligase PIAS4-like;
gene22200	4.39818448837665	7.51269076083578	6.49953916173354e-09	3.05478340601477e-07	LOC109106925	_	_	PCNA-associated factor-like;
gene28719	-4.5704059795407	5.18531126149515	6.52188228559444e-09	3.05842721410807e-07	LOC109045526	K12298	_	bile salt-activated lipase-like;
gene9334	-4.5704059795407	5.18531126149515	6.52188228559444e-09	3.05842721410807e-07	LOC109093062	_	_	basic leucine zipper transcriptional factor ATF-like;
gene67367	6.59935947063334	3.0989465870412	6.61807836790871e-09	3.10007058654978e-07	LOC109088049	_	_	interferon-induced protein 44-like;
gene4583	-5.08381464993121	3.73372777901471	6.69654423292268e-09	3.13332500469922e-07	glt8d2	_	_	glycosyltransferase 8 domain containing 2%2C transcript variant X1;glycosyltransferase 8 domain containing 2%2C transcript variant X2;
gene15539	4.46330484527176	6.48798778104304	6.86182661279062e-09	3.20708159325122e-07	dclre1a	K15340	_	DNA cross-link repair 1A%2C transcript variant X2;DNA cross-link repair 1A%2C transcript variant X1;
gene61547	-5.18234567077021	3.41959945447559	6.89932649801257e-09	3.22101741762449e-07	LOC109081669	_	molecular_function:phosphotransferase activity, alcohol group as acceptor(GO:0016773);biological_process:phosphorylation(GO:0016310);molecular_function:uridine kinase activity(GO:0004849);molecular_function:ATP binding(GO:0005524);molecular_function:signal transducer activity(GO:0004871);;molecular_function:G-protein beta/gamma-subunit complex binding(GO:0031683);molecular_function:GTPase activit…	rho GTPase-activating protein 24-like%2C transcript variant X1;rho GTPase-activating protein 24-like%2C transcript variant X2;rho GTPase-activating protein 24-like%2C transcript variant X4;rho GTPase-activating protein 24-like%2C transcript variant X3;rho GTPase-activating protein 24-like%2C transcript variant X5;
gene46418	4.44084200792572	6.54683350863254	6.92843024764457e-09	3.22759300795555e-07	LOC109064846	K10392	molecular_function:phosphotransferase activity, alcohol group as acceptor(GO:0016773);biological_process:phosphorylation(GO:0016310);molecular_function:uridine kinase activity(GO:0004849);molecular_function:ATP binding(GO:0005524);molecular_function:signal transducer activity(GO:0004871);;molecular_function:G-protein beta/gamma-subunit complex binding(GO:0031683);molecular_function:GTPase activit…	kinesin-like protein KIF1A;
gene9648	-4.38771601484055	7.25759955928254	6.92880857542217e-09	3.22759300795555e-07	LOC109093266	K03783	molecular_function:purine-nucleoside phosphorylase activity(GO:0004731);biological_process:nucleoside metabolic process(GO:0009116)	purine nucleoside phosphorylase-like;
gene23211	-4.39309914329635	7.23297872990491	6.94641372953202e-09	3.23220254380578e-07	serpinf1	K19614	biological_process:negative regulation of endopeptidase activity(GO:0010951);cellular_component:extracellular space(GO:0005615);molecular_function:serine-type endopeptidase inhibitor activity(GO:0004867);biological_process:regulation of proteolysis(GO:0030162)	serpin family F member 1;
gene36774	-4.53341754849238	5.40522226873721	7.0491562513739e-09	3.2763728013592e-07	LOC109054181	_	_	retinol dehydrogenase 14-like;
gene16170	-5.24430553998131	3.22153939769255	7.07373978905755e-09	3.28415799464506e-07	oit3	_	_	oncoprotein induced transcript 3%2C transcript variant X2;oncoprotein induced transcript 3%2C transcript variant X1;
gene24167	-6.01401274317204	2.7090761362858	7.10863377155999e-09	3.29306477612023e-07	LOC109109010	_	_	rho GTPase-activating protein 26-like;
gene62001	-6.01401274317204	2.7090761362858	7.10863377155999e-09	3.29306477612023e-07	LOC109082154	K00844	cellular_component:cytosol(GO:0005829);biological_process:cellular glucose homeostasis(GO:0001678);molecular_function:ATP binding(GO:0005524);biological_process:glycolytic process(GO:0006096);biological_process:phosphorylation(GO:0016310);molecular_function:glucokinase activity(GO:0004340);molecular_function:mannokinase activity(GO:0019158);molecular_function:fructokinase activity(GO:0008865)	putative hexokinase HKDC1;
gene3161	4.58529738163974	5.37998506897136	7.32383658726187e-09	3.38901241814974e-07	LOC109049896	_	_	protein rogdi homolog;
gene55752	4.42921138688765	6.53579159890323	7.45601883125069e-09	3.44381554052346e-07	LOC109075219	_	molecular_function:phosphotransferase activity, alcohol group as acceptor(GO:0016773);biological_process:phosphorylation(GO:0016310);molecular_function:uridine kinase activity(GO:0004849);molecular_function:ATP binding(GO:0005524);molecular_function:signal transducer activity(GO:0004871);;molecular_function:G-protein beta/gamma-subunit complex binding(GO:0031683);molecular_function:GTPase activit…	tripartite motif-containing protein 16-like%2C transcript variant X2;tripartite motif-containing protein 16-like%2C transcript variant X3;tripartite motif-containing protein 16-like%2C transcript variant X1;
gene18393	-4.64111175232742	4.6208216075784	7.45869790763119e-09	3.44381554052346e-07	LOC109102532	K16499	_	protocadherin-12-like;
gene52388	-5.23272664396237	3.21015276910199	7.49026607640659e-09	3.45458652351232e-07	LOC109071498	K01334	biological_process:proteolysis(GO:0006508);molecular_function:serine-type endopeptidase activity(GO:0004252)	complement factor D-like;
gene14268	5.49539980142852	3.48586953385532	7.63187130328993e-09	3.51216874334936e-07	LOC109098389	_	molecular_function:phosphotransferase activity, alcohol group as acceptor(GO:0016773);biological_process:phosphorylation(GO:0016310);molecular_function:uridine kinase activity(GO:0004849);molecular_function:ATP binding(GO:0005524);molecular_function:signal transducer activity(GO:0004871);;molecular_function:G-protein beta/gamma-subunit complex binding(GO:0031683);molecular_function:GTPase activit…	metalloproteinase inhibitor 3-like;
gene5065	5.48877135325401	3.47968061080641	7.63187130328993e-09	3.51216874334936e-07	LOC109070003	_	_	uncharacterized LOC109070003;
gene38022	4.96529337986695	4.13802372016421	7.73402648821343e-09	3.55151044620656e-07	LOC109055605	_	molecular_function:phosphotransferase activity, alcohol group as acceptor(GO:0016773);biological_process:phosphorylation(GO:0016310);molecular_function:uridine kinase activity(GO:0004849);molecular_function:ATP binding(GO:0005524);molecular_function:signal transducer activity(GO:0004871);;molecular_function:G-protein beta/gamma-subunit complex binding(GO:0031683);molecular_function:GTPase activit…	vertnin-like;
gene32125	-4.37237710541411	7.3100997599968	7.73430263664389e-09	3.55151044620656e-07	LOC109049331	K11151	_	retinol dehydrogenase 10-A;
gene29613	-6.52754138412571	2.31058718985568	7.83153904088931e-09	3.58829992076769e-07	LOC109046059	K01027	_	succinyl-CoA:3-ketoacid coenzyme A transferase 1%2C mitochondrial-like;
gene49125	-6.52754138412571	2.31058718985568	7.83153904088931e-09	3.58829992076769e-07	LOC109067870	_	_	structural maintenance of chromosomes flexible hinge domain-containing protein 1-like;
gene29376	5.85962835732198	3.29138541459554	7.93392492289793e-09	3.62728318939556e-07	LOC109045894	_	_	ankyrin repeat domain-containing protein SOWAHB-like;
gene35462	-5.22105406472641	3.19867722777244	7.93392492289793e-09	3.62728318939556e-07	LOC109052723	_	_	protein FAM65C-like;
gene18365	-5.7154394690426	2.96950774866519	8.07429305338705e-09	3.68743640490413e-07	LOC109102880	K01320	_	coagulation factor VII-like;
gene29189	4.6798469510173	5.02025156689361	8.27918496622366e-09	3.77689391212144e-07	LOC109045780	K15292	_	syntaxin-binding protein 1-like;
gene29860	9.78190082699567	2.7984409849271	8.33781120782055e-09	3.79126244117862e-07	LOC109046872	K03853	_	calpain-2 catalytic subunit-like;
gene53849	9.78190082699567	2.7984409849271	8.33781120782055e-09	3.79126244117862e-07	LOC109073113	_	_	RNA exonuclease 1 homolog;
gene60066	9.78190082699567	2.7984409849271	8.33781120782055e-09	3.79126244117862e-07	LOC109080025	K01507	_	inorganic pyrophosphatase-like;
gene32197	-6.50619859811279	2.28940582580925	8.67364001302795e-09	3.93969321675172e-07	LOC109049025	_	_	nuclear body protein SP140-like protein;
gene15698	-4.68741044050366	4.59163397153011	8.74298244547317e-09	3.96689173207811e-07	LOC109099986	K07520	_	actin-binding LIM protein 1-like%2C transcript variant X10;actin-binding LIM protein 1-like%2C transcript variant X7;actin-binding LIM protein 1-like%2C transcript variant X9;actin-binding LIM protein 1-like%2C transcript variant X8;actin-binding LIM protein 1-like%2C transcript variant X6;actin-binding LIM protein 1-like%2C transcript variant X5;actin-binding LIM protein 1-like%2C transcript var…
gene64899	4.43405284489886	6.34587292994266	8.79938120123350e-09	3.98816494573528e-07	LOC109085360	K10398	_	kinesin-like protein KIF11-B;
gene9362	-5.52058620860274	3.17892733300332	8.91054769913645e-09	4.03418792374294e-07	LOC109093091	_	_	Krueppel-like factor 9;
gene44713	4.40247039744732	6.56148966568707	9.13273304151958e-09	4.13032038870191e-07	LOC109062974	K16601	_	tubulin polyglutamylase TTLL4-like;
gene10561	-5.08124406049658	3.54021804145593	9.17202539782893e-09	4.14362061183815e-07	LOC109094210	K09438	_	transcription factor PU.1-like%2C transcript variant X2;transcription factor PU.1-like%2C transcript variant X1;
gene65435	6.54629775278397	3.04945664831043	9.23961567807582e-09	4.16070513090925e-07	LOC109085984	_	_	cadherin-like protein 26;
gene28079	-5.68798425738332	2.94231174289758	9.23961567807582e-09	4.16070513090925e-07	LOC109113447	K09396	_	forkhead box C1-B-like%2C transcript variant X2;forkhead box C1-B-like%2C transcript variant X1;
gene58425	-5.68798425738332	2.94231174289758	9.23961567807582e-09	4.16070513090925e-07	LOC109078163	_	_	sushi domain-containing protein 1-like%2C transcript variant X1;sushi domain-containing protein 1-like%2C transcript variant X3;sushi domain-containing protein 1-like%2C transcript variant X2;
gene12242	-4.846536571219	3.82180142583925	9.39021406907913e-09	4.22398427716817e-07	LOC109096032	K17447	_	SHC-transforming protein 2-like;
gene38794	-5.07191209178576	3.53106893115294	9.60740691416734e-09	4.31705174136711e-07	LOC109056454	K10380	_	ankyrin-3-like;
gene40917	5.03522596353253	3.9920242256516	9.75302769263402e-09	4.37779371505341e-07	LOC109058797	_	molecular_function:phosphotransferase activity, alcohol group as acceptor(GO:0016773);biological_process:phosphorylation(GO:0016310);molecular_function:uridine kinase activity(GO:0004849);molecular_function:ATP binding(GO:0005524);molecular_function:signal transducer activity(GO:0004871);;molecular_function:G-protein beta/gamma-subunit complex binding(GO:0031683);molecular_function:GTPase activit…	MAX gene-associated protein-like;
gene57239	5.82118545728766	3.25553906381576	1.00210104276439e-08	4.49327102854056e-07	LOC109076853	_	_	uncharacterized LOC109076853%2C transcript variant X1;uncharacterized LOC109076853%2C transcript variant X2;
gene33948	4.36735196827771	6.86253086238067	1.0153103608002e-08	4.5476358510884e-07	LOC109051036	_	_	junctional adhesion molecule B-like%2C transcript variant X2;junctional adhesion molecule B-like%2C transcript variant X1;
gene41140	-4.35487283393179	6.72661900052063	1.0222320196126e-08	4.5737518879657e-07	LOC109059042	_	_	antihemorrhagic factor cHLP-B-like%2C transcript variant X1;antihemorrhagic factor cHLP-B-like%2C transcript variant X2;
gene7376	-4.66559748031931	4.49248969591621	1.03935694669528e-08	4.64541584576256e-07	LOC109090681	K04459	_	dual specificity protein phosphatase 2-like%2C transcript variant X2;dual specificity protein phosphatase 2-like%2C transcript variant X1;
gene53393	-4.80791583788673	3.92116775978682	1.04755392929365e-08	4.67706612691236e-07	gcg	K05259	molecular_function:phosphotransferase activity, alcohol group as acceptor(GO:0016773);biological_process:phosphorylation(GO:0016310);molecular_function:uridine kinase activity(GO:0004849);molecular_function:ATP binding(GO:0005524);molecular_function:signal transducer activity(GO:0004871);;molecular_function:G-protein beta/gamma-subunit complex binding(GO:0031683);molecular_function:GTPase activit…	glucagon%2C transcript variant X2;glucagon%2C transcript variant X1;
gene18275	-4.65976272026655	4.56485202744234	1.05165665023268e-08	4.69038866003773e-07	LOC109102470	K17309	_	plasmalemma vesicle-associated protein-like;
gene11295	9.73822987365119	2.7577696222154	1.06430360682022e-08	4.74174967187365e-07	LOC109094815	_	_	methenyltetrahydrofolate synthase domain-containing protein-like;
gene42497	9.36022491461536	2.40814148217405	1.06731771875554e-08	4.74509311146419e-07	LOC109060512	_	molecular_function:phosphotransferase activity, alcohol group as acceptor(GO:0016773);biological_process:phosphorylation(GO:0016310);molecular_function:uridine kinase activity(GO:0004849);molecular_function:ATP binding(GO:0005524);molecular_function:signal transducer activity(GO:0004871);;molecular_function:G-protein beta/gamma-subunit complex binding(GO:0031683);molecular_function:GTPase activit…	uncharacterized LOC109060512;
gene10975	-6.48453532639885	2.2679204194893	1.06731771875554e-08	4.74509311146419e-07	LOC109094488	_	molecular_function:phosphotransferase activity, alcohol group as acceptor(GO:0016773);biological_process:phosphorylation(GO:0016310);molecular_function:uridine kinase activity(GO:0004849);molecular_function:ATP binding(GO:0005524);molecular_function:signal transducer activity(GO:0004871);;molecular_function:G-protein beta/gamma-subunit complex binding(GO:0031683);molecular_function:GTPase activit…	glutamate receptor U1-like;
gene15064	-4.76860013037137	4.23008138337482	1.07986800015893e-08	4.79580360579056e-07	LOC109099107	K10758	molecular_function:phosphotransferase activity, alcohol group as acceptor(GO:0016773);biological_process:phosphorylation(GO:0016310);molecular_function:uridine kinase activity(GO:0004849);molecular_function:ATP binding(GO:0005524);molecular_function:signal transducer activity(GO:0004871);;molecular_function:G-protein beta/gamma-subunit complex binding(GO:0031683);molecular_function:GTPase activit…	sulfhydryl oxidase 1-like;
gene41	-4.77774214992653	4.13221992260322	1.09485380988632e-08	4.8572117593306e-07	LOC109098717	K15613	molecular_function:sequence-specific DNA binding transcription factor activity(GO:0003700);molecular_function:sequence-specific DNA binding(GO:0043565);cellular_component:nucleus(GO:0005634);biological_process:regulation of transcription, DNA-templated(GO:0006355)	homeobox protein Meis1-like;
gene40373	-4.28354650134304	8.2164777261632	1.11025075414811e-08	4.92031211595193e-07	LOC109058188	K10382	_	microtubule-actin cross-linking factor 1-like;
gene48516	4.40726102763049	6.02433885181184	1.11169266182426e-08	4.92149980510247e-07	LOC109067196	_	molecular_function:phosphotransferase activity, alcohol group as acceptor(GO:0016773);biological_process:phosphorylation(GO:0016310);molecular_function:uridine kinase activity(GO:0004849);molecular_function:ATP binding(GO:0005524);molecular_function:signal transducer activity(GO:0004871);;molecular_function:G-protein beta/gamma-subunit complex binding(GO:0031683);molecular_function:GTPase activit…	properdin-like%2C transcript variant X3;properdin-like%2C transcript variant X1;properdin-like%2C transcript variant X2;
gene18258	4.38112554310586	6.26566736372264	1.12518297995222e-08	4.97316049166636e-07	LOC109102985	K13126	_	embryonic polyadenylate-binding protein B-like%2C transcript variant X2;embryonic polyadenylate-binding protein B-like%2C transcript variant X1;
gene10525	-4.80068780519907	3.91413072051427	1.12573449732644e-08	4.97316049166636e-07	LOC109094192	K00814	_	alanine aminotransferase 2-like;
gene3232	5.79761820941079	3.23358767849987	1.12855675170835e-08	4.97514335001269e-07	LOC109045554	_	_	uncharacterized LOC109045554;
gene51360	5.79761820941079	3.23358767849987	1.12855675170835e-08	4.97514335001269e-07	LOC109070348	_	_	phosphatase and actin regulator 1-like;
gene57858	-5.65999640646915	2.91460500621811	1.13496492332146e-08	4.99813754677824e-07	LOC109077532	K18588	_	coenzyme Q-binding protein COQ10 homolog%2C mitochondrial-like;
gene50653	4.76676752736501	4.44490507180346	1.13734160220525e-08	5.00334830334239e-07	LOC109069560	_	_	probable G-protein coupled receptor 160;
gene5128	-4.65837582263039	4.2225347215694	1.1449848180441e-08	5.03169219200011e-07	LOC109070374	K05664	molecular_function:ATPase activity, coupled to transmembrane movement of substances(GO:0042626);biological_process:transmembrane transport(GO:0055085);molecular_function:ATP binding(GO:0005524);cellular_component:integral component of membrane(GO:0016021)	bile salt export pump-like;
gene1193	4.90650106219042	4.26696043275911	1.17915285698981e-08	5.17641930643361e-07	LOC109096231	K16498	_	protocadherin-20-like;
gene16305	-9.38134114603772	2.22969271934985	1.18590857639505e-08	5.1951965681072e-07	LOC109100460	K09228	_	gastrula zinc finger protein XlCGF52.1-like;
gene32324	-6.46254179716328	2.24612231528984	1.18590857639505e-08	5.1951965681072e-07	LOC109049117	_	_	protein phosphatase 1 regulatory subunit 3G-like;
gene67809	-5.64579620362642	2.9005541487461	1.2166646191982e-08	5.32436821453711e-07	LOC109088550	K04174	_	apelin receptor B-like;
gene22056	-4.56527577778077	4.7492930462749	1.22132948048911e-08	5.33920929510173e-07	LOC109106839	_	_	EMILIN-1-like;
gene4308	-4.25190302495443	9.72539336765086	1.22983331071703e-08	5.36720075813751e-07	LOC109060789	K09028	molecular_function:sequence-specific DNA binding transcription factor activity(GO:0003700);molecular_function:sequence-specific DNA binding(GO:0043565);cellular_component:nucleus(GO:0005634);biological_process:regulation of transcription, DNA-templated(GO:0006355)	transcription factor jun-B-like;
gene43587	-4.64084489496566	4.38605702395863	1.23029289394384e-08	5.36720075813751e-07	LOC109061755	_	_	tripartite motif-containing protein 16-like protein;
gene38892	-5.14896294429006	3.12787726266176	1.27278350975038e-08	5.54679582773126e-07	LOC109056575	_	_	tumor necrosis factor receptor superfamily member 14-like%2C transcript variant X2;tumor necrosis factor receptor superfamily member 14-like%2C transcript variant X1;tumor necrosis factor receptor superfamily member 14-like%2C transcript variant X3;
gene41822	5.13245117712891	3.83430056025896	1.28358633755455e-08	5.5880657960163e-07	LOC109059794	_	_	protein FAM117A-like;
gene32831	-9.35900713360797	2.20730151165318	1.31915673104617e-08	5.73101832045386e-07	LOC109049730	K05852	_	cardiac phospholamban-like;
gene43161	9.33112336743294	2.38141100021499	1.31915673104617e-08	5.73101832045386e-07	LOC109061278	_	_	zinc-binding protein A33-like;
gene20389	-4.73313642356722	4.19562366071762	1.32748335397713e-08	5.76122278800592e-07	LOC109104855	K01331	_	complement C1s subcomponent-like;
gene9341	-4.46489287751481	5.21716043550806	1.34548355634781e-08	5.83330430365313e-07	LOC109093076	_	_	uncharacterized LOC109093076%2C transcript variant X1;uncharacterized LOC109093076%2C transcript variant X2;
gene30477	-5.61696948095976	2.87204493693221	1.4001786949585e-08	6.0641623561405e-07	LOC109047688	K09871	_	aquaporin-12-like;
gene18783	-4.36272054709942	5.70495087930957	1.42526874031512e-08	6.16645682858319e-07	LOC109103161	_	_	cytochrome P450 2M1-like;
gene25929	4.6703194654319	4.4869132344791	1.43646550219564e-08	6.20035232189819e-07	LOC109111021	_	_	uncharacterized LOC109111021;
gene19316	-4.23149799563016	9.19528566241679	1.43705973106029e-08	6.20035232189819e-07	LOC109103799	K04379	_	proto-oncogene c-Fos-like;
gene39037	-5.12410919053592	3.10349951854033	1.43753994296466e-08	6.20035232189819e-07	LOC109056740	_	_	epidermal growth factor-like protein 7;
gene1412	-4.44666777052876	5.11206409127329	1.44246537426526e-08	6.21520229709113e-07	LOC109097774	_	molecular_function:heme binding(GO:0020037);molecular_function:oxygen transporter activity(GO:0005344);biological_process:oxygen transport(GO:0015671);molecular_function:iron ion binding(GO:0005506);molecular_function:oxygen binding(GO:0019825)	myoglobin;
gene30242	4.37049913140974	6.06083279387031	1.44793932145883e-08	6.23238276312526e-07	LOC109047008	K16627	_	extracellular superoxide dismutase [Cu-Zn]-like;
gene61796	9.30142268764002	2.35415872975271	1.46906090502869e-08	6.31681121871003e-07	LOC109081940	K07604	_	keratin%2C type I cytoskeletal 18-like;
gene64549	-4.53122746202495	4.65225602009455	1.48154101669134e-08	6.36394729341883e-07	LOC109084975	K08024	_	hematopoietically-expressed homeobox protein hhex-like;
gene18086	-5.89596623557923	2.59202387032303	1.48786187745109e-08	6.38455694475533e-07	LOC109102782	_	_	thiosulfate sulfurtransferase/rhodanese-like domain-containing protein 1;
gene25352	4.33890722921306	6.28521475475157	1.52472020833052e-08	6.5360296537882e-07	LOC109110228	_	_	protein NipSnap homolog 1-like%2C transcript variant X1;protein NipSnap homolog 1-like%2C transcript variant X2;
gene42190	5.10110431522186	3.80497449711709	1.56843858487233e-08	6.71032741207682e-07	LOC109060208	_	_	parvalbumin%2C muscle-like%2C transcript variant X2;parvalbumin%2C muscle-like%2C transcript variant X1;
gene17395	4.25097725951911	7.71659862447181	1.56858144829579e-08	6.71032741207682e-07	LOC109101561	K06627	_	cyclin-A2-like;
gene60169	4.38093592885542	5.88549818103037	1.59726813322567e-08	6.8260824890268e-07	rpain	_	_	RPA interacting protein;
gene37382	-5.87828541042365	2.57452272290665	1.62073017950464e-08	6.91225758347433e-07	LOC109054886	_	_	protein FAM107B-like%2C transcript variant X1;protein FAM107B-like%2C transcript variant X2;protein FAM107B-like%2C transcript variant X4;protein FAM107B-like%2C transcript variant X3;
gene4231	-5.87828541042365	2.57452272290665	1.62073017950464e-08	6.91225758347433e-07	LOC109060187	K00071	_	corticosteroid 11-beta-dehydrogenase isozyme 2-like;
gene24670	-5.42281982093552	3.08237666047928	1.62605447853075e-08	6.92791747539868e-07	LOC109109293	K08038	_	hepatocyte nuclear factor 3-gamma-like;
gene16403	5.27766285332409	3.66794780674458	1.6341732379102e-08	6.95543947473576e-07	LOC109100648	_	_	sodium-dependent lysophosphatidylcholine symporter 1-A;
gene8709	9.28633986325407	2.3403303811352	1.63791848031934e-08	6.96430977372293e-07	LOC109091969	_	_	multiple epidermal growth factor-like domains protein 11;
gene60402	4.28281099839739	6.7421171827209	1.66728047347954e-08	7.081972296875e-07	LOC109080386	K05868	biological_process:mitotic nuclear division(GO:0007067);biological_process:regulation of cyclin-dependent protein serine/threonine kinase activity(GO:0000079);molecular_function:protein kinase binding(GO:0019901);cellular_component:nucleus(GO:0005634);biological_process:cell division(GO:0051301)	G2/mitotic-specific cyclin-B1;
gene58233	4.64391704205293	4.46215725643673	1.717451675411e-08	7.28373221017482e-07	LOC109077940	K14303	_	nuclear pore complex protein Nup160-like;
gene59892	-4.23780943614175	7.39902017170097	1.71825473615659e-08	7.28373221017482e-07	LOC109079816	K06087	_	claudin-3-like;
gene4458	5.73282255636106	3.1733302879965	1.73037951083007e-08	7.3277202638424e-07	LOC109056161	_	molecular_function:phosphotransferase activity, alcohol group as acceptor(GO:0016773);biological_process:phosphorylation(GO:0016310);molecular_function:uridine kinase activity(GO:0004849);molecular_function:ATP binding(GO:0005524);molecular_function:signal transducer activity(GO:0004871);;molecular_function:G-protein beta/gamma-subunit complex binding(GO:0031683);molecular_function:GTPase activit…	low-density lipoprotein receptor-related protein 1B-like;
gene36743	4.33180296127976	5.95305455289113	1.76969290368431e-08	7.48664029203443e-07	LOC109054193	_	_	snRNA-activating protein complex subunit 1-like;
gene36837	-4.92918207194611	3.58237768919553	1.78673491311e-08	7.55111638076852e-07	LOC109054263	_	_	C-factor-like;
gene13209	-4.96506718290686	3.4264637510579	1.79177218714071e-08	7.5647791715697e-07	LOC109096974	K05420	_	uncharacterized LOC109096974;
gene39592	-9.31327431364703	2.16148952494041	1.82837411756578e-08	7.70379462360077e-07	LOC109057343	_	_	complement factor H-like%2C transcript variant X1;complement factor H-like%2C transcript variant X2;
gene60966	-6.39447496477259	2.17875957884043	1.82837411756578e-08	7.70379462360077e-07	LOC109081015	_	_	periostin-like;
gene28320	-4.27227325132523	6.40657119783172	1.8324525556296e-08	7.71322700223047e-07	LOC109113609	K07372	_	gap junction alpha-1 protein-like%2C transcript variant X3;gap junction alpha-1 protein-like%2C transcript variant X2;gap junction alpha-1 protein-like%2C transcript variant X1;
gene53457	4.41895405558393	5.40380675388167	1.84687272866273e-08	7.76612761047706e-07	LOC109072689	K11577	_	kinetochore-associated protein 1-like;
gene44389	-4.49602925017222	4.74398589200734	1.86817239126351e-08	7.84782157628572e-07	LOC109062628	_	_	EMILIN-1-like;
gene37550	-4.56357872368153	4.47183233925997	1.91646967566501e-08	8.04265011837637e-07	LOC109055056	K13863	_	high affinity cationic amino acid transporter 1-like;
gene8077	-4.8755714858597	3.69886052481123	1.92434865935447e-08	8.06763931947767e-07	LOC109091107	K17725	_	persulfide dioxygenase ETHE1%2C mitochondrial-like;
gene58907	-5.84226011622717	2.53889020763545	1.92740504145218e-08	8.07238051526887e-07	LOC109078702	_	_	cdc42 effector protein 3-like;
gene31182	-4.26431790606076	6.39899152140039	1.93245053322396e-08	8.08543474599613e-07	LOC109048339	K04550	_	low-density lipoprotein receptor-related protein 1-like;
gene1793	6.41432584509488	2.92675391047166	2.00708562502619e-08	8.38933776107657e-07	LOC109104019	K18723	biological_process:mRNA transport(GO:0051028);cellular_component:nucleus(GO:0005634)	nucleoporin GLE1-like;
gene1050	-6.37105316807894	2.15561639677214	2.04347695492646e-08	8.53294102174671e-07	LOC109090898	K16352	_	sialic acid-binding Ig-like lectin 15;
gene60289	4.38757768055043	5.53479240021858	2.05025050116058e-08	8.55270666772699e-07	LOC109080270	_	_	target of Myb protein 1-like;
gene23600	-4.71756505003043	3.696294187837	2.09085171735015e-08	8.71340630200674e-07	LOC109108573	K09435	_	Friend leukemia integration 1 transcription factor-like;
gene41309	-4.19958246261904	7.50833157517312	2.09544048525014e-08	8.72385768655679e-07	pmp22	K19289	_	peripheral myelin protein 22;
gene60398	4.63154755310068	4.57178175635387	2.11760712175401e-08	8.80739692186656e-07	LOC109080381	_	biological_process:protein dephosphorylation(GO:0006470);molecular_function:protein tyrosine phosphatase activity(GO:0004725)	receptor-type tyrosine-protein phosphatase O-like%2C transcript variant X2;receptor-type tyrosine-protein phosphatase O-like%2C transcript variant X1;
gene10376	4.80220422884445	3.98539160511893	2.14171329107301e-08	8.89882933745738e-07	LOC109094093	_	_	fidgetin-like protein 1;
gene37482	-4.19204203837793	7.64008195922171	2.14695645751569e-08	8.9117824282067e-07	LOC109054959	K19008	molecular_function:phosphotransferase activity, alcohol group as acceptor(GO:0016773);biological_process:phosphorylation(GO:0016310);molecular_function:uridine kinase activity(GO:0004849);molecular_function:ATP binding(GO:0005524);molecular_function:signal transducer activity(GO:0004871);;molecular_function:G-protein beta/gamma-subunit complex binding(GO:0031683);molecular_function:GTPase activit…	serine/threonine-protein kinase SIK2-like;
gene64983	6.404420750365	2.9175671424391	2.16037037088473e-08	8.95859222838491e-07	LOC109085449	K17585	_	phosphatase and actin regulator 1-like;
gene65352	-4.3031008937994	5.70352959114283	2.17644670645569e-08	9.01633910290992e-07	LOC109085888	K06505	_	H-2 class II histocompatibility antigen gamma chain-like%2C transcript variant X1;H-2 class II histocompatibility antigen gamma chain-like%2C transcript variant X2;
gene11353	4.90470857580357	3.86997196906521	2.2046733314685e-08	9.11525885093546e-07	LOC109094837	K05853	_	sarcoplasmic/endoplasmic reticulum calcium ATPase 2-like;
gene26623	-4.68768280052349	3.80428535785261	2.2046733314685e-08	9.11525885093546e-07	LOC109111719	_	_	sterile alpha motif domain-containing protein 12-like%2C transcript variant X2;sterile alpha motif domain-containing protein 12-like%2C transcript variant X1;
gene33326	9.2401215517021	2.29800312229194	2.28674802098914e-08	9.42670836105689e-07	LOC109050048	_	_	adhesion G protein-coupled receptor A3-like;
gene13805	9.22438045238838	2.28360352080857	2.28674802098914e-08	9.42670836105689e-07	phf24	_	_	PHD finger protein 24;
gene36484	-6.34724484045287	2.13211123796762	2.28674802098914e-08	9.42670836105689e-07	LOC109053867	K12800	_	stonustoxin subunit beta-like;
gene38858	-5.82390441203396	2.52074882015777	2.29911739836869e-08	9.46838878282996e-07	LOC109056536	_	_	NXPE family member 3-like;
gene27205	5.30478675925139	3.30849795891889	2.35265281393452e-08	9.66986436974421e-07	LOC109112579	_	_	sialoadhesin-like%2C transcript variant X2;sialoadhesin-like%2C transcript variant X1;
gene17736	-4.97682142701886	3.21814949887683	2.35265281393452e-08	9.66986436974421e-07	LOC109102100	K05083	_	receptor tyrosine-protein kinase erbB-2-like;
gene58981	4.71549676760425	4.25072567715065	2.36963920303414e-08	9.73014240430983e-07	LOC109078787	_	_	neuropeptide FF receptor 2-like;
gene59406	5.67363626710351	3.11841397229304	2.37543764709602e-08	9.74440781965301e-07	LOC109079257	K05761	_	villin-1-like;
gene10861	4.36086404420835	5.40465682831377	2.37783004765681e-08	9.74468689325162e-07	LOC109094564	_	_	glutamate receptor-interacting protein 2-like;
gene23195	4.88945002117894	3.85574280493625	2.38242243572914e-08	9.75397248003012e-07	LOC109108024	_	_	zinc finger protein 521-like%2C transcript variant X2;zinc finger protein 521-like%2C transcript variant X1;
gene59355	-4.52716360277368	4.35864184868617	2.41405452966532e-08	9.87383630260379e-07	LOC109079211	_	_	hemagglutinin/amebocyte aggregation factor-like%2C transcript variant X2;hemagglutinin/amebocyte aggregation factor-like%2C transcript variant X1;
gene36049	-4.36921245326103	5.12533136559851	2.41668291019863e-08	9.87495266346661e-07	LOC109053365	_	_	transmembrane 4 L6 family member 1-like;
gene40846	-4.2093252285642	6.58792549498691	2.53666661624168e-08	1.03551325432635e-06	LOC109058714	_	_	immediate early response gene 2 protein-like;
gene38276	-9.24183635851415	2.09003694007196	2.56225983074686e-08	1.0439279022763e-06	LOC109055890	_	_	cytosolic purine 5'-nucleotidase-like;
gene41784	9.20846570716144	2.26905353902381	2.56225983074686e-08	1.0439279022763e-06	LOC109059759	_	_	vitelline membrane outer layer protein 1-like;
gene20228	-4.30692248082123	5.40506043811077	2.59390174344265e-08	1.05579356011737e-06	LOC109104741	_	_	insulin-like growth factor-binding protein 1;
gene17787	4.22233262845776	6.44046297772285	2.61441649673824e-08	1.06311151512371e-06	LOC109102130	_	_	uncharacterized LOC109102130%2C transcript variant X3;uncharacterized LOC109102130%2C transcript variant X1;uncharacterized LOC109102130%2C transcript variant X2;
gene30220	-4.63341638307777	3.99212420165685	2.63801077513029e-08	1.07166631527677e-06	LOC109046999	K06478	biological_process:dephosphorylation(GO:0016311);molecular_function:phosphatase activity(GO:0016791)	receptor-type tyrosine-protein phosphatase C-like;
gene33266	4.56871557936903	4.39178543326295	2.68701688453446e-08	1.09051786899538e-06	LOC109050447	_	_	ankyrin repeat domain-containing protein SOWAHA-like;
gene22043	-4.52269446548926	4.09129576561299	2.69971652620586e-08	1.09461233698892e-06	LOC109106810	_	_	myc target protein 1 homolog%2C transcript variant X1;myc target protein 1 homolog%2C transcript variant X2;
gene9004	4.16620939422701	7.38067061976961	2.78029488426736e-08	1.12619403601956e-06	LOC109092076	_	_	protein brambleberry-like;
gene64148	-4.95338105700058	3.19524344863038	2.79324807950521e-08	1.13034876916193e-06	hsd17b1	_	_	hydroxysteroid 17-beta dehydrogenase 1;
gene15260	-4.50263166023141	4.41301922271059	2.79703966804678e-08	1.13079162047438e-06	LOC109099486	K10223	_	cholesterol 25-hydroxylase-like protein;
gene17687	9.19237344214222	2.25434995449389	2.87473054181356e-08	1.16108095602111e-06	LOC109101746	K17271	cellular_component:integral component of membrane(GO:0016021);biological_process:myelination(GO:0042552)	myelin proteolipid protein-like;
gene61278	-4.50286632654555	4.25271588841444	2.87827493445784e-08	1.16139363187883e-06	LOC109081369	_	_	transcription factor NF-E2 45 kDa subunit-like;
gene31190	5.64750803885756	3.09420923739344	2.88696409169184e-08	1.16377964019316e-06	LOC109047968	_	_	uncharacterized LOC109047968;
gene67678	4.25865467633339	5.95534602409864	2.90143370146102e-08	1.16848901537033e-06	LOC109088398	_	_	leucine-rich repeat-containing protein 9-like;
gene20054	-4.42163685557787	4.54673106860129	2.9255841756174e-08	1.17708436639716e-06	LOC109104598	_	_	pleckstrin homology domain-containing family H member 2-like;
gene31463	-4.80689865111227	3.6319220835771	2.93451432908797e-08	1.17954533780138e-06	LOC109048433	K07809	_	heparan sulfate glucosamine 3-O-sulfotransferase 3B1-like;
gene28	-4.12762586168357	8.02538464893617	2.98899987831111e-08	1.20029531511796e-06	LOC109105013	K09028	_	transcription factor jun-B-like;
gene2190	-5.7673930086785	2.4649601866767	3.01324193527839e-08	1.20887229564221e-06	LOC109101231	_	_	epidermal growth factor receptor kinase substrate 8-like protein 3;
gene61534	5.62982257168519	3.07783925819392	3.08349998567118e-08	1.23469582998356e-06	LOC109081642	K17585	_	phosphatase and actin regulator 3-like;
gene67993	5.62982257168519	3.07783925819392	3.08349998567118e-08	1.23469582998356e-06	LOC109088719	K14428	_	solute carrier family 12 member 8-like;
gene57494	-4.63175664602581	3.75005054079525	3.14029577493003e-08	1.25623816858937e-06	LOC109077128	_	_	SAM and SH3 domain-containing protein 3-like%2C transcript variant X1;SAM and SH3 domain-containing protein 3-like%2C transcript variant X2;
gene56937	6.34351811079919	2.86115208748652	3.14744549070209e-08	1.25789804339556e-06	LOC109076518	_	_	mdm2-binding protein-like;
gene46611	-9.21721538806061	2.06544380066065	3.22963554697572e-08	1.28828963531313e-06	LOC109065087	_	_	GRAM domain-containing protein 3-like;
gene4500	9.17609965235401	2.23948943950635	3.22963554697572e-08	1.28828963531313e-06	LOC109063647	K15363	_	fanconi-associated nuclease 1-like;
gene63185	-4.9929811774947	2.97516873948139	3.29484940598776e-08	1.31248919045191e-06	LOC109083479	_	molecular_function:nucleic acid binding(GO:0003676);molecular_function:nucleotide binding(GO:0000166)	amine sulfotransferase-like%2C transcript variant X1;amine sulfotransferase-like%2C transcript variant X3;amine sulfotransferase-like%2C transcript variant X2;
gene34128	-4.13701729366667	7.0091424716619	3.29656310835288e-08	1.31248919045191e-06	LOC109051135	_	_	immediate early response gene 5 protein-like;
gene49284	4.73044982794584	3.91854421724507	3.31960256901476e-08	1.32040814139824e-06	LOC109068054	_	_	claudin domain-containing protein 1-like;
gene49195	4.1306394470092	7.2976244856641	3.50798723303079e-08	1.39401759959794e-06	LOC109067934	K18405	molecular_function:phosphotransferase activity, alcohol group as acceptor(GO:0016773);biological_process:phosphorylation(GO:0016310);molecular_function:uridine kinase activity(GO:0004849);molecular_function:ATP binding(GO:0005524);molecular_function:signal transducer activity(GO:0004871);;molecular_function:G-protein beta/gamma-subunit complex binding(GO:0031683);molecular_function:GTPase activit…	tudor domain-containing protein 6-like;
gene54810	4.22083290593358	5.84859434611134	3.53274620288036e-08	1.40252700577231e-06	LOC109074173	_	_	N-lysine methyltransferase KMT5A-A-like;
gene50876	4.82674889610465	3.79736165863202	3.54328308627004e-08	1.40537937662049e-06	LOC109069810	K04608	_	metabotropic glutamate receptor 8-like;
gene54368	4.45631910683205	4.62291654667521	3.61697302392813e-08	1.43161791123436e-06	LOC109073683	_	_	snurportin-1-like;
gene54919	4.54257243119821	4.48843315097279	3.62556931721717e-08	1.43161791123436e-06	LOC109074294	K16627	_	extracellular superoxide dismutase [Cu-Zn]-like;
gene15989	-9.19216693118248	2.0404419058445	3.63333999034768e-08	1.43161791123436e-06	LOC109100180	K06248	_	chondroadherin-like;
gene65906	-9.19216693118248	2.0404419058445	3.63333999034768e-08	1.43161791123436e-06	LOC109086472	_	_	alcohol dehydrogenase 1-like;
gene17290	9.15964019573947	2.22446855643905	3.63333999034768e-08	1.43161791123436e-06	LOC109101845	_	cellular_component:extracellular region(GO:0005576)	fish-egg lectin-like;
gene47986	9.14299078683247	2.20928375286085	3.63333999034768e-08	1.43161791123436e-06	LOC109066623	K04304	_	atypical chemokine receptor 3-like;
gene51374	9.14299078683247	2.20928375286085	3.63333999034768e-08	1.43161791123436e-06	LOC109070366	K04219	molecular_function:phosphotransferase activity, alcohol group as acceptor(GO:0016773);biological_process:phosphorylation(GO:0016310);molecular_function:uridine kinase activity(GO:0004849);molecular_function:ATP binding(GO:0005524);molecular_function:signal transducer activity(GO:0004871);;molecular_function:G-protein beta/gamma-subunit complex binding(GO:0031683);molecular_function:GTPase activit…	somatostatin receptor type 3-like;
gene48504	4.18787869364968	6.33345256934735	3.65658248015349e-08	1.43942313519207e-06	LOC109067197	_	molecular_function:phosphotransferase activity, alcohol group as acceptor(GO:0016773);biological_process:phosphorylation(GO:0016310);molecular_function:uridine kinase activity(GO:0004849);molecular_function:ATP binding(GO:0005524);molecular_function:signal transducer activity(GO:0004871);;molecular_function:G-protein beta/gamma-subunit complex binding(GO:0031683);molecular_function:GTPase activit…	probable E3 ubiquitin-protein ligase makorin-2;
gene22176	4.29343633550648	5.44626283244645	3.7015310400735e-08	1.45575035013172e-06	LOC109106910	_	_	transmembrane protein 44-like;
gene37173	4.57275424311813	4.26328049089583	3.73611907386189e-08	1.4677635384581e-06	LOC109054628	_	_	alpha-aspartyl dipeptidase-like;
gene66109	-4.22573387853882	5.45612009544793	3.73907895017949e-08	1.4677635384581e-06	LOC109086746	K00069	_	15-hydroxyprostaglandin dehydrogenase [NAD(+)]-like;
gene28721	-5.2765621394672	2.93835296734968	3.7670035873915e-08	1.47734198688308e-06	LOC109045527	K12298	_	bile salt-activated lipase-like;
gene61307	-4.26361195429726	5.14651104158628	3.77992012605549e-08	1.48102216228739e-06	LOC109081406	K07424	_	cytochrome P450 3A30-like%2C transcript variant X2;cytochrome P450 3A30-like%2C transcript variant X1;
gene47808	-4.61265760669373	3.59454167934072	3.81330856472463e-08	1.49270913415047e-06	LOC109066395	K00657	_	diamine acetyltransferase 1-like;
gene21380	-4.45577249685227	4.20732839635514	3.84761671517185e-08	1.50473398476553e-06	LOC109105910	K15310	_	tumor protein p53-inducible nuclear protein 1-like;
gene30701	-4.44977618994736	4.20155411014668	3.96278379403972e-08	1.54751994828403e-06	LOC109047804	K06527	molecular_function:phosphotransferase activity, alcohol group as acceptor(GO:0016773);biological_process:phosphorylation(GO:0016310);molecular_function:uridine kinase activity(GO:0004849);molecular_function:ATP binding(GO:0005524);molecular_function:signal transducer activity(GO:0004871);;molecular_function:G-protein beta/gamma-subunit complex binding(GO:0031683);molecular_function:GTPase activit…	vascular cell adhesion protein 1-like;
gene20249	-4.19734380460699	5.75768139181805	3.9644032641376e-08	1.54751994828403e-06	LOC109104755	_	_	uncharacterized LOC109104755%2C transcript variant X4;uncharacterized LOC109104755%2C transcript variant X1;uncharacterized LOC109104755%2C transcript variant X3;uncharacterized LOC109104755%2C transcript variant X2;
gene29893	6.3014394469864	2.8222459849122	3.97232611493771e-08	1.54773048366774e-06	LOC109046501	_	_	GTP-binding protein Rhes-like;
gene28558	-5.44722210063537	2.7045938801332	3.97232611493771e-08	1.54773048366774e-06	LOC109113753	K09396	biological_process:vascular endothelial growth factor receptor signaling pathway(GO:0048010);biological_process:Notch signaling pathway(GO:0007219);biological_process:metanephros development(GO:0001656);biological_process:neural crest cell fate commitment(GO:0014034);biological_process:ventricular cardiac muscle tissue morphogenesis(GO:0055010);biological_process:artery morphogenesis(GO:0048844);…	forkhead box C1-B-like;
gene1454	-5.72845025158378	2.42657343605478	3.97895445129063e-08	1.54887359717649e-06	LOC109101513	K15122	molecular_function:cation transmembrane transporter activity(GO:0008324);biological_process:cation transport(GO:0006812)	solute carrier family 41 member 1-like%2C transcript variant X1;solute carrier family 41 member 1-like%2C transcript variant X2;
gene67913	5.59378764128429	3.04451878955342	4.03060318178543e-08	1.5675232633875e-06	LOC109088641	K15009	_	SH3 and multiple ankyrin repeat domains protein 2-like;
gene45730	9.12614699006049	2.19393135635625	4.09325644482208e-08	1.59041411670733e-06	LOC109064118	_	_	tetratricopeptide repeat protein 39A-like;
gene26762	-4.8806843702207	3.12430493233824	4.21880441176001e-08	1.63767737183914e-06	LOC109111815	_	biological_process:negative regulation of pancreatic A cell differentiation(GO:2000227);biological_process:negative regulation of type B pancreatic cell development(GO:2000077);cellular_component:integral component of membrane(GO:0016021);biological_process:pancreatic epsilon cell differentiation(GO:0090104)	transmembrane 4 L6 family member 4-like;
gene17571	-5.43075235119714	2.68838932959107	4.29802418036898e-08	1.66535571406121e-06	LOC109101678	_	_	CCAAT/enhancer-binding protein beta-like;
gene26874	4.09790427774434	7.26679890633022	4.29805095557252e-08	1.66535571406121e-06	LOC109112363	_	molecular_function:phosphotransferase activity, alcohol group as acceptor(GO:0016773);biological_process:phosphorylation(GO:0016310);molecular_function:uridine kinase activity(GO:0004849);molecular_function:ATP binding(GO:0005524);molecular_function:signal transducer activity(GO:0004871);;molecular_function:G-protein beta/gamma-subunit complex binding(GO:0031683);molecular_function:GTPase activit…	coiled-coil domain-containing protein 106-like;
gene39836	5.11147733643233	3.51306047209859	4.3509280178783e-08	1.68273345222813e-06	LOC109057643	K08782	_	carboxypeptidase A6-like;
gene18469	-4.77626948642916	3.43329177799563	4.3509280178783e-08	1.68273345222813e-06	LOC109102919	K10380	molecular_function:phosphotransferase activity, alcohol group as acceptor(GO:0016773);biological_process:phosphorylation(GO:0016310);molecular_function:uridine kinase activity(GO:0004849);molecular_function:ATP binding(GO:0005524);molecular_function:signal transducer activity(GO:0004871);;molecular_function:G-protein beta/gamma-subunit complex binding(GO:0031683);molecular_function:GTPase activit…	ankyrin-1-like;
gene40825	4.07703056232723	7.96585194842656	4.37290888587892e-08	1.68967587218053e-06	LOC109058717	K07432	_	putative bifunctional UDP-N-acetylglucosamine transferase and deubiquitinase ALG13%2C transcript variant X1;putative bifunctional UDP-N-acetylglucosamine transferase and deubiquitinase ALG13%2C transcript variant X2;
gene57861	-4.0490286045247	9.46004814948387	4.40315689776912e-08	1.69979695931927e-06	LOC109077541	K00850	_	ATP-dependent 6-phosphofructokinase%2C platelet type-like%2C transcript variant X2;ATP-dependent 6-phosphofructokinase%2C platelet type-like%2C transcript variant X1;
gene46142	4.38700475866401	4.65466525135818	4.41030219470987e-08	1.70069109493919e-06	LOC109064586	K02208	_	cyclin-dependent kinase 8-like;
gene24325	-4.54142931997556	4.00991869934099	4.41358627825074e-08	1.70069109493919e-06	LOC109109756	K00830	biological_process:metabolic process(GO:0008152);molecular_function:pyridoxal phosphate binding(GO:0030170);molecular_function:transaminase activity(GO:0008483)	serine--pyruvate aminotransferase%2C mitochondrial-like;
gene27733	4.31843983988702	5.06315283099923	4.4257193436654e-08	1.70380034677528e-06	LOC109113787	_	_	actin%2C clone 302-like;
gene23736	4.27803015060612	5.27143092088178	4.45359685950453e-08	1.71295958475108e-06	st3gal2	K03368	molecular_function:phosphotransferase activity, alcohol group as acceptor(GO:0016773);biological_process:phosphorylation(GO:0016310);molecular_function:uridine kinase activity(GO:0004849);molecular_function:ATP binding(GO:0005524);molecular_function:signal transducer activity(GO:0004871);;molecular_function:G-protein beta/gamma-subunit complex binding(GO:0031683);molecular_function:GTPase activit…	ST3 beta-galactoside alpha-2%2C3-sialyltransferase 2;
gene67152	-4.13792813353173	5.94824761171204	4.4637971560814e-08	1.71530918397394e-06	LOC109087821	K03902	_	coagulation factor V-like;
gene40589	-4.1375765323377	6.10425742158113	4.53630394116993e-08	1.74157515045429e-06	LOC109058451	K04524	_	apolipoprotein Eb;
gene38898	4.9213433764531	3.63747528340793	4.55856753365389e-08	1.74852136579054e-06	LOC109056576	K12607	_	CCR4-NOT transcription complex subunit 10-like;
gene60828	-4.214357533229	5.31673287691116	4.57428859175322e-08	1.75294766837899e-06	LOC109080869	K19480	molecular_function:phosphotransferase activity, alcohol group as acceptor(GO:0016773);biological_process:phosphorylation(GO:0016310);molecular_function:uridine kinase activity(GO:0004849);molecular_function:ATP binding(GO:0005524);molecular_function:signal transducer activity(GO:0004871);;molecular_function:G-protein beta/gamma-subunit complex binding(GO:0031683);molecular_function:GTPase activit…	anoctamin-5-like%2C transcript variant X2;anoctamin-5-like%2C transcript variant X1;
gene66187	4.53772170651477	4.23063477572859	4.59846865355738e-08	1.76060456467342e-06	LOC109086771	K09373	molecular_function:zinc ion binding(GO:0008270);biological_process:motor neuron axon guidance(GO:0008045);molecular_function:sequence-specific DNA binding(GO:0043565);molecular_function:transcription corepressor activity(GO:0003714);molecular_function:sequence-specific DNA binding transcription factor activity(GO:0003700);biological_process:negative regulation of transcription, DNA-templated(GO:0…	LIM/homeobox protein Lhx9-like;
gene6604	4.37820159071268	4.64645118443493	4.613015186165e-08	1.7627224711189e-06	LOC109081151	K01897	_	long-chain-fatty-acid--CoA ligase 6-like;
gene18701	-9.1407263135935	1.98915721304939	4.61803291210696e-08	1.7627224711189e-06	LOC109103504	_	_	A-kinase anchor protein 2-like;
gene529	-6.22192696471906	2.00874375343376	4.61803291210696e-08	1.7627224711189e-06	LOC109098914	K05717	_	fibronectin-like;
gene34129	-4.93700020808423	2.92054031768701	4.62081861406276e-08	1.7627224711189e-06	LOC109051136	K09068	biological_process:thyroid gland development(GO:0030878);biological_process:angiogenesis(GO:0001525);biological_process:vasculogenesis(GO:0001570);biological_process:artery morphogenesis(GO:0048844);biological_process:definitive hemopoiesis(GO:0060216);biological_process:lateral mesoderm development(GO:0048368);biological_process:regulation of transcription, DNA-templated(GO:0006355);biological_p…	T-cell acute lymphocytic leukemia protein 1 homolog%2C transcript variant X2;T-cell acute lymphocytic leukemia protein 1 homolog%2C transcript variant X1;T-cell acute lymphocytic leukemia protein 1 homolog%2C transcript variant X3;
gene36218	4.26887715996825	5.14508560373385	4.6407900404882e-08	1.76873165143116e-06	LOC109053528	K13872	cellular_component:basolateral plasma membrane(GO:0016323);biological_process:amino acid transmembrane transport(GO:0003333);molecular_function:amino acid transmembrane transporter activity(GO:0015171);cellular_component:integral component of membrane(GO:0016021)	Y+L amino acid transporter 2;
gene57872	-4.55593769225227	3.80187717919619	4.67181016380252e-08	1.7785289541146e-06	LOC109077557	_	_	endothelin-converting enzyme 2-like;
gene44512	4.10541183960542	6.80143941516726	4.67498069705727e-08	1.7785289541146e-06	LOC109062745	K02542	biological_process:DNA replication initiation(GO:0006270);molecular_function:DNA binding(GO:0003677);molecular_function:DNA helicase activity(GO:0003678);molecular_function:ATP binding(GO:0005524);cellular_component:MCM complex(GO:0042555);cellular_component:nucleus(GO:0005634)	maternal DNA replication licensing factor mcm6-like;
gene532	-4.41714451273354	4.33070528785155	4.73919900985934e-08	1.80132528820801e-06	LOC109099198	K05717	_	fibronectin-like;
gene1897	-4.72552088000976	3.55276186269594	4.76899864835969e-08	1.81100995773398e-06	LOC109104566	_	_	microtubule-actin cross-linking factor 1-like;
gene33727	-4.3326669405033	4.32365740953626	5.00357638625288e-08	1.89837046531462e-06	LOC109050693	_	_	uncharacterized protein C11orf96 homolog;
gene49895	4.06197141208814	7.53819900731063	5.10695272774871e-08	1.93583983868116e-06	LOC109068721	K16601	_	tubulin polyglutamylase TTLL4-like%2C transcript variant X2;tubulin polyglutamylase TTLL4-like%2C transcript variant X1;
gene40666	-4.54790300280039	3.66890420080549	5.13573508497478e-08	1.94499148782731e-06	LOC109058537	_	_	uncharacterized LOC109058537%2C transcript variant X5;uncharacterized LOC109058537%2C transcript variant X8;uncharacterized LOC109058537%2C transcript variant X4;uncharacterized LOC109058537%2C transcript variant X3;uncharacterized LOC109058537%2C transcript variant X2;uncharacterized LOC109058537%2C transcript variant X7;uncharacterized LOC109058537%2C transcript variant X6;uncharacterized LOC10…
gene46404	4.20925169950133	5.46511223903315	5.16876286742157e-08	1.95573298243485e-06	LOC109064862	K02561	biological_process:positive regulation of apoptotic process(GO:0043065)	bcl-2-related ovarian killer protein homolog B%2C transcript variant X1;bcl-2-related ovarian killer protein homolog B%2C transcript variant X2;
gene59204	-4.07391676607884	6.87847152590762	5.20404732235534e-08	1.96730820507146e-06	LOC109079038	K09428	_	ETS-related transcription factor Elf-1-like%2C transcript variant X4;ETS-related transcription factor Elf-1-like%2C transcript variant X1;ETS-related transcription factor Elf-1-like%2C transcript variant X5;ETS-related transcription factor Elf-1-like%2C transcript variant X2;ETS-related transcription factor Elf-1-like%2C transcript variant X3;
gene55162	4.5138849717645	4.20844932423005	5.34806738034283e-08	2.01993132300444e-06	LOC109074570	K07375	cellular_component:tubulin complex(GO:0045298);molecular_function:GTPase activating protein binding(GO:0032794);cellular_component:cell body(GO:0044297);cellular_component:nuclear envelope lumen(GO:0005641);molecular_function:GTP binding(GO:0005525);molecular_function:MHC class I protein binding(GO:0042288);;biological_process:spindle assembly(GO:0051225);cellular_component:cytoplasm(GO:0005737);…	tubulin beta chain%2C transcript variant X4;tubulin beta chain%2C transcript variant X3;tubulin beta chain%2C transcript variant X1;tubulin beta chain%2C transcript variant X2;
gene31501	-4.84291453997853	3.0875118554655	5.38175564130634e-08	2.03082559411455e-06	LOC109048169	K06757	_	neurofascin-like;
gene14561	-4.20165763601433	5.04781926681835	5.43997229502575e-08	2.05094782820737e-06	LOC109098327	K06238	_	collagen alpha-2(VI) chain-like;
gene10485	-4.5392432185359	3.66053627306594	5.58788471364595e-08	2.10482011441952e-06	LOC109094169	_	molecular_function:phosphotransferase activity, alcohol group as acceptor(GO:0016773);biological_process:phosphorylation(GO:0016310);molecular_function:uridine kinase activity(GO:0004849);molecular_function:ATP binding(GO:0005524);molecular_function:signal transducer activity(GO:0004871);;molecular_function:G-protein beta/gamma-subunit complex binding(GO:0031683);molecular_function:GTPase activit…	insulin-like growth factor-binding protein 2-A;
gene27975	4.02893856170382	8.15970126472838	5.59663716189332e-08	2.10518590399273e-06	LOC109113381	K00933	molecular_function:kinase activity(GO:0016301);molecular_function:ATP binding(GO:0005524);biological_process:phosphorylation(GO:0016310)	creatine kinase B-type%2C transcript variant X1;creatine kinase B-type%2C transcript variant X2;
gene3762	4.65344120357346	4.03028327813105	5.59889868083174e-08	2.10518590399273e-06	LOC109054241	_	_	von Willebrand factor A domain-containing protein 1-like;
gene45877	-4.52407081807914	3.7710879647515	5.67758024733248e-08	2.13285729649791e-06	LOC109064295	K08756	_	fatty acid-binding protein%2C brain-like;
gene29876	5.52847607354382	2.98424516148949	5.69227591852873e-08	2.13646352379945e-06	ano7	K19501	_	anoctamin 7;
gene67760	-4.54774292719836	3.53174577070485	5.7242001662977e-08	2.14592633305559e-06	LOC109088507	_	molecular_function:phosphotransferase activity, alcohol group as acceptor(GO:0016773);biological_process:phosphorylation(GO:0016310);molecular_function:uridine kinase activity(GO:0004849);molecular_function:ATP binding(GO:0005524);molecular_function:signal transducer activity(GO:0004871);;molecular_function:G-protein beta/gamma-subunit complex binding(GO:0031683);molecular_function:GTPase activit…	scavenger receptor class F member 1-like;
gene24087	-4.15778030480089	5.39144911464753	5.72772532842574e-08	2.14592633305559e-06	LOC109108959	_	_	Krueppel-like factor 9;
gene36513	4.41812410649016	4.48381437202142	5.771954216419e-08	2.16056614793884e-06	LOC109053893	_	_	uncharacterized LOC109053893%2C transcript variant X2;uncharacterized LOC109053893%2C transcript variant X1;
gene5204	-5.66799127201087	2.36707732676497	5.83642889553067e-08	2.18275151664788e-06	LOC109073656	_	molecular_function:transferase activity(GO:0016740)	dolichyl-diphosphooligosaccharide--protein glycosyltransferase subunit 4;
gene51707	-4.0163378235413	8.15313686487785	5.89047488624803e-08	2.19833934071403e-06	LOC109070735	_	_	C-X-C motif chemokine 11-1-like;
gene711	-9.11430143270618	1.96284537369995	5.90432711011353e-08	2.19833934071403e-06	LOC109092719	_	molecular_function:phosphotransferase activity, alcohol group as acceptor(GO:0016773);biological_process:phosphorylation(GO:0016310);molecular_function:uridine kinase activity(GO:0004849);molecular_function:ATP binding(GO:0005524)	angiopoietin-related protein 3-like;
gene16753	9.07440251327621	2.14682996826574	5.90432711011353e-08	2.19833934071403e-06	LOC109100903	_	_	myb/SANT-like DNA-binding domain-containing protein 4;
gene28873	9.05673354980515	2.13076787798983	5.90432711011353e-08	2.19833934071403e-06	LOC109045583	_	molecular_function:phosphotransferase activity, alcohol group as acceptor(GO:0016773);biological_process:phosphorylation(GO:0016310);molecular_function:uridine kinase activity(GO:0004849);molecular_function:ATP binding(GO:0005524);molecular_function:signal transducer activity(GO:0004871);;molecular_function:G-protein beta/gamma-subunit complex binding(GO:0031683);molecular_function:GTPase activit…	zona pellucida sperm-binding protein 3-like;
gene60664	9.05673354980515	2.13076787798983	5.90432711011353e-08	2.19833934071403e-06	LOC109080676	K12619	_	5'-3' exoribonuclease 2-like;
gene19446	-4.18912915848862	5.07548934626972	6.00926810558015e-08	2.23542640690632e-06	LOC109103872	K07201	_	forkhead box protein O1-A-like%2C transcript variant X4;forkhead box protein O1-A-like%2C transcript variant X3;forkhead box protein O1-A-like%2C transcript variant X2;forkhead box protein O1-A-like%2C transcript variant X1;
gene50970	-4.03823830122956	6.91571530073924	6.07595150266055e-08	2.25822864182217e-06	LOC109069915	K09036	_	transcription factor MafB-like;
gene29816	4.7386692480122	3.71560068698097	6.08418692266533e-08	2.25928655930754e-06	LOC109046454	_	_	equilibrative nucleoside transporter 2-like%2C transcript variant X3;equilibrative nucleoside transporter 2-like%2C transcript variant X2;equilibrative nucleoside transporter 2-like%2C transcript variant X1;
gene28812	-5.20484114461466	2.86793385125692	6.1079868312971e-08	2.26454417668668e-06	LOC109045258	_	_	endothelial cell-specific molecule 1-like;
gene21848	-4.04577413971697	6.63961296636004	6.10914861137446e-08	2.26454417668668e-06	LOC109106237	K08756	_	fatty acid-binding protein%2C adipocyte-like;
gene1351	4.18828708394072	5.3974649814567	6.36930006523809e-08	2.35889166020355e-06	LOC109097316	_	_	mitotic checkpoint serine/threonine-protein kinase BUB1-like;
gene60989	4.23853003938634	5.17679507925621	6.37987316073157e-08	2.36072199815102e-06	LOC109081032	K03853	cellular_component:intracellular(GO:0005622);biological_process:proteolysis(GO:0006508);molecular_function:calcium-dependent cysteine-type endopeptidase activity(GO:0004198);molecular_function:calcium ion binding(GO:0005509)	calpain-2 catalytic subunit-like;
gene29254	-4.48837094130278	3.85190777696564	6.41877641612225e-08	2.37302277309973e-06	LOC109045815	_	_	membrane-spanning 4-domains subfamily A member 4A-like;
gene29972	-5.64726182691252	2.34670726600255	6.43807014377865e-08	2.3759652527093e-06	LOC109046558	K05497	_	growth/differentiation factor 8-like;
gene48604	-5.64726182691252	2.34670726600255	6.43807014377865e-08	2.3759652527093e-06	LOC109067298	_	_	guanylin-like;
gene3949	-5.19005894201859	2.85343844207842	6.55732597174852e-08	2.41784814458738e-06	LOC109062196	K13912	_	immunoglobulin superfamily member 1-like%2C transcript variant X1;immunoglobulin superfamily member 1-like%2C transcript variant X3;immunoglobulin superfamily member 1-like%2C transcript variant X2;
gene12923	-4.29026772221343	4.35350909378251	6.57152333506843e-08	2.4191062780508e-06	inha	K05500	_	inhibin alpha subunit;
gene67102	-4.07455173418826	5.88818301319902	6.57227852948159e-08	2.4191062780508e-06	LOC109087790	_	_	proline-rich transmembrane protein 1-like;
gene5306	-4.67824543043417	3.50686094175263	6.57870581011019e-08	2.41934791564087e-06	LOC109071051	K07604	_	keratin%2C type I cytoskeletal 19-like;
gene19451	4.03692224224431	7.13191127294009	6.5850325748409e-08	2.41955219691174e-06	LOC109103875	K03113	biological_process:translational initiation(GO:0006413);molecular_function:translation initiation factor activity(GO:0003743)	eukaryotic translation initiation factor 1b-like;
gene43788	-4.20220808800048	4.87809398259135	6.62419958223662e-08	2.43181211283439e-06	LOC109061992	_	molecular_function:phosphotransferase activity, alcohol group as acceptor(GO:0016773);biological_process:phosphorylation(GO:0016310);molecular_function:uridine kinase activity(GO:0004849);molecular_function:ATP binding(GO:0005524);molecular_function:signal transducer activity(GO:0004871);;molecular_function:G-protein beta/gamma-subunit complex binding(GO:0031683);molecular_function:GTPase activit…	ras association domain-containing protein 8-like;
gene35687	4.20956421985749	5.08968371921637	6.63227461127951e-08	2.43264637623169e-06	LOC109052950	_	molecular_function:phosphotransferase activity, alcohol group as acceptor(GO:0016773);biological_process:phosphorylation(GO:0016310);molecular_function:uridine kinase activity(GO:0004849);molecular_function:ATP binding(GO:0005524);molecular_function:signal transducer activity(GO:0004871);;molecular_function:G-protein beta/gamma-subunit complex binding(GO:0031683);molecular_function:GTPase activit…	rhombotin-1%2C transcript variant X1;rhombotin-1%2C transcript variant X2;
gene29616	-9.08738349999368	1.93606660219084	6.69157072479532e-08	2.4501083935923e-06	LOC109046296	K16310	_	serine/threonine-protein kinase NIM1-like;
gene18007	-6.16858415111924	1.95642620229167	6.69157072479532e-08	2.4501083935923e-06	LOC109102288	_	_	hemojuvelin-like;
gene43111	-4.05835940026323	6.28333400910477	6.70719626106398e-08	2.45368670199691e-06	LOC109061229	K03989	_	complement C4-like;
gene40083	4.274326167445	4.95320746146571	6.71788099286054e-08	2.45545285740789e-06	LOC109057899	K10173	_	eomesodermin-like;
gene67781	-4.36310088971527	4.11821293640888	6.84264320985519e-08	2.49887607952935e-06	LOC109088462	K12324	_	atrial natriuretic peptide receptor 2-like;
gene4664	-3.97491891979805	9.54090909516637	6.88681844333626e-08	2.51281963810643e-06	LOC109066526	K08055	cellular_component:extracellular region(GO:0005576);biological_process:antigen processing and presentation of peptide antigen via MHC class I(GO:0002474);cellular_component:MHC class I protein complex(GO:0042612)	beta-2-microglobulin;
gene16456	6.21341100146206	2.74104848023905	6.98974763757585e-08	2.54815808658896e-06	LOC109100502	_	_	uncharacterized LOC109100502;
gene4018	5.49955418256256	2.95760354222309	7.04328170693131e-08	2.56544346030746e-06	LOC109061695	_	_	synembryn-A-like;
gene936	4.46913434166134	4.16685934334179	7.05973843480129e-08	2.56920550469279e-06	LOC109090446	_	_	gem-associated protein 8-like;
gene29966	4.26239614542895	4.94207400352914	7.22509422593591e-08	2.62710191091186e-06	LOC109046908	K16487	_	spindle assembly abnormal protein 6 homolog;
gene8064	4.23715913186935	4.98721093479326	7.30452266835097e-08	2.65368118152466e-06	LOC109091545	K07616	molecular_function:phosphotransferase activity, alcohol group as acceptor(GO:0016773);biological_process:phosphorylation(GO:0016310);molecular_function:uridine kinase activity(GO:0004849);molecular_function:ATP binding(GO:0005524);molecular_function:signal transducer activity(GO:0004871);;molecular_function:G-protein beta/gamma-subunit complex binding(GO:0031683);molecular_function:GTPase activit…	gap junction gamma-1 protein%2C transcript variant X1;gap junction gamma-1 protein%2C transcript variant X2;gap junction gamma-1 protein%2C transcript variant X3;
gene34648	-4.21991390998711	4.64940839760507	7.35708934811345e-08	2.66875089967756e-06	LOC109051816	K09270	molecular_function:phosphotransferase activity, alcohol group as acceptor(GO:0016773);biological_process:phosphorylation(GO:0016310);molecular_function:uridine kinase activity(GO:0004849);molecular_function:ATP binding(GO:0005524);molecular_function:signal transducer activity(GO:0004871);;molecular_function:G-protein beta/gamma-subunit complex binding(GO:0031683);molecular_function:GTPase activit…	transcription factor Sox-7-like;
gene7601	5.11983280393877	3.13763939900984	7.35873494902027e-08	2.66875089967756e-06	LOC109090833	_	molecular_function:phosphotransferase activity, alcohol group as acceptor(GO:0016773);biological_process:phosphorylation(GO:0016310);molecular_function:uridine kinase activity(GO:0004849);molecular_function:ATP binding(GO:0005524);molecular_function:signal transducer activity(GO:0004871);;molecular_function:G-protein beta/gamma-subunit complex binding(GO:0031683);molecular_function:GTPase activit…	uncharacterized LOC109090833%2C transcript variant X1;uncharacterized LOC109090833%2C transcript variant X3;uncharacterized LOC109090833%2C transcript variant X2;
gene46763	-4.10792062447567	5.54477084405357	7.40725504572046e-08	2.68402558804481e-06	LOC109065281	K06735	_	junctional adhesion molecule B-like;
gene56965	4.28996767902815	4.73949898280168	7.45266487866822e-08	2.69814786160006e-06	LOC109076538	_	_	plakophilin-1-like;
gene37597	-9.0599537657238	1.9088044362633	7.59583703895684e-08	2.74116054889286e-06	LOC109055130	_	_	pro-interleukin-16-like;
gene36156	-6.14115441684936	1.92957249537384	7.59583703895684e-08	2.74116054889286e-06	LOC109053488	_	_	B-cell linker protein-like;
gene37295	6.19053826358798	2.71999425527028	7.59762560302809e-08	2.74116054889286e-06	LOC109054780	K15623	_	protein SSXT-like;
gene62369	-5.34545944467943	2.60460342243419	7.59762560302809e-08	2.74116054889286e-06	LOC109082578	_	_	C-X-C motif chemokine 9-like;
gene27946	-3.95105594150563	9.98049460256906	7.69923120795055e-08	2.77543051730111e-06	LOC109113363	K04448	_	transcription factor AP-1-like;
gene41210	4.15658412355743	5.36784429530989	7.79616673701688e-08	2.80795957287539e-06	LOC109059123	_	_	acidic repeat-containing protein-like%2C transcript variant X2;acidic repeat-containing protein-like%2C transcript variant X1;
gene28244	3.98565570790388	7.69237516720877	7.8369347829171e-08	2.82006215227718e-06	LOC109113563	K10808	_	ribonucleoside-diphosphate reductase subunit M2-like;
gene4818	5.10257056480356	3.12175835073002	7.84322218670737e-08	2.82006215227718e-06	LOC109067802	_	_	AP-1 complex subunit gamma-1-like%2C transcript variant X1;AP-1 complex subunit gamma-1-like%2C transcript variant X2;
gene15346	4.39358467745471	4.2287422647192	7.90475538403215e-08	2.83975119725933e-06	LOC109099530	K10882	molecular_function:DNA binding(GO:0003677);molecular_function:nuclease activity(GO:0004518);biological_process:DNA metabolic process(GO:0006259)	crossover junction endonuclease EME1-like%2C transcript variant X1;crossover junction endonuclease EME1-like%2C transcript variant X2;
gene47817	4.41589460409466	4.3702834250476	7.93245538081374e-08	2.8472624947366e-06	catsper2	_	_	cation channel sperm associated 2%2C transcript variant X2;cation channel sperm associated 2%2C transcript variant X1;
gene42955	-4.01979730592349	6.21549600669842	8.23216752358448e-08	2.95231301333409e-06	LOC109061071	_	molecular_function:phosphotransferase activity, alcohol group as acceptor(GO:0016773);biological_process:phosphorylation(GO:0016310);molecular_function:uridine kinase activity(GO:0004849);molecular_function:ATP binding(GO:0005524);molecular_function:signal transducer activity(GO:0004871);;molecular_function:G-protein beta/gamma-subunit complex binding(GO:0031683);molecular_function:GTPase activit…	extracellular matrix protein 1-like;
gene23001	6.17896445587341	2.70934756725716	8.26414528218194e-08	2.9587192725038e-06	LOC109108338	K10393	_	kinesin-like protein KIF2C;
gene52459	6.17896445587341	2.70934756725716	8.26414528218194e-08	2.9587192725038e-06	LOC109071575	K09655	_	beta-1%2C4 N-acetylgalactosaminyltransferase 2-like%2C transcript variant X2;beta-1%2C4 N-acetylgalactosaminyltransferase 2-like%2C transcript variant X1;
gene272	-4.63927700301246	3.46907587218103	8.33195401637285e-08	2.98045085479877e-06	LOC109054121	K08617	_	A disintegrin and metalloproteinase with thrombospondin motifs 1-like;
gene44682	-4.06295889231176	5.72495657097079	8.36919230703481e-08	2.991219252175e-06	LOC109062992	_	_	interleukin-1 beta-like;
gene44573	-4.08604637184254	5.52403366242559	8.44681698461264e-08	3.01639144176235e-06	LOC109062858	_	_	insulin-like growth factor-binding protein 1;
gene31898	-9.03199238988042	1.88104153742911	8.63636266073176e-08	3.06839718803829e-06	LOC109048839	K17859	_	cytochrome P450 2C28-like;
gene35308	-9.03199238988042	1.88104153742911	8.63636266073176e-08	3.06839718803829e-06	LOC109052553	_	_	hydroxyacid oxidase 1-like;
gene62273	-9.03199238988042	1.88104153742911	8.63636266073176e-08	3.06839718803829e-06	LOC109082466	K17447	_	SHC-transforming protein 2-like;
gene10516	9.00238995842395	2.08143561897113	8.63636266073176e-08	3.06839718803829e-06	LOC109093784	_	_	schwannomin-interacting protein 1-like;
gene15176	9.00238995842395	2.08143561897113	8.63636266073176e-08	3.06839718803829e-06	LOC109099147	K11479	_	aurora kinase B-like;
gene9575	9.00238995842395	2.08143561897113	8.63636266073176e-08	3.06839718803829e-06	LOC109093222	K10751	_	chromatin assembly factor 1 subunit B-like;
gene23797	4.15444807784513	5.31617813889611	8.66571842627876e-08	3.07621997716605e-06	LOC109109375	K04855	_	voltage-dependent T-type calcium channel subunit alpha-1H-like;
gene13103	-4.62936818170926	3.4594754400246	8.74099254588806e-08	3.10031617169045e-06	LOC109096920	_	_	high affinity immunoglobulin epsilon receptor subunit gamma-like%2C transcript variant X2;high affinity immunoglobulin epsilon receptor subunit gamma-like%2C transcript variant X1;
gene12608	4.56978456667801	3.76958487290177	8.83988968920396e-08	3.13274332485365e-06	LOC109096260	K01368	_	cathepsin S-like;
gene56569	-4.66087427555771	3.32122587916922	8.85203898791616e-08	3.13439934568748e-06	LOC109076149	K17276	_	plastin-2-like;
gene31023	5.08509927439536	3.1056966809479	8.92093303023489e-08	3.15612823932124e-06	LOC109047390	K04138	_	alpha-2A adrenergic receptor-like;
gene26203	-5.30987841719633	2.56972088236665	8.99553043110053e-08	3.1756711545277e-06	LOC109112135	_	_	transmembrane 4 L6 family member 1-like;
gene34711	-5.30987841719633	2.56972088236665	8.99553043110053e-08	3.1756711545277e-06	cunh6orf58	_	_	chromosome unknown C6orf58 homolog;
gene20731	4.30536152843827	4.48226184686148	8.99889641155162e-08	3.1756711545277e-06	LOC109105069	_	_	uncharacterized LOC109105069;
gene19163	4.42721115277761	4.12797002653272	9.09599226452107e-08	3.20723616230262e-06	znrf3	K16273	_	zinc and ring finger 3;
gene23384	4.06735285225128	5.87650465346018	9.19329528424162e-08	3.23882110501299e-06	LOC109108482	K06013	_	CAAX prenyl protease 1 homolog;
gene66548	-4.00638393456337	6.01669701907381	9.27556174696572e-08	3.26506003929296e-06	LOC109087179	_	molecular_function:nucleic acid binding(GO:0003676);molecular_function:nucleotide binding(GO:0000166)	CD166 antigen homolog%2C transcript variant X3;CD166 antigen homolog%2C transcript variant X1;CD166 antigen homolog%2C transcript variant X2;
gene55393	4.98899883948359	3.39954716359908	9.33111486724565e-08	3.28185956119469e-06	LOC109074823	_	_	LIM domain only protein 7-like;
gene39910	4.22107989306786	4.90356080600128	9.36093597527926e-08	3.28958826343343e-06	LOC109057702	K14950	_	manganese-transporting ATPase 13A1-like;
gene47807	-4.040464695091	5.68055302718757	9.38695496418221e-08	3.29419522044937e-06	LOC109066461	K00657	_	diamine acetyltransferase 1-like;
gene62631	-4.14899771169729	4.91506553441008	9.38976072998044e-08	3.29419522044937e-06	LOC109082861	_	_	vesicle-associated membrane protein 5-like;
gene17852	5.45002403907801	2.91204989611354	9.42384221155801e-08	3.30338763275383e-06	LOC109102702	K00714	molecular_function:phosphotransferase activity, alcohol group as acceptor(GO:0016773);biological_process:phosphorylation(GO:0016310);molecular_function:uridine kinase activity(GO:0004849);molecular_function:ATP binding(GO:0005524);molecular_function:signal transducer activity(GO:0004871);;molecular_function:G-protein beta/gamma-subunit complex binding(GO:0031683);molecular_function:GTPase activit…	protein Wnt-8a-like;
gene530	-4.23417337383273	4.43130238368887	9.46348188427906e-08	3.31451139946963e-06	LOC109098990	K05717	_	fibronectin-like;
gene11584	-4.7507382565569	2.9979144748212	9.5200505134945e-08	3.33154088253542e-06	LOC109095367	_	_	macrophage-expressed gene 1 protein-like;
gene55665	-4.00062006665707	6.22880671769915	9.58441716314771e-08	3.35126860006509e-06	LOC109075125	_	_	insulin-like growth factor-binding protein 5;
gene19477	-4.45974502117678	3.44684064409015	9.62694676135969e-08	3.35775471124435e-06	LOC109103885	K06787	molecular_function:phosphotransferase activity, alcohol group as acceptor(GO:0016773);biological_process:phosphorylation(GO:0016310);molecular_function:uridine kinase activity(GO:0004849);molecular_function:ATP binding(GO:0005524);molecular_function:signal transducer activity(GO:0004871);;molecular_function:G-protein beta/gamma-subunit complex binding(GO:0031683);molecular_function:GTPase activit…	endothelial cell-selective adhesion molecule-like%2C transcript variant X1;endothelial cell-selective adhesion molecule-like%2C transcript variant X2;endothelial cell-selective adhesion molecule-like%2C transcript variant X3;
gene11693	-5.58322412443808	2.28387949170548	9.62699447313163e-08	3.35775471124435e-06	LOC109094954	K07202	_	peroxisome proliferator-activated receptor gamma coactivator 1-alpha-like;
gene25912	-5.58322412443808	2.28387949170548	9.62699447313163e-08	3.35775471124435e-06	LOC109111025	_	_	ankyrin-1-like%2C transcript variant X1;ankyrin-1-like%2C transcript variant X2;
gene59594	4.65692561628417	3.63999122477227	9.84564929063717e-08	3.43116376442787e-06	LOC109079475	K14315	_	nucleoporin NDC1-like;
gene34352	4.08714835725225	5.39754410839837	9.99825835580098e-08	3.48145334973921e-06	cdc6	K02213	_	cell division cycle 6;
gene26715	5.43991063711037	2.9027596354486	1.01489881214846e-07	3.52223657289007e-06	LOC109112315	K17924	_	sorting nexin-10A-like;
gene14223	5.42972583863633	2.89340765426943	1.01489881214846e-07	3.52223657289007e-06	LOC109098152	K05039	_	sodium- and chloride-dependent GABA transporter 2-like;
gene4527	5.42972583863633	2.89340765426943	1.01489881214846e-07	3.52223657289007e-06	LOC109065758	_	_	WD repeat-containing protein WRAP73-like%2C transcript variant X1;WD repeat-containing protein WRAP73-like%2C transcript variant X2;
gene55876	5.42972583863633	2.89340765426943	1.01489881214846e-07	3.52223657289007e-06	LOC109075354	K15075	_	MMS19 nucleotide excision repair protein homolog;
gene18110	-4.09632967318047	4.9476583482664	1.02875534499071e-07	3.56737295975106e-06	LOC109102360	K08448	molecular_function:phosphotransferase activity, alcohol group as acceptor(GO:0016773);biological_process:phosphorylation(GO:0016310);molecular_function:uridine kinase activity(GO:0004849);molecular_function:ATP binding(GO:0005524);molecular_function:signal transducer activity(GO:0004871);;molecular_function:G-protein beta/gamma-subunit complex binding(GO:0031683);molecular_function:GTPase activit…	receptor activity-modifying protein 1-like;
gene56391	4.27859166289114	4.45741519218564	1.04738224698212e-07	3.62896308450233e-06	LOC109075905	K04964	_	short transient receptor potential channel 1-like;
gene25818	4.46719639604694	4.01958577186121	1.06568936756621e-07	3.6893444298799e-06	matn1	_	molecular_function:calcium ion binding(GO:0005509)	matrilin 1%2C cartilage matrix protein;
gene14495	-5.56123059520251	2.26233768277268	1.06731771875554e-07	3.69193300669202e-06	LOC109098530	K09182	_	GATA-binding factor 1-B-like;
gene40835	-3.99191346991276	5.92892610184407	1.07779153278804e-07	3.72508921851655e-06	LOC109058726	_	_	immediate early response gene 2 protein-like;
gene9125	-4.72328304489762	2.97128392532279	1.08555328054426e-07	3.74882501923704e-06	LOC109092936	_	_	uncharacterized LOC109092936%2C transcript variant X2;uncharacterized LOC109092936%2C transcript variant X1;
gene14895	-4.41535604805351	3.66629291500718	1.08824838728334e-07	3.75356797594427e-06	LOC109098982	_	_	sialic acid-binding Ig-like lectin 14;
gene9766	4.19621175858597	4.88041347466645	1.08871735968616e-07	3.75356797594427e-06	LOC109093339	K03538	biological_process:mRNA cleavage(GO:0006379);cellular_component:nucleolar ribonuclease P complex(GO:0005655);molecular_function:RNA binding(GO:0003723);biological_process:rRNA processing(GO:0006364);biological_process:tRNA processing(GO:0008033);cellular_component:ribonuclease MRP complex(GO:0000172);molecular_function:ribonuclease activity(GO:0004540)	ribonuclease P protein subunit p29-like;
gene26756	-3.96533689982596	6.39813090504128	1.09111544378828e-07	3.7587447711898e-06	LOC109111810	K06822	_	plexin-D1-like;
gene21979	-5.09803636282357	2.7633531670138	1.09359611477671e-07	3.76419733299663e-06	LOC109106792	_	_	transcriptional-regulating factor 1-like%2C transcript variant X2;transcriptional-regulating factor 1-like%2C transcript variant X1;
gene36683	4.02933621904321	5.77481948598499	1.12087095701163e-07	3.84973117152564e-06	LOC109054081	_	_	protein AF1q-like;
gene29016	-9.00347835595753	1.85275962784946	1.12211895134155e-07	3.84973117152564e-06	fam65c	_	_	family with sequence similarity 65 member C%2C transcript variant X2;family with sequence similarity 65 member C%2C transcript variant X1;
gene49642	-9.00347835595753	1.85275962784946	1.12211895134155e-07	3.84973117152564e-06	LOC109068439	_	_	uncharacterized LOC109068439;
gene50222	-9.00347835595753	1.85275962784946	1.12211895134155e-07	3.84973117152564e-06	LOC109069104	_	_	RING finger protein 222-like%2C transcript variant X2;RING finger protein 222-like%2C transcript variant X1;
gene7678	-4.28415053782134	3.86191194261594	1.14157291027107e-07	3.91327086592021e-06	LOC109090937	K13303	_	serine/threonine-protein kinase Sgk1-like%2C transcript variant X3;serine/threonine-protein kinase Sgk1-like%2C transcript variant X1;serine/threonine-protein kinase Sgk1-like%2C transcript variant X2;
gene60040	-5.53889658277276	2.24048208028239	1.18457609484853e-07	4.05405454697387e-06	LOC109079982	K06778	molecular_function:phosphotransferase activity, alcohol group as acceptor(GO:0016773);biological_process:phosphorylation(GO:0016310);molecular_function:uridine kinase activity(GO:0004849);molecular_function:ATP binding(GO:0005524);molecular_function:signal transducer activity(GO:0004871);;molecular_function:G-protein beta/gamma-subunit complex binding(GO:0031683);molecular_function:GTPase activit…	receptor-type tyrosine-protein phosphatase S;
gene60366	-5.53889658277276	2.24048208028239	1.18457609484853e-07	4.05405454697387e-06	LOC109080346	_	_	SAM domain-containing protein SAMSN-1-like%2C transcript variant X2;SAM domain-containing protein SAMSN-1-like%2C transcript variant X1;
gene8402	4.13538423567287	5.08060944103186	1.19252634987343e-07	4.07793431420012e-06	LOC109091769	K13204	molecular_function:phosphotransferase activity, alcohol group as acceptor(GO:0016773);biological_process:phosphorylation(GO:0016310);molecular_function:uridine kinase activity(GO:0004849);molecular_function:ATP binding(GO:0005524);molecular_function:signal transducer activity(GO:0004871);;molecular_function:G-protein beta/gamma-subunit complex binding(GO:0031683);molecular_function:GTPase activit…	DBIRD complex subunit ZNF326-like%2C transcript variant X1;DBIRD complex subunit ZNF326-like%2C transcript variant X2;
gene40049	-4.65092548572907	3.12072709578826	1.19824359652914e-07	4.09414543935514e-06	LOC109057839	_	_	heat shock protein 30-like;
gene32766	-3.99301601004848	5.76923264756308	1.21303080022219e-07	4.14129505443935e-06	LOC109049687	_	molecular_function:phosphotransferase activity, alcohol group as acceptor(GO:0016773);biological_process:phosphorylation(GO:0016310);molecular_function:uridine kinase activity(GO:0004849);molecular_function:ATP binding(GO:0005524);molecular_function:signal transducer activity(GO:0004871);;molecular_function:G-protein beta/gamma-subunit complex binding(GO:0031683);molecular_function:GTPase activit…	nuclear factor interleukin-3-regulated protein-like%2C transcript variant X2;nuclear factor interleukin-3-regulated protein-like%2C transcript variant X1;
gene51312	4.50818196844716	3.71274528953581	1.235395771927e-07	4.21421744037979e-06	LOC109070311	K14079	_	poly(A) RNA polymerase GLD2-like;
gene31156	-3.88204598128001	8.86324701976148	1.25397785461703e-07	4.27412744528164e-06	LOC109047942	K07604	_	keratin%2C type I cytoskeletal 18-like%2C transcript variant X1;keratin%2C type I cytoskeletal 18-like%2C transcript variant X2;
gene29093	-4.26629302254304	3.93792567977331	1.26825036994633e-07	4.31926307958001e-06	LOC109045432	_	_	nuclear RNA export factor 1-like%2C transcript variant X2;nuclear RNA export factor 1-like%2C transcript variant X1;nuclear RNA export factor 1-like%2C transcript variant X3;
gene62513	-5.25480536057345	2.51581560523553	1.27214573412657e-07	4.32901280499371e-06	LOC109082734	K04275	_	lysophosphatidic acid receptor 6-like;
gene56826	-8.97438937606098	1.82393942141484	1.28242165867606e-07	4.35690807279865e-06	LOC109076397	K05719	_	integrin beta-1-like;
gene18364	-6.05559002718653	1.84603072712116	1.28242165867606e-07	4.35690807279865e-06	LOC109102520	_	_	coagulation factor VII-like;
gene22276	4.28692746907698	4.36190527948981	1.29760363800383e-07	4.40491780726095e-06	LOC109106974	K03062	cellular_component:cytoplasm(GO:0005737);molecular_function:peptidase activity(GO:0008233);biological_process:protein catabolic process(GO:0030163);molecular_function:ATP binding(GO:0005524);molecular_function:nucleoside-triphosphatase activity(GO:0017111);biological_process:proteolysis(GO:0006508)	26S protease regulatory subunit 4-like;
gene11461	4.02851220506772	5.59389767437745	1.31806198938103e-07	4.47074683194259e-06	LOC109095288	_	molecular_function:phosphotransferase activity, alcohol group as acceptor(GO:0016773);biological_process:phosphorylation(GO:0016310);molecular_function:uridine kinase activity(GO:0004849);molecular_function:ATP binding(GO:0005524);molecular_function:signal transducer activity(GO:0004871);;molecular_function:G-protein beta/gamma-subunit complex binding(GO:0031683);molecular_function:GTPase activit…	YTH domain-containing family protein 1-like%2C transcript variant X2;YTH domain-containing family protein 1-like%2C transcript variant X3;YTH domain-containing family protein 1-like%2C transcript variant X1;
gene43974	4.04367589224415	5.44567567858102	1.33890534294533e-07	4.5377742601164e-06	LOC109062166	_	_	ATP-binding cassette sub-family G member 2-like;
gene35597	-4.38018755362623	3.63247736114605	1.34559499885147e-07	4.55308512767143e-06	LOC109052875	_	_	thrombospondin-type laminin G domain and EAR repeat-containing protein-like;
gene61032	-4.38018755362623	3.63247736114605	1.34559499885147e-07	4.55308512767143e-06	LOC109081092	K09339	_	H2.0-like homeobox protein%2C transcript variant X1;H2.0-like homeobox protein%2C transcript variant X2;
gene8457	4.60181972901403	3.58917181213609	1.35418245084146e-07	4.57844718299012e-06	spaca6	_	_	sperm acrosome associated 6;
gene29897	4.15808686843057	4.84497670490331	1.37148837320857e-07	4.63322147932282e-06	LOC109046885	K16487	biological_process:spermatogenesis(GO:0007283);biological_process:centrosome duplication(GO:0051298);biological_process:nuclear division(GO:0000280);biological_process:mitotic spindle organization(GO:0007052);biological_process:embryonic cleavage(GO:0040016);cellular_component:centrosome(GO:0005813)	spindle assembly abnormal protein 6 homolog;
gene17153	-5.0660098913887	2.73206563601874	1.37287998889357e-07	4.63418845848422e-06	LOC109101435	K04142	_	beta-2 adrenergic receptor-like;
gene68261	-4.25330567591197	3.83239257650909	1.37531819744616e-07	4.63868383827297e-06	LOC109089023	_	molecular_function:phosphotransferase activity, alcohol group as acceptor(GO:0016773);biological_process:phosphorylation(GO:0016310);molecular_function:uridine kinase activity(GO:0004849);molecular_function:ATP binding(GO:0005524);molecular_function:signal transducer activity(GO:0004871);;molecular_function:G-protein beta/gamma-subunit complex binding(GO:0031683);molecular_function:GTPase activit…	transcription factor 24-like%2C transcript variant X2;transcription factor 24-like%2C transcript variant X1;
gene5589	5.00374943917571	3.03106744584652	1.41892514644929e-07	4.77423899195346e-06	LOC109069949	_	_	arrestin domain-containing protein 4-like;
gene3594	-4.68109499114072	2.93041649527456	1.41892514644929e-07	4.77423899195346e-06	LOC109052918	_	_	uncharacterized LOC109052918%2C transcript variant X1;uncharacterized LOC109052918%2C transcript variant X2;
gene62172	-4.68109499114072	2.93041649527456	1.41892514644929e-07	4.77423899195346e-06	LOC109082348	K03994	_	complement C5-like;
gene30265	4.02826576966413	5.34276304138559	1.4223808486883e-07	4.78202844429898e-06	LOC109046734	K04369	_	dual specificity mitogen-activated protein kinase kinase 2%2C transcript variant X2;dual specificity mitogen-activated protein kinase kinase 2%2C transcript variant X1;
gene47158	-4.58232413869676	3.24518589101432	1.43717016370335e-07	4.82787836082526e-06	LOC109065690	_	molecular_function:hydrolase activity(GO:0016787)	nucleoside diphosphate-linked moiety X motif 6-like;
gene2243	4.02644338492398	5.3410699630444	1.44215659575038e-07	4.84075044997911e-06	LOC109107452	_	_	guanine nucleotide-binding protein G(o) subunit alpha-like;
gene26475	4.08071749346547	4.96983065522146	1.46168878114385e-07	4.90238723685399e-06	LOC109111626	_	_	forkhead box protein H1-like;
gene28419	-8.94470178624453	1.7945605483717	1.46827987007839e-07	4.91270273528863e-06	LOC109113668	_	molecular_function:phosphotransferase activity, alcohol group as acceptor(GO:0016773);biological_process:phosphorylation(GO:0016310);molecular_function:uridine kinase activity(GO:0004849);molecular_function:ATP binding(GO:0005524);molecular_function:signal transducer activity(GO:0004871);;molecular_function:G-protein beta/gamma-subunit complex binding(GO:0031683);molecular_function:GTPase activit…	apolipoprotein B-100-like%2C transcript variant X1;apolipoprotein B-100-like%2C transcript variant X2;apolipoprotein B-100-like%2C transcript variant X3;
gene19196	8.90700496363997	1.99510311855382	1.46827987007839e-07	4.91270273528863e-06	LOC109103670	_	molecular_function:RNA binding(GO:0003723);molecular_function:telomeric template RNA reverse transcriptase activity(GO:0003721);biological_process:RNA-dependent DNA replication(GO:0006278);biological_process:erythrocyte maturation(GO:0043249);biological_process:spermatogenesis(GO:0007283);molecular_function:DNA binding(GO:0003677);biological_process:intestinal epithelial structure maintenance(GO:…	telomerase reverse transcriptase-like;
gene23544	8.90700496363997	1.99510311855382	1.46827987007839e-07	4.91270273528863e-06	LOC109108535	_	_	vasoactive intestinal polypeptide receptor-like;
gene32209	-4.73842610509318	2.72764268880822	1.48272707994632e-07	4.95313546610913e-06	LOC109049037	K02375	cellular_component:integral component of membrane(GO:0016021);biological_process:spinal cord oligodendrocyte cell differentiation(GO:0021529);molecular_function:G-protein coupled receptor activity(GO:0004930);biological_process:forebrain neuron differentiation(GO:0021879);molecular_function:Wnt-protein binding(GO:0017147);biological_process:canonical Wnt signaling pathway(GO:0060070);molecular_fu…	frizzled-8-like%2C transcript variant X2;frizzled-8-like%2C transcript variant X1;
gene43305	-4.73842610509318	2.72764268880822	1.48272707994632e-07	4.95313546610913e-06	LOC109061472	_	_	tumor protein D53 homolog;
gene22730	-4.23646605282376	3.99689602971693	1.48935884519088e-07	4.97132804345403e-06	LOC109107670	K07610	cellular_component:intermediate filament(GO:0005882);molecular_function:structural molecule activity(GO:0005198)	desmin-like;
gene67793	4.17797505844124	4.6354328465736	1.49464631115696e-07	4.98500811049677e-06	LOC109088498	_	_	transmembrane protein 240-like%2C transcript variant X1;transmembrane protein 240-like%2C transcript variant X2;
gene44361	-3.97034100319782	5.66022566229436	1.50465029654715e-07	5.01438466076651e-06	LOC109062609	K01080	_	phospholipid phosphatase 3-like;
gene49273	4.01666303987692	5.54397241188383	1.51051609882974e-07	5.02784834810003e-06	rnls	K18208	_	renalase%2C FAD dependent amine oxidase;
gene24044	4.30819531966029	4.27033807983008	1.51108885569269e-07	5.02784834810003e-06	LOC109108929	_	_	uncharacterized LOC109108929;
gene35099	-4.66675362753499	2.91653923383367	1.51889384787169e-07	5.04585943413758e-06	LOC109052298	_	_	membrane-spanning 4-domains subfamily A member 8-like;
gene60567	4.90115974002989	3.31848756705366	1.51890912266998e-07	5.04585943413758e-06	LOC109080576	_	_	transmembrane protein 62-like;
gene7635	3.91796297212671	6.59060841613022	1.55041882178188e-07	5.14483345892966e-06	LOC109090245	_	molecular_function:phosphotransferase activity, alcohol group as acceptor(GO:0016773);biological_process:phosphorylation(GO:0016310);molecular_function:uridine kinase activity(GO:0004849);molecular_function:ATP binding(GO:0005524);molecular_function:signal transducer activity(GO:0004871);;molecular_function:G-protein beta/gamma-subunit complex binding(GO:0031683);molecular_function:GTPase activit…	SOSS complex subunit B2-like;
gene12600	4.11355945063852	4.87224533693864	1.55238391507156e-07	5.14483345892966e-06	LOC109096624	K18060	_	poly(A) RNA polymerase%2C mitochondrial-like;
gene42814	-4.02710564501237	4.84131765703123	1.55238391507156e-07	5.14483345892966e-06	LOC109060903	K04248	cellular_component:integral component of membrane(GO:0016021);molecular_function:luteinizing hormone receptor activity(GO:0004964);biological_process:luteinizing hormone signaling pathway(GO:0042700)	lutropin-choriogonadotropic hormone receptor-like;
gene15651	4.06884637103015	4.95882364821298	1.57040258109714e-07	5.20043900552264e-06	LOC109099729	K15161	cellular_component:DNA-directed RNA polymerase II, holoenzyme(GO:0016591);biological_process:regulation of transcription, DNA-templated(GO:0006355);biological_process:regulation of cyclin-dependent protein serine/threonine kinase activity(GO:0000079);molecular_function:protein kinase binding(GO:0019901)	cyclin-C%2C transcript variant X2;cyclin-C%2C transcript variant X1;
gene47123	4.20940967913813	4.39334301871486	1.58818407076864e-07	5.25517197970831e-06	LOC109065669	_	_	BEN domain-containing protein 7-like;
gene55947	-3.84379062742161	8.66583432633327	1.59419009727011e-07	5.2708853026776e-06	LOC109075440	K04402	_	growth arrest and DNA damage-inducible protein GADD45 beta-like%2C transcript variant X2;growth arrest and DNA damage-inducible protein GADD45 beta-like%2C transcript variant X1;
gene22558	3.90869307282675	6.54574045805986	1.59931522263741e-07	5.28366362441693e-06	LOC109107166	_	_	C-factor-like;
gene6396	4.98503139931132	3.01393287523161	1.62666085964941e-07	5.36977400629464e-06	LOC109080472	K14610	_	thiamine transporter 1-like;
gene61662	4.00624373310579	5.32231322136504	1.63438475347314e-07	5.38723763230065e-06	LOC109081793	K11338	biological_process:DNA recombination(GO:0006310);molecular_function:ATP-dependent 5'-3' DNA helicase activity(GO:0043141);biological_process:negative regulation of transcription, DNA-templated(GO:0045892);biological_process:digestive tract development(GO:0048565);cellular_component:Ino80 complex(GO:0031011);molecular_function:ATP binding(GO:0005524);biological_process:regulation of heart growth(G…	ruvB-like 2;
gene34392	3.91345087353275	6.5130108574865	1.6345211020624e-07	5.38723763230065e-06	LOC109051517	_	_	von Willebrand factor A domain-containing protein 5A-like;
gene39478	-4.14181546020653	4.40474615518174	1.64344760561367e-07	5.41240356777278e-06	LOC109057219	K05033	_	ATP-binding cassette sub-family C member 9-like;
gene4515	4.32589761871145	4.03428793917369	1.64860849172123e-07	5.425138336493e-06	LOC109065420	K11969	_	E3 ubiquitin-protein ligase ARIH2-like%2C transcript variant X2;E3 ubiquitin-protein ligase ARIH2-like%2C transcript variant X1;
gene4010	-4.22178691576402	3.80226458838033	1.66275508350314e-07	5.46739953888515e-06	LOC109058608	_	_	tetraspanin-4-like%2C transcript variant X2;tetraspanin-4-like%2C transcript variant X1;tetraspanin-4-like%2C transcript variant X3;
gene6717	4.07679797208756	4.9036094299789	1.68229804292639e-07	5.50339380508344e-06	evc	_	_	EvC ciliary complex subunit 1;
gene16864	-8.91439043084907	1.76460147275383	1.68420338038404e-07	5.50339380508344e-06	LOC109101245	_	_	catechol O-methyltransferase domain-containing protein 1-like;
gene13730	8.88714714693748	1.97717170009638	1.68420338038404e-07	5.50339380508344e-06	LOC109097527	K09373	molecular_function:zinc ion binding(GO:0008270);biological_process:motor neuron axon guidance(GO:0008045);molecular_function:sequence-specific DNA binding(GO:0043565);molecular_function:transcription corepressor activity(GO:0003714);molecular_function:sequence-specific DNA binding transcription factor activity(GO:0003700);biological_process:negative regulation of transcription, DNA-templated(GO:0…	LIM/homeobox protein Lhx9-like;
gene36449	8.88714714693748	1.97717170009638	1.68420338038404e-07	5.50339380508344e-06	LOC109053838	_	_	cadherin-like protein 26;
gene48858	8.88714714693748	1.97717170009638	1.68420338038404e-07	5.50339380508344e-06	LOC109067579	_	_	claudin-3-like;
gene22313	8.86701218027128	1.95900492696232	1.68420338038404e-07	5.50339380508344e-06	LOC109107532	K01279	molecular_function:tripeptidyl-peptidase activity(GO:0008240);molecular_function:serine-type endopeptidase activity(GO:0004252);cellular_component:lysosome(GO:0005764);biological_process:nervous system development(GO:0007399);biological_process:bone resorption(GO:0045453);biological_process:proteolysis(GO:0006508);biological_process:peptide catabolic process(GO:0043171)	tripeptidyl-peptidase 1-like;
gene33370	-5.99559108197463	1.78766628996676	1.68420338038404e-07	5.50339380508344e-06	aoc1	K11182	_	amine oxidase%2C copper containing 1;
gene53844	-5.99559108197463	1.78766628996676	1.68420338038404e-07	5.50339380508344e-06	LOC109073099	_	_	musculoskeletal embryonic nuclear protein 1-like%2C transcript variant X2;musculoskeletal embryonic nuclear protein 1-like%2C transcript variant X1;
gene64608	-3.96615087128689	5.35612762267267	1.68829814112477e-07	5.51247751312422e-06	LOC109085042	_	_	pleckstrin homology domain-containing family G member 1-like;
gene6295	3.96491796485057	5.60952745383445	1.69252352773202e-07	5.52197325888228e-06	LOC109080144	_	_	N-lysine methyltransferase KMT5A-A-like;
gene62449	-3.93052353585513	5.66719277821884	1.70044443407016e-07	5.5435017460309e-06	LOC109082665	_	molecular_function:phosphotransferase activity, alcohol group as acceptor(GO:0016773);biological_process:phosphorylation(GO:0016310);molecular_function:uridine kinase activity(GO:0004849);molecular_function:ATP binding(GO:0005524);molecular_function:signal transducer activity(GO:0004871);;molecular_function:G-protein beta/gamma-subunit complex binding(GO:0031683);molecular_function:GTPase activit…	integrin alpha-L-like;
gene46559	4.05206096570855	4.94327057661104	1.71897982618731e-07	5.59957344468351e-06	triap1	K17968	biological_process:pronephros development(GO:0048793)	TP53 regulated inhibitor of apoptosis 1;
gene46866	4.26088765846913	4.10603557797196	1.72225989338867e-07	5.60590246664802e-06	LOC109065413	K16810	_	TBCC domain-containing protein 1;
gene9429	5.34555060530151	2.81626564620963	1.7325946797619e-07	5.6351667458757e-06	LOC109092654	_	_	scavenger receptor cysteine-rich type 1 protein M130-like;
gene52880	4.97558051411929	3.00528683603446	1.74289417747053e-07	5.66427096870344e-06	LOC109072040	_	_	complexin-1-like;
gene21185	-4.33498596676125	3.58907922186734	1.74649723732881e-07	5.67158405714739e-06	LOC109105795	K09069	biological_process:dorsal/ventral pattern formation(GO:0009953);biological_process:regulation of bone mineralization(GO:0030500)	twist-related protein 2-like;
gene1830	4.45959874528645	3.85063782149685	1.79571907881338e-07	5.82240732097231e-06	LOC109100036	_	_	uncharacterized LOC109100036;
gene23934	4.45959874528645	3.85063782149685	1.79571907881338e-07	5.82240732097231e-06	LOC109109429	_	_	craniofacial development protein 1-like;
gene46301	-5.46974196611816	2.17293997018575	1.81761897569775e-07	5.88886073702879e-06	LOC109064755	K01176	_	pancreatic alpha-amylase-like;
gene5399	-5.19754623327584	2.45988855990244	1.82151360116282e-07	5.89692171545559e-06	spx	_	_	spexin hormone;
gene34562	-3.82546665828501	8.3536120397493	1.83481390906828e-07	5.93539647560021e-06	LOC109051722	_	_	tristetraprolin-like;
gene24567	-4.6376359930125	2.88838825025225	1.86832419425408e-07	6.03913828218259e-06	LOC109109312	_	_	pleckstrin-like;
gene17531	5.32371637904403	2.79630007520879	1.87461537224304e-07	6.05480545962383e-06	LOC109101966	_	_	P protein-like;
gene52585	-4.03695421447086	4.80872832519515	1.88241941584226e-07	6.07533114624873e-06	LOC109071717	_	_	RING finger protein 223-like%2C transcript variant X1;RING finger protein 223-like%2C transcript variant X2;
gene41850	4.86292064029557	3.28329395018177	1.90094460437733e-07	6.13040012260887e-06	LOC109059811	K11577	_	kinetochore-associated protein 1-like;
gene14651	-3.84057089821273	7.24097443995881	1.90373758722546e-07	6.13468828645966e-06	LOC109098630	_	_	ERBB receptor feedback inhibitor 1-like;
gene27947	-3.80182637426633	9.70133131884448	1.9272475891643e-07	6.20567802827373e-06	LOC109113360	K04448	molecular_function:phosphotransferase activity, alcohol group as acceptor(GO:0016773);biological_process:phosphorylation(GO:0016310);molecular_function:uridine kinase activity(GO:0004849);molecular_function:ATP binding(GO:0005524);molecular_function:signal transducer activity(GO:0004871);;molecular_function:G-protein beta/gamma-subunit complex binding(GO:0031683);molecular_function:GTPase activit…	transcription factor AP-1-like%2C transcript variant X1;transcription factor AP-1-like%2C transcript variant X2;
gene32658	8.84659221780183	1.94059644451614	1.93557701924733e-07	6.21817095440037e-06	adarb2	K13194	molecular_function:adenosine deaminase activity(GO:0004000);biological_process:RNA processing(GO:0006396);molecular_function:double-stranded RNA binding(GO:0003725)	adenosine deaminase%2C RNA specific B2 (inactive)%2C transcript variant X2;adenosine deaminase%2C RNA specific B2 (inactive)%2C transcript variant X1;
gene46517	8.84659221780183	1.94059644451614	1.93557701924733e-07	6.21817095440037e-06	LOC109064999	_	_	B box and SPRY domain-containing protein-like;
gene62936	8.84659221780183	1.94059644451614	1.93557701924733e-07	6.21817095440037e-06	LOC109083204	_	_	sodium-dependent lysophosphatidylcholine symporter 1-A-like;
gene39978	-4.49394879154859	3.3285937463707	1.94457394473748e-07	6.23751477116864e-06	LOC109057747	K00280	biological_process:endothelial cell migration(GO:0043542);biological_process:positive regulation of chondrocyte differentiation(GO:0032332);cellular_component:basement membrane(GO:0005604);cellular_component:membrane(GO:0016020);biological_process:epithelial to mesenchymal transition(GO:0001837);biological_process:endothelial cell proliferation(GO:0001935);molecular_function:protein-lysine 6-oxid…	lysyl oxidase homolog 2A-like;
gene6896	-4.49394879154859	3.3285937463707	1.94457394473748e-07	6.23751477116864e-06	LOC109090362	K12168	_	E3 ubiquitin-protein ligase HECW2-like;
gene56916	4.16285839567792	4.53662440066986	1.96680428685949e-07	6.30399869436522e-06	LOC109076496	K18405	_	RING finger protein 17-like;
gene62177	3.97256726363365	5.29108211129752	1.99182410296741e-07	6.37931502618835e-06	LOC109082359	K06626	_	G1/S-specific cyclin-E1-like;
gene60956	6.01939138925584	2.56304138406864	1.99661102142365e-07	6.3800244254699e-06	LOC109080996	_	cellular_component:integral component of membrane(GO:0016021);cellular_component:cytoplasm(GO:0005737);molecular_function:oxidoreductase activity, acting on the CH-CH group of donors(GO:0016627);biological_process:lipid metabolic process(GO:0006629)	very-long-chain enoyl-CoA reductase-like;
gene23431	-5.17794346068399	2.44077081814386	1.99661102142365e-07	6.3800244254699e-06	LOC109108197	_	cellular_component:cytoplasm(GO:0005737);biological_process:cellular response to UV-B(GO:0071493);molecular_function:DNA binding, bending(GO:0008301);biological_process:cellular response to antibiotic(GO:0071236);biological_process:response to zinc ion(GO:0010043);molecular_function:peptide binding(GO:0042277);molecular_function:zinc ion binding(GO:0008270);biological_process:apoptotic process(GO…	cysteine-rich protein 1-like%2C transcript variant X2;cysteine-rich protein 1-like%2C transcript variant X1;
gene23956	-5.17794346068399	2.44077081814386	1.99661102142365e-07	6.3800244254699e-06	LOC109108854	K06521	_	semaphorin-4B-like;
gene3420	-4.30127112775357	3.67202430233289	2.00860743261443e-07	6.41346976427473e-06	LOC109051782	K09057	_	hepatic leukemia factor-like%2C transcript variant X1;hepatic leukemia factor-like%2C transcript variant X2;hepatic leukemia factor-like%2C transcript variant X3;hepatic leukemia factor-like%2C transcript variant X4;
gene5433	-4.18231549129017	4.0277156571808	2.02767136912314e-07	6.46343420120975e-06	LOC109075130	K04660	molecular_function:phosphotransferase activity, alcohol group as acceptor(GO:0016773);biological_process:phosphorylation(GO:0016310);molecular_function:uridine kinase activity(GO:0004849);molecular_function:ATP binding(GO:0005524);molecular_function:signal transducer activity(GO:0004871);;molecular_function:G-protein beta/gamma-subunit complex binding(GO:0031683);molecular_function:GTPase activit…	decorin-like;
gene11928	-5.4459336384921	2.14973459729118	2.0288806909627e-07	6.46343420120975e-06	LOC109095655	K08461	_	adhesion G protein-coupled receptor A2-like;
gene61594	-5.4459336384921	2.14973459729118	2.0288806909627e-07	6.46343420120975e-06	LOC109081721	K07820	_	beta-1%2C3-galactosyltransferase 2-like%2C transcript variant X2;beta-1%2C3-galactosyltransferase 2-like%2C transcript variant X1;
gene16574	4.28423210190282	3.99588734437523	2.09809173979581e-07	6.67884571747909e-06	LOC109101140	K15332	_	tRNA (uracil-5-)-methyltransferase homolog A-like;
gene30519	-3.85044078889902	6.50321270702914	2.13797684782917e-07	6.80064805526481e-06	LOC109047711	_	_	interferon alpha-inducible protein 27-like protein 2A;
gene67637	-4.60791855644528	2.85969188794492	2.15004648286203e-07	6.83385509837057e-06	LOC109088368	K15109	_	mitochondrial basic amino acids transporter-like%2C transcript variant X2;mitochondrial basic amino acids transporter-like%2C transcript variant X1;mitochondrial basic amino acids transporter-like%2C transcript variant X3;
gene60591	-4.16858181838544	4.01462098009038	2.16611755745524e-07	6.87972064232979e-06	LOC109080606	K08537	molecular_function:phosphotransferase activity, alcohol group as acceptor(GO:0016773);biological_process:phosphorylation(GO:0016310);molecular_function:uridine kinase activity(GO:0004849);molecular_function:ATP binding(GO:0005524);molecular_function:signal transducer activity(GO:0004871);;molecular_function:G-protein beta/gamma-subunit complex binding(GO:0031683);molecular_function:GTPase activit…	bile acid receptor-like;
gene52154	-4.1731788011779	3.75587558270586	2.18221596212775e-07	6.92560348192611e-06	LOC109071228	_	_	galactose-specific lectin nattectin-like;
gene4373	-4.0349404800198	4.36225444001001	2.18550346539041e-07	6.93079026346655e-06	LOC109060936	_	_	probable GPI-anchored adhesin-like protein PGA18;
gene6889	6.00635321740358	2.55112783921984	2.19039472764118e-07	6.94105128961669e-06	ficd	_	_	FIC domain containing;
gene22026	4.15525520099296	4.34333229393933	2.19572429483199e-07	6.95268469309186e-06	LOC109107434	K03120	_	TATA box-binding protein-like protein 2;
gene36700	-3.85587030986967	6.04530074543589	2.2054686702664e-07	6.97826932318856e-06	LOC109054113	K00071	_	corticosteroid 11-beta-dehydrogenase isozyme 2-like;
gene51299	-4.5469938958108	3.02029262839833	2.21894652584708e-07	7.01561946829661e-06	LOC109070280	_	molecular_function:phosphotransferase activity, alcohol group as acceptor(GO:0016773);biological_process:phosphorylation(GO:0016310);molecular_function:uridine kinase activity(GO:0004849);molecular_function:ATP binding(GO:0005524);molecular_function:signal transducer activity(GO:0004871);;molecular_function:G-protein beta/gamma-subunit complex binding(GO:0031683);molecular_function:GTPase activit…	interleukin-13 receptor subunit alpha-1-like;
gene26142	-8.8834285344284	1.73403940177434	2.22884626458782e-07	7.02044709215477e-06	LOC109111398	_	_	keratinocyte-associated protein 3-like%2C transcript variant X2;keratinocyte-associated protein 3-like%2C transcript variant X1;
gene66937	-8.8834285344284	1.73403940177434	2.22884626458782e-07	7.02044709215477e-06	LOC109087575	K06275	cellular_component:Z disc(GO:0030018);biological_process:cell-matrix adhesion(GO:0007160);biological_process:regulation of heart contraction(GO:0008016)	beta-parvin-like;
gene53132	8.82587907573848	1.92193963625052	2.22884626458782e-07	7.02044709215477e-06	LOC109072323	_	molecular_function:phosphotransferase activity, alcohol group as acceptor(GO:0016773);biological_process:phosphorylation(GO:0016310);molecular_function:uridine kinase activity(GO:0004849);molecular_function:ATP binding(GO:0005524);molecular_function:signal transducer activity(GO:0004871);;molecular_function:G-protein beta/gamma-subunit complex binding(GO:0031683);molecular_function:GTPase activit…	U1 small nuclear ribonucleoprotein C-like;
gene68410	8.82587907573848	1.92193963625052	2.22884626458782e-07	7.02044709215477e-06	LOC109089189	_	_	storkhead-box protein 1-like%2C transcript variant X2;storkhead-box protein 1-like%2C transcript variant X1;
gene48317	-5.96462918555396	1.75762172642412	2.22884626458782e-07	7.02044709215477e-06	LOC109066969	K04583	_	glucagon receptor-like;
gene29080	3.91466005679759	5.66819081178299	2.25642966765105e-07	7.10199379779298e-06	LOC109045419	K15700	_	E3 ubiquitin-protein ligase rnf146-like;
gene47160	-5.42172580767893	2.12616599180983	2.2674621943061e-07	7.13136421861131e-06	LOC109065715	_	_	uncharacterized LOC109065715%2C transcript variant X1;uncharacterized LOC109065715%2C transcript variant X2;
gene7808	-3.79976792832711	7.49696575575492	2.27003228970023e-07	7.13409548076406e-06	LOC109091359	_	molecular_function:phosphotransferase activity, alcohol group as acceptor(GO:0016773);biological_process:phosphorylation(GO:0016310);molecular_function:uridine kinase activity(GO:0004849);molecular_function:ATP binding(GO:0005524);molecular_function:signal transducer activity(GO:0004871);;molecular_function:G-protein beta/gamma-subunit complex binding(GO:0031683);molecular_function:GTPase activit…	heat shock protein 30-like;
gene47032	4.40748206340507	3.62017427569088	2.2826195788322e-07	7.16828039123305e-06	LOC109065570	K04204	_	neuropeptide Y receptor type 6-like;
gene30832	3.97481076795594	5.09786235806547	2.28574144798166e-07	7.17271141206461e-06	LOC109047558	K06641	_	serine/threonine-protein kinase Chk2-like;
gene66070	3.90835197516719	5.76045540333636	2.29717164063866e-07	7.20318802259799e-06	LOC109086663	K10250	cellular_component:integral component of membrane(GO:0016021)	elongation of very long chain fatty acids protein 7-like%2C transcript variant X2;elongation of very long chain fatty acids protein 7-like%2C transcript variant X1;elongation of very long chain fatty acids protein 7-like%2C transcript variant X3;
gene31570	4.21230039587361	4.06129559475434	2.31502547462189e-07	7.25374648714859e-06	LOC109048192	K09531	_	dnaJ homolog subfamily C member 11;
gene39168	3.90882598300533	5.66278157734784	2.33210545304125e-07	7.3018064983795e-06	LOC109056885	_	_	cyclin-J-like;
gene34146	3.90937253971066	5.55800442735454	2.37261776701214e-07	7.42031611603867e-06	LOC109051150	_	_	carbohydrate sulfotransferase 6-like;
gene27573	-3.77802425267355	8.5756302527265	2.37349582854877e-07	7.42031611603867e-06	LOC109112803	K09032	_	cyclic AMP-dependent transcription factor ATF-3-like;
gene4462	3.86043058108049	6.30467056814685	2.39422699448086e-07	7.47955085816809e-06	LOC109063221	_	_	low-density lipoprotein receptor-related protein 2-like;
gene1953	-4.29364425053373	3.42427723172813	2.39715592487298e-07	7.48312472035552e-06	LOC109104878	_	_	uncharacterized LOC109104878;
gene9767	3.89508038671558	5.83999879591016	2.44957140225524e-07	7.64105888899917e-06	LOC109093328	_	_	SHC SH2 domain-binding protein 1-like;
gene17921	-3.81819778850154	6.58506178929942	2.52459444529433e-07	7.86922658174865e-06	LOC109102725	K18264	_	integral membrane protein 2B-like;
gene40722	-4.44958798601898	3.28585856400075	2.53080223078386e-07	7.88271565552618e-06	LOC109058597	K08209	_	solute carrier family 22 member 13-like%2C transcript variant X1;solute carrier family 22 member 13-like%2C transcript variant X2;
gene7242	-4.48698154300551	3.15318193603003	2.53456606067775e-07	7.8885781386677e-06	LOC109090575	_	_	zinc metalloproteinase-disintegrin-like batroxstatin-1;
gene49311	-8.8517875596279	1.7028501862157	2.57174568990903e-07	7.98650861509232e-06	LOC109068083	_	_	alpha-2-HS-glycoprotein-like;
gene30808	8.80486421264719	1.90302760920139	2.57174568990903e-07	7.98650861509232e-06	LOC109047295	K00744	_	alpha-1%2C6-mannosylglycoprotein 6-beta-N-acetylglucosaminyltransferase A-like;
gene32625	-5.93298821075346	1.72697221928306	2.57174568990903e-07	7.98650861509232e-06	LOC109050150	K05456	biological_process:neural crest cell migration(GO:0001755);biological_process:peripheral nervous system development(GO:0007422)	pro-neuregulin-1%2C membrane-bound isoform-like;
gene33726	3.92356970365138	5.45756234598355	2.66322494590454e-07	8.26447391799422e-06	tmem168	_	_	transmembrane protein 168;
gene8265	-4.51979747268785	2.99407934314882	2.68987369386175e-07	8.34099591282988e-06	LOC109091685	K09377	molecular_function:zinc ion binding(GO:0008270)	cysteine and glycine-rich protein 1-like;
gene23415	4.07591023955098	4.54105842918696	2.73193869097863e-07	8.46517351667317e-06	LOC109108186	K09326	_	homeobox protein OTX1 B%2C transcript variant X1;homeobox protein OTX1 B%2C transcript variant X2;
gene288	-3.85458654646328	5.76121251134576	2.73410508102939e-07	8.46562935133502e-06	LOC109055723	K12015	_	E3 ubiquitin/ISG15 ligase TRIM25-like%2C transcript variant X1;E3 ubiquitin/ISG15 ligase TRIM25-like%2C transcript variant X2;E3 ubiquitin/ISG15 ligase TRIM25-like%2C transcript variant X3;
gene27692	-3.99618543340458	4.32556144279228	2.77658012962152e-07	8.59080039514779e-06	LOC109113116	_	_	dihydroxyacetone phosphate acyltransferase-like;
gene64795	-4.27290025811738	3.40442437253473	2.77947899399121e-07	8.5934275327498e-06	LOC109085243	K13769	_	insulin-like growth factor II;
gene23454	-4.94796338379589	2.61705815324493	2.80628504399201e-07	8.66991114107008e-06	LOC109108497	K06115	_	spectrin beta chain%2C non-erythrocytic 1-like;
gene17829	-3.74558438055412	9.09486184844549	2.83377468940666e-07	8.74839249474851e-06	LOC109102164	K04502	_	fos-related antigen 1-like%2C transcript variant X2;fos-related antigen 1-like%2C transcript variant X1;
gene22723	-5.3971048372254	2.10222289009663	2.84278909134897e-07	8.7633154313025e-06	LOC109107798	K05153	_	tumor necrosis factor receptor superfamily member 17-like;
gene43968	-5.3971048372254	2.10222289009663	2.84278909134897e-07	8.7633154313025e-06	LOC109062210	_	_	uncharacterized LOC109062210%2C transcript variant X2;uncharacterized LOC109062210%2C transcript variant X1;
gene29171	-4.56216213764888	2.81557820925261	2.86454635051178e-07	8.82120640656803e-06	LOC109045767	K06572	_	plexin-C1-like;
gene22045	-4.05036225217623	4.19210377623422	2.86577691197063e-07	8.82120640656803e-06	LOC109107444	K19326	_	nesprin-1-like;
gene55901	4.37019340064927	3.58600664679383	2.86906110563357e-07	8.82483622836257e-06	LOC109075372	K16315	_	serine/arginine repetitive matrix protein 1-like;
gene39077	-4.13138227987629	3.71606177877585	2.88564298682156e-07	8.8693325938055e-06	LOC109056779	K07431	_	5-beta-cholestane-3-alpha%2C7-alpha-diol 12-alpha-hydroxylase-like;
gene62052	-3.90579759536918	4.95560906020536	2.896199079531e-07	8.89525642565989e-06	LOC109082219	K05022	_	chloride intracellular channel protein 2-like;
gene5504	-3.80741493916598	6.18078048570392	2.91426547842268e-07	8.94419223406973e-06	LOC109075623	K00799	_	microsomal glutathione S-transferase 1-like%2C transcript variant X1;microsomal glutathione S-transferase 1-like%2C transcript variant X2;
gene66743	-3.78049834908637	6.83279353238116	2.92394837686941e-07	8.9673454097932e-06	LOC109087388	_	_	metalloreductase STEAP4-like;
gene20415	-8.81943704912564	1.67100821071746	2.97358095395732e-07	9.05991336582171e-06	LOC109104880	K14946	biological_process:regulation of RNA splicing(GO:0043484);molecular_function:RNA binding(GO:0003723);biological_process:skeletal muscle fiber development(GO:0048741);biological_process:cardiac muscle fiber development(GO:0048739);molecular_function:nucleotide binding(GO:0000166);biological_process:mRNA processing(GO:0006397);cellular_component:nucleus(GO:0005634)	RNA binding protein fox-1 homolog 1-like;
gene2950	-8.81943704912564	1.67100821071746	2.97358095395732e-07	9.05991336582171e-06	LOC109048328	K05079	_	erythropoietin receptor-like%2C transcript variant X2;erythropoietin receptor-like%2C transcript variant X1;
gene38552	-8.81943704912564	1.67100821071746	2.97358095395732e-07	9.05991336582171e-06	LOC109056237	_	molecular_function:phosphotransferase activity, alcohol group as acceptor(GO:0016773);biological_process:phosphorylation(GO:0016310);molecular_function:uridine kinase activity(GO:0004849);molecular_function:ATP binding(GO:0005524);molecular_function:signal transducer activity(GO:0004871);;molecular_function:G-protein beta/gamma-subunit complex binding(GO:0031683);molecular_function:GTPase activit…	thrombospondin type-1 domain-containing protein 4-like;
gene53830	8.78353870830275	1.88385317833492	2.97358095395732e-07	9.05991336582171e-06	LOC109073105	_	_	synaptic vesicle 2-related protein-like;
gene61788	8.78353870830275	1.88385317833492	2.97358095395732e-07	9.05991336582171e-06	LOC109081931	_	_	VIP peptides-like%2C transcript variant X3;VIP peptides-like%2C transcript variant X1;VIP peptides-like%2C transcript variant X2;
gene42289	8.76189324095434	1.86440884981814	2.97358095395732e-07	9.05991336582171e-06	LOC109060294	K02605	_	origin recognition complex subunit 3-like;
gene59067	-5.9006377002512	1.69569356038578	2.97358095395732e-07	9.05991336582171e-06	LOC109078877	K04242	_	G-protein coupled receptor 182-like;
gene62270	-5.9006377002512	1.69569356038578	2.97358095395732e-07	9.05991336582171e-06	LOC109082465	K09855	_	ras association domain-containing protein 7-like%2C transcript variant X2;ras association domain-containing protein 7-like%2C transcript variant X1;
gene63195	-5.9006377002512	1.69569356038578	2.97358095395732e-07	9.05991336582171e-06	LOC109083491	K03994	_	complement C5-like;
gene64163	-3.72760363535029	10.8896085740537	2.99116114623785e-07	9.10685838016525e-06	LOC109084552	K09028	molecular_function:sequence-specific DNA binding transcription factor activity(GO:0003700);molecular_function:sequence-specific DNA binding(GO:0043565);cellular_component:nucleus(GO:0005634);biological_process:regulation of transcription, DNA-templated(GO:0006355)	transcription factor jun-B%2C transcript variant X1;transcription factor jun-B%2C transcript variant X2;
gene60994	3.80826840404848	6.43394741677391	3.01910953900859e-07	9.18527926802585e-06	LOC109081048	K03363	_	cell division cycle protein 20 homolog;
gene25407	5.24458431450583	2.72409640905849	3.04814679206437e-07	9.26689674477931e-06	LOC109110654	_	_	adhesion G-protein coupled receptor D2-like;
gene35761	4.28641128808203	3.85286467418879	3.05729335136677e-07	9.28796858425366e-06	LOC109053038	K19404	cellular_component:extracellular region(GO:0005576);biological_process:lipid catabolic process(GO:0016042);molecular_function:hydrolase activity(GO:0016787);cellular_component:membrane(GO:0016020)	lipase member H-like%2C transcript variant X1;lipase member H-like%2C transcript variant X2;
gene11613	-4.4920785000017	2.96739297209032	3.06447997901028e-07	9.3030600028984e-06	LOC109095386	_	_	leupaxin-like%2C transcript variant X1;leupaxin-like%2C transcript variant X2;
gene38420	-3.94910826013093	4.6380230142058	3.06692081680155e-07	9.30373287435514e-06	LOC109056048	K00710	_	polypeptide N-acetylgalactosaminyltransferase 14-like;
gene65360	-3.78717627844197	6.50113715798313	3.08146832237758e-07	9.33464715423608e-06	LOC109085887	K06505	_	H-2 class II histocompatibility antigen gamma chain-like;
gene18653	4.86731707417412	2.90650283214439	3.08156465543907e-07	9.33464715423608e-06	LOC109103491	_	_	multiple C2 and transmembrane domain-containing protein 2-like;
gene65529	-4.03493792805163	4.11025517088644	3.10308447930855e-07	9.39304792133801e-06	LOC109086044	K05148	molecular_function:phosphotransferase activity, alcohol group as acceptor(GO:0016773);biological_process:phosphorylation(GO:0016310);molecular_function:uridine kinase activity(GO:0004849);molecular_function:ATP binding(GO:0005524);molecular_function:signal transducer activity(GO:0004871);;molecular_function:G-protein beta/gamma-subunit complex binding(GO:0031683);molecular_function:GTPase activit…	tumor necrosis factor receptor superfamily member 11B-like%2C transcript variant X3;tumor necrosis factor receptor superfamily member 11B-like%2C transcript variant X2;tumor necrosis factor receptor superfamily member 11B-like%2C transcript variant X1;
gene21070	-4.21281828987448	3.69421364627839	3.12996654483536e-07	9.4636216636264e-06	LOC109105720	K13376	_	transforming growth factor beta-2-like;
gene55498	3.89878110330884	5.22283157703316	3.1309138554169e-07	9.4636216636264e-06	LOC109074940	_	_	Fanconi anemia group A protein homolog;
gene34271	-5.37205638034726	2.07789350340335	3.18926510263852e-07	9.61919065920987e-06	LOC109051406	_	_	myc target protein 1 homolog;
gene57845	-5.37205638034726	2.07789350340335	3.18926510263852e-07	9.61919065920987e-06	LOC109077526	K06489	_	leukocyte surface antigen CD53-like;
gene63358	-5.37205638034726	2.07789350340335	3.18926510263852e-07	9.61919065920987e-06	LOC109083671	K17854	_	cytochrome P450 2K4-like;
gene37287	5.93933406010923	2.48998870084272	3.20078231943193e-07	9.64005732470288e-06	LOC109054777	K05617	_	excitatory amino acid transporter 1-like;
gene64618	-5.09675503601272	2.36175786420112	3.20078231943193e-07	9.64005732470288e-06	LOC109085062	K09429	_	ETS-related transcription factor Elf-3-like;
gene52351	-3.73853244333373	7.79889036589322	3.20872416410725e-07	9.65703889849478e-06	LOC109071459	K10141	_	sestrin-1-like;
gene62349	-4.23025731263378	3.48882386290664	3.29931515487052e-07	9.92256015443269e-06	LOC109082552	K17505	_	protein phosphatase 1K%2C mitochondrial-like;
gene50411	-4.60108242165414	2.59514470511849	3.31312403454143e-07	9.95694709850287e-06	LOC109069311	_	_	complement C1q subcomponent subunit A-like;
gene34463	-3.96772612568425	4.3553591395993	3.37227531477741e-07	1.01274548923158e-05	LOC109051643	K03995	_	complement component C6-like;
gene28324	-4.09121688826046	4.01907484565636	3.38776134088112e-07	1.01666790590623e-05	LOC109113614	_	_	gap junction Cx32.2 protein-like%2C transcript variant X2;gap junction Cx32.2 protein-like%2C transcript variant X1;
gene4460	4.45061557229985	3.45037949028207	3.39741384381296e-07	1.01883532180268e-05	LOC109056177	_	_	low-density lipoprotein receptor-related protein 6-like;
gene63508	3.92686039291695	5.10490055067213	3.41508466346647e-07	1.023402497721e-05	LOC109083814	_	_	UPF0577 protein KIAA1324-like;
gene29329	-8.78634444944204	1.63848627270024	3.44557793077595e-07	1.0273997807244e-05	LOC109046355	_	_	beta-microseminoprotein-like;
gene37028	-8.78634444944204	1.63848627270024	3.44557793077595e-07	1.0273997807244e-05	LOC109054484	_	_	ghrelin-like;
gene42067	-8.78634444944204	1.63848627270024	3.44557793077595e-07	1.0273997807244e-05	LOC109060066	K12015	_	E3 ubiquitin-protein ligase TRIM39-like;
gene64685	-8.78634444944204	1.63848627270024	3.44557793077595e-07	1.0273997807244e-05	LOC109085123	K06252	_	tenascin-N-like;
gene20327	-5.8675451005676	1.66376007354224	3.44557793077595e-07	1.0273997807244e-05	LOC109104815	K04944	_	intermediate conductance calcium-activated potassium channel protein 4-like%2C transcript variant X1;intermediate conductance calcium-activated potassium channel protein 4-like%2C transcript variant X2;intermediate conductance calcium-activated potassium channel protein 4-like%2C transcript variant X3;intermediate conductance calcium-activated potassium channel protein 4-like%2C transcript varian…
gene25138	-5.8675451005676	1.66376007354224	3.44557793077595e-07	1.0273997807244e-05	LOC109110383	K07944	molecular_function:GTP binding(GO:0005525);cellular_component:intracellular(GO:0005622);biological_process:small GTPase mediated signal transduction(GO:0007264)	ADP-ribosylation factor-like protein 3;
gene39255	-5.8675451005676	1.66376007354224	3.44557793077595e-07	1.0273997807244e-05	LOC109056963	_	_	protein FAM107B-like%2C transcript variant X1;protein FAM107B-like%2C transcript variant X2;
gene34558	-3.71814161952058	8.12739214087242	3.50143521857204e-07	1.04280802665715e-05	LOC109051739	_	_	tristetraprolin-like;
gene58818	-4.39214717943273	3.23063267161602	3.50471450615383e-07	1.04280802665715e-05	LOC109078604	K16506	_	protocadherin Fat 2-like;
gene55977	-4.24254819818947	3.23849875408327	3.50471450615383e-07	1.04280802665715e-05	LOC109075467	_	biological_process:RNA processing(GO:0006396);biological_process:regulation of transcription, DNA-templated(GO:0006355);biological_process:regulation of cyclin-dependent protein serine/threonine kinase activity(GO:0000079);molecular_function:protein kinase binding(GO:0019901);cellular_component:nucleus(GO:0005634)	cyclin-L1-like%2C transcript variant X2;cyclin-L1-like%2C transcript variant X3;cyclin-L1-like%2C transcript variant X1;
gene6487	-3.85014738336091	5.03791962977301	3.52602043246618e-07	1.04840340858661e-05	LOC109080799	_	biological_process:fin morphogenesis(GO:0033334);biological_process:basement membrane organization(GO:0071711);cellular_component:integral component of membrane(GO:0016021);biological_process:embryonic viscerocranium morphogenesis(GO:0048703);biological_process:endoderm development(GO:0007492);biological_process:cell communication(GO:0007154)	extracellular matrix protein FRAS1-like;
gene18155	4.8467292049694	2.88777250941281	3.57191608770922e-07	1.06129702382084e-05	LOC109102391	_	molecular_function:phosphotransferase activity, alcohol group as acceptor(GO:0016773);biological_process:phosphorylation(GO:0016310);molecular_function:uridine kinase activity(GO:0004849);molecular_function:ATP binding(GO:0005524);molecular_function:signal transducer activity(GO:0004871);;molecular_function:G-protein beta/gamma-subunit complex binding(GO:0031683);molecular_function:GTPase activit…	alpha-1%2C3-mannosyl-glycoprotein 4-beta-N-acetylglucosaminyltransferase B-like%2C transcript variant X4;alpha-1%2C3-mannosyl-glycoprotein 4-beta-N-acetylglucosaminyltransferase B-like%2C transcript variant X3;alpha-1%2C3-mannosyl-glycoprotein 4-beta-N-acetylglucosaminyltransferase B-like%2C transcript variant X1;alpha-1%2C3-mannosyl-glycoprotein 4-beta-N-acetylglucosaminyltransferase B-like%2C t…
gene48938	-3.84668433965979	5.03466913846617	3.58507944326483e-07	1.06445375764472e-05	LOC109067663	K07294	molecular_function:phosphotransferase activity, alcohol group as acceptor(GO:0016773);biological_process:phosphorylation(GO:0016310);molecular_function:uridine kinase activity(GO:0004849);molecular_function:ATP binding(GO:0005524);molecular_function:signal transducer activity(GO:0004871);;molecular_function:G-protein beta/gamma-subunit complex binding(GO:0031683);molecular_function:GTPase activit…	peroxisome proliferator-activated receptor alpha-like%2C transcript variant X1;peroxisome proliferator-activated receptor alpha-like%2C transcript variant X2;peroxisome proliferator-activated receptor alpha-like%2C transcript variant X3;
gene27784	-4.58295732978518	2.57772223844936	3.60364646869521e-07	1.06915205296276e-05	LOC109113238	_	_	von Willebrand factor C domain-containing protein 2-like%2C transcript variant X1;von Willebrand factor C domain-containing protein 2-like%2C transcript variant X2;
gene67106	-4.08331552940928	3.93348525141203	3.60600372791084e-07	1.06915205296276e-05	LOC109087781	_	_	pentraxin-related protein PTX3-like%2C transcript variant X2;pentraxin-related protein PTX3-like%2C transcript variant X1;
gene5851	-4.00392470398746	4.01038523861949	3.61902888212969e-07	1.07225559614421e-05	LOC109081862	K07189	_	protein phosphatase 1 regulatory subunit 3C-B%2C transcript variant X2;protein phosphatase 1 regulatory subunit 3C-B%2C transcript variant X1;
gene30249	3.70494422287793	9.10989083043578	3.66806116278329e-07	1.08601550980598e-05	LOC109046719	_	_	uncharacterized LOC109046719%2C transcript variant X2;uncharacterized LOC109046719%2C transcript variant X1;uncharacterized LOC109046719%2C transcript variant X3;
gene16746	-4.0883386455532	3.67513485696488	3.68977067820863e-07	1.09167216593662e-05	LOC109100897	K09345	_	homeobox protein zampogna-like;
gene48361	-4.08097651278565	3.76124442218413	3.70961376147969e-07	1.09676902211759e-05	LOC109067032	K15122	_	solute carrier family 41 member 1-like;
gene14012	4.15368473533544	4.12781063429288	3.74571225928263e-07	1.10666131612519e-05	LOC109097999	K14613	_	solute carrier family 46 member 3-like;
gene28365	-4.00330660977342	4.27328696650906	3.74987815379418e-07	1.10711191351878e-05	LOC109113635	K19467	_	matrilin-3-like;
gene56721	3.71186623991344	7.96976269796244	3.80863583769358e-07	1.12366818338822e-05	LOC109076281	K16518	_	A-kinase anchor protein 1%2C mitochondrial-like;
gene20107	-4.51490684336788	2.77011299165513	3.84877599919101e-07	1.13471227137893e-05	LOC109104649	K13825	_	hemoglobin subunit beta-like%2C transcript variant X2;hemoglobin subunit beta-like%2C transcript variant X1;
gene6130	4.24950528461527	3.8190037180613	3.85764350414817e-07	1.13652738065993e-05	gda	K01487	molecular_function:guanine deaminase activity(GO:0008892);molecular_function:zinc ion binding(GO:0008270);biological_process:guanine catabolic process(GO:0006147)	guanine deaminase;
gene39249	-4.07444141667152	3.8425343649389	3.86418700887137e-07	1.13765573146013e-05	LOC109056968	K05240	molecular_function:phosphotransferase activity, alcohol group as acceptor(GO:0016773);biological_process:phosphorylation(GO:0016310);molecular_function:uridine kinase activity(GO:0004849);molecular_function:ATP binding(GO:0005524);molecular_function:signal transducer activity(GO:0004871);;molecular_function:G-protein beta/gamma-subunit complex binding(GO:0031683);molecular_function:GTPase activit…	tachykinin-3-like;
gene8539	-5.05438060525222	2.32063098501594	3.89060365677728e-07	1.14462924706478e-05	LOC109091909	K18441	_	cytohesin-4-like;
gene94	-4.23078040740715	3.22726541905728	3.9157795378818e-07	1.15122820018343e-05	LOC109044809	K13627	_	solute carrier family 12 member 5-like;
gene13292	-3.9475082438931	4.49416212631146	3.92650535505316e-07	1.15357260340048e-05	LOC109097038	K17276	_	plastin-2;
gene31457	-3.84458182780147	5.12602606436764	3.93488418973256e-07	1.15522468326574e-05	LOC109048144	K10031	biological_process:neuron migration(GO:0001764);biological_process:germ cell migration(GO:0008354);biological_process:negative regulation of neutrophil chemotaxis(GO:0090024);biological_process:immune response(GO:0006955);biological_process:cell migration involved in gastrulation(GO:0042074);biological_process:posterior lateral line neuromast primordium migration(GO:0048920);biological_process:fo…	stromal cell-derived factor 1-like;
gene6822	3.71608777968053	7.38789475892773	3.99796988570673e-07	1.17292434911385e-05	LOC109090295	K18419	_	microprocessor complex subunit DGCR8-like;
gene30095	-3.69761022165614	7.96238576578399	4.00675897138328e-07	1.17468086095295e-05	LOC109046620	K01059	molecular_function:phosphotransferase activity, alcohol group as acceptor(GO:0016773);biological_process:phosphorylation(GO:0016310);molecular_function:uridine kinase activity(GO:0004849);molecular_function:ATP binding(GO:0005524);molecular_function:signal transducer activity(GO:0004871);;molecular_function:G-protein beta/gamma-subunit complex binding(GO:0031683);molecular_function:GTPase activit…	lipoprotein lipase-like%2C transcript variant X2;lipoprotein lipase-like%2C transcript variant X1;
gene26928	-5.32061576275829	2.02802589404234	4.03028326874789e-07	1.18075189209634e-05	LOC109112386	K08826	_	homeodomain-interacting protein kinase 3-like;
gene37877	3.81680276281281	5.57766491140609	4.06100825054607e-07	1.18892255513892e-05	LOC109055421	K06635	_	securin-like;
gene28394	4.7332639162559	3.16440214422367	4.08822413829455e-07	1.19605519032701e-05	ptpro	K18035	biological_process:protein dephosphorylation(GO:0006470);molecular_function:protein tyrosine phosphatase activity(GO:0004725)	protein tyrosine phosphatase%2C receptor type O;
gene33018	-3.73533754061356	6.56062999416974	4.09960153066871e-07	1.19854738195087e-05	LOC109050263	_	_	tumor necrosis factor receptor superfamily member 1A-like;
gene23904	-3.94249187227568	4.48942851755799	4.11923271037567e-07	1.2034474714271e-05	LOC109109422	_	_	kielin/chordin-like protein;
gene10694	3.8168033533636	5.47245041988421	4.15421183172127e-07	1.21282156568999e-05	fam120b	_	molecular_function:phosphotransferase activity, alcohol group as acceptor(GO:0016773);biological_process:phosphorylation(GO:0016310);molecular_function:uridine kinase activity(GO:0004849);molecular_function:ATP binding(GO:0005524);molecular_function:signal transducer activity(GO:0004871);;molecular_function:G-protein beta/gamma-subunit complex binding(GO:0031683);molecular_function:GTPase activit…	family with sequence similarity 120B%2C transcript variant X2;family with sequence similarity 120B%2C transcript variant X1;family with sequence similarity 120B%2C transcript variant X4;family with sequence similarity 120B%2C transcript variant X3;
gene54273	-4.17423729776301	3.55061608358528	4.18573049392417e-07	1.22039976493684e-05	LOC109073586	_	_	coiled-coil domain-containing protein 125-like;
gene25817	3.76761781798755	6.15424248986322	4.18599098840564e-07	1.22039976493684e-05	LOC109110956	_	_	homeobox protein NOBOX-like;
gene26487	-3.68909197312973	8.00353671601421	4.27198425487809e-07	1.24282415276137e-05	LOC109112237	K10382	_	microtubule-actin cross-linking factor 1%2C isoforms 1/2/3/5-like;
gene18206	-4.56460162559197	2.56009397116685	4.27247514663201e-07	1.24282415276137e-05	LOC109102434	_	_	collagen alpha-1(XXIII) chain-like;
gene20463	-4.0492135790738	3.97920055451259	4.27683611448981e-07	1.24282415276137e-05	LOC109104923	_	molecular_function:phosphotransferase activity, alcohol group as acceptor(GO:0016773);biological_process:phosphorylation(GO:0016310);molecular_function:uridine kinase activity(GO:0004849);molecular_function:ATP binding(GO:0005524);molecular_function:signal transducer activity(GO:0004871);;molecular_function:G-protein beta/gamma-subunit complex binding(GO:0031683);molecular_function:GTPase activit…	epidermal growth factor-like protein 7;
gene30163	-4.43498978061072	2.91253178619302	4.27772934938141e-07	1.24282415276137e-05	LOC109046660	_	_	NACHT%2C LRR and PYD domains-containing protein 12-like%2C transcript variant X2;NACHT%2C LRR and PYD domains-containing protein 12-like%2C transcript variant X4;NACHT%2C LRR and PYD domains-containing protein 12-like%2C transcript variant X1;NACHT%2C LRR and PYD domains-containing protein 12-like%2C transcript variant X3;
gene39456	-4.43498978061072	2.91253178619302	4.27772934938141e-07	1.24282415276137e-05	LOC109057193	K04459	_	dual specificity protein phosphatase 2-like;
gene48756	5.89757537662013	2.45197876097094	4.29559367196492e-07	1.24715006304333e-05	LOC109067468	_	_	uncharacterized LOC109067468;
gene134	-3.92455677510415	4.36918252079826	4.37543004580279e-07	1.26945002934419e-05	LOC109058074	_	_	coiled-coil domain-containing protein 129-like;
gene9051	-3.82179961686963	5.07421427374979	4.41373555738845e-07	1.27967807405224e-05	LOC109092450	K08187	cellular_component:integral component of membrane(GO:0016021);cellular_component:plasma membrane(GO:0005886);biological_process:transmembrane transport(GO:0055085)	monocarboxylate transporter 10-like;
gene62748	3.83844075181516	5.37888660932914	4.42224480367309e-07	1.28125909570968e-05	LOC109082996	K03097	biological_process:protein phosphorylation(GO:0006468);molecular_function:ATP binding(GO:0005524);molecular_function:protein serine/threonine kinase activity(GO:0004674)	casein kinase II subunit alpha'-like;
gene46282	-3.72980017855054	6.24346126137215	4.44152808100576e-07	1.28595734301164e-05	LOC109064747	K02265	cellular_component:mitochondrial envelope(GO:0005740);molecular_function:cytochrome-c oxidase activity(GO:0004129)	cytochrome c oxidase subunit 5B%2C mitochondrial-like;
gene12544	-4.05086713705083	3.82016255624347	4.48613555023384e-07	1.29797616844723e-05	LOC109096592	K14380	molecular_function:zinc ion binding(GO:0008270)	four and a half LIM domains protein 2-like%2C transcript variant X2;four and a half LIM domains protein 2-like%2C transcript variant X1;
gene18112	-4.54600936503126	2.54225509511919	4.65717921985382e-07	1.33825482576332e-05	LOC109102361	_	_	epithelial membrane protein 2-like;
gene31714	-4.54600936503126	2.54225509511919	4.65717921985382e-07	1.33825482576332e-05	LOC109048589	K10447	_	kelch-like protein 9;
gene15392	-8.75247491406323	1.60525544847621	4.65726979961044e-07	1.33825482576332e-05	LOC109099565	K09869	_	aquaporin-8-like;
gene22232	-8.75247491406323	1.60525544847621	4.65726979961044e-07	1.33825482576332e-05	LOC109107503	_	molecular_function:phosphotransferase activity, alcohol group as acceptor(GO:0016773);biological_process:phosphorylation(GO:0016310);molecular_function:uridine kinase activity(GO:0004849);molecular_function:ATP binding(GO:0005524);molecular_function:signal transducer activity(GO:0004871);;molecular_function:G-protein beta/gamma-subunit complex binding(GO:0031683);molecular_function:GTPase activit…	uncharacterized LOC109107503;
gene28418	-8.75247491406323	1.60525544847621	4.65726979961044e-07	1.33825482576332e-05	LOC109044985	_	molecular_function:phosphotransferase activity, alcohol group as acceptor(GO:0016773);biological_process:phosphorylation(GO:0016310);molecular_function:uridine kinase activity(GO:0004849);molecular_function:ATP binding(GO:0005524);molecular_function:signal transducer activity(GO:0004871);;molecular_function:G-protein beta/gamma-subunit complex binding(GO:0031683);molecular_function:GTPase activit…	apolipoprotein B-100-like;
gene33902	-8.75247491406323	1.60525544847621	4.65726979961044e-07	1.33825482576332e-05	LOC109050820	K08867	_	serine/threonine-protein kinase WNK4-like;
gene39224	-5.83367556518879	1.63114449342159	4.65726979961044e-07	1.33825482576332e-05	LOC109056939	K10249	_	elongation of very long chain fatty acids protein 4-like;
gene51561	-5.83367556518879	1.63114449342159	4.65726979961044e-07	1.33825482576332e-05	LOC109070570	K18246	_	carbonic anhydrase 4-like;
gene58540	-5.83367556518879	1.63114449342159	4.65726979961044e-07	1.33825482576332e-05	LOC109078285	_	molecular_function:phosphotransferase activity, alcohol group as acceptor(GO:0016773);biological_process:phosphorylation(GO:0016310);molecular_function:uridine kinase activity(GO:0004849);molecular_function:ATP binding(GO:0005524);molecular_function:signal transducer activity(GO:0004871);;molecular_function:G-protein beta/gamma-subunit complex binding(GO:0031683);molecular_function:GTPase activit…	hemicentin-1-like;
gene7779	-5.83367556518879	1.63114449342159	4.65726979961044e-07	1.33825482576332e-05	LOC109091019	K05039	_	sodium- and chloride-dependent GABA transporter 2-like;
gene61846	-3.76577815077365	5.37490096160533	4.70196590813007e-07	1.34928856160373e-05	LOC109081993	K08011	molecular_function:phosphotransferase activity, alcohol group as acceptor(GO:0016773);biological_process:phosphorylation(GO:0016310);molecular_function:uridine kinase activity(GO:0004849);molecular_function:ATP binding(GO:0005524);molecular_function:signal transducer activity(GO:0004871);;molecular_function:G-protein beta/gamma-subunit complex binding(GO:0031683);molecular_function:GTPase activit…	neutrophil cytosolic factor 1-like;
gene28425	4.2171023022967	3.78932464518385	4.70210521062647e-07	1.34928856160373e-05	LOC109113778	_	_	transmembrane protein 183-like;
gene15117	3.7530023566941	6.11861037402607	4.72482895201316e-07	1.35488186719699e-05	LOC109099130	K11515	_	inner centromere protein-like;
gene40063	5.86904926740779	2.42605151300408	4.74741926714024e-07	1.36042929156246e-05	LOC109057878	_	_	zinc transporter ZIP12-like;
gene35634	3.8405756923284	5.12282610600649	4.75423099842596e-07	1.36145068564215e-05	LOC109052899	_	_	LIM domain only protein 7-like;
gene34368	-3.91714499489956	4.46552659972192	4.76262378555159e-07	1.36292313710215e-05	LOC109051528	K07604	cellular_component:intermediate filament(GO:0005882);molecular_function:structural molecule activity(GO:0005198)	keratin%2C type I cytoskeletal 50 kDa-like;
gene33270	-3.66346407059754	8.23111610633427	4.85218213522432e-07	1.38760493749758e-05	LOC109050014	K02927	cellular_component:ribosome(GO:0005840);molecular_function:structural constituent of ribosome(GO:0003735);biological_process:translation(GO:0006412)	ubiquitin-60S ribosomal protein L40;
gene47059	-3.80481045260476	5.05829547925936	4.86564373901894e-07	1.39050612211745e-05	LOC109065626	K19490	molecular_function:phosphotransferase activity, alcohol group as acceptor(GO:0016773);biological_process:phosphorylation(GO:0016310);molecular_function:uridine kinase activity(GO:0004849);molecular_function:ATP binding(GO:0005524);molecular_function:signal transducer activity(GO:0004871);;molecular_function:G-protein beta/gamma-subunit complex binding(GO:0031683);molecular_function:GTPase activit…	doublesex- and mab-3-related transcription factor 3a-like;
gene53529	-3.9543177355462	3.96348275806468	4.89806085998969e-07	1.39881678129569e-05	LOC109072757	K07371	_	B-cell linker protein-like%2C transcript variant X4;B-cell linker protein-like%2C transcript variant X3;B-cell linker protein-like%2C transcript variant X2;B-cell linker protein-like%2C transcript variant X1;B-cell linker protein-like%2C transcript variant X5;B-cell linker protein-like%2C transcript variant X7;B-cell linker protein-like%2C transcript variant X6;
gene886	-4.42035750514916	2.89849300809596	4.90373060041639e-07	1.39948265276962e-05	LOC109093888	K00541	_	nicotinamide N-methyltransferase-like%2C transcript variant X2;nicotinamide N-methyltransferase-like%2C transcript variant X1;
gene46363	-4.37160453998806	3.04231518804285	4.92050250911852e-07	1.40331392647813e-05	LOC109064830	_	_	FRAS1-related extracellular matrix protein 1-like;
gene29092	-3.9560198152865	4.22858315590122	4.96742106080742e-07	1.41573188683406e-05	prdx5	_	_	peroxiredoxin 5;
gene30053	-3.71807977095705	6.19331515387896	5.0309956997625e-07	1.43287679155464e-05	LOC109046594	K09203	_	early growth response protein 1-like;
gene3424	-3.77549953730278	5.3349683233766	5.05757458657777e-07	1.43870957238028e-05	LOC109051765	K09057	molecular_function:phosphotransferase activity, alcohol group as acceptor(GO:0016773);biological_process:phosphorylation(GO:0016310);molecular_function:uridine kinase activity(GO:0004849);molecular_function:ATP binding(GO:0005524);molecular_function:signal transducer activity(GO:0004871);;molecular_function:G-protein beta/gamma-subunit complex binding(GO:0031683);molecular_function:GTPase activit…	hepatic leukemia factor-like%2C transcript variant X1;hepatic leukemia factor-like%2C transcript variant X2;
gene26276	-3.73381820653309	5.79665197737048	5.05833868354292e-07	1.43870957238028e-05	LOC109111484	K08756	_	fatty acid-binding protein%2C heart-like;
gene41998	-3.79412666742755	5.01718863768918	5.06974696466989e-07	1.44097675760556e-05	LOC109059993	_	_	aquaporin-12-like;
gene54397	4.27252384555806	3.49680535490419	5.07800146147435e-07	1.44234507636078e-05	LOC109073721	_	_	RPE-retinal G protein-coupled receptor-like;
gene64071	4.05616904466469	4.14926653388882	5.09520180087745e-07	1.44625078063633e-05	LOC109084435	K00654	_	serine palmitoyltransferase 1-like;
gene33876	-5.29419088187096	2.00246115812754	5.12166049319148e-07	1.45277736479404e-05	LOC109050800	K09439	_	transcription factor PU.1-like;
gene44859	-3.6768387423284	6.97275859120982	5.14318130437277e-07	1.45789542261341e-05	LOC109063174	_	_	acyl-CoA-binding protein-like;
gene38304	-4.18272521584643	3.18145613694216	5.19521537159711e-07	1.47165006242458e-05	LOC109055904	K07365	_	cytoplasmic protein NCK1-like;
gene7575	3.695127960115	6.77323906395216	5.21721964884715e-07	1.47688532449877e-05	LOC109090815	K18419	_	microprocessor complex subunit DGCR8-like;
gene43613	4.05192147823825	4.14537506034285	5.25676214581126e-07	1.48692461834204e-05	LOC109061787	_	_	oxysterol-binding protein-related protein 6-like;
gene38286	-3.94999848173693	4.22289749052243	5.25977771443861e-07	1.48692461834204e-05	LOC109055884	_	_	interleukin-6-like;
gene5296	-3.72092152949574	5.87018022552999	5.29448847355072e-07	1.49572867092413e-05	LOC109074224	K14443	_	maternal B9.15 protein-like%2C transcript variant X3;maternal B9.15 protein-like%2C transcript variant X2;maternal B9.15 protein-like%2C transcript variant X1;
gene35527	-4.01588676529664	3.86953139026053	5.33046188979046e-07	1.50469153234965e-05	LOC109052785	_	_	protein S100-A11-like;
gene43386	-4.14901308763499	3.41135369513341	5.33339284675027e-07	1.50469153234965e-05	LOC109061557	_	molecular_function:phosphotransferase activity, alcohol group as acceptor(GO:0016773);biological_process:phosphorylation(GO:0016310);molecular_function:uridine kinase activity(GO:0004849);molecular_function:ATP binding(GO:0005524);molecular_function:signal transducer activity(GO:0004871);;molecular_function:G-protein beta/gamma-subunit complex binding(GO:0031683);molecular_function:GTPase activit…	guanylate-binding protein 1-like%2C transcript variant X1;guanylate-binding protein 1-like%2C transcript variant X2;
gene16422	3.83364841354554	4.96774666956066	5.34785566169152e-07	1.50775723443682e-05	LOC109100494	K00799	_	glutathione S-transferase omega-1-like;
gene12930	3.72524960664362	6.04770333819179	5.41186321506904e-07	1.52370084008035e-05	LOC109096808	K11583	_	serine/threonine-protein phosphatase 2A regulatory subunit B'' subunit beta-like%2C transcript variant X2;serine/threonine-protein phosphatase 2A regulatory subunit B'' subunit beta-like%2C transcript variant X1;
gene32184	-4.15314880911818	3.29016669083853	5.41884142883407e-07	1.52370084008035e-05	LOC109049014	_	_	dachshund homolog 1-like;
gene1090	4.12550835213985	3.85030720301122	5.42328291879189e-07	1.52370084008035e-05	LOC109095329	_	_	parvalbumin-7-like%2C transcript variant X3;parvalbumin-7-like%2C transcript variant X1;parvalbumin-7-like%2C transcript variant X2;parvalbumin-7-like%2C transcript variant X4;
gene23709	-8.71779108289363	1.57128494487443	5.43348143287882e-07	1.52370084008035e-05	LOC109108723	K08537	_	bile acid receptor-like;
gene4537	-8.71779108289363	1.57128494487443	5.43348143287882e-07	1.52370084008035e-05	LOC109065776	_	_	uncharacterized LOC109065776;
gene53167	-8.71779108289363	1.57128494487443	5.43348143287882e-07	1.52370084008035e-05	LOC109072368	K08665	_	serine protease hepsin-like%2C transcript variant X2;serine protease hepsin-like%2C transcript variant X1;
gene5723	-8.71779108289363	1.57128494487443	5.43348143287882e-07	1.52370084008035e-05	LOC109077408	K05459	molecular_function:growth factor activity(GO:0008083);cellular_component:extracellular space(GO:0005615);molecular_function:hormone activity(GO:0005179)	insulin-like growth factor I%2C juvenile form;
gene30013	-5.79899173401919	1.59781783163487	5.43348143287882e-07	1.52370084008035e-05	LOC109046576	K09068	biological_process:thyroid gland development(GO:0030878);biological_process:angiogenesis(GO:0001525);biological_process:vasculogenesis(GO:0001570);biological_process:artery morphogenesis(GO:0048844);biological_process:definitive hemopoiesis(GO:0060216);biological_process:lateral mesoderm development(GO:0048368);biological_process:regulation of transcription, DNA-templated(GO:0006355);biological_p…	T-cell acute lymphocytic leukemia protein 1 homolog;
gene50220	-3.82427607884527	4.73054584335765	5.44616830796414e-07	1.52623770149123e-05	slco2a1	K14345	_	solute carrier organic anion transporter family member 2A1;
gene14929	-3.85750516780298	4.63944314880178	5.46882746312528e-07	1.53156394498373e-05	LOC109098778	_	_	ERBB receptor feedback inhibitor 1-like;
gene36920	3.68674624443254	6.8058666960126	5.5268118715365e-07	1.54676943192454e-05	LOC109054371	K11540	molecular_function:phosphotransferase activity, alcohol group as acceptor(GO:0016773);biological_process:phosphorylation(GO:0016310);molecular_function:uridine kinase activity(GO:0004849);molecular_function:ATP binding(GO:0005524);molecular_function:signal transducer activity(GO:0004871);;molecular_function:G-protein beta/gamma-subunit complex binding(GO:0031683);molecular_function:GTPase activit…	CAD protein-like;
gene52564	-4.50809022223651	2.50592543651845	5.5460850830298e-07	1.55112789206765e-05	LOC109071693	_	_	transmembrane protein 254-like;
gene26349	3.96527429918186	4.26482485535637	5.5711558667736e-07	1.55710092372411e-05	LOC109112190	K13237	_	probable 2%2C4-dienoyl-CoA reductase;
gene24492	3.76046022283574	5.6237627954648	5.60843420856194e-07	1.56647565462858e-05	LOC109109195	_	_	lysozyme g-like;
gene46278	-3.84571157382548	4.54068327841267	5.62123300834675e-07	1.56900514408741e-05	LOC109064741	_	_	uncharacterized LOC109064741%2C transcript variant X2;uncharacterized LOC109064741%2C transcript variant X3;uncharacterized LOC109064741%2C transcript variant X1;
gene25345	-4.39064006858194	2.87001019892469	5.63190233398768e-07	1.57093728177046e-05	LOC109110223	_	_	transmembrane protein 91-like;
gene446	3.85325317386509	4.76003148195195	5.67299365364637e-07	1.58134698095393e-05	LOC109066027	K11259	_	acetolactate synthase-like protein;
gene59186	-3.81134662784699	4.67879296210539	5.75195329140904e-07	1.6022916265052e-05	LOC109079017	K02678	_	protein C-ets-2-like;
gene54942	-5.26727294915847	1.97645703055116	5.78624056791125e-07	1.61077257350008e-05	LOC109074327	K04300	_	probable G-protein coupled receptor 173;
gene11404	-3.6568555547437	6.82032235906353	5.80233967682639e-07	1.61418240617963e-05	LOC109095246	K04402	_	growth arrest and DNA damage-inducible protein GADD45 gamma-like;
gene49307	5.83994772022537	2.39963337733883	5.81628195052176e-07	1.61698809345938e-05	LOC109068075	K00760	biological_process:IMP salvage(GO:0032264);cellular_component:cytosol(GO:0005829);biological_process:purine ribonucleoside salvage(GO:0006166);biological_process:GMP salvage(GO:0032263);biological_process:guanine salvage(GO:0006178);molecular_function:hypoxanthine phosphoribosyltransferase activity(GO:0004422);molecular_function:magnesium ion binding(GO:0000287);biological_process:adenine salvage…	hypoxanthine-guanine phosphoribosyltransferase-like;
gene28943	-4.30768270187053	3.14966413025283	5.83040039384443e-07	1.61983900670334e-05	LOC109045349	_	_	magnesium transporter NIPA2-like;
gene19366	4.67265662137157	3.10906571150219	5.94280730676937e-07	1.64997518893377e-05	LOC109103823	_	_	fukutin-related protein-like;
gene67103	-3.62667166921929	8.31087757218606	5.95253448686787e-07	1.65158210342454e-05	LOC109087745	K10705	molecular_function:phosphotransferase activity, alcohol group as acceptor(GO:0016773);biological_process:phosphorylation(GO:0016310);molecular_function:uridine kinase activity(GO:0004849);molecular_function:ATP binding(GO:0005524);molecular_function:signal transducer activity(GO:0004871);;molecular_function:G-protein beta/gamma-subunit complex binding(GO:0031683);molecular_function:GTPase activit…	glyceraldehyde-3-phosphate dehydrogenase 2;
gene34929	3.63266458643123	8.0120858178791	6.05286376667316e-07	1.67830860154766e-05	LOC109052131	K06688	_	ubiquitin-conjugating enzyme E2 C-like%2C transcript variant X4;ubiquitin-conjugating enzyme E2 C-like%2C transcript variant X1;ubiquitin-conjugating enzyme E2 C-like%2C transcript variant X2;ubiquitin-conjugating enzyme E2 C-like%2C transcript variant X3;
gene62343	-4.14560332399899	3.14614095459971	6.17962787285547e-07	1.71232464601185e-05	LOC109082546	_	molecular_function:2 iron, 2 sulfur cluster binding(GO:0051537);molecular_function:metal ion binding(GO:0046872);molecular_function:electron carrier activity(GO:0009055)	adrenodoxin-like;
gene34890	3.82611205266607	5.0121174120975	6.2139021173723e-07	1.72068449384885e-05	LOC109052089	K17662	_	ubiquinol-cytochrome-c reductase complex assembly factor 1-like;
gene65663	-3.86317941392435	4.31139267259441	6.33947654443109e-07	1.74690036297292e-05	LOC109086204	K13884	_	macrophage receptor MARCO-like%2C transcript variant X1;macrophage receptor MARCO-like%2C transcript variant X2;
gene25804	-8.68225283453813	1.53654193444827	6.35441048929898e-07	1.74690036297292e-05	LOC109111195	_	_	golgin subfamily B member 1-like;
gene30086	-8.68225283453813	1.53654193444827	6.35441048929898e-07	1.74690036297292e-05	LOC109047088	K04548	cellular_component:heterotrimeric G-protein complex(GO:0005834);molecular_function:signal transducer activity(GO:0004871);biological_process:G-protein coupled receptor signaling pathway(GO:0007186)	guanine nucleotide-binding protein G(T) subunit gamma-T1-like%2C transcript variant X1;guanine nucleotide-binding protein G(T) subunit gamma-T1-like%2C transcript variant X2;
gene31310	-8.68225283453813	1.53654193444827	6.35441048929898e-07	1.74690036297292e-05	b3gnt5	K03766	_	UDP-GlcNAc:betaGal beta-1%2C3-N-acetylglucosaminyltransferase 5;
gene55050	-8.68225283453813	1.53654193444827	6.35441048929898e-07	1.74690036297292e-05	LOC109074440	_	_	musculoskeletal embryonic nuclear protein 1-like;
gene60336	-8.68225283453813	1.53654193444827	6.35441048929898e-07	1.74690036297292e-05	LOC109080310	_	_	perlwapin-like;
gene64588	-8.68225283453813	1.53654193444827	6.35441048929898e-07	1.74690036297292e-05	LOC109085017	K04245	_	chemokine-like receptor 1%2C transcript variant X1;chemokine-like receptor 1%2C transcript variant X2;
gene10821	8.62472201834913	1.74161165122555	6.35441048929898e-07	1.74690036297292e-05	LOC109094425	_	_	coxsackievirus and adenovirus receptor homolog;
gene26995	-5.76345348566369	1.56374922833878	6.35441048929898e-07	1.74690036297292e-05	LOC109111986	K07809	_	heparan sulfate glucosamine 3-O-sulfotransferase 3B1-like;
gene41908	-5.76345348566369	1.56374922833878	6.35441048929898e-07	1.74690036297292e-05	LOC109059886	_	_	coiled-coil domain-containing protein 181-like;
gene51481	-5.76345348566369	1.56374922833878	6.35441048929898e-07	1.74690036297292e-05	LOC109070470	K12473	_	low-density lipoprotein receptor-like;
gene52462	4.33522636882599	3.34513112012839	6.36258633859108e-07	1.74800176709759e-05	LOC109071578	_	_	tubulin polymerization-promoting protein family member 3-like;
gene63448	3.67756167904295	6.27555658221946	6.41127563083508e-07	1.76022475145468e-05	LOC109083766	K15144	molecular_function:phosphotransferase activity, alcohol group as acceptor(GO:0016773);biological_process:phosphorylation(GO:0016310);molecular_function:uridine kinase activity(GO:0004849);molecular_function:ATP binding(GO:0005524);molecular_function:signal transducer activity(GO:0004871);;molecular_function:G-protein beta/gamma-subunit complex binding(GO:0031683);molecular_function:GTPase activit…	mediator of RNA polymerase II transcription subunit 1-like;
gene1574	4.24165345148972	3.65053502616278	6.42154618414059e-07	1.76189072136067e-05	figla	K09066	molecular_function:protein dimerization activity(GO:0046983);biological_process:female gonad development(GO:0008585)	folliculogenesis specific bHLH transcription factor;
gene51678	5.82517380975248	2.38623425524518	6.44787820356811e-07	1.76680291376725e-05	LOC109070701	_	_	C-X-C chemokine receptor type 3-like%2C transcript variant X2;C-X-C chemokine receptor type 3-like%2C transcript variant X1;C-X-C chemokine receptor type 3-like%2C transcript variant X3;
gene15234	-4.96570458817647	2.23483328960654	6.44787820356811e-07	1.76680291376725e-05	LOC109099466	_	_	APOBEC1 complementation factor-like%2C transcript variant X1;APOBEC1 complementation factor-like%2C transcript variant X2;
gene10674	3.89924572384465	4.60607596938064	6.48901546217539e-07	1.77691367887813e-05	LOC109093845	_	molecular_function:phosphotransferase activity, alcohol group as acceptor(GO:0016773);biological_process:phosphorylation(GO:0016310);molecular_function:uridine kinase activity(GO:0004849);molecular_function:ATP binding(GO:0005524);molecular_function:signal transducer activity(GO:0004871);;molecular_function:G-protein beta/gamma-subunit complex binding(GO:0031683);molecular_function:GTPase activit…	uncharacterized LOC109093845;
gene32147	4.73913785734706	2.79018169125972	6.59576566495445e-07	1.80496657792135e-05	sulf1	K14607	_	sulfatase 1;
gene11875	-4.48875023773365	2.48742416606642	6.6250711481415e-07	1.81062244338125e-05	LOC109095607	K10050	molecular_function:phosphotransferase activity, alcohol group as acceptor(GO:0016773);biological_process:phosphorylation(GO:0016310);molecular_function:uridine kinase activity(GO:0004849);molecular_function:ATP binding(GO:0005524);molecular_function:signal transducer activity(GO:0004871);;molecular_function:G-protein beta/gamma-subunit complex binding(GO:0031683);molecular_function:GTPase activit…	CCAAT/enhancer-binding protein delta-like;
gene36089	-4.48875023773365	2.48742416606642	6.6250711481415e-07	1.81062244338125e-05	LOC109053419	_	biological_process:mesoderm morphogenesis(GO:0048332);biological_process:organ morphogenesis(GO:0009887);molecular_function:Rho guanyl-nucleotide exchange factor activity(GO:0005089)	uncharacterized LOC109053419;
gene37935	-3.85589656578776	4.35713695007682	6.71630072554991e-07	1.83435955451436e-05	LOC109055515	_	_	uncharacterized LOC109055515;
gene25278	4.64588182773269	3.08466918789367	6.75323562779338e-07	1.84324642226308e-05	LOC109110609	_	molecular_function:phosphotransferase activity, alcohol group as acceptor(GO:0016773);biological_process:phosphorylation(GO:0016310);molecular_function:uridine kinase activity(GO:0004849);molecular_function:ATP binding(GO:0005524);molecular_function:signal transducer activity(GO:0004871);;molecular_function:G-protein beta/gamma-subunit complex binding(GO:0031683);molecular_function:GTPase activit…	interleukin-12 subunit beta-like;
gene29158	4.08833060378934	3.816375391785	6.84256498442592e-07	1.86641310609676e-05	catsperg	_	_	cation channel sperm associated auxiliary subunit gamma;
gene55674	-4.08623939174142	3.46690187099874	6.93760850402151e-07	1.89110727517944e-05	LOC109075136	_	_	gap junction Cx32.2 protein-like;
gene59290	-4.28261300098319	3.1256897055792	6.94914845101415e-07	1.89302209006054e-05	LOC109079139	K15118	biological_process:hemoglobin metabolic process(GO:0020027);cellular_component:mitochondrial inner membrane(GO:0005743);biological_process:erythrocyte differentiation(GO:0030218);biological_process:transmembrane transport(GO:0055085);cellular_component:integral component of membrane(GO:0016021)	solute carrier family 25 member 38-A-like;
gene4473	-4.3602975983361	2.8409697512874	6.95706220353031e-07	1.89309585607967e-05	LOC109056213	K07984	_	SH3 domain-binding protein 2-like;
gene34747	3.73260303141269	5.56620023293406	6.95845032491835e-07	1.89309585607967e-05	LOC109051923	K01368	_	cathepsin S-like;
gene13807	3.68625231940578	6.05708473462746	7.04130489497854e-07	1.91439472384618e-05	LOC109097853	_	_	protein phosphatase 1 regulatory subunit 3C-B-like;
gene40379	-4.10701465953645	3.24631700407278	7.09157548007153e-07	1.92681277010058e-05	LOC109058235	K09322	_	homeobox protein MOX-1-like;
gene29651	-3.70621346659885	5.19350069640961	7.13307828193469e-07	1.93683402779683e-05	LOC109046086	K04696	_	suppressor of cytokine signaling 3-like;
gene32792	4.63684532180159	3.07644230741128	7.20341163593266e-07	1.9534012252577e-05	LOC109049718	K17352	_	tetraspanin-11-like;
gene40794	4.63684532180159	3.07644230741128	7.20341163593266e-07	1.9534012252577e-05	LOC109058689	_	cellular_component:endoplasmic reticulum lumen(GO:0005788)	KDEL motif-containing protein 1-like;
gene30963	3.90964715227926	4.38833671826688	7.2662851306683e-07	1.96790528306291e-05	LOC109047354	_	_	anoctamin-8-like%2C transcript variant X1;anoctamin-8-like%2C transcript variant X2;
gene47726	3.90964715227926	4.38833671826688	7.2662851306683e-07	1.96790528306291e-05	LOC109066259	K14284	molecular_function:phosphotransferase activity, alcohol group as acceptor(GO:0016773);biological_process:phosphorylation(GO:0016310);molecular_function:uridine kinase activity(GO:0004849);molecular_function:ATP binding(GO:0005524);molecular_function:signal transducer activity(GO:0004871);;molecular_function:G-protein beta/gamma-subunit complex binding(GO:0031683);molecular_function:GTPase activit…	nuclear RNA export factor 1-like;
gene44792	3.64223179430918	6.71075183754814	7.29588422293709e-07	1.97464590162953e-05	LOC109063063	K11481	_	aurora kinase A-B-like;
gene30239	-3.71655670983809	5.3046615671392	7.32926785661186e-07	1.9813028330781e-05	LOC109046715	_	_	tyrosine-protein kinase SgK223-like;
gene25313	4.21731923748304	3.62832425591841	7.32993200578221e-07	1.9813028330781e-05	LOC109110200	_	_	neuropeptide Y receptor type 6-like%2C transcript variant X1;neuropeptide Y receptor type 6-like%2C transcript variant X3;neuropeptide Y receptor type 6-like%2C transcript variant X2;
gene57827	-3.96117275455313	3.81778011942141	7.42512769834323e-07	2.00574132490555e-05	LOC109077498	K16545	_	phospholipase DDHD2-like;
gene10691	-8.64581700729546	1.5009913720228	7.44999850469536e-07	2.00599702832915e-05	LOC109094299	K09269	_	transcription factor SOX-6-like%2C transcript variant X13;transcription factor SOX-6-like%2C transcript variant X12;transcription factor SOX-6-like%2C transcript variant X10;transcription factor SOX-6-like%2C transcript variant X14;transcription factor SOX-6-like%2C transcript variant X11;transcription factor SOX-6-like%2C transcript variant X2;transcription factor SOX-6-like%2C transcript varian…
gene27345	-8.64581700729546	1.5009913720228	7.44999850469536e-07	2.00599702832915e-05	LOC109112956	K08814	_	tribbles homolog 1-like;
gene66531	8.60053641808869	1.72003814572333	7.44999850469536e-07	2.00599702832915e-05	LOC109087148	_	_	proline-rich protein 36-like;
gene35365	-5.72701765842101	1.52890578742879	7.44999850469536e-07	2.00599702832915e-05	LOC109052610	K00461	molecular_function:phosphotransferase activity, alcohol group as acceptor(GO:0016773);biological_process:phosphorylation(GO:0016310);molecular_function:uridine kinase activity(GO:0004849);molecular_function:ATP binding(GO:0005524);molecular_function:signal transducer activity(GO:0004871);;molecular_function:G-protein beta/gamma-subunit complex binding(GO:0031683);molecular_function:GTPase activit…	arachidonate 5-lipoxygenase-like;
gene65631	-5.72701765842101	1.52890578742879	7.44999850469536e-07	2.00599702832915e-05	LOC109086168	K04358	_	fibroblast growth factor 10-like;
gene37898	-3.88497735237151	4.10007819708239	7.46301631856356e-07	2.00650538739712e-05	LOC109055457	K02267	molecular_function:cytochrome-c oxidase activity(GO:0004129);cellular_component:mitochondrion(GO:0005739)	cytochrome c oxidase subunit 6B1;
gene47135	3.91340942563801	4.21743919709718	7.46473630834492e-07	2.00650538739712e-05	LOC109065701	_	_	coiled-coil-helix-coiled-coil-helix domain-containing protein 7-like%2C transcript variant X2;coiled-coil-helix-coiled-coil-helix domain-containing protein 7-like%2C transcript variant X1;coiled-coil-helix-coiled-coil-helix domain-containing protein 7-like%2C transcript variant X3;
gene27454	3.75610641848475	5.179959855401	7.4662446434966e-07	2.00650538739712e-05	LOC109113011	K01587	molecular_function:phosphotransferase activity, alcohol group as acceptor(GO:0016773);biological_process:phosphorylation(GO:0016310);molecular_function:uridine kinase activity(GO:0004849);molecular_function:ATP binding(GO:0005524);molecular_function:signal transducer activity(GO:0004871);;molecular_function:G-protein beta/gamma-subunit complex binding(GO:0031683);molecular_function:GTPase activit…	uncharacterized LOC109113011;
gene46356	4.20353252415125	3.43405877417305	7.57100404069162e-07	2.03335537092861e-05	LOC109064825	_	molecular_function:phosphotransferase activity, alcohol group as acceptor(GO:0016773);biological_process:phosphorylation(GO:0016310);molecular_function:uridine kinase activity(GO:0004849);molecular_function:ATP binding(GO:0005524);molecular_function:signal transducer activity(GO:0004871);;molecular_function:G-protein beta/gamma-subunit complex binding(GO:0031683);molecular_function:GTPase activit…	translation initiation factor IF-2-like;
gene56380	3.60239420522352	7.62677086090312	7.58586351058059e-07	2.03604188103445e-05	LOC109075903	K12641	molecular_function:phosphotransferase activity, alcohol group as acceptor(GO:0016773);biological_process:phosphorylation(GO:0016310);molecular_function:uridine kinase activity(GO:0004849);molecular_function:ATP binding(GO:0005524);molecular_function:signal transducer activity(GO:0004871);;molecular_function:G-protein beta/gamma-subunit complex binding(GO:0031683);molecular_function:GTPase activit…	lamin-L(III)-like;
gene19212	-3.78965942104643	4.39476639236886	7.64957261707727e-07	2.05182778245904e-05	LOC109104209	K08269	_	serine/threonine-protein kinase ULK2-like;
gene27973	3.71356046819331	5.54870505684343	7.733574244879e-07	2.06949433784612e-05	LOC109113378	K00933	molecular_function:ATP binding(GO:0005524);biological_process:phosphorylation(GO:0016310);molecular_function:creatine kinase activity(GO:0004111)	creatine kinase B-type-like;
gene21872	4.71662209563227	2.76982206535783	7.73518182283386e-07	2.06949433784612e-05	LOC109106638	K19347	_	SUN domain-containing protein 1-like;
gene25677	4.70523105476561	2.75953032441817	7.73518182283386e-07	2.06949433784612e-05	LOC109111111	K06689	molecular_function:acid-amino acid ligase activity(GO:0016881)	ubiquitin-conjugating enzyme E2 E1-like;
gene63818	4.70523105476561	2.75953032441817	7.73518182283386e-07	2.06949433784612e-05	LOC109084166	_	_	phosphatidylinositol 3%2C4%2C5-trisphosphate 3-phosphatase TPTE2-like;
gene25544	3.80254329749686	4.71359303005704	7.74557833904534e-07	2.07095424927383e-05	LOC109110781	_	_	alpha-N-acetylgalactosaminide alpha-2%2C6-sialyltransferase 1-like;
gene6147	3.86809504588144	4.57753476189298	7.7945041197657e-07	2.08270739781426e-05	LOC109083779	_	molecular_function:phosphotransferase activity, alcohol group as acceptor(GO:0016773);biological_process:phosphorylation(GO:0016310);molecular_function:uridine kinase activity(GO:0004849);molecular_function:ATP binding(GO:0005524);molecular_function:signal transducer activity(GO:0004871);;molecular_function:G-protein beta/gamma-subunit complex binding(GO:0031683);molecular_function:GTPase activit…	carnosine N-methyltransferase-like%2C transcript variant X2;carnosine N-methyltransferase-like%2C transcript variant X1;
gene12546	4.30487706311748	3.31754895292655	7.91340974048608e-07	2.11313242012827e-05	LOC109097061	K15432	_	ashwin-like;
gene47691	-4.7605745992013	2.43564326570227	7.93931134542778e-07	2.11735171021447e-05	LOC109066313	_	_	tissue factor pathway inhibitor 2-like;
gene47948	-4.7605745992013	2.43564326570227	7.93931134542778e-07	2.11735171021447e-05	LOC109066580	_	molecular_function:phosphotransferase activity, alcohol group as acceptor(GO:0016773);biological_process:phosphorylation(GO:0016310);molecular_function:uridine kinase activity(GO:0004849);molecular_function:ATP binding(GO:0005524);molecular_function:signal transducer activity(GO:0004871);;molecular_function:G-protein beta/gamma-subunit complex binding(GO:0031683);molecular_function:GTPase activit…	golgin subfamily B member 1-like;
gene34595	3.83726876446103	4.47756246214128	8.02568664890272e-07	2.13902661836362e-05	LOC109051760	_	_	microtubule-associated tumor suppressor 1 homolog;
gene25420	3.89155226567586	4.37179492187364	8.07805915639569e-07	2.15161723044938e-05	LOC109110656	K02605	_	origin recognition complex subunit 3-like;
gene16448	-3.62541444373582	6.20957058754408	8.15310876160779e-07	2.17022813791521e-05	c25h10orf10	_	_	chromosome 25 C10orf10 homolog;
gene45300	-3.60189958930262	6.73601490749471	8.19626487136284e-07	2.1801700441169e-05	LOC109063673	K04734	molecular_function:phosphotransferase activity, alcohol group as acceptor(GO:0016773);biological_process:phosphorylation(GO:0016310);molecular_function:uridine kinase activity(GO:0004849);molecular_function:ATP binding(GO:0005524);molecular_function:signal transducer activity(GO:0004871);;molecular_function:G-protein beta/gamma-subunit complex binding(GO:0031683);molecular_function:GTPase activit…	NF-kappa-B inhibitor alpha-like;
gene55422	4.60939115019977	3.05146959413907	8.20605936842018e-07	2.1801700441169e-05	LOC109074866	K01528	_	dynamin-3-like;
gene61196	-4.28921900964241	2.96349587902408	8.20605936842018e-07	2.1801700441169e-05	LOC109081272	K03248	cellular_component:cytoplasm(GO:0005737);biological_process:translational initiation(GO:0006413);molecular_function:translation initiation factor activity(GO:0003743);molecular_function:nucleotide binding(GO:0000166)	eukaryotic translation initiation factor 3 subunit G-like;
gene59590	-3.70736155379541	5.16803467639835	8.28410572604676e-07	2.19951138985931e-05	LOC109079472	_	_	transcription factor MafF-like%2C transcript variant X1;transcription factor MafF-like%2C transcript variant X2;
gene6335	-4.24417221049307	3.08898199883668	8.30834945993459e-07	2.20455216935632e-05	LOC109085396	K18024	_	tyrosine-protein phosphatase non-receptor type 22-like%2C transcript variant X2;tyrosine-protein phosphatase non-receptor type 22-like%2C transcript variant X6;tyrosine-protein phosphatase non-receptor type 22-like%2C transcript variant X1;tyrosine-protein phosphatase non-receptor type 22-like%2C transcript variant X3;tyrosine-protein phosphatase non-receptor type 22-like%2C transcript variant X4…
gene67682	-3.60599054986064	6.45087280018438	8.32114065045124e-07	2.20654965610068e-05	LOC109088347	_	_	histidine protein methyltransferase 1 homolog;
gene58759	-4.38075823219373	2.64160351082229	8.3847092334029e-07	2.22200094754225e-05	LOC109078535	K00207	_	dihydropyrimidine dehydrogenase [NADP(+)]-like;
gene58481	3.88425028212793	4.36512421534988	8.52091730111391e-07	2.25667047967088e-05	LOC109078219	K16273	_	E3 ubiquitin-protein ligase ZNRF3-like;
gene3078	4.04463445295053	3.77657829496961	8.68069677403501e-07	2.29753492143083e-05	LOC109049312	_	_	centrosomal protein POC5-like;
gene56446	-3.64471543766264	5.60391617693334	8.69260140846783e-07	2.29923420472306e-05	LOC109075980	_	_	ornithine decarboxylase antizyme 2-like;
gene63884	-4.42912429263994	2.43050760806671	8.70192273350152e-07	2.30024847843202e-05	LOC109084246	K04242	_	G-protein coupled receptor 182-like;
gene63908	-3.85839510030602	4.07507258274597	8.72333808445144e-07	2.30445636958124e-05	LOC109084237	K16529	_	A-kinase anchor protein 13-like;
gene2147	5.76451710633646	2.33131119066721	8.84207100825745e-07	2.32994962256559e-05	LOC109101128	_	molecular_function:ion binding(GO:0043167);molecular_function:DNA-dependent ATPase activity(GO:0008094);molecular_function:DNA binding(GO:0003677)	DNA repair and recombination protein RAD54-like;
gene34056	5.76451710633646	2.33131119066721	8.84207100825745e-07	2.32994962256559e-05	LOC109051095	K01231	_	alpha-mannosidase 2x-like;
gene35086	-4.91923517521837	2.19002564621177	8.84207100825745e-07	2.32994962256559e-05	LOC109052284	_	_	proto-oncogene DBL-like%2C transcript variant X1;proto-oncogene DBL-like%2C transcript variant X3;proto-oncogene DBL-like%2C transcript variant X2;proto-oncogene DBL-like%2C transcript variant X4;
gene62484	-4.91923517521837	2.19002564621177	8.84207100825745e-07	2.32994962256559e-05	LOC109082703	_	_	E3 ubiquitin-protein ligase DTX3L-like%2C transcript variant X1;E3 ubiquitin-protein ligase DTX3L-like%2C transcript variant X3;E3 ubiquitin-protein ligase DTX3L-like%2C transcript variant X2;E3 ubiquitin-protein ligase DTX3L-like%2C transcript variant X4;
gene52802	-3.60946462993701	6.03842464612201	9.00917442652132e-07	2.37249138603945e-05	LOC109071955	K08756	_	fatty acid-binding protein%2C brain;
gene49574	-3.76556840188804	4.46556036554314	9.02516577726035e-07	2.3752106092019e-05	LOC109068366	K04247	molecular_function:follicle-stimulating hormone receptor activity(GO:0004963);cellular_component:integral component of membrane(GO:0016021);biological_process:G-protein coupled receptor signaling pathway(GO:0007186)	follicle-stimulating hormone receptor-like;
gene66790	-3.59062079484396	6.48734745467953	9.06401277272568e-07	2.38379593548147e-05	wt1	K09234	_	Wilms tumor 1%2C transcript variant X4;Wilms tumor 1%2C transcript variant X3;Wilms tumor 1%2C transcript variant X2;Wilms tumor 1%2C transcript variant X1;
gene55957	3.95970577772575	4.06110151473433	9.07484570419908e-07	2.38379593548147e-05	LOC109075445	_	_	putative transporter SVOPL;
gene9611	3.95970577772575	4.06110151473433	9.07484570419908e-07	2.38379593548147e-05	LOC109093242	_	_	lisH domain-containing protein C1711.05-like%2C transcript variant X1;lisH domain-containing protein C1711.05-like%2C transcript variant X3;lisH domain-containing protein C1711.05-like%2C transcript variant X2;
gene6582	4.68217555004362	2.73871735551475	9.09469049387338e-07	2.38751286327581e-05	LOC109089814	K17566	_	protein phosphatase 1 regulatory subunit 27-like;
gene778	3.62850726311155	6.11137509577329	9.27360929389519e-07	2.43295867357486e-05	LOC109089719	K16315	_	uncharacterized LOC109089719;
gene3572	-3.92447835458762	3.61315383630296	9.50357420008124e-07	2.49173136187746e-05	LOC109046657	_	_	interferon-induced 35 kDa protein homolog;
gene14366	-5.18336780512232	1.89565474795299	9.57264438737055e-07	2.50827214560077e-05	LOC109098446	K04699	_	suppressor of cytokine signaling 7-like;
gene38943	-4.02029288513437	3.51113885267753	9.60129125537386e-07	2.51420696183819e-05	LOC109056630	K09429	_	ETS-related transcription factor Elf-3-like%2C transcript variant X1;ETS-related transcription factor Elf-3-like%2C transcript variant X2;
gene15958	-3.58155045325378	6.59382088261747	9.61680515720965e-07	2.51669749944355e-05	LOC109099923	K00261	_	glutamate dehydrogenase%2C mitochondrial-like;
gene58	-3.78612426805994	4.18450760382042	9.6798644715292e-07	2.53081829329641e-05	LOC109106119	K15613	molecular_function:sequence-specific DNA binding transcription factor activity(GO:0003700);molecular_function:sequence-specific DNA binding(GO:0043565);cellular_component:nucleus(GO:0005634);biological_process:regulation of transcription, DNA-templated(GO:0006355)	homeobox protein Meis1-like%2C transcript variant X2;homeobox protein Meis1-like%2C transcript variant X1;
gene44724	-3.91256463996702	3.77191668540343	9.68313876449106e-07	2.53081829329641e-05	LOC109063015	K07843	biological_process:small GTPase mediated signal transduction(GO:0007264);;molecular_function:GTPase activity(GO:0003924);cellular_component:membrane(GO:0016020);molecular_function:GTP binding(GO:0005525)	dexamethasone-induced Ras-related protein 1-like;
gene33692	-3.62178057034166	5.79456514431729	9.68887358253204e-07	2.53081829329641e-05	LOC109050914	K11445	_	lysine-specific demethylase 7B-like;
gene53595	5.74894590449453	2.31723523374848	9.84556415576598e-07	2.56694920190506e-05	LOC109072836	K10635	_	E3 ubiquitin-protein ligase Arkadia-like;
gene24161	-4.8954268475923	2.16711175596591	9.84556415576598e-07	2.56694920190506e-05	LOC109109501	_	_	MOB kinase activator 2-like;
gene46113	-4.8954268475923	2.16711175596591	9.84556415576598e-07	2.56694920190506e-05	LOC109064480	K15631	_	molybdenum cofactor sulfurase-like;
gene44352	-4.34517720471063	2.60766633899439	9.87131078584884e-07	2.57206235789886e-05	LOC109062605	_	molecular_function:aspartic-type endopeptidase activity(GO:0004190);biological_process:proteolysis(GO:0006508)	cathepsin E-A-like;
gene48285	4.08567694681238	3.6694444409312	9.92073312566125e-07	2.58333425813803e-05	LOC109066949	K17618	_	ubiquitin-like domain-containing CTD phosphatase 1;
gene38891	-4.29762835550454	2.78112740324685	9.99506603408637e-07	2.60090351499209e-05	LOC109056574	_	_	tumor necrosis factor receptor superfamily member 14-like;
gene59086	3.57892335522756	6.9046074535379	1.00006117406909e-06	2.60090351499209e-05	kiaa0101	_	_	KIAA0101 ortholog;
gene31707	4.58140438008983	3.02604629144423	1.00097693271803e-06	2.60167122921703e-05	LOC109048582	K14314	_	nuclear pore membrane glycoprotein 210-like;
gene30908	3.89820674760798	4.1077821089234	1.0221478357154e-06	2.65505116880623e-05	LOC109047843	K08009	_	cytochrome b-245 light chain-like;
gene22501	-8.60843708399713	1.46459578997272	1.03207686051889e-06	2.67256271157466e-05	LOC109107597	_	_	DENN domain-containing protein 2C-like;
gene26608	8.5509137868007	1.67584958356107	1.03207686051889e-06	2.67256271157466e-05	LOC109111710	_	_	zona pellucida sperm-binding protein 3-like;
gene17619	8.52544738487015	1.6532114277227	1.03207686051889e-06	2.67256271157466e-05	LOC109101704	K11718	_	UDP-glucose:glycoprotein glucosyltransferase 1-like%2C transcript variant X1;UDP-glucose:glycoprotein glucosyltransferase 1-like%2C transcript variant X2;
gene7614	8.52544738487015	1.6532114277227	1.03207686051889e-06	2.67256271157466e-05	LOC109090837	K12043	_	troponin I%2C fast skeletal muscle-like;
gene67449	-5.68963773512269	1.49325239308093	1.03207686051889e-06	2.67256271157466e-05	LOC109088138	_	_	cytosolic sulfotransferase 3-like;
gene17946	3.6281129585664	5.83856262455009	1.03746474136532e-06	2.68485628499998e-05	LOC109102256	_	_	PCTP-like protein;
gene58286	-3.90430164613668	3.76413111680468	1.04598808731231e-06	2.70317064843949e-05	LOC109078013	_	_	protein phosphatase 1 regulatory subunit 3D-like;
gene30209	4.25017928727145	3.26794613098957	1.04647599523359e-06	2.70317064843949e-05	LOC109046701	_	_	mesoderm induction early response protein 2-like;
gene59428	-4.04719167719341	3.18960494863814	1.04647599523359e-06	2.70317064843949e-05	LOC109079284	_	_	dermatopontin-like;
gene3066	-3.773584336715	4.17276579424986	1.05716704504558e-06	2.72910536924206e-05	LOC109049191	K05767	_	ras GTPase-activating-like protein IQGAP2;
gene18414	3.69130381621384	5.03230248631037	1.06026249665588e-06	2.73541199444929e-05	LOC109102549	K07748	biological_process:steroid biosynthetic process(GO:0006694);molecular_function:nucleotide binding(GO:0000166);biological_process:oxidation-reduction process(GO:0055114);molecular_function:3-beta-hydroxy-delta5-steroid dehydrogenase activity(GO:0003854)	sterol-4-alpha-carboxylate 3-dehydrogenase%2C decarboxylating-like;
gene45548	3.72131380625273	4.96560336716208	1.06177115022195e-06	2.73761953886254e-05	LOC109063920	K01121	_	2'%2C3'-cyclic-nucleotide 3'-phosphodiesterase-like;
gene1356	3.92760914604956	4.0318658490087	1.0717435949736e-06	2.75758224862222e-05	LOC109097344	_	_	interleukin-20 receptor subunit alpha-like%2C transcript variant X2;interleukin-20 receptor subunit alpha-like%2C transcript variant X1;
gene2974	4.64688638067782	2.70690650428114	1.07214461054628e-06	2.75758224862222e-05	LOC109053302	K10890	_	Fanconi anemia group C protein-like%2C transcript variant X2;Fanconi anemia group C protein-like%2C transcript variant X1;
gene50343	4.64688638067782	2.70690650428114	1.07214461054628e-06	2.75758224862222e-05	LOC109069217	K11985	_	E3 ubiquitin-protein ligase TRAIP-like;
gene67478	4.64688638067782	2.70690650428114	1.07214461054628e-06	2.75758224862222e-05	LOC109088150	_	molecular_function:phosphotransferase activity, alcohol group as acceptor(GO:0016773);biological_process:phosphorylation(GO:0016310);molecular_function:uridine kinase activity(GO:0004849);molecular_function:ATP binding(GO:0005524);molecular_function:signal transducer activity(GO:0004871);;molecular_function:G-protein beta/gamma-subunit complex binding(GO:0031683);molecular_function:GTPase activit…	zinc finger protein 431-like;
gene31879	-4.2815262519232	2.76578262754265	1.07633522884483e-06	2.76666328228637e-05	LOC109048714	_	_	tetratricopeptide repeat protein 7A-like;
gene31810	-5.15427882522576	1.86773544571282	1.09005840987465e-06	2.79850635490416e-05	LOC109048810	K13864	_	cationic amino acid transporter 2-like;
gene36274	-5.15427882522576	1.86773544571282	1.09005840987465e-06	2.79850635490416e-05	LOC109053622	_	_	B-cell linker protein-like;
[truncated: 40,291 more rows]
