# Supplementary material for: Effects of short-time exposure to atrazine on miRNA expression profiles in the gonad of common carp (Cyprinus carpio)
Source: BMC Genomics. 2019 Jul 17;20:587. doi: 10.1186/s12864-019-5896-6 (PMC6636164; doi:10.1186/s12864-019-5896-6)
Supplement: Supplementary file 5 — Differentially expressed mRNAs of juvenile ovary after exposed to atrazine for 8 h. (XLS 20365 kb) [file 12864_2019_5896_MOESM5_ESM.xls]

id	logFC	logCPM	PValue	FDR	GeneSymbol	KO	GO
gene1784	5.53009507111242	3.18910660085715	2.09016178354649e-08	0.000712745168189352	LOC109104005	K10418	_
gene34492	9.03564947061871	2.12503713907491	6.69157072479532e-08	0.0011409128085776	LOC109051656	K02146	biological_process:ATP hydrolysis coupled proton transport(GO:0015991);biological_process:response to copper ion(GO:0046688);biological_process:eye pigment granule organization(GO:0008057);biological_process:retinal pigment epithelium development(GO:0003406);cellular_component:proton-transporting V-type ATPase, V0 domain(GO:0033179);molecular_function:hydrogen ion transmembrane transporter activi…
gene12419	-5.71056617018273	2.12049835723832	8.42045359421347e-07	0.00957124891875597	LOC109096512	K12593	_
gene17461	3.86658525995049	3.53984681039538	2.04723313421384e-06	0.017452662469173	LOC109101612	K12593	_
gene11229	-4.45630401179056	2.36547068507292	4.28350463542688e-06	0.0292135016136113	LOC109095131	K14825	_
gene10132	3.90490920423806	2.36293259780312	2.6649392854519e-05	0.148399210556162	LOC109093943	K18532	_
gene47620	-3.72233498223842	2.38500289526164	3.27475132586585e-05	0.148399210556162	LOC109066264	_	_
gene51812	3.48941825681152	2.63299731601035	3.48150640600967e-05	0.148399210556162	LOC109070847	K14404	_
gene55976	-3.00274456010028	4.40005132833003	5.41749304268703e-05	0.203812396412579	LOC109075464	K11308	_
gene66956	-3.73844506722889	2.10427910959639	5.97690312060348e-05	0.203812396412579	LOC109087618	K03254	molecular_function:phosphotransferase activity, alcohol group as acceptor(GO:0016773);biological_process:phosphorylation(GO:0016310);molecular_function:uridine kinase activity(GO:0004849);molecular_function:ATP binding(GO:0005524);biological_process:axon guidance(GO:0007411);biological_process:neuron migration(GO:0001764);biological_process:skeletal muscle fiber development(GO:0048741);biological…
gene5974	-3.42734941552733	2.75849497174679	7.16790574683363e-05	0.220604307541231	LOC109082644	_	_
gene54510	-4.19439327360268	1.61497159966922	8.02885194304251e-05	0.220604307541231	LOC109073842	_	_
gene1786	3.0565075951254	3.45751607936002	8.41013489160118e-05	0.220604307541231	LOC109103904	_	_
gene9856	7.60966893146725	0.816236048881042	9.63608450846118e-05	0.23470748695609	LOC109093396	K08955	molecular_function:phosphotransferase activity, alcohol group as acceptor(GO:0016773);biological_process:phosphorylation(GO:0016310);molecular_function:uridine kinase activity(GO:0004849);molecular_function:ATP binding(GO:0005524);biological_process:axon guidance(GO:0007411);biological_process:neuron migration(GO:0001764);biological_process:skeletal muscle fiber development(GO:0048741);biological…
gene11226	-3.40103867671641	2.10569618850411	0.000157636844635504	0.35836109347138	LOC109095130	K11713	molecular_function:transferase activity(GO:0016740)
gene67430	4.15384621066085	1.38801628232193	0.000191900543227432	0.408988032753464	LOC109088097	K17921	_
gene42649	3.34745988325205	2.1164170734486	0.000259582277020547	0.520691508611803	LOC109060732	K17410	_
gene31032	7.25808231168599	0.51650454328828	0.00039082463999038	0.701427380193262	LOC109047397	_	_
gene1772	-7.25676311005075	0.595896782130636	0.00039082463999038	0.701427380193262	LOC109103962	_	_
gene66578	-3.19507360286817	1.93083300092817	0.000436420594175468	0.744097113069172	LOC109087229	_	_
gene8128	3.59889084816562	1.42233879027497	0.000571838217579205	0.886887287955664	LOC109091597	K02976	_
gene4298	-3.1095667471404	1.85929334132436	0.00057218534706817	0.886887287955664	LOC109060768	K16611	_
gene55230	-3.76964127637405	1.25378924256899	0.00060834606467827	0.901939165457782	LOC109074637	K07912	_
gene21795	2.44799261419588	3.43382513369296	0.000985716678000039	1	LOC109106200	_	molecular_function:phosphotransferase activity, alcohol group as acceptor(GO:0016773);biological_process:phosphorylation(GO:0016310);molecular_function:uridine kinase activity(GO:0004849);molecular_function:ATP binding(GO:0005524);biological_process:axon guidance(GO:0007411);biological_process:neuron migration(GO:0001764);biological_process:skeletal muscle fiber development(GO:0048741);biological…
gene4919	-2.98705354526823	1.75794017695154	0.00100519517891384	1	LOC109068585	_	_
gene63087	2.65672509897181	2.35520081500196	0.00116810294930412	1	LOC109083376	_	_
gene1745	-3.09486132159208	1.55929776877749	0.00117644713439135	1	LOC109103542	K06709	_
gene54588	4.30536166137093	0.701206262491646	0.00133433984732175	1	LOC109073928	K13138	_
gene16320	-6.93719145552155	0.336190574083172	0.00140897293288839	1	LOC109100464	_	_
gene18557	-6.93719145552155	0.336190574083172	0.00140897293288839	1	LOC109102944	_	_
gene68510	6.89820253417487	0.22303875616329	0.00140897293288839	1	LOC109089290	K14825	_
gene28239	-3.2560173824424	1.3285767741549	0.00141891316373699	1	LOC109113553	_	_
gene53636	-3.52562288341816	1.05334652078202	0.00141950521501818	1	LOC109072881	K02577	_
gene44311	2.62293672114338	2.19727742552829	0.00147797586091763	1	LOC109062541	_	_
gene19517	-2.85316292553887	1.648800483523	0.00182224711412174	1	LOC109103923	K00670	_
gene41639	6.79221742097056	0.139499064213728	0.00199604498825856	1	LOC109059588	K08826	_
gene50992	6.79221742097056	0.139499064213728	0.00199604498825856	1	LOC109069939	K13213	_
gene13509	-3.41515143172242	0.964504491824639	0.00222797953938056	1	LOC109097235	_	_
gene19219	-2.10816124967391	4.94769330114834	0.00268482467190664	1	LOC109103741	K02912	_
gene19652	6.67782455207098	0.0509199142314146	0.0028638906353275	1	LOC109104505	K18711	_
gene60872	-2.56794638653433	2.19115560858209	0.0028965542916538	1	LOC109080911	K01915	molecular_function:glutamate-ammonia ligase activity(GO:0004356);molecular_function:ATP binding(GO:0005524);biological_process:glutamine biosynthetic process(GO:0006542)
gene51861	-2.70556335188905	1.53057010380132	0.00341954621576441	1	LOC109070904	K18405	_
gene8572	-2.96778398449564	1.09783396084197	0.00383276051432728	1	LOC109091926	_	_
gene39848	-3.8657168268042	0.537713655059282	0.00406643732561418	1	LOC109057651	K14684	_
gene44405	-3.8657168268042	0.537713655059282	0.00406643732561418	1	LOC109062661	K05725	_
gene57895	-6.64034536922691	0.104523664535364	0.0041656591059309	1	LOC109077583	_	_
gene60843	2.28942227472249	2.38865136132447	0.00428140563727763	1	LOC109080873	K16605	_
gene20969	2.60887195997359	1.70675639669196	0.0046396514981329	1	LOC109105664	_	cellular_component:integral component of membrane(GO:0016021)
gene68503	-3.78387065369933	0.474440263614994	0.00547933918345486	1	LOC109089277	K12013	_
gene54808	-3.1650513096651	0.768145793304436	0.00583707232015651	1	LOC109074171	K13403	_
gene66598	2.1451885084669	2.62167059373939	0.00598095103970348	1	LOC109087236	_	_
gene17423	1.9576235388449	3.79286557049582	0.00606454654600008	1	LOC109101922	K14303	molecular_function:phosphotransferase activity, alcohol group as acceptor(GO:0016773);biological_process:phosphorylation(GO:0016310);molecular_function:uridine kinase activity(GO:0004849);molecular_function:ATP binding(GO:0005524);biological_process:axon guidance(GO:0007411);biological_process:neuron migration(GO:0001764);biological_process:skeletal muscle fiber development(GO:0048741);biological…
gene44903	2.12787912242947	2.75438211627024	0.00610577805433494	1	LOC109063215	_	_
gene32606	6.55357412291114	-0.0433466376615814	0.00614930629923133	1	LOC109050145	K04702	_
gene46814	-6.52607282382128	0.0180595006606154	0.00614930629923133	1	LOC109065325	_	_
gene39710	-6.40196434935241	-0.0740152296742378	0.00614930629923133	1	LOC109057474	_	_
gene44470	-6.40196434935241	-0.0740152296742378	0.00614930629923133	1	LOC109062732	K05059	molecular_function:cytokine receptor activity(GO:0004896);cellular_component:membrane(GO:0016020)
gene10151	1.98897491996851	3.25927228354542	0.00682398386870029	1	LOC109093952	K10639	_
gene12833	-3.69710048369077	0.408210748737326	0.00744742835955295	1	LOC109096327	K12828	_
gene1817	-3.69710048369077	0.408210748737326	0.00744742835955295	1	LOC109103977	_	_
gene5103	3.24075042186352	0.639016403376429	0.00753089017827616	1	LOC109073208	K17694	molecular_function:phosphotransferase activity, alcohol group as acceptor(GO:0016773);biological_process:phosphorylation(GO:0016310);molecular_function:uridine kinase activity(GO:0004849);molecular_function:ATP binding(GO:0005524);biological_process:axon guidance(GO:0007411);biological_process:neuron migration(GO:0001764);biological_process:skeletal muscle fiber development(GO:0048741);biological…
gene33265	-3.09511126426951	0.714490529005636	0.00753089017827616	1	LOC109050330	_	_
gene66347	-2.73767524974653	0.920091298625917	0.00910828987970225	1	LOC109086907	K11290	_
gene23400	6.41760564405517	-0.14408250258544	0.00922395944884698	1	LOC109108170	_	molecular_function:phosphotransferase activity, alcohol group as acceptor(GO:0016773);biological_process:phosphorylation(GO:0016310);molecular_function:uridine kinase activity(GO:0004849);molecular_function:ATP binding(GO:0005524);biological_process:axon guidance(GO:0007411);biological_process:neuron migration(GO:0001764);biological_process:skeletal muscle fiber development(GO:0048741);biological…
gene52044	6.41760564405517	-0.14408250258544	0.00922395944884698	1	LOC109071094	K15307	_
gene53285	6.41760564405517	-0.14408250258544	0.00922395944884698	1	LOC109072511	_	_
gene66603	6.41760564405517	-0.14408250258544	0.00922395944884698	1	LOC109087209	_	_
gene1468	-6.26616586563122	-0.172478190496097	0.00922395944884698	1	LOC109101554	K15618	_
gene51181	-6.26616586563122	-0.172478190496097	0.00922395944884698	1	LOC109070153	K19369	_
gene52971	-6.26616586563122	-0.172478190496097	0.00922395944884698	1	LOC109072143	_	_
gene55822	-6.26616586563122	-0.172478190496097	0.00922395944884698	1	LOC109075295	_	_
gene67541	2.41157439287465	1.55174561583962	0.00943598364885404	1	LOC109088236	K12231	_
gene67937	3.1588425576124	0.576657471260248	0.00977491077602312	1	LOC109088669	K18402	_
gene24799	-3.60477570487958	0.338735240999312	0.0102150537634409	1	LOC109110445	_	molecular_function:phosphotransferase activity, alcohol group as acceptor(GO:0016773);biological_process:phosphorylation(GO:0016310);molecular_function:uridine kinase activity(GO:0004849);molecular_function:ATP binding(GO:0005524);biological_process:axon guidance(GO:0007411);biological_process:neuron migration(GO:0001764);biological_process:skeletal muscle fiber development(GO:0048741);biological…
gene27916	-3.60477570487958	0.338735240999312	0.0102150537634409	1	LOC109113352	K01307	biological_process:glutamine metabolic process(GO:0006541);molecular_function:gamma-glutamyl-peptidase activity(GO:0034722);biological_process:folic acid-containing compound metabolic process(GO:0006760)
gene14990	2.83685536068292	0.80934742759141	0.0114318296119844	1	npff	_	_
gene46005	-2.67391804651915	0.871939540513535	0.0114318296119844	1	LOC109064428	_	molecular_function:phosphotransferase activity, alcohol group as acceptor(GO:0016773);biological_process:phosphorylation(GO:0016310);molecular_function:uridine kinase activity(GO:0004849);molecular_function:ATP binding(GO:0005524);biological_process:axon guidance(GO:0007411);biological_process:neuron migration(GO:0001764);biological_process:skeletal muscle fiber development(GO:0048741);biological…
gene64025	-1.96802912455026	2.49613584093685	0.0121361848864451	1	LOC109084399	_	_
gene23888	-1.76140081943114	4.13268962313417	0.0123669949531194	1	LOC109109413	_	_
gene11243	-2.45603049062148	1.05754188739387	0.012638100438361	1	LOC109095142	K07955	molecular_function:phosphotransferase activity, alcohol group as acceptor(GO:0016773);biological_process:phosphorylation(GO:0016310);molecular_function:uridine kinase activity(GO:0004849);molecular_function:ATP binding(GO:0005524);biological_process:axon guidance(GO:0007411);biological_process:neuron migration(GO:0001764);biological_process:skeletal muscle fiber development(GO:0048741);biological…
gene20390	6.26747650122748	-0.252243302273544	0.0140786749482402	1	LOC109104857	_	molecular_function:phosphotransferase activity, alcohol group as acceptor(GO:0016773);biological_process:phosphorylation(GO:0016310);molecular_function:uridine kinase activity(GO:0004849);molecular_function:ATP binding(GO:0005524);biological_process:axon guidance(GO:0007411);biological_process:neuron migration(GO:0001764);biological_process:skeletal muscle fiber development(GO:0048741);biological…
gene38299	6.26747650122748	-0.252243302273544	0.0140786749482402	1	LOC109055927	K07882	_
gene5077	6.26747650122748	-0.252243302273544	0.0140786749482402	1	LOC109070105	_	molecular_function:phosphotransferase activity, alcohol group as acceptor(GO:0016773);biological_process:phosphorylation(GO:0016310);molecular_function:uridine kinase activity(GO:0004849);molecular_function:ATP binding(GO:0005524);biological_process:axon guidance(GO:0007411);biological_process:neuron migration(GO:0001764);biological_process:skeletal muscle fiber development(GO:0048741);biological…
gene29925	-6.11624397716383	-0.278280439006427	0.0140786749482402	1	tfap4	K09108	_
gene32809	-6.11624397716383	-0.278280439006427	0.0140786749482402	1	LOC109049715	_	molecular_function:calcium ion binding(GO:0005509)
gene58549	-6.11624397716383	-0.278280439006427	0.0140786749482402	1	LOC109078282	_	_
gene26458	3.57404360044128	0.136796536391842	0.0141458840472237	1	LOC109112229	K04615	_
gene316	3.57404360044128	0.136796536391842	0.0141458840472237	1	LOC109092224	_	_
gene34785	3.57404360044128	0.136796536391842	0.0141458840472237	1	LOC109051971	K01374	_
gene8655	3.57404360044128	0.136796536391842	0.0141458840472237	1	LOC109092191	_	_
gene2192	2.40091622538666	1.34311579093577	0.014225314798564	1	LOC109101251	_	molecular_function:phosphotransferase activity, alcohol group as acceptor(GO:0016773);biological_process:phosphorylation(GO:0016310);molecular_function:uridine kinase activity(GO:0004849);molecular_function:ATP binding(GO:0005524)
gene45323	2.40091622538666	1.34311579093577	0.014225314798564	1	LOC109063677	_	molecular_function:phosphotransferase activity, alcohol group as acceptor(GO:0016773);biological_process:phosphorylation(GO:0016310);molecular_function:uridine kinase activity(GO:0004849);molecular_function:ATP binding(GO:0005524);biological_process:axon guidance(GO:0007411);biological_process:neuron migration(GO:0001764);biological_process:skeletal muscle fiber development(GO:0048741);biological…
gene65507	2.76330144178626	0.753991671881025	0.0144137056017465	1	LOC109086026	K10358	biological_process:detection of mechanical stimulus involved in sensory perception(GO:0050974);cellular_component:myosin complex(GO:0016459);molecular_function:ATP binding(GO:0005524);molecular_function:motor activity(GO:0003774);biological_process:auditory receptor cell differentiation(GO:0042491)
gene22378	2.57379046136865	0.961721239930958	0.0155140960586224	1	LOC109107045	_	molecular_function:transferase activity(GO:0016740)
gene58576	2.97959975397507	0.44340097333103	0.0167825540461803	1	LOC109078327	K06508	_
gene6843	2.97959975397507	0.44340097333103	0.0167825540461803	1	uxt	_	_
gene5036	-2.86230977974888	0.540139199773062	0.0167825540461803	1	LOC109065215	K09228	_
gene24192	2.35049958116532	1.3049169290668	0.0168100689128942	1	LOC109109026	_	_
gene53752	-1.69854780502227	3.93071408994486	0.0171391910658741	1	LOC109073009	K12824	_
gene25152	1.98719631221015	1.70165343282488	0.0176996234797652	1	LOC109110569	K10955	_
gene37204	2.68579505936828	0.696471925642482	0.0182584032797007	1	LOC109054672	_	_
gene59140	2.68579505936828	0.696471925642482	0.0182584032797007	1	LOC109078966	_	molecular_function:phosphotransferase activity, alcohol group as acceptor(GO:0016773);biological_process:phosphorylation(GO:0016310);molecular_function:uridine kinase activity(GO:0004849);molecular_function:ATP binding(GO:0005524);biological_process:axon guidance(GO:0007411);biological_process:neuron migration(GO:0001764);biological_process:skeletal muscle fiber development(GO:0048741);biological…
gene25300	-2.537272365347	0.770428632205727	0.0182584032797007	1	LOC109110619	_	_
gene30886	-2.537272365347	0.770428632205727	0.0182584032797007	1	LOC109047823	_	molecular_function:phosphotransferase activity, alcohol group as acceptor(GO:0016773);biological_process:phosphorylation(GO:0016310);molecular_function:uridine kinase activity(GO:0004849);molecular_function:ATP binding(GO:0005524);biological_process:axon guidance(GO:0007411);biological_process:neuron migration(GO:0001764);biological_process:skeletal muscle fiber development(GO:0048741);biological…
gene9908	-2.537272365347	0.770428632205727	0.0182584032797007	1	LOC109092834	_	_
gene11239	1.62180396326808	4.44366189641105	0.0193213316753575	1	LOC109095139	K11591	_
gene10535	3.44979317128145	0.0481693175738909	0.0197868807531717	1	LOC109093793	K09293	_
gene21183	3.44979317128145	0.0481693175738909	0.0197868807531717	1	LOC109105793	K11409	molecular_function:phosphotransferase activity, alcohol group as acceptor(GO:0016773);biological_process:phosphorylation(GO:0016310);molecular_function:uridine kinase activity(GO:0004849);molecular_function:ATP binding(GO:0005524);biological_process:axon guidance(GO:0007411);biological_process:neuron migration(GO:0001764);biological_process:skeletal muscle fiber development(GO:0048741);biological…
gene28624	3.44979317128145	0.0481693175738909	0.0197868807531717	1	LOC109045142	K08868	molecular_function:phosphotransferase activity, alcohol group as acceptor(GO:0016773);biological_process:phosphorylation(GO:0016310);molecular_function:uridine kinase activity(GO:0004849);molecular_function:ATP binding(GO:0005524);biological_process:axon guidance(GO:0007411);biological_process:neuron migration(GO:0001764);biological_process:skeletal muscle fiber development(GO:0048741);biological…
gene63	-3.40025439739612	0.188653325278445	0.0197868807531717	1	LOC109106866	_	_
gene67275	-3.40025439739612	0.188653325278445	0.0197868807531717	1	LOC109087925	K07370	molecular_function:phosphotransferase activity, alcohol group as acceptor(GO:0016773);biological_process:phosphorylation(GO:0016310);molecular_function:uridine kinase activity(GO:0004849);molecular_function:ATP binding(GO:0005524);biological_process:axon guidance(GO:0007411);biological_process:neuron migration(GO:0001764);biological_process:skeletal muscle fiber development(GO:0048741);biological…
gene7356	-3.40025439739612	0.188653325278445	0.0197868807531717	1	LOC109090666	_	_
gene9711	-3.40025439739612	0.188653325278445	0.0197868807531717	1	LOC109093307	_	_
gene41394	2.29825706950989	1.26569953007266	0.0199098304259444	1	asb8	K10330	biological_process:intracellular signal transduction(GO:0035556)
gene8556	1.62813585595448	3.68818099605302	0.0217626639989408	1	LOC109092110	_	biological_process:negative regulation of peptidase activity(GO:0010466);cellular_component:extracellular region(GO:0005576);molecular_function:cysteine-type endopeptidase inhibitor activity(GO:0004869)
gene12936	6.09989052025615	-0.369014049117663	0.0219001610305958	1	LOC109096367	K09364	_
gene15251	6.09989052025615	-0.369014049117663	0.0219001610305958	1	LOC109099475	K02902	_
gene21676	6.09989052025615	-0.369014049117663	0.0219001610305958	1	LOC109106109	_	molecular_function:phosphotransferase activity, alcohol group as acceptor(GO:0016773);biological_process:phosphorylation(GO:0016310);molecular_function:uridine kinase activity(GO:0004849);molecular_function:ATP binding(GO:0005524);biological_process:axon guidance(GO:0007411);biological_process:neuron migration(GO:0001764);biological_process:skeletal muscle fiber development(GO:0048741);biological…
gene2798	6.09989052025615	-0.369014049117663	0.0219001610305958	1	LOC109047154	K06766	_
gene33776	6.09989052025615	-0.369014049117663	0.0219001610305958	1	sept3	K16938	_
gene39634	6.09989052025615	-0.369014049117663	0.0219001610305958	1	LOC109057390	_	_
gene40968	6.09989052025615	-0.369014049117663	0.0219001610305958	1	LOC109058862	K10357	_
gene51587	6.09989052025615	-0.369014049117663	0.0219001610305958	1	LOC109070599	K11825	molecular_function:protein transporter activity(GO:0008565);biological_process:vesicle-mediated transport(GO:0016192);biological_process:intracellular protein transport(GO:0006886);cellular_component:clathrin adaptor complex(GO:0030131)
gene54860	6.09989052025615	-0.369014049117663	0.0219001610305958	1	LOC109074228	K01890	_
gene61884	6.09989052025615	-0.369014049117663	0.0219001610305958	1	LOC109082038	K08518	molecular_function:phosphotransferase activity, alcohol group as acceptor(GO:0016773);biological_process:phosphorylation(GO:0016310);molecular_function:uridine kinase activity(GO:0004849);molecular_function:ATP binding(GO:0005524);biological_process:axon guidance(GO:0007411);biological_process:neuron migration(GO:0001764);biological_process:skeletal muscle fiber development(GO:0048741);biological…
gene13289	-5.94891626704124	-0.392602075483239	0.0219001610305958	1	LOC109097032	K05112	_
gene15209	-5.94891626704124	-0.392602075483239	0.0219001610305958	1	LOC109099158	K11837	molecular_function:phosphotransferase activity, alcohol group as acceptor(GO:0016773);biological_process:phosphorylation(GO:0016310);molecular_function:uridine kinase activity(GO:0004849);molecular_function:ATP binding(GO:0005524);biological_process:axon guidance(GO:0007411);biological_process:neuron migration(GO:0001764);biological_process:skeletal muscle fiber development(GO:0048741);biological…
gene19375	-5.94891626704124	-0.392602075483239	0.0219001610305958	1	LOC109104270	_	_
gene23616	-5.94891626704124	-0.392602075483239	0.0219001610305958	1	LOC109108579	K09610	molecular_function:phosphotransferase activity, alcohol group as acceptor(GO:0016773);biological_process:phosphorylation(GO:0016310);molecular_function:uridine kinase activity(GO:0004849);molecular_function:ATP binding(GO:0005524);biological_process:axon guidance(GO:0007411);biological_process:neuron migration(GO:0001764);biological_process:skeletal muscle fiber development(GO:0048741);biological…
gene27933	-5.94891626704124	-0.392602075483239	0.0219001610305958	1	LOC109113838	K17444	_
gene46877	-5.94891626704124	-0.392602075483239	0.0219001610305958	1	LOC109065421	_	_
gene51504	-5.94891626704124	-0.392602075483239	0.0219001610305958	1	LOC109070508	_	_
gene6165	-5.94891626704124	-0.392602075483239	0.0219001610305958	1	LOC109083942	_	molecular_function:phosphotransferase activity, alcohol group as acceptor(GO:0016773);biological_process:phosphorylation(GO:0016310);molecular_function:uridine kinase activity(GO:0004849);molecular_function:ATP binding(GO:0005524);biological_process:axon guidance(GO:0007411);biological_process:neuron migration(GO:0001764);biological_process:skeletal muscle fiber development(GO:0048741);biological…
gene9112	-5.94891626704124	-0.392602075483239	0.0219001610305958	1	LOC109092927	K07925	molecular_function:GTP binding(GO:0005525);biological_process:small GTPase mediated signal transduction(GO:0007264);biological_process:protein transport(GO:0015031)
gene10135	2.8808706443524	0.371954958876796	0.0222080971802885	1	LOC109093652	K06088	_
gene45842	2.8808706443524	0.371954958876796	0.0222080971802885	1	LOC109064256	K09239	molecular_function:phosphotransferase activity, alcohol group as acceptor(GO:0016773);biological_process:phosphorylation(GO:0016310);molecular_function:uridine kinase activity(GO:0004849);molecular_function:ATP binding(GO:0005524);biological_process:axon guidance(GO:0007411);biological_process:neuron migration(GO:0001764);biological_process:skeletal muscle fiber development(GO:0048741);biological…
gene57495	2.8808706443524	0.371954958876796	0.0222080971802885	1	LOC109077130	_	_
gene65086	2.8808706443524	0.371954958876796	0.0222080971802885	1	LOC109085562	K00888	biological_process:phosphatidylinositol phosphorylation(GO:0046854);biological_process:embryonic pectoral fin morphogenesis(GO:0035118);cellular_component:plasma membrane(GO:0005886);molecular_function:1-phosphatidylinositol 4-kinase activity(GO:0004430);biological_process:phosphatidylinositol-mediated signaling(GO:0048015)
gene67614	2.8808706443524	0.371954958876796	0.0222080971802885	1	LOC109088317	K11844	_
gene21529	-2.77553960974032	0.476904677752644	0.0222080971802885	1	LOC109105984	K10370	cellular_component:cytoskeleton(GO:0005856);molecular_function:tropomyosin binding(GO:0005523)
gene35445	-2.77553960974032	0.476904677752644	0.0222080971802885	1	mybpc1	K12557	_
gene45137	-2.77553960974032	0.476904677752644	0.0222080971802885	1	hs3st5	K08104	_
gene6375	-2.07839659118658	1.65392403854567	0.0230912167161369	1	LOC109085729	K10802	_
gene17476	-2.02104592931652	1.43864694172081	0.0234829545345835	1	LOC109101942	_	_
gene28170	-2.02104592931652	1.43864694172081	0.0234829545345835	1	LOC109044887	_	_
gene61049	2.43705877152417	0.860434918393933	0.0236304132064657	1	hfm1	K15271	_
gene700	2.43705877152417	0.860434918393933	0.0236304132064657	1	LOC109092604	_	_
gene56073	-2.27263600434072	0.922277916951317	0.0236304132064657	1	LOC109075556	K17408	_
gene54531	2.32487942860607	1.05434919689671	0.0237106835763675	1	LOC109073865	K18437	molecular_function:metal ion binding(GO:0046872);biological_process:phosphorelay signal transduction system(GO:0000160);molecular_function:3',5'-cyclic-nucleotide phosphodiesterase activity(GO:0004114);biological_process:regulation of transcription, DNA-templated(GO:0006355);molecular_function:phosphorelay response regulator activity(GO:0000156)
gene7000	2.32487942860607	1.05434919689671	0.0237106835763675	1	LOC109090028	_	_
gene52829	1.75636478708973	2.40066533459997	0.0253525814562012	1	LOC109071995	K16449	molecular_function:phosphotransferase activity, alcohol group as acceptor(GO:0016773);biological_process:phosphorylation(GO:0016310);molecular_function:uridine kinase activity(GO:0004849);molecular_function:ATP binding(GO:0005524);biological_process:axon guidance(GO:0007411);biological_process:neuron migration(GO:0001764);biological_process:skeletal muscle fiber development(GO:0048741);biological…
gene66766	1.86209517191682	1.610444332172	0.0264291625770283	1	LOC109087400	K06267	_
gene16641	-1.92833049827517	1.37120882185609	0.0275183359579766	1	LOC109100828	K10492	_
gene10197	-3.28598185199049	0.107201862446068	0.0279694254255361	1	LOC109093987	_	_
gene14153	-3.28598185199049	0.107201862446068	0.0279694254255361	1	LOC109098108	_	_
gene44906	-3.28598185199049	0.107201862446068	0.0279694254255361	1	LOC109063202	K11668	_
gene32069	-2.0838402035939	1.05964008218151	0.028743675911825	1	LOC109049497	K04201	_
gene1084	2.77488553114809	0.296861648765027	0.0295884315906562	1	LOC109095291	K10412	cellular_component:microtubule associated complex(GO:0005875);biological_process:microtubule-based process(GO:0007017)
gene44566	2.77488553114809	0.296861648765027	0.0295884315906562	1	LOC109062835	K16475	_
gene4986	2.77488553114809	0.296861648765027	0.0295884315906562	1	LOC109065033	_	molecular_function:phosphotransferase activity, alcohol group as acceptor(GO:0016773);biological_process:phosphorylation(GO:0016310);molecular_function:uridine kinase activity(GO:0004849);molecular_function:ATP binding(GO:0005524);biological_process:axon guidance(GO:0007411);biological_process:neuron migration(GO:0001764);biological_process:skeletal muscle fiber development(GO:0048741);biological…
gene54219	2.77488553114809	0.296861648765027	0.0295884315906562	1	LOC109073518	K04456	_
gene10256	-2.68321483092913	0.410715362357701	0.0295884315906562	1	LOC109093692	_	_
gene20256	-2.68321483092913	0.410715362357701	0.0295884315906562	1	LOC109104762	K06258	_
gene6284	-2.68321483092913	0.410715362357701	0.0295884315906562	1	LOC109084961	_	_
gene5873	2.5170476823461	0.574215227950068	0.0297217605337739	1	LOC109078955	K16342	_
gene8914	-2.38631705393124	0.661076029431076	0.0297217605337739	1	LOC109092367	K08009	_
gene27376	1.76668993244451	1.78424077050675	0.0323867627071913	1	LOC109112973	K14572	_
gene33438	1.76921375113091	1.67015364535577	0.0334902018981447	1	LOC109050398	_	molecular_function:phosphotransferase activity, alcohol group as acceptor(GO:0016773);biological_process:phosphorylation(GO:0016310);molecular_function:uridine kinase activity(GO:0004849);molecular_function:ATP binding(GO:0005524);biological_process:axon guidance(GO:0007411);biological_process:neuron migration(GO:0001764);biological_process:skeletal muscle fiber development(GO:0048741);biological…
gene12049	5.91024719283877	-0.495889106870068	0.0347826086956522	1	gpr151	_	_
gene17692	5.91024719283877	-0.495889106870068	0.0347826086956522	1	LOC109102028	K14299	_
gene19973	5.91024719283877	-0.495889106870068	0.0347826086956522	1	LOC109105208	_	_
gene26735	5.91024719283877	-0.495889106870068	0.0347826086956522	1	LOC109111796	_	_
gene28147	5.91024719283877	-0.495889106870068	0.0347826086956522	1	LOC109044874	K13177	_
gene33721	5.91024719283877	-0.495889106870068	0.0347826086956522	1	LOC109050690	K00933	molecular_function:phosphotransferase activity, alcohol group as acceptor(GO:0016773);biological_process:phosphorylation(GO:0016310);molecular_function:uridine kinase activity(GO:0004849);molecular_function:ATP binding(GO:0005524);biological_process:axon guidance(GO:0007411);biological_process:neuron migration(GO:0001764);biological_process:skeletal muscle fiber development(GO:0048741);biological…
gene34799	5.91024719283877	-0.495889106870068	0.0347826086956522	1	LOC109051990	K06112	_
gene36137	5.91024719283877	-0.495889106870068	0.0347826086956522	1	LOC109053470	K03066	_
gene4111	5.91024719283877	-0.495889106870068	0.0347826086956522	1	LOC109055125	K17412	cellular_component:ribosome(GO:0005840)
gene46452	5.91024719283877	-0.495889106870068	0.0347826086956522	1	LOC109064919	K09672	_
gene48276	5.91024719283877	-0.495889106870068	0.0347826086956522	1	stox2	_	_
gene57109	5.91024719283877	-0.495889106870068	0.0347826086956522	1	LOC109076707	K08397	_
gene57607	5.91024719283877	-0.495889106870068	0.0347826086956522	1	LOC109077249	_	_
gene61248	5.91024719283877	-0.495889106870068	0.0347826086956522	1	LOC109081333	K08388	_
gene6252	5.91024719283877	-0.495889106870068	0.0347826086956522	1	LOC109084632	K06271	_
gene67740	5.91024719283877	-0.495889106870068	0.0347826086956522	1	LOC109088444	K11798	_
gene12564	-5.75960370760868	-0.51693217033011	0.0347826086956522	1	LOC109096249	K06237	_
gene14888	-5.75960370760868	-0.51693217033011	0.0347826086956522	1	LOC109098975	_	_
gene15242	-5.75960370760868	-0.51693217033011	0.0347826086956522	1	LOC109099469	_	_
gene191	-5.75960370760868	-0.51693217033011	0.0347826086956522	1	LOC109048076	K01931	_
gene20063	-5.75960370760868	-0.51693217033011	0.0347826086956522	1	LOC109104629	K09321	_
gene25158	-5.75960370760868	-0.51693217033011	0.0347826086956522	1	LOC109110099	_	_
gene25764	-5.75960370760868	-0.51693217033011	0.0347826086956522	1	LOC109110932	K13959	_
gene33505	-5.75960370760868	-0.51693217033011	0.0347826086956522	1	LOC109050852	K08115	_
gene37490	-5.75960370760868	-0.51693217033011	0.0347826086956522	1	LOC109055026	K08857	_
gene40809	-5.75960370760868	-0.51693217033011	0.0347826086956522	1	LOC109058700	_	_
gene41504	-5.75960370760868	-0.51693217033011	0.0347826086956522	1	LOC109059439	K04445	_
gene50344	-5.75960370760868	-0.51693217033011	0.0347826086956522	1	LOC109069210	_	_
gene50646	-5.75960370760868	-0.51693217033011	0.0347826086956522	1	LOC109069553	K07827	biological_process:small GTPase mediated signal transduction(GO:0007264);;molecular_function:GTPase activity(GO:0003924);cellular_component:membrane(GO:0016020);molecular_function:GTP binding(GO:0005525)
gene5391	-5.75960370760868	-0.51693217033011	0.0347826086956522	1	LOC109074777	K01045	_
gene55634	-5.75960370760868	-0.51693217033011	0.0347826086956522	1	LOC109075086	K00974	molecular_function:phosphotransferase activity, alcohol group as acceptor(GO:0016773);biological_process:phosphorylation(GO:0016310);molecular_function:uridine kinase activity(GO:0004849);molecular_function:ATP binding(GO:0005524);biological_process:axon guidance(GO:0007411);biological_process:neuron migration(GO:0001764);biological_process:skeletal muscle fiber development(GO:0048741);biological…
gene56011	-5.75960370760868	-0.51693217033011	0.0347826086956522	1	LOC109075498	_	_
gene61082	-5.75960370760868	-0.51693217033011	0.0347826086956522	1	LOC109081152	_	molecular_function:zinc ion binding(GO:0008270);cellular_component:intracellular(GO:0005622);molecular_function:DNA binding(GO:0003677)
gene63171	-5.75960370760868	-0.51693217033011	0.0347826086956522	1	LOC109083466	_	_
gene9935	-5.75960370760868	-0.51693217033011	0.0347826086956522	1	LOC109093445	_	_
gene24948	2.19433819557962	0.959526000874406	0.0349450414680137	1	LOC109110495	K01183	_
gene36758	2.19433819557962	0.959526000874406	0.0349450414680137	1	LOC109054200	_	_
gene16721	1.82631495174539	1.44648618695903	0.036252812854663	1	LOC109101188	K06753	_
gene5235	-2.13599032316857	0.824343560414533	0.0365207172499829	1	LOC109073785	K04321	molecular_function:phosphotransferase activity, alcohol group as acceptor(GO:0016773);biological_process:phosphorylation(GO:0016310);molecular_function:uridine kinase activity(GO:0004849);molecular_function:ATP binding(GO:0005524);biological_process:axon guidance(GO:0007411);biological_process:neuron migration(GO:0001764);biological_process:skeletal muscle fiber development(GO:0048741);biological…
gene4089	1.7272893540201	1.75613209296041	0.0365433001600124	1	rpl23	K02894	_
gene60945	1.72629668819563	1.6397393210964	0.0381119730901481	1	LOC109080990	_	molecular_function:phosphotransferase activity, alcohol group as acceptor(GO:0016773);biological_process:phosphorylation(GO:0016310);molecular_function:uridine kinase activity(GO:0004849);molecular_function:ATP binding(GO:0005524);biological_process:axon guidance(GO:0007411);biological_process:neuron migration(GO:0001764);biological_process:skeletal muscle fiber development(GO:0048741);biological…
gene67460	1.72629668819563	1.6397393210964	0.0381119730901481	1	LOC109088179	_	_
gene41964	2.42464439147984	0.509055796451794	0.0381991716808179	1	LOC109059961	K10177	molecular_function:phosphotransferase activity, alcohol group as acceptor(GO:0016773);biological_process:phosphorylation(GO:0016310);molecular_function:uridine kinase activity(GO:0004849);molecular_function:ATP binding(GO:0005524);biological_process:axon guidance(GO:0007411);biological_process:neuron migration(GO:0001764);biological_process:skeletal muscle fiber development(GO:0048741);biological…
gene10220	2.6604926622485	0.217728550010365	0.0396962808918121	1	LOC109093674	K13886	molecular_function:phosphotransferase activity, alcohol group as acceptor(GO:0016773);biological_process:phosphorylation(GO:0016310);molecular_function:uridine kinase activity(GO:0004849);molecular_function:ATP binding(GO:0005524);biological_process:axon guidance(GO:0007411);biological_process:neuron migration(GO:0001764);biological_process:skeletal muscle fiber development(GO:0048741);biological…
gene12523	2.6604926622485	0.217728550010365	0.0396962808918121	1	LOC109096579	_	_
gene23923	2.6604926622485	0.217728550010365	0.0396962808918121	1	LOC109108842	K05726	_
gene53698	2.6604926622485	0.217728550010365	0.0396962808918121	1	LOC109072946	_	molecular_function:phosphotransferase activity, alcohol group as acceptor(GO:0016773);biological_process:phosphorylation(GO:0016310);molecular_function:uridine kinase activity(GO:0004849);molecular_function:ATP binding(GO:0005524);biological_process:axon guidance(GO:0007411);biological_process:neuron migration(GO:0001764);biological_process:skeletal muscle fiber development(GO:0048741);biological…
gene55038	2.6604926622485	0.217728550010365	0.0396962808918121	1	LOC109074427	K16481	_
gene9815	2.6604926622485	0.217728550010365	0.0396962808918121	1	LOC109092795	K10360	_
gene1447	-2.58457535011499	0.341281456754891	0.0396962808918121	1	LOC109097946	_	_
gene34420	-2.58457535011499	0.341281456754891	0.0396962808918121	1	LOC109051553	_	_
gene56201	-2.58457535011499	0.341281456754891	0.0396962808918121	1	LOC109075711	_	_
gene61286	-2.58457535011499	0.341281456754891	0.0396962808918121	1	LOC109081377	_	_
gene15250	3.31382469242547	-0.0461469245280867	0.0399704909450037	1	LOC109099176	K02902	_
gene18394	3.31382469242547	-0.0461469245280867	0.0399704909450037	1	LOC109102537	K17527	molecular_function:phosphotransferase activity, alcohol group as acceptor(GO:0016773);biological_process:phosphorylation(GO:0016310);molecular_function:uridine kinase activity(GO:0004849);molecular_function:ATP binding(GO:0005524);biological_process:axon guidance(GO:0007411);biological_process:neuron migration(GO:0001764);biological_process:skeletal muscle fiber development(GO:0048741);biological…
gene1852	3.31382469242547	-0.0461469245280867	0.0399704909450037	1	LOC109100084	_	_
gene30806	3.31382469242547	-0.0461469245280867	0.0399704909450037	1	LOC109047293	_	_
gene34163	3.31382469242547	-0.0461469245280867	0.0399704909450037	1	LOC109051175	_	_
gene37473	3.31382469242547	-0.0461469245280867	0.0399704909450037	1	LOC109054961	K07595	_
gene39485	3.31382469242547	-0.0461469245280867	0.0399704909450037	1	chl1	K06758	_
gene42375	3.31382469242547	-0.0461469245280867	0.0399704909450037	1	LOC109060403	_	_
gene54950	3.31382469242547	-0.0461469245280867	0.0399704909450037	1	LOC109074322	K03252	_
gene60150	3.31382469242547	-0.0461469245280867	0.0399704909450037	1	LOC109080087	K00522	_
gene6631	3.31382469242547	-0.0461469245280867	0.0399704909450037	1	LOC109087714	_	_
gene19996	-3.02607489380044	-0.0712394680008195	0.0399704909450037	1	LOC109104577	_	molecular_function:phosphotransferase activity, alcohol group as acceptor(GO:0016773);biological_process:phosphorylation(GO:0016310);molecular_function:uridine kinase activity(GO:0004849);molecular_function:ATP binding(GO:0005524);biological_process:axon guidance(GO:0007411);biological_process:neuron migration(GO:0001764);biological_process:skeletal muscle fiber development(GO:0048741);biological…
gene43081	-3.02607489380044	-0.0712394680008195	0.0399704909450037	1	LOC109061190	_	_
gene61319	-3.02607489380044	-0.0712394680008195	0.0399704909450037	1	LOC109081398	K10647	_
gene61784	-3.02607489380044	-0.0712394680008195	0.0399704909450037	1	LOC109081927	K18082	_
gene65699	-3.02607489380044	-0.0712394680008195	0.0399704909450037	1	LOC109086245	K04419	_
gene66265	-3.02607489380044	-0.0712394680008195	0.0399704909450037	1	LOC109086878	_	_
gene39520	2.0680262279447	1.09746075096198	0.0400935871989281	1	LOC109057314	_	molecular_function:phosphotransferase activity, alcohol group as acceptor(GO:0016773);biological_process:phosphorylation(GO:0016310);molecular_function:uridine kinase activity(GO:0004849);molecular_function:ATP binding(GO:0005524);biological_process:axon guidance(GO:0007411);biological_process:neuron migration(GO:0001764);biological_process:skeletal muscle fiber development(GO:0048741);biological…
gene61110	2.0680262279447	1.09746075096198	0.0400935871989281	1	LOC109081179	_	_
gene64477	-1.88495586271888	1.14512202219882	0.0400935871989281	1	LOC109084898	_	_
gene54419	-1.71128735829895	1.91816422656616	0.0422148399597132	1	LOC109073739	_	molecular_function:phosphotransferase activity, alcohol group as acceptor(GO:0016773);biological_process:phosphorylation(GO:0016310);molecular_function:uridine kinase activity(GO:0004849);molecular_function:ATP binding(GO:0005524);biological_process:axon guidance(GO:0007411);biological_process:neuron migration(GO:0001764);biological_process:skeletal muscle fiber development(GO:0048741);biological…
gene5712	2.12435311013945	0.909721831355986	0.0426059876867701	1	LOC109072355	K13356	_
gene62412	-1.95902458017749	0.970973008153205	0.0426059876867701	1	siae	K05970	_
gene10006	-1.83308476094368	1.62705931970822	0.0434223415052025	1	mmab	K00798	_
gene17956	-1.77702753636062	1.26361696367993	0.0447916998685362	1	LOC109102267	K00485	molecular_function:phosphotransferase activity, alcohol group as acceptor(GO:0016773);biological_process:phosphorylation(GO:0016310);molecular_function:uridine kinase activity(GO:0004849);molecular_function:ATP binding(GO:0005524);biological_process:axon guidance(GO:0007411);biological_process:neuron migration(GO:0001764);biological_process:skeletal muscle fiber development(GO:0048741);biological…
gene33703	1.61295745666994	2.14471679418662	0.0452541762984828	1	LOC109050918	_	_
gene38472	-2.06248615438706	0.772712220466109	0.0456518742351239	1	LOC109056099	_	_
gene7003	-2.06248615438706	0.772712220466109	0.0456518742351239	1	LOC109090421	K04449	_
gene7814	1.55307723870834	2.32448454904796	0.0475903926842524	1	LOC109091026	_	_
gene3389	2.00423159932256	1.05221585464722	0.0480368131977454	1	LOC109051455	K08328	_
gene30502	-1.82637699985454	1.10404454445396	0.0480368131977454	1	LOC109047695	K11345	molecular_function:zinc ion binding(GO:0008270)
gene27856	-1.31699648990114	7.61547471025166	0.0482708010505432	1	LOC109113820	_	molecular_function:phosphotransferase activity, alcohol group as acceptor(GO:0016773);biological_process:phosphorylation(GO:0016310);molecular_function:uridine kinase activity(GO:0004849);molecular_function:ATP binding(GO:0005524);biological_process:axon guidance(GO:0007411);biological_process:neuron migration(GO:0001764);biological_process:skeletal muscle fiber development(GO:0048741);biological…
gene38724	1.8909835059912	1.33923186024801	0.0490757682987345	1	LOC109056418	_	_
gene23462	2.32591528185716	0.440878552156994	0.0493358128508295	1	LOC109108502	_	_
gene24534	2.32591528185716	0.440878552156994	0.0493358128508295	1	LOC109109211	K01832	molecular_function:phosphotransferase activity, alcohol group as acceptor(GO:0016773);biological_process:phosphorylation(GO:0016310);molecular_function:uridine kinase activity(GO:0004849);molecular_function:ATP binding(GO:0005524);biological_process:axon guidance(GO:0007411);biological_process:neuron migration(GO:0001764);biological_process:skeletal muscle fiber development(GO:0048741);biological…
gene32604	2.32591528185716	0.440878552156994	0.0493358128508295	1	LOC109049575	_	molecular_function:calcium ion binding(GO:0005509)
gene32747	2.32591528185716	0.440878552156994	0.0493358128508295	1	LOC109049672	K16190	_
gene68337	2.32591528185716	0.440878552156994	0.0493358128508295	1	LOC109089122	_	_
gene12159	-2.21770071081781	0.542565895146955	0.0493358128508295	1	LOC109095736	K08518	molecular_function:phosphotransferase activity, alcohol group as acceptor(GO:0016773);biological_process:phosphorylation(GO:0016310);molecular_function:uridine kinase activity(GO:0004849);molecular_function:ATP binding(GO:0005524);biological_process:axon guidance(GO:0007411);biological_process:neuron migration(GO:0001764);biological_process:skeletal muscle fiber development(GO:0048741);biological…
gene16443	-2.21770071081781	0.542565895146955	0.0493358128508295	1	LOC109100727	K09565	_
gene67373	-2.21770071081781	0.542565895146955	0.0493358128508295	1	LOC109088064	_	_
gene61726	-1.79259294257011	1.59789896392006	0.0495298265322419	1	LOC109081859	K11127	_
gene29000	1.63643149465336	1.57695761556709	0.0495298265322419	1	LOC109045386	K09205	_
gene57403	-1.60458322185986	2.14014502461512	0.0497052595267306	1	LOC109076975	K17890	_
gene66592	-1.69846452814845	1.7936805533674	0.0497056687606127	1	LOC109087231	_	_
gene48741	1.61301680861447	1.78259460227859	0.0497056687606127	1	LOC109067451	K17767	biological_process:protein folding(GO:0006457)
gene1211	-1.62922033534307	1.9659849224064	0.0497416130310388	1	LOC109096365	_	molecular_function:phosphotransferase activity, alcohol group as acceptor(GO:0016773);biological_process:phosphorylation(GO:0016310);molecular_function:uridine kinase activity(GO:0004849);molecular_function:ATP binding(GO:0005524)
gene14168	1.36884960518638	4.08530821703034	0.0497628975239512	1	LOC109098114	_	_
gene1804	-1.29431688996978	7.85618140405963	0.0520289295427059	1	LOC109099987	K01689	cellular_component:phosphopyruvate hydratase complex(GO:0000015);molecular_function:phosphopyruvate hydratase activity(GO:0004634);molecular_function:magnesium ion binding(GO:0000287);biological_process:glycolytic process(GO:0006096)
gene4889	2.05079919124279	0.858174618077984	0.0520937749269222	1	LOC109068385	K14026	_
gene61911	2.05079919124279	0.858174618077984	0.0520937749269222	1	LOC109082062	K12865	_
gene17888	-1.89231894440093	0.924465054270142	0.0520937749269222	1	LOC109102718	K12898	molecular_function:organic cyclic compound binding(GO:0097159);molecular_function:heterocyclic compound binding(GO:1901363)
gene38227	-1.72234191887929	1.6853277880274	0.0528176087010682	1	LOC109055829	K06820	molecular_function:phosphotransferase activity, alcohol group as acceptor(GO:0016773);biological_process:phosphorylation(GO:0016310);molecular_function:uridine kinase activity(GO:0004849);molecular_function:ATP binding(GO:0005524);biological_process:axon guidance(GO:0007411);biological_process:neuron migration(GO:0001764);biological_process:skeletal muscle fiber development(GO:0048741);biological…
gene22258	1.67639306327799	1.47930954377229	0.0529857306533879	1	LOC109107751	K11252	_
gene13830	2.53624223308867	0.134096009392444	0.0536328609888605	1	LOC109097871	K14676	_
gene34467	2.53624223308867	0.134096009392444	0.0536328609888605	1	LOC109051600	K02208	molecular_function:ATP binding(GO:0005524);molecular_function:cyclin-dependent protein serine/threonine kinase activity(GO:0004693);biological_process:cell division(GO:0051301)
gene10569	-2.47869352344567	0.268268420601372	0.0536328609888605	1	LOC109093804	K12669	biological_process:cell redox homeostasis(GO:0045454);biological_process:magnesium ion transport(GO:0015693)
gene13563	-2.47869352344567	0.268268420601372	0.0536328609888605	1	LOC109097456	_	_
gene48421	-2.47869352344567	0.268268420601372	0.0536328609888605	1	LOC109067102	_	molecular_function:phosphotransferase activity, alcohol group as acceptor(GO:0016773);biological_process:phosphorylation(GO:0016310);molecular_function:uridine kinase activity(GO:0004849);molecular_function:ATP binding(GO:0005524);biological_process:axon guidance(GO:0007411);biological_process:neuron migration(GO:0001764);biological_process:skeletal muscle fiber development(GO:0048741);biological…
gene57918	-2.47869352344567	0.268268420601372	0.0536328609888605	1	LOC109077613	K10686	_
gene6004	-1.59689448939936	1.94303290020694	0.0552156298101848	1	LOC109082831	K17410	_
gene10836	5.69184741478477	-0.634790364523508	0.0565217391304347	1	LOC109094556	K17707	_
gene13696	5.69184741478477	-0.634790364523508	0.0565217391304347	1	LOC109097777	K14622	_
gene16526	5.69184741478477	-0.634790364523508	0.0565217391304347	1	LOC109101120	K05843	_
gene17444	5.69184741478477	-0.634790364523508	0.0565217391304347	1	LOC109101601	_	_
gene18981	5.69184741478477	-0.634790364523508	0.0565217391304347	1	LOC109103311	_	_
gene1929	5.69184741478477	-0.634790364523508	0.0565217391304347	1	LOC109104756	_	_
gene22296	5.69184741478477	-0.634790364523508	0.0565217391304347	1	LOC109107523	K10877	_
gene2297	5.69184741478477	-0.634790364523508	0.0565217391304347	1	LOC109109628	K09228	_
gene3349	5.69184741478477	-0.634790364523508	0.0565217391304347	1	LOC109051418	K06624	_
gene35319	5.69184741478477	-0.634790364523508	0.0565217391304347	1	LOC109052574	K00850	cellular_component:6-phosphofructokinase complex(GO:0005945);biological_process:response to glucose(GO:0009749);molecular_function:fructose-2,6-bisphosphate 2-phosphatase activity(GO:0004331);biological_process:protein homotetramerization(GO:0051289);biological_process:carbohydrate phosphorylation(GO:0046835);biological_process:fructose 1,6-bisphosphate metabolic process(GO:0030388);biological_pr…
gene35665	5.69184741478477	-0.634790364523508	0.0565217391304347	1	LOC109052932	_	cellular_component:cytoplasm(GO:0005737);cellular_component:proteasome core complex(GO:0005839);cellular_component:nucleus(GO:0005634);molecular_function:threonine-type endopeptidase activity(GO:0004298);biological_process:proteolysis involved in cellular protein catabolic process(GO:0051603)
gene40143	5.69184741478477	-0.634790364523508	0.0565217391304347	1	LOC109057943	_	_
gene40419	5.69184741478477	-0.634790364523508	0.0565217391304347	1	LOC109058269	K07588	_
gene41165	5.69184741478477	-0.634790364523508	0.0565217391304347	1	LOC109059083	_	molecular_function:phosphotransferase activity, alcohol group as acceptor(GO:0016773);biological_process:phosphorylation(GO:0016310);molecular_function:uridine kinase activity(GO:0004849);molecular_function:ATP binding(GO:0005524);biological_process:axon guidance(GO:0007411);biological_process:neuron migration(GO:0001764);biological_process:skeletal muscle fiber development(GO:0048741);biological…
gene42104	5.69184741478477	-0.634790364523508	0.0565217391304347	1	LOC109060096	K15594	molecular_function:metal ion binding(GO:0046872);molecular_function:cyclin-dependent protein serine/threonine kinase activity(GO:0004693);biological_process:protein phosphorylation(GO:0006468);molecular_function:ATP binding(GO:0005524)
gene42635	5.69184741478477	-0.634790364523508	0.0565217391304347	1	LOC109060690	K17345	cellular_component:integral component of membrane(GO:0016021)
gene44998	5.69184741478477	-0.634790364523508	0.0565217391304347	1	LOC109063296	_	molecular_function:phosphotransferase activity, alcohol group as acceptor(GO:0016773);biological_process:phosphorylation(GO:0016310);molecular_function:uridine kinase activity(GO:0004849);molecular_function:ATP binding(GO:0005524);biological_process:axon guidance(GO:0007411);biological_process:neuron migration(GO:0001764);biological_process:skeletal muscle fiber development(GO:0048741);biological…
gene48457	5.69184741478477	-0.634790364523508	0.0565217391304347	1	rab34	K07921	molecular_function:GTP binding(GO:0005525);biological_process:small GTPase mediated signal transduction(GO:0007264);biological_process:protein transport(GO:0015031)
gene4896	5.69184741478477	-0.634790364523508	0.0565217391304347	1	LOC109069875	K02091	biological_process:protein phosphorylation(GO:0006468);molecular_function:ATP binding(GO:0005524);molecular_function:protein serine/threonine kinase activity(GO:0004674)
gene51467	5.69184741478477	-0.634790364523508	0.0565217391304347	1	ltbp1	K19559	molecular_function:phosphotransferase activity, alcohol group as acceptor(GO:0016773);biological_process:phosphorylation(GO:0016310);molecular_function:uridine kinase activity(GO:0004849);molecular_function:ATP binding(GO:0005524);biological_process:axon guidance(GO:0007411);biological_process:neuron migration(GO:0001764);biological_process:skeletal muscle fiber development(GO:0048741);biological…
gene52779	5.69184741478477	-0.634790364523508	0.0565217391304347	1	LOC109071936	_	molecular_function:receptor activity(GO:0004872);molecular_function:chemorepellent activity(GO:0045499);cellular_component:integral component of membrane(GO:0016021);biological_process:multicellular organismal development(GO:0007275)
gene53197	5.69184741478477	-0.634790364523508	0.0565217391304347	1	LOC109072394	K09228	molecular_function:binding(GO:0005488)
gene53430	5.69184741478477	-0.634790364523508	0.0565217391304347	1	LOC109072660	K09294	_
gene55708	5.69184741478477	-0.634790364523508	0.0565217391304347	1	LOC109075172	K19013	_
gene56367	5.69184741478477	-0.634790364523508	0.0565217391304347	1	LOC109075898	K06802	molecular_function:phosphotransferase activity, alcohol group as acceptor(GO:0016773);biological_process:phosphorylation(GO:0016310);molecular_function:uridine kinase activity(GO:0004849);molecular_function:ATP binding(GO:0005524);biological_process:axon guidance(GO:0007411);biological_process:neuron migration(GO:0001764);biological_process:skeletal muscle fiber development(GO:0048741);biological…
gene57270	5.69184741478477	-0.634790364523508	0.0565217391304347	1	LOC109076887	K09228	_
gene58928	5.69184741478477	-0.634790364523508	0.0565217391304347	1	LOC109078727	K04734	_
gene59429	5.69184741478477	-0.634790364523508	0.0565217391304347	1	LOC109079288	_	_
gene61683	5.69184741478477	-0.634790364523508	0.0565217391304347	1	LOC109081817	_	_
gene61734	5.69184741478477	-0.634790364523508	0.0565217391304347	1	LOC109081864	_	_
gene61942	5.69184741478477	-0.634790364523508	0.0565217391304347	1	LOC109082105	_	_
gene65476	5.69184741478477	-0.634790364523508	0.0565217391304347	1	LOC109085989	K09391	_
gene68712	5.69184741478477	-0.634790364523508	0.0565217391304347	1	LOC109089528	_	_
gene8113	5.69184741478477	-0.634790364523508	0.0565217391304347	1	LOC109091121	K05085	_
gene8118	5.69184741478477	-0.634790364523508	0.0565217391304347	1	LOC109091598	K02976	_
gene18035	-5.54164270352255	-0.653186900306175	0.0565217391304347	1	LOC109102759	K08057	_
gene2018	-5.54164270352255	-0.653186900306175	0.0565217391304347	1	LOC109100777	K12567	biological_process:cyclic nucleotide biosynthetic process(GO:0009190);biological_process:regulation of Rho protein signal transduction(GO:0035023);biological_process:lipid transport(GO:0006869);molecular_function:protein tyrosine kinase activity(GO:0004713);biological_process:cell morphogenesis(GO:0000902);biological_process:sarcomere organization(GO:0045214);biological_process:heart contraction(…
gene20341	-5.54164270352255	-0.653186900306175	0.0565217391304347	1	LOC109104822	K00858	_
gene21658	-5.54164270352255	-0.653186900306175	0.0565217391304347	1	LOC109106103	_	_
gene23003	-5.54164270352255	-0.653186900306175	0.0565217391304347	1	LOC109108339	_	molecular_function:serine-type endopeptidase inhibitor activity(GO:0004867);biological_process:regulation of cell growth(GO:0001558);biological_process:blood vessel development(GO:0001568);cellular_component:integral component of membrane(GO:0016021);cellular_component:extracellular region(GO:0005576);biological_process:somitogenesis(GO:0001756);molecular_function:insulin-like growth factor bindi…
gene23165	-5.54164270352255	-0.653186900306175	0.0565217391304347	1	LOC109108410	K01870	molecular_function:phosphotransferase activity, alcohol group as acceptor(GO:0016773);biological_process:phosphorylation(GO:0016310);molecular_function:uridine kinase activity(GO:0004849);molecular_function:ATP binding(GO:0005524);biological_process:axon guidance(GO:0007411);biological_process:neuron migration(GO:0001764);biological_process:skeletal muscle fiber development(GO:0048741);biological…
gene23173	-5.54164270352255	-0.653186900306175	0.0565217391304347	1	LOC109108009	K08549	biological_process:steroid hormone mediated signaling pathway(GO:0043401);molecular_function:zinc ion binding(GO:0008270);biological_process:regulation of transcription, DNA-templated(GO:0006355);molecular_function:sequence-specific DNA binding(GO:0043565);molecular_function:steroid hormone receptor activity(GO:0003707);molecular_function:ligand-activated sequence-specific DNA binding RNA polymer…
gene23600	-5.54164270352255	-0.653186900306175	0.0565217391304347	1	LOC109108573	K09435	_
gene239	-5.54164270352255	-0.653186900306175	0.0565217391304347	1	LOC109052026	K08228	_
gene23947	-5.54164270352255	-0.653186900306175	0.0565217391304347	1	LOC109108853	_	_
gene2516	-5.54164270352255	-0.653186900306175	0.0565217391304347	1	LOC109108362	K06093	molecular_function:phosphotransferase activity, alcohol group as acceptor(GO:0016773);biological_process:phosphorylation(GO:0016310);molecular_function:uridine kinase activity(GO:0004849);molecular_function:ATP binding(GO:0005524)
gene29149	-5.54164270352255	-0.653186900306175	0.0565217391304347	1	LOC109045470	_	_
gene31688	-5.54164270352255	-0.653186900306175	0.0565217391304347	1	LOC109048769	_	_
gene32816	-5.54164270352255	-0.653186900306175	0.0565217391304347	1	LOC109049700	K06843	_
gene36096	-5.54164270352255	-0.653186900306175	0.0565217391304347	1	LOC109053451	K04659	cellular_component:extracellular region(GO:0005576);biological_process:cell adhesion(GO:0007155);molecular_function:calcium ion binding(GO:0005509)
gene37939	-5.54164270352255	-0.653186900306175	0.0565217391304347	1	LOC109055517	K03995	_
gene384	-5.54164270352255	-0.653186900306175	0.0565217391304347	1	LOC109064065	K09328	_
gene39183	-5.54164270352255	-0.653186900306175	0.0565217391304347	1	slitrk4	_	_
gene39398	-5.54164270352255	-0.653186900306175	0.0565217391304347	1	LOC109057132	_	_
gene39664	-5.54164270352255	-0.653186900306175	0.0565217391304347	1	LOC109057402	K09282	cellular_component:intracellular organelle(GO:0043229)
gene39797	-5.54164270352255	-0.653186900306175	0.0565217391304347	1	LOC109057563	_	_
gene40205	-5.54164270352255	-0.653186900306175	0.0565217391304347	1	LOC109058025	K13783	_
gene40833	-5.54164270352255	-0.653186900306175	0.0565217391304347	1	LOC109058729	K10486	_
gene42735	-5.54164270352255	-0.653186900306175	0.0565217391304347	1	LOC109060806	K11253	molecular_function:binding(GO:0005488);cellular_component:chromosome(GO:0005694)
gene4326	-5.54164270352255	-0.653186900306175	0.0565217391304347	1	LOC109055821	_	_
gene43820	-5.54164270352255	-0.653186900306175	0.0565217391304347	1	LOC109062019	K01367	_
gene43986	-5.54164270352255	-0.653186900306175	0.0565217391304347	1	LOC109062221	_	molecular_function:phosphotransferase activity, alcohol group as acceptor(GO:0016773);biological_process:phosphorylation(GO:0016310);molecular_function:uridine kinase activity(GO:0004849);molecular_function:ATP binding(GO:0005524);biological_process:axon guidance(GO:0007411);biological_process:neuron migration(GO:0001764);biological_process:skeletal muscle fiber development(GO:0048741);biological…
gene45588	-5.54164270352255	-0.653186900306175	0.0565217391304347	1	dnhd1	_	_
gene57903	-5.54164270352255	-0.653186900306175	0.0565217391304347	1	LOC109077572	K08867	_
gene58952	-5.54164270352255	-0.653186900306175	0.0565217391304347	1	LOC109078739	K15009	_
gene5926	-5.54164270352255	-0.653186900306175	0.0565217391304347	1	LOC109082435	_	_
gene59729	-5.54164270352255	-0.653186900306175	0.0565217391304347	1	LOC109079626	_	_
gene60577	-5.54164270352255	-0.653186900306175	0.0565217391304347	1	LOC109080578	K11997	molecular_function:zinc ion binding(GO:0008270);cellular_component:intracellular(GO:0005622)
gene6412	-5.54164270352255	-0.653186900306175	0.0565217391304347	1	LOC109085913	K11253	_
gene6680	-5.54164270352255	-0.653186900306175	0.0565217391304347	1	LOC109088161	_	_
gene68267	-5.54164270352255	-0.653186900306175	0.0565217391304347	1	LOC109088999	K09045	molecular_function:phosphotransferase activity, alcohol group as acceptor(GO:0016773);biological_process:phosphorylation(GO:0016310);molecular_function:uridine kinase activity(GO:0004849);molecular_function:ATP binding(GO:0005524);biological_process:axon guidance(GO:0007411);biological_process:neuron migration(GO:0001764);biological_process:skeletal muscle fiber development(GO:0048741);biological…
gene9694	-5.54164270352255	-0.653186900306175	0.0565217391304347	1	LOC109093295	_	molecular_function:phosphotransferase activity, alcohol group as acceptor(GO:0016773);biological_process:phosphorylation(GO:0016310);molecular_function:uridine kinase activity(GO:0004849);molecular_function:ATP binding(GO:0005524);biological_process:axon guidance(GO:0007411);biological_process:neuron migration(GO:0001764);biological_process:skeletal muscle fiber development(GO:0048741);biological…
gene18411	1.58930868567942	1.54453347146048	0.0565605360401128	1	LOC109102547	K09667	molecular_function:phosphotransferase activity, alcohol group as acceptor(GO:0016773);biological_process:phosphorylation(GO:0016310);molecular_function:uridine kinase activity(GO:0004849);molecular_function:ATP binding(GO:0005524);biological_process:axon guidance(GO:0007411);biological_process:neuron migration(GO:0001764);biological_process:skeletal muscle fiber development(GO:0048741);biological…
gene3191	1.66945018151382	1.33728989327115	0.0572326345898321	1	LOC109045412	K06482	_
gene57073	1.66945018151382	1.33728989327115	0.0572326345898321	1	LOC109076671	K11454	molecular_function:phosphotransferase activity, alcohol group as acceptor(GO:0016773);biological_process:phosphorylation(GO:0016310);molecular_function:uridine kinase activity(GO:0004849);molecular_function:ATP binding(GO:0005524);biological_process:axon guidance(GO:0007411);biological_process:neuron migration(GO:0001764);biological_process:skeletal muscle fiber development(GO:0048741);biological…
gene1479	-1.9850350117528	0.719125579026824	0.0572733467616672	1	LOC109101784	K05751	molecular_function:cytoskeletal protein binding(GO:0008092);cellular_component:filopodium(GO:0030175);cellular_component:cytosol(GO:0005829);biological_process:peptidyl-tyrosine phosphorylation(GO:0018108);biological_process:actin polymerization or depolymerization(GO:0008154);biological_process:transmembrane receptor protein tyrosine kinase signaling pathway(GO:0007169);biological_process:negati…
gene22872	-1.9850350117528	0.719125579026824	0.0572733467616672	1	LOC109107724	_	_
gene49878	-1.9850350117528	0.719125579026824	0.0572733467616672	1	LOC109068702	K04380	_
gene5841	-1.9850350117528	0.719125579026824	0.0572733467616672	1	LOC109081787	_	_
gene50046	1.53788757639135	2.00961096057095	0.057716163761025	1	LOC109068890	K11650	_
gene14128	3.16369554959779	-0.146934177195355	0.0577711144427786	1	LOC109098196	K01872	_
gene16326	3.16369554959779	-0.146934177195355	0.0577711144427786	1	LOC109100583	K06105	_
gene38497	3.16369554959779	-0.146934177195355	0.0577711144427786	1	LOC109056120	_	_
gene44835	3.16369554959779	-0.146934177195355	0.0577711144427786	1	LOC109063149	K12359	molecular_function:phosphotransferase activity, alcohol group as acceptor(GO:0016773);biological_process:phosphorylation(GO:0016310);molecular_function:uridine kinase activity(GO:0004849);molecular_function:ATP binding(GO:0005524);biological_process:axon guidance(GO:0007411);biological_process:neuron migration(GO:0001764);biological_process:skeletal muscle fiber development(GO:0048741);biological…
gene31322	-2.87615300533304	-0.169650767469046	0.0577711144427786	1	LOC109048056	K17255	biological_process:protein transport(GO:0015031);molecular_function:Rab GDP-dissociation inhibitor activity(GO:0005093)
gene34547	-2.87615300533304	-0.169650767469046	0.0577711144427786	1	LOC109051713	K04721	_
gene34818	-2.87615300533304	-0.169650767469046	0.0577711144427786	1	LOC109052027	K01539	biological_process:sodium ion transport(GO:0006814);molecular_function:sodium:potassium-exchanging ATPase activity(GO:0005391);cellular_component:integral component of membrane(GO:0016021);molecular_function:metal ion binding(GO:0046872);biological_process:potassium ion transport(GO:0006813);biological_process:ATP biosynthetic process(GO:0006754);molecular_function:ATP binding(GO:0005524);cellula…
gene37330	-2.87615300533304	-0.169650767469046	0.0577711144427786	1	LOC109054844	K07359	molecular_function:phosphotransferase activity, alcohol group as acceptor(GO:0016773);biological_process:phosphorylation(GO:0016310);molecular_function:uridine kinase activity(GO:0004849);molecular_function:ATP binding(GO:0005524);biological_process:axon guidance(GO:0007411);biological_process:neuron migration(GO:0001764);biological_process:skeletal muscle fiber development(GO:0048741);biological…
gene3822	-2.87615300533304	-0.169650767469046	0.0577711144427786	1	LOC109057750	K19195	_
gene4404	-2.87615300533304	-0.169650767469046	0.0577711144427786	1	LOC109056033	_	_
gene44289	-2.87615300533304	-0.169650767469046	0.0577711144427786	1	LOC109062492	_	_
gene47784	-2.87615300533304	-0.169650767469046	0.0577711144427786	1	LOC109066440	K06464	_
gene53512	-2.87615300533304	-0.169650767469046	0.0577711144427786	1	LOC109072749	_	_
gene56285	-2.87615300533304	-0.169650767469046	0.0577711144427786	1	LOC109075802	K16536	_
gene59926	-2.87615300533304	-0.169650767469046	0.0577711144427786	1	LOC109079851	_	_
gene64805	-2.87615300533304	-0.169650767469046	0.0577711144427786	1	LOC109085256	_	_
gene34118	1.30899903594257	4.21698419399033	0.058727452193086	1	dnajc24	_	_
gene24939	1.46975391145653	2.39688315375353	0.0599092095070414	1	LOC109109980	K04497	_
gene22632	-1.45007524111044	2.4203749516945	0.0599092095070414	1	LOC109107216	K12193	_
gene38046	1.51804730170731	2.07800078101237	0.0600646258496167	1	LOC109055618	K04742	_
gene66886	-1.73868717085779	1.40720051718954	0.0611376649655872	1	LOC109087536	K19684	_
gene38968	1.62597641905664	1.44461611354268	0.0611376649655872	1	LOC109056688	K10352	_
gene44422	-1.66655608466488	1.18705744558359	0.0625615693098682	1	LOC109062653	_	_
gene54879	-1.52323522213876	1.99006587259312	0.0637892197266133	1	LOC109074237	_	_
gene22761	-1.82237889900534	0.876376075238837	0.0638717177078009	1	LOC109107312	K00852	_
gene37561	-1.82237889900534	0.876376075238837	0.0638717177078009	1	LOC109055072	_	_
gene16144	2.21993016865285	0.369390565906236	0.0640299921723726	1	LOC109100310	_	_
gene16295	2.21993016865285	0.369390565906236	0.0640299921723726	1	LOC109100458	_	_
gene22377	2.21993016865285	0.369390565906236	0.0640299921723726	1	LOC109107553	K09275	molecular_function:phosphotransferase activity, alcohol group as acceptor(GO:0016773);biological_process:phosphorylation(GO:0016310);molecular_function:uridine kinase activity(GO:0004849);molecular_function:ATP binding(GO:0005524);biological_process:axon guidance(GO:0007411);biological_process:neuron migration(GO:0001764);biological_process:skeletal muscle fiber development(GO:0048741);biological…
gene45403	2.21993016865285	0.369390565906236	0.0640299921723726	1	LOC109063735	_	_
gene46314	2.21993016865285	0.369390565906236	0.0640299921723726	1	LOC109064798	_	_
gene12818	-2.12537593200662	0.479370363012844	0.0640299921723726	1	LOC109096187	_	_
gene19407	-2.12537593200662	0.479370363012844	0.0640299921723726	1	LOC109103849	_	_
gene37018	-2.12537593200662	0.479370363012844	0.0640299921723726	1	LOC109054449	K17772	_
gene39640	-2.12537593200662	0.479370363012844	0.0640299921723726	1	LOC109057392	K10499	molecular_function:phosphotransferase activity, alcohol group as acceptor(GO:0016773);biological_process:phosphorylation(GO:0016310);molecular_function:uridine kinase activity(GO:0004849);molecular_function:ATP binding(GO:0005524);biological_process:axon guidance(GO:0007411);biological_process:neuron migration(GO:0001764);biological_process:skeletal muscle fiber development(GO:0048741);biological…
gene556	-2.12537593200662	0.479370363012844	0.0640299921723726	1	LOC109076182	K02208	_
gene64031	-2.12537593200662	0.479370363012844	0.0640299921723726	1	LOC109084407	_	_
gene40999	1.35745177846703	2.70097598913233	0.0650963246865624	1	LOC109058892	_	_
gene30800	-1.57421409898861	1.82073930782495	0.065616224211888	1	LOC109047291	_	_
gene1779	1.50713498194515	1.80856522418013	0.065616224211888	1	LOC109103814	K09558	_
gene24815	1.50713498194515	1.80856522418013	0.065616224211888	1	LOC109109904	_	_
gene32429	1.78045586086055	1.26171336005206	0.0668460841471972	1	LOC109049438	K13237	_
gene32096	1.61312815073796	1.29901536070429	0.0668460841471972	1	LOC109048963	K05706	molecular_function:zinc ion binding(GO:0008270);molecular_function:nucleic acid binding(GO:0003676);cellular_component:intracellular(GO:0005622)
gene35880	1.61312815073796	1.29901536070429	0.0668460841471972	1	LOC109053258	K09490	_
gene67252	1.28121751054066	4.07806142539952	0.0676447594086094	1	LOC109087947	K17781	_
gene62575	1.51232302018449	1.60692174364652	0.06785228161336	1	LOC109082810	K09275	_
gene1807	1.24379753663977	5.05126550376405	0.0678888563443145	1	LOC109103927	_	_
gene32660	-1.52998519737299	1.8959827316219	0.0681747058964302	1	LOC109050160	K13708	molecular_function:guanyl-nucleotide exchange factor activity(GO:0005085);biological_process:myoblast fusion(GO:0007520);biological_process:small GTPase mediated signal transduction(GO:0007264)
gene1793	-1.28803784922004	3.92575645520755	0.0685304525669808	1	LOC109104019	K18723	biological_process:mRNA transport(GO:0051028);cellular_component:nucleus(GO:0005634)
gene35305	1.86749990947808	0.957331200249456	0.0694192994524174	1	LOC109052537	K11703	molecular_function:phosphotransferase activity, alcohol group as acceptor(GO:0016773);biological_process:phosphorylation(GO:0016310);molecular_function:uridine kinase activity(GO:0004849);molecular_function:ATP binding(GO:0005524);biological_process:axon guidance(GO:0007411);biological_process:neuron migration(GO:0001764);biological_process:skeletal muscle fiber development(GO:0048741);biological…
gene15876	-1.70156137643812	1.01812821921634	0.0694192994524174	1	LOC109100098	_	molecular_function:phosphotransferase activity, alcohol group as acceptor(GO:0016773);biological_process:phosphorylation(GO:0016310);molecular_function:uridine kinase activity(GO:0004849);molecular_function:ATP binding(GO:0005524);biological_process:axon guidance(GO:0007411);biological_process:neuron migration(GO:0001764);biological_process:skeletal muscle fiber development(GO:0048741);biological…
gene26329	-1.70156137643812	1.01812821921634	0.0694192994524174	1	LOC109111524	K06620	_
gene60876	-1.70156137643812	1.01812821921634	0.0694192994524174	1	LOC109080914	K06115	_
gene50120	-1.49090937619505	1.96749388658946	0.0705428767917933	1	LOC109068969	K00280	_
gene6923	-1.68999488893881	1.37310282745444	0.0706332006394925	1	LOC109090357	_	_
gene54234	1.57373390740122	1.40908595023211	0.0706332006394925	1	LOC109073535	K06820	_
gene22394	2.0248478023211	0.571774059701588	0.0721088162689941	1	LOC109107559	K17083	_
gene25134	2.0248478023211	0.571774059701588	0.0721088162689941	1	LOC109110084	_	_
gene35732	2.0248478023211	0.571774059701588	0.0721088162689941	1	LOC109053012	K12459	_
gene28511	-1.90318883864793	0.66342942871161	0.0721088162689941	1	LOC109113727	K11723	_
gene37177	-1.90318883864793	0.66342942871161	0.0721088162689941	1	LOC109054630	_	_
gene10369	-2.36442097804004	0.191287272117181	0.0729734211235395	1	LOC109094091	K10407	_
gene28175	-2.36442097804004	0.191287272117181	0.0729734211235395	1	LOC109113512	_	molecular_function:phosphotransferase activity, alcohol group as acceptor(GO:0016773);biological_process:phosphorylation(GO:0016310);molecular_function:uridine kinase activity(GO:0004849);molecular_function:ATP binding(GO:0005524);biological_process:axon guidance(GO:0007411);biological_process:neuron migration(GO:0001764);biological_process:skeletal muscle fiber development(GO:0048741);biological…
gene51316	-2.36442097804004	0.191287272117181	0.0729734211235395	1	LOC109070316	K12376	_
gene55072	-2.36442097804004	0.191287272117181	0.0729734211235395	1	LOC109074464	K05119	_
gene55444	1.46662807294754	1.78094814715195	0.0734022407093204	1	LOC109074880	_	_
gene955	1.5405945795568	1.51137946119619	0.0740011409734814	1	LOC109094534	K17551	_
gene698	1.78627059523643	1.09535718084668	0.0741359843367163	1	LOC109087700	_	_
gene67096	-1.60797722180054	1.14716545391995	0.0741359843367163	1	LOC109087794	_	_
gene6178	1.31584933356962	3.01217815785586	0.0747290319049426	1	LOC109078608	_	molecular_function:kinase activity(GO:0016301);biological_process:phosphorylation(GO:0016310)
gene24532	1.43620112860244	2.09913557823944	0.0747839440159175	1	LOC109109209	K07526	_
gene59594	-1.25333260574701	3.68773704089931	0.0752214938659631	1	LOC109079475	K14315	_
gene12132	1.46520021121056	1.57517543606832	0.077013509153919	1	LOC109095729	_	molecular_function:phosphotransferase activity, alcohol group as acceptor(GO:0016773);biological_process:phosphorylation(GO:0016310);molecular_function:uridine kinase activity(GO:0004849);molecular_function:ATP binding(GO:0005524);biological_process:axon guidance(GO:0007411);biological_process:neuron migration(GO:0001764);biological_process:skeletal muscle fiber development(GO:0048741);biological…
gene25550	1.46520021121056	1.57517543606832	0.077013509153919	1	LOC109110699	K04429	_
gene46412	1.46520021121056	1.57517543606832	0.077013509153919	1	LOC109064893	_	_
gene67031	1.55451769726358	1.25972038644786	0.0781883389190801	1	LOC109087687	K02311	cellular_component:cytoplasm(GO:0005737);biological_process:apoptotic DNA fragmentation(GO:0006309);molecular_function:hydrolase activity(GO:0016787);cellular_component:nucleus(GO:0005634)
gene23518	1.89138494457369	0.749332673630043	0.0785240393816319	1	LOC109108526	K12172	_
gene38177	-1.74887473022383	0.826594504957999	0.0785240393816319	1	LOC109055805	K11147	_
gene43055	-1.74887473022383	0.826594504957999	0.0785240393816319	1	LOC109061160	_	_
gene12604	1.41645087148636	2.00811141014033	0.0801105576341317	1	LOC109096628	K05186	_
gene60486	1.22122565116785	3.86684970244414	0.0804648741458409	1	LOC109080479	_	_
gene32547	1.24352108018021	3.46798853363965	0.0806281401721083	1	LOC109049240	_	molecular_function:phosphotransferase activity, alcohol group as acceptor(GO:0016773);biological_process:phosphorylation(GO:0016310);molecular_function:uridine kinase activity(GO:0004849);molecular_function:ATP binding(GO:0005524);biological_process:axon guidance(GO:0007411);biological_process:neuron migration(GO:0001764);biological_process:skeletal muscle fiber development(GO:0048741);biological…
gene63575	-1.63960162086457	1.33816310782755	0.081703233463125	1	LOC109083915	_	_
gene59355	1.51952829304642	1.37267795604322	0.081703233463125	1	LOC109079211	_	_
gene66337	1.28408097030906	2.95200334708453	0.0817649898351343	1	LOC109086920	K02934	_
gene17507	1.40312427484618	2.07654456527216	0.0820097911157378	1	LOC109101636	_	_
gene23118	2.10553729975327	0.294253955028466	0.0834969611968208	1	LOC109107971	_	molecular_function:phosphotransferase activity, alcohol group as acceptor(GO:0016773);biological_process:phosphorylation(GO:0016310);molecular_function:uridine kinase activity(GO:0004849);molecular_function:ATP binding(GO:0005524);biological_process:axon guidance(GO:0007411);biological_process:neuron migration(GO:0001764);biological_process:skeletal muscle fiber development(GO:0048741);biological…
gene31150	2.10553729975327	0.294253955028466	0.0834969611968208	1	LOC109047936	_	_
gene35877	2.10553729975327	0.294253955028466	0.0834969611968208	1	LOC109053155	K17357	_
gene44660	2.10553729975327	0.294253955028466	0.0834969611968208	1	LOC109062932	K10955	_
gene50319	2.10553729975327	0.294253955028466	0.0834969611968208	1	LOC109069191	K04407	_
gene50491	2.10553729975327	0.294253955028466	0.0834969611968208	1	LOC109069376	K00871	_
gene57141	2.10553729975327	0.294253955028466	0.0834969611968208	1	LOC109076743	K12813	molecular_function:helicase activity(GO:0004386);biological_process:endodermal cell differentiation(GO:0035987);molecular_function:nucleotide binding(GO:0000166)
gene65362	2.10553729975327	0.294253955028466	0.0834969611968208	1	LOC109085882	K04662	_
gene14575	-2.02673645119248	0.413221377787064	0.0834969611968208	1	LOC109098581	_	_
gene42093	-2.02673645119248	0.413221377787064	0.0834969611968208	1	LOC109060110	K10517	_
gene49646	-2.02673645119248	0.413221377787064	0.0834969611968208	1	LOC109068443	K02154	_
gene51458	-2.02673645119248	0.413221377787064	0.0834969611968208	1	LOC109070458	K19676	biological_process:photoreceptor cell maintenance(GO:0045494);cellular_component:cilium(GO:0005929);biological_process:cilium assembly(GO:0042384);biological_process:regulation of TOR signaling(GO:0032006);biological_process:pronephros development(GO:0048793)
gene62227	-2.02673645119248	0.413221377787064	0.0834969611968208	1	LOC109082414	K18184	cellular_component:integral component of membrane(GO:0016021);cellular_component:mitochondrial membrane(GO:0031966)
gene64497	-2.02673645119248	0.413221377787064	0.0834969611968208	1	LOC109084909	K10144	molecular_function:zinc ion binding(GO:0008270)
gene23337	1.79394599058142	0.907495023610225	0.0837197323940961	1	LOC109108131	K16358	_
gene23372	1.79394599058142	0.907495023610225	0.0837197323940961	1	LOC109108479	K09228	_
gene26229	1.79394599058142	0.907495023610225	0.0837197323940961	1	LOC109112148	_	_
gene14607	-1.63485574066156	0.97313008649985	0.0837197323940961	1	LOC109098603	_	_
gene46776	-1.63485574066156	0.97313008649985	0.0837197323940961	1	tomm7	_	biological_process:protein import into mitochondrial matrix(GO:0030150);cellular_component:mitochondrial outer membrane translocase complex(GO:0005742)
gene57243	-1.63485574066156	0.97313008649985	0.0837197323940961	1	LOC109076857	K16308	_
gene6914	-1.63485574066156	0.97313008649985	0.0837197323940961	1	LOC109090352	K02296	_
gene1019	2.99610956862646	-0.255148142540773	0.084472049689441	1	LOC109094940	_	_
gene3256	2.99610956862646	-0.255148142540773	0.084472049689441	1	LOC109050600	K15621	_
gene32826	2.99610956862646	-0.255148142540773	0.084472049689441	1	LOC109049727	_	_
gene40114	2.99610956862646	-0.255148142540773	0.084472049689441	1	LOC109057916	K12320	_
gene42664	2.99610956862646	-0.255148142540773	0.084472049689441	1	LOC109060739	_	_
gene46204	2.99610956862646	-0.255148142540773	0.084472049689441	1	tmem229b	_	_
gene61795	2.99610956862646	-0.255148142540773	0.084472049689441	1	LOC109081939	_	_
gene66808	2.99610956862646	-0.255148142540773	0.084472049689441	1	LOC109087446	_	_
gene15780	-2.70882529521046	-0.275399272707544	0.084472049689441	1	LOC109100040	_	_
gene16360	-2.70882529521046	-0.275399272707544	0.084472049689441	1	LOC109100612	K17340	_
gene16657	-2.70882529521046	-0.275399272707544	0.084472049689441	1	LOC109101165	K07521	_
gene21414	-2.70882529521046	-0.275399272707544	0.084472049689441	1	LOC109105934	K09048	_
gene25225	-2.70882529521046	-0.275399272707544	0.084472049689441	1	nat6	_	molecular_function:phosphotransferase activity, alcohol group as acceptor(GO:0016773);biological_process:phosphorylation(GO:0016310);molecular_function:uridine kinase activity(GO:0004849);molecular_function:ATP binding(GO:0005524);biological_process:axon guidance(GO:0007411);biological_process:neuron migration(GO:0001764);biological_process:skeletal muscle fiber development(GO:0048741);biological…
gene27322	-2.70882529521046	-0.275399272707544	0.084472049689441	1	LOC109112671	K09657	_
gene3117	-2.70882529521046	-0.275399272707544	0.084472049689441	1	LOC109045158	K10486	_
gene33990	-2.70882529521046	-0.275399272707544	0.084472049689441	1	LOC109051060	_	_
gene35933	-2.70882529521046	-0.275399272707544	0.084472049689441	1	LOC109053248	_	_
gene36638	-2.70882529521046	-0.275399272707544	0.084472049689441	1	LOC109054039	_	_
gene42211	-2.70882529521046	-0.275399272707544	0.084472049689441	1	LOC109060219	_	_
gene50345	-2.70882529521046	-0.275399272707544	0.084472049689441	1	LOC109069218	_	_
gene50394	-2.70882529521046	-0.275399272707544	0.084472049689441	1	LOC109069270	K10659	_
gene53629	-2.70882529521046	-0.275399272707544	0.084472049689441	1	LOC109072871	K12497	_
gene63509	-2.70882529521046	-0.275399272707544	0.084472049689441	1	LOC109083846	K18618	_
gene63997	-2.70882529521046	-0.275399272707544	0.084472049689441	1	LOC109084363	K10949	_
gene9867	-2.70882529521046	-0.275399272707544	0.084472049689441	1	LOC109093400	K08765	_
gene33312	1.49017793533545	1.47746219814882	0.0847782744709653	1	LOC109050039	K12491	_
gene67342	-1.37137550222759	2.22260443454217	0.085407089444965	1	LOC109088020	_	_
gene25829	1.71952399083212	1.05008282696345	0.0880011690042948	1	LOC109111307	_	_
gene36614	1.71952399083212	1.05008282696345	0.0880011690042948	1	LOC109053994	K06112	_
gene40530	1.71952399083212	1.05008282696345	0.0880011690042948	1	LOC109058416	K08815	molecular_function:phosphotransferase activity, alcohol group as acceptor(GO:0016773);biological_process:phosphorylation(GO:0016310);molecular_function:uridine kinase activity(GO:0004849);molecular_function:ATP binding(GO:0005524);biological_process:axon guidance(GO:0007411);biological_process:neuron migration(GO:0001764);biological_process:skeletal muscle fiber development(GO:0048741);biological…
gene63584	1.71952399083212	1.05008282696345	0.0880011690042948	1	txn2	K03671	_
gene68160	-1.54691880161151	1.1061153042466	0.0880011690042948	1	LOC109088915	K18033	molecular_function:protein tyrosine phosphatase activity(GO:0004725);biological_process:convergent extension involved in gastrulation(GO:0060027);biological_process:protein dephosphorylation(GO:0006470)
gene42291	-1.39218026657238	1.9915601555456	0.0882712265878909	1	tbc1d32	_	cellular_component:cilium(GO:0005929);biological_process:multicellular organismal development(GO:0007275);biological_process:cilium morphogenesis(GO:0060271);cellular_component:cytoplasm(GO:0005737)
gene26221	1.92611869269842	0.506575274852622	0.091098217238373	1	LOC109111449	K16308	_
gene353	1.92611869269842	0.506575274852622	0.091098217238373	1	LOC109093640	K19662	molecular_function:phosphotransferase activity, alcohol group as acceptor(GO:0016773);biological_process:phosphorylation(GO:0016310);molecular_function:uridine kinase activity(GO:0004849);molecular_function:ATP binding(GO:0005524)
gene6373	1.92611869269842	0.506575274852622	0.091098217238373	1	LOC109085615	_	molecular_function:phosphotransferase activity, alcohol group as acceptor(GO:0016773);biological_process:phosphorylation(GO:0016310);molecular_function:uridine kinase activity(GO:0004849);molecular_function:ATP binding(GO:0005524);biological_process:axon guidance(GO:0007411);biological_process:neuron migration(GO:0001764);biological_process:skeletal muscle fiber development(GO:0048741);biological…
gene3979	-1.81641866863937	0.60545060214698	0.091098217238373	1	LOC109062393	K07192	cellular_component:endosome(GO:0005768);cellular_component:caveola(GO:0005901)
gene53100	-1.81641866863937	0.60545060214698	0.091098217238373	1	LOC109072288	K13596	_
gene59407	-1.81641866863937	0.60545060214698	0.091098217238373	1	LOC109079258	_	_
gene35838	1.35874998596819	2.11995583065585	0.0915426857835732	1	LOC109053213	_	cellular_component:exocyst(GO:0000145);biological_process:vesicle docking involved in exocytosis(GO:0006904)
gene36651	1.49342495430343	1.21934937823355	0.0915827128698329	1	LOC109054057	_	_
gene61338	1.49342495430343	1.21934937823355	0.0915827128698329	1	LOC109081436	_	_
gene64279	1.49342495430343	1.21934937823355	0.0915827128698329	1	LOC109084688	_	_
gene29873	1.20204109940364	3.51744807919921	0.0918469037077256	1	LOC109047063	K11508	_
gene67262	1.34920785964131	2.18340064259654	0.0929929690585964	1	LOC109087940	K07370	molecular_function:phosphotransferase activity, alcohol group as acceptor(GO:0016773);biological_process:phosphorylation(GO:0016310);molecular_function:uridine kinase activity(GO:0004849);molecular_function:ATP binding(GO:0005524);biological_process:axon guidance(GO:0007411);biological_process:neuron migration(GO:0001764);biological_process:skeletal muscle fiber development(GO:0048741);biological…
gene59936	-1.18502514049501	3.85446557136951	0.0931827985573824	1	LOC109079897	_	_
gene34841	1.23258805660846	2.83717975324669	0.0940860124226439	1	LOC109052064	K00789	_
gene10206	5.43438421104541	-0.788247879167489	0.0942028985507246	1	LOC109093671	_	_
gene11055	5.43438421104541	-0.788247879167489	0.0942028985507246	1	LOC109094691	_	_
gene11711	5.43438421104541	-0.788247879167489	0.0942028985507246	1	LOC109094964	_	_
gene12535	5.43438421104541	-0.788247879167489	0.0942028985507246	1	LOC109096583	_	biological_process:regulation of BMP signaling pathway(GO:0030510);biological_process:notochord cell differentiation(GO:0060034);molecular_function:calcium ion binding(GO:0005509);biological_process:dorsal/ventral pattern formation(GO:0009953)
gene13884	5.43438421104541	-0.788247879167489	0.0942028985507246	1	LOC109097605	_	cellular_component:integral component of membrane(GO:0016021);biological_process:G-protein coupled receptor signaling pathway(GO:0007186);molecular_function:G-protein coupled receptor activity(GO:0004930)
gene13926	5.43438421104541	-0.788247879167489	0.0942028985507246	1	LOC109097940	_	_
gene14984	5.43438421104541	-0.788247879167489	0.0942028985507246	1	LOC109099038	K04595	molecular_function:phosphotransferase activity, alcohol group as acceptor(GO:0016773);biological_process:phosphorylation(GO:0016310);molecular_function:uridine kinase activity(GO:0004849);molecular_function:ATP binding(GO:0005524);biological_process:axon guidance(GO:0007411);biological_process:neuron migration(GO:0001764);biological_process:skeletal muscle fiber development(GO:0048741);biological…
gene15260	5.43438421104541	-0.788247879167489	0.0942028985507246	1	LOC109099486	K10223	_
gene1626	5.43438421104541	-0.788247879167489	0.0942028985507246	1	limk1	K05743	_
gene16566	5.43438421104541	-0.788247879167489	0.0942028985507246	1	LOC109100780	_	molecular_function:phosphotransferase activity, alcohol group as acceptor(GO:0016773);biological_process:phosphorylation(GO:0016310);molecular_function:uridine kinase activity(GO:0004849);molecular_function:ATP binding(GO:0005524);biological_process:axon guidance(GO:0007411);biological_process:neuron migration(GO:0001764);biological_process:skeletal muscle fiber development(GO:0048741);biological…
gene24816	5.43438421104541	-0.788247879167489	0.0942028985507246	1	LOC109110455	_	_
gene25123	5.43438421104541	-0.788247879167489	0.0942028985507246	1	LOC109110082	_	_
gene25318	5.43438421104541	-0.788247879167489	0.0942028985507246	1	LOC109110204	K19474	molecular_function:sequence-specific DNA binding transcription factor activity(GO:0003700);molecular_function:sequence-specific DNA binding(GO:0043565);cellular_component:nucleus(GO:0005634);biological_process:regulation of transcription, DNA-templated(GO:0006355)
gene26024	5.43438421104541	-0.788247879167489	0.0942028985507246	1	LOC109111096	_	_
gene26786	5.43438421104541	-0.788247879167489	0.0942028985507246	1	LOC109111829	_	_
gene27678	5.43438421104541	-0.788247879167489	0.0942028985507246	1	LOC109113113	_	_
gene29148	5.43438421104541	-0.788247879167489	0.0942028985507246	1	LOC109045471	_	molecular_function:phosphotransferase activity, alcohol group as acceptor(GO:0016773);biological_process:phosphorylation(GO:0016310);molecular_function:uridine kinase activity(GO:0004849);molecular_function:ATP binding(GO:0005524);biological_process:axon guidance(GO:0007411);biological_process:neuron migration(GO:0001764);biological_process:skeletal muscle fiber development(GO:0048741);biological…
gene31318	5.43438421104541	-0.788247879167489	0.0942028985507246	1	LOC109048383	_	molecular_function:phosphotransferase activity, alcohol group as acceptor(GO:0016773);biological_process:phosphorylation(GO:0016310);molecular_function:uridine kinase activity(GO:0004849);molecular_function:ATP binding(GO:0005524);biological_process:axon guidance(GO:0007411);biological_process:neuron migration(GO:0001764);biological_process:skeletal muscle fiber development(GO:0048741);biological…
gene31946	5.43438421104541	-0.788247879167489	0.0942028985507246	1	LOC109048737	K11995	_
gene32471	5.43438421104541	-0.788247879167489	0.0942028985507246	1	LOC109049454	_	_
gene35796	5.43438421104541	-0.788247879167489	0.0942028985507246	1	LOC109053099	_	_
gene37539	5.43438421104541	-0.788247879167489	0.0942028985507246	1	LOC109055059	K17341	_
gene37690	5.43438421104541	-0.788247879167489	0.0942028985507246	1	enox1	_	_
gene39837	5.43438421104541	-0.788247879167489	0.0942028985507246	1	LOC109057618	_	_
gene39970	5.43438421104541	-0.788247879167489	0.0942028985507246	1	LOC109057801	K04162	_
gene4057	5.43438421104541	-0.788247879167489	0.0942028985507246	1	LOC109054970	K13127	_
gene40702	5.43438421104541	-0.788247879167489	0.0942028985507246	1	LOC109058552	K00888	_
gene42434	5.43438421104541	-0.788247879167489	0.0942028985507246	1	LOC109060455	_	_
gene43212	5.43438421104541	-0.788247879167489	0.0942028985507246	1	LOC109061371	K03164	biological_process:sister chromatid segregation(GO:0000819);biological_process:mitotic recombination(GO:0006312);biological_process:DNA-dependent DNA replication(GO:0006261);cellular_component:nucleoid(GO:0009295);biological_process:organ regeneration(GO:0031100);biological_process:resolution of meiotic recombination intermediates(GO:0000712);biological_process:DNA topological change(GO:0006265);…
gene43888	5.43438421104541	-0.788247879167489	0.0942028985507246	1	LOC109062051	K02984	biological_process:embryo development(GO:0009790);cellular_component:ribosome(GO:0005840);molecular_function:structural constituent of ribosome(GO:0003735);biological_process:translation(GO:0006412)
gene46015	5.43438421104541	-0.788247879167489	0.0942028985507246	1	LOC109064433	K17290	_
gene46410	5.43438421104541	-0.788247879167489	0.0942028985507246	1	LOC109064898	K07894	_
gene46500	5.43438421104541	-0.788247879167489	0.0942028985507246	1	LOC109064983	_	_
gene47082	5.43438421104541	-0.788247879167489	0.0942028985507246	1	LOC109065642	_	_
gene48004	5.43438421104541	-0.788247879167489	0.0942028985507246	1	LOC109066645	_	_
gene48970	5.43438421104541	-0.788247879167489	0.0942028985507246	1	LOC109067702	K09205	_
gene49292	5.43438421104541	-0.788247879167489	0.0942028985507246	1	LOC109068063	_	_
gene4961	5.43438421104541	-0.788247879167489	0.0942028985507246	1	LOC109069069	_	molecular_function:phosphotransferase activity, alcohol group as acceptor(GO:0016773);biological_process:phosphorylation(GO:0016310);molecular_function:uridine kinase activity(GO:0004849);molecular_function:ATP binding(GO:0005524);biological_process:axon guidance(GO:0007411);biological_process:neuron migration(GO:0001764);biological_process:skeletal muscle fiber development(GO:0048741);biological…
gene50596	5.43438421104541	-0.788247879167489	0.0942028985507246	1	LOC109069495	_	_
gene5090	5.43438421104541	-0.788247879167489	0.0942028985507246	1	LOC109070190	_	molecular_function:phosphotransferase activity, alcohol group as acceptor(GO:0016773);biological_process:phosphorylation(GO:0016310);molecular_function:uridine kinase activity(GO:0004849);molecular_function:ATP binding(GO:0005524);biological_process:axon guidance(GO:0007411);biological_process:neuron migration(GO:0001764);biological_process:skeletal muscle fiber development(GO:0048741);biological…
gene5144	5.43438421104541	-0.788247879167489	0.0942028985507246	1	LOC109070414	K12347	_
gene52609	5.43438421104541	-0.788247879167489	0.0942028985507246	1	LOC109071744	_	_
gene56245	5.43438421104541	-0.788247879167489	0.0942028985507246	1	LOC109075754	K06826	_
gene57588	5.43438421104541	-0.788247879167489	0.0942028985507246	1	LOC109077230	_	cellular_component:ribosome(GO:0005840)
gene59514	5.43438421104541	-0.788247879167489	0.0942028985507246	1	LOC109079381	_	molecular_function:phosphotransferase activity, alcohol group as acceptor(GO:0016773);biological_process:phosphorylation(GO:0016310);molecular_function:uridine kinase activity(GO:0004849);molecular_function:ATP binding(GO:0005524);biological_process:axon guidance(GO:0007411);biological_process:neuron migration(GO:0001764);biological_process:skeletal muscle fiber development(GO:0048741);biological…
gene59943	5.43438421104541	-0.788247879167489	0.0942028985507246	1	LOC109079866	_	_
gene61205	5.43438421104541	-0.788247879167489	0.0942028985507246	1	LOC109081285	_	biological_process:neuron projection morphogenesis(GO:0048812);biological_process:regulation of neuron migration(GO:2001222);molecular_function:zinc ion binding(GO:0008270)
gene61929	5.43438421104541	-0.788247879167489	0.0942028985507246	1	LOC109082087	_	_
gene62031	5.43438421104541	-0.788247879167489	0.0942028985507246	1	LOC109082200	_	_
gene63872	5.43438421104541	-0.788247879167489	0.0942028985507246	1	LOC109084252	K06070	molecular_function:phosphotransferase activity, alcohol group as acceptor(GO:0016773);biological_process:phosphorylation(GO:0016310);molecular_function:uridine kinase activity(GO:0004849);molecular_function:ATP binding(GO:0005524);biological_process:axon guidance(GO:0007411);biological_process:neuron migration(GO:0001764);biological_process:skeletal muscle fiber development(GO:0048741);biological…
gene6435	5.43438421104541	-0.788247879167489	0.0942028985507246	1	LOC109080655	_	_
gene65023	5.43438421104541	-0.788247879167489	0.0942028985507246	1	LOC109085494	K14303	_
gene65482	5.43438421104541	-0.788247879167489	0.0942028985507246	1	LOC109085990	K13139	_
gene65643	5.43438421104541	-0.788247879167489	0.0942028985507246	1	LOC109086182	_	_
gene66901	5.43438421104541	-0.788247879167489	0.0942028985507246	1	LOC109087528	K06572	_
gene6700	5.43438421104541	-0.788247879167489	0.0942028985507246	1	LOC109088396	K09322	_
gene6721	5.43438421104541	-0.788247879167489	0.0942028985507246	1	LOC109088602	K04279	_
gene8335	5.43438421104541	-0.788247879167489	0.0942028985507246	1	LOC109091198	_	_
gene1008	-5.28478950286118	-0.803890149148347	0.0942028985507246	1	LOC109094842	K11064	_
gene10373	-5.28478950286118	-0.803890149148347	0.0942028985507246	1	LOC109093737	K05193	_
gene10483	-5.28478950286118	-0.803890149148347	0.0942028985507246	1	LOC109094168	K04706	_
gene12113	-5.28478950286118	-0.803890149148347	0.0942028985507246	1	LOC109095725	K12168	_
gene12264	-5.28478950286118	-0.803890149148347	0.0942028985507246	1	LOC109095778	_	_
gene12567	-5.28478950286118	-0.803890149148347	0.0942028985507246	1	LOC109096599	K09344	molecular_function:sequence-specific DNA binding transcription factor activity(GO:0003700);molecular_function:sequence-specific DNA binding(GO:0043565);cellular_component:nucleus(GO:0005634);biological_process:regulation of transcription, DNA-templated(GO:0006355)
gene14169	-5.28478950286118	-0.803890149148347	0.0942028985507246	1	LOC109098115	K03728	_
gene14341	-5.28478950286118	-0.803890149148347	0.0942028985507246	1	LOC109098656	K04806	_
gene15052	-5.28478950286118	-0.803890149148347	0.0942028985507246	1	LOC109099741	_	_
gene16324	-5.28478950286118	-0.803890149148347	0.0942028985507246	1	LOC109100582	_	_
gene16713	-5.28478950286118	-0.803890149148347	0.0942028985507246	1	LOC109100878	K01304	_
gene17251	-5.28478950286118	-0.803890149148347	0.0942028985507246	1	LOC109101493	K15909	_
gene18254	-5.28478950286118	-0.803890149148347	0.0942028985507246	1	LOC109102837	K03914	_
gene19183	-5.28478950286118	-0.803890149148347	0.0942028985507246	1	LOC109103665	K11825	molecular_function:protein transporter activity(GO:0008565);biological_process:vesicle-mediated transport(GO:0016192);biological_process:intracellular protein transport(GO:0006886);cellular_component:clathrin adaptor complex(GO:0030131)
gene21952	-5.28478950286118	-0.803890149148347	0.0942028985507246	1	LOC109107413	K04456	_
gene22424	-5.28478950286118	-0.803890149148347	0.0942028985507246	1	LOC109107075	_	_
gene23438	-5.28478950286118	-0.803890149148347	0.0942028985507246	1	LOC109108631	K09342	molecular_function:sequence-specific DNA binding transcription factor activity(GO:0003700);molecular_function:sequence-specific DNA binding(GO:0043565);cellular_component:nucleus(GO:0005634);biological_process:regulation of transcription, DNA-templated(GO:0006355)
gene23624	-5.28478950286118	-0.803890149148347	0.0942028985507246	1	LOC109108656	_	_
gene23948	-5.28478950286118	-0.803890149148347	0.0942028985507246	1	LOC109108866	_	_
gene25	-5.28478950286118	-0.803890149148347	0.0942028985507246	1	LOC109104801	_	_
gene25226	-5.28478950286118	-0.803890149148347	0.0942028985507246	1	LOC109110146	K01197	_
gene25521	-5.28478950286118	-0.803890149148347	0.0942028985507246	1	LOC109110779	_	_
gene27114	-5.28478950286118	-0.803890149148347	0.0942028985507246	1	LOC109112054	_	_
gene28212	-5.28478950286118	-0.803890149148347	0.0942028985507246	1	LOC109113535	_	_
gene29502	-5.28478950286118	-0.803890149148347	0.0942028985507246	1	LOC109046259	K03914	molecular_function:phosphotransferase activity, alcohol group as acceptor(GO:0016773);biological_process:phosphorylation(GO:0016310);molecular_function:uridine kinase activity(GO:0004849);molecular_function:ATP binding(GO:0005524);biological_process:axon guidance(GO:0007411);biological_process:neuron migration(GO:0001764);biological_process:skeletal muscle fiber development(GO:0048741);biological…
gene3072	-5.28478950286118	-0.803890149148347	0.0942028985507246	1	LOC109049183	K05767	molecular_function:phosphotransferase activity, alcohol group as acceptor(GO:0016773);biological_process:phosphorylation(GO:0016310);molecular_function:uridine kinase activity(GO:0004849);molecular_function:ATP binding(GO:0005524);biological_process:axon guidance(GO:0007411);biological_process:neuron migration(GO:0001764);biological_process:skeletal muscle fiber development(GO:0048741);biological…
gene31014	-5.28478950286118	-0.803890149148347	0.0942028985507246	1	LOC109047605	_	_
gene31480	-5.28478950286118	-0.803890149148347	0.0942028985507246	1	LOC109048160	_	_
gene31984	-5.28478950286118	-0.803890149148347	0.0942028985507246	1	LOC109048896	_	_
gene32122	-5.28478950286118	-0.803890149148347	0.0942028985507246	1	LOC109048979	K13575	_
gene36711	-5.28478950286118	-0.803890149148347	0.0942028985507246	1	LOC109054139	K08592	molecular_function:cysteine-type peptidase activity(GO:0008234);biological_process:proteolysis(GO:0006508)
gene37008	-5.28478950286118	-0.803890149148347	0.0942028985507246	1	LOC109054450	K17772	molecular_function:phosphotransferase activity, alcohol group as acceptor(GO:0016773);biological_process:phosphorylation(GO:0016310);molecular_function:uridine kinase activity(GO:0004849);molecular_function:ATP binding(GO:0005524);biological_process:axon guidance(GO:0007411);biological_process:neuron migration(GO:0001764);biological_process:skeletal muscle fiber development(GO:0048741);biological…
gene39230	-5.28478950286118	-0.803890149148347	0.0942028985507246	1	LOC109056947	_	_
gene40193	-5.28478950286118	-0.803890149148347	0.0942028985507246	1	LOC109058008	_	_
gene40508	-5.28478950286118	-0.803890149148347	0.0942028985507246	1	LOC109058345	K10383	_
gene40950	-5.28478950286118	-0.803890149148347	0.0942028985507246	1	LOC109058807	_	_
gene41314	-5.28478950286118	-0.803890149148347	0.0942028985507246	1	LOC109059243	_	_
gene42017	-5.28478950286118	-0.803890149148347	0.0942028985507246	1	LOC109060011	_	_
gene4205	-5.28478950286118	-0.803890149148347	0.0942028985507246	1	LOC109061897	K10949	_
gene42072	-5.28478950286118	-0.803890149148347	0.0942028985507246	1	LOC109060080	K07763	biological_process:anterior/posterior axis specification(GO:0009948);biological_process:response to hypoxia(GO:0001666);biological_process:cartilage development(GO:0051216);molecular_function:zinc ion binding(GO:0008270);molecular_function:calcium ion binding(GO:0005509);molecular_function:metalloendopeptidase activity(GO:0004222);biological_process:proteolysis(GO:0006508);biological_process:esta…
gene42083	-5.28478950286118	-0.803890149148347	0.0942028985507246	1	LOC109060087	K06238	_
gene42886	-5.28478950286118	-0.803890149148347	0.0942028985507246	1	LOC109060985	_	_
gene43548	-5.28478950286118	-0.803890149148347	0.0942028985507246	1	LOC109061733	_	_
gene44982	-5.28478950286118	-0.803890149148347	0.0942028985507246	1	LOC109063286	K00681	_
gene45383	-5.28478950286118	-0.803890149148347	0.0942028985507246	1	LOC109063792	_	_
gene47064	-5.28478950286118	-0.803890149148347	0.0942028985507246	1	LOC109065630	K11647	biological_process:regulation of transcription, DNA-templated(GO:0006355);molecular_function:DNA binding(GO:0003677);molecular_function:ATP binding(GO:0005524);molecular_function:helicase activity(GO:0004386);cellular_component:nucleus(GO:0005634)
gene47212	-5.28478950286118	-0.803890149148347	0.0942028985507246	1	LOC109065751	_	_
gene48100	-5.28478950286118	-0.803890149148347	0.0942028985507246	1	LOC109066741	K17304	_
gene48838	-5.28478950286118	-0.803890149148347	0.0942028985507246	1	LOC109067559	_	_
gene49066	-5.28478950286118	-0.803890149148347	0.0942028985507246	1	LOC109067808	K17584	_
gene4929	-5.28478950286118	-0.803890149148347	0.0942028985507246	1	LOC109064875	_	_
gene49448	-5.28478950286118	-0.803890149148347	0.0942028985507246	1	LOC109068228	_	_
gene49450	-5.28478950286118	-0.803890149148347	0.0942028985507246	1	LOC109068229	_	_
gene50703	-5.28478950286118	-0.803890149148347	0.0942028985507246	1	LOC109069616	K08756	_
gene51875	-5.28478950286118	-0.803890149148347	0.0942028985507246	1	LOC109070918	K06842	_
gene54953	-5.28478950286118	-0.803890149148347	0.0942028985507246	1	crebl2	_	molecular_function:protein binding(GO:0005515);biological_process:positive regulation of peptidyl-serine phosphorylation(GO:0033138);biological_process:protein stabilization(GO:0050821);molecular_function:DNA binding(GO:0003677);biological_process:positive regulation of transcription, DNA-templated(GO:0045893);cellular_component:nucleus(GO:0005634);biological_process:positive regulation of lipid …
gene56463	-5.28478950286118	-0.803890149148347	0.0942028985507246	1	LOC109075974	K09228	_
gene56774	-5.28478950286118	-0.803890149148347	0.0942028985507246	1	LOC109076338	K11364	_
gene5697	-5.28478950286118	-0.803890149148347	0.0942028985507246	1	LOC109072306	_	_
gene5818	-5.28478950286118	-0.803890149148347	0.0942028985507246	1	LOC109081683	K11155	_
gene59618	-5.28478950286118	-0.803890149148347	0.0942028985507246	1	LOC109079503	_	_
gene60562	-5.28478950286118	-0.803890149148347	0.0942028985507246	1	LOC109080575	K19522	_
gene61669	-5.28478950286118	-0.803890149148347	0.0942028985507246	1	LOC109081801	_	_
gene62417	-5.28478950286118	-0.803890149148347	0.0942028985507246	1	LOC109082624	_	_
gene62527	-5.28478950286118	-0.803890149148347	0.0942028985507246	1	LOC109082752	_	_
gene62623	-5.28478950286118	-0.803890149148347	0.0942028985507246	1	LOC109082847	K06252	biological_process:axon guidance(GO:0007411);biological_process:optic nerve development(GO:0021554);biological_process:axon regeneration at neuromuscular junction(GO:0014814);biological_process:mesoderm development(GO:0007498);biological_process:neural crest cell migration(GO:0001755);biological_process:positive regulation of synaptic growth at neuromuscular junction(GO:0045887);biological_proces…
gene62867	-5.28478950286118	-0.803890149148347	0.0942028985507246	1	fuom	K02431	_
gene62995	-5.28478950286118	-0.803890149148347	0.0942028985507246	1	LOC109083276	K13516	_
gene66546	-5.28478950286118	-0.803890149148347	0.0942028985507246	1	LOC109087163	K11644	_
gene67330	-5.28478950286118	-0.803890149148347	0.0942028985507246	1	LOC109088013	_	_
gene8106	-5.28478950286118	-0.803890149148347	0.0942028985507246	1	LOC109091116	_	_
gene816	-5.28478950286118	-0.803890149148347	0.0942028985507246	1	LOC109090046	K13963	_
gene9461	-5.28478950286118	-0.803890149148347	0.0942028985507246	1	axl	_	_
gene9924	-5.28478950286118	-0.803890149148347	0.0942028985507246	1	LOC109092841	_	_
gene29214	-1.58738420894324	1.30233851224817	0.0946182717573629	1	LOC109046154	K06674	molecular_function:phosphotransferase activity, alcohol group as acceptor(GO:0016773);biological_process:phosphorylation(GO:0016310);molecular_function:uridine kinase activity(GO:0004849);molecular_function:ATP binding(GO:0005524);biological_process:axon guidance(GO:0007411);biological_process:neuron migration(GO:0001764);biological_process:skeletal muscle fiber development(GO:0048741);biological…
gene61503	1.46320626227057	1.33534792989772	0.0946182717573629	1	LOC109081619	_	_
gene54550	1.35557130074424	1.88528062971949	0.0957250864487074	1	LOC109073887	K18465	_
gene18485	1.80454543180263	0.691740997782083	0.0967863533519141	1	LOC109102596	_	_
gene30193	1.80454543180263	0.691740997782083	0.0967863533519141	1	LOC109046990	K12196	_
gene36034	1.80454543180263	0.691740997782083	0.0967863533519141	1	LOC109053356	_	_
gene50753	1.80454543180263	0.691740997782083	0.0967863533519141	1	bbs5	K16748	biological_process:melanosome transport(GO:0032402);biological_process:pigment granule aggregation in cell center(GO:0051877);biological_process:heart looping(GO:0001947);cellular_component:ciliary membrane(GO:0060170);biological_process:Kupffer's vesicle development(GO:0070121);biological_process:intracellular transport(GO:0046907)
gene29556	-1.67142358758958	0.774996553095213	0.0967863533519141	1	slc35a4	_	_
gene52732	-1.67142358758958	0.774996553095213	0.0967863533519141	1	LOC109071876	K11493	_
gene53541	-1.67142358758958	0.774996553095213	0.0967863533519141	1	LOC109072764	K09228	_
gene67401	-1.67142358758958	0.774996553095213	0.0967863533519141	1	LOC109088090	K09551	_
gene8176	-1.67142358758958	0.774996553095213	0.0967863533519141	1	LOC109091134	_	_
gene64088	1.43793542368003	1.44274595298988	0.0972207005264275	1	LOC109084471	K16771	_
gene68429	1.43793542368003	1.44274595298988	0.0972207005264275	1	LOC109089217	_	molecular_function:phosphotransferase activity, alcohol group as acceptor(GO:0016773);biological_process:phosphorylation(GO:0016310);molecular_function:uridine kinase activity(GO:0004849);molecular_function:ATP binding(GO:0005524);biological_process:axon guidance(GO:0007411);biological_process:neuron migration(GO:0001764);biological_process:skeletal muscle fiber development(GO:0048741);biological…
gene13143	-1.35911347558637	1.96900253377993	0.0973092088368818	1	LOC109096936	K07899	_
gene8441	1.29161593411977	2.39435975849666	0.0978396837375156	1	LOC109091245	_	molecular_function:phosphotransferase activity, alcohol group as acceptor(GO:0016773);biological_process:phosphorylation(GO:0016310);molecular_function:uridine kinase activity(GO:0004849);molecular_function:ATP binding(GO:0005524);biological_process:axon guidance(GO:0007411);biological_process:neuron migration(GO:0001764);biological_process:skeletal muscle fiber development(GO:0048741);biological…
gene62272	-1.51368747810012	1.53949805078366	0.0994743656038978	1	LOC109082463	K09067	_
gene62625	-1.51368747810012	1.53949805078366	0.0994743656038978	1	LOC109082856	_	_
gene12768	2.40027375423269	0.0454209292581189	0.0999758185423419	1	LOC109096309	_	_
gene25246	2.40027375423269	0.0454209292581189	0.0999758185423419	1	LOC109110159	K09029	_
gene29913	2.40027375423269	0.0454209292581189	0.0999758185423419	1	LOC109046893	K12327	molecular_function:phosphotransferase activity, alcohol group as acceptor(GO:0016773);biological_process:phosphorylation(GO:0016310);molecular_function:uridine kinase activity(GO:0004849);molecular_function:ATP binding(GO:0005524);biological_process:axon guidance(GO:0007411);biological_process:neuron migration(GO:0001764);biological_process:skeletal muscle fiber development(GO:0048741);biological…
gene35737	2.40027375423269	0.0454209292581189	0.0999758185423419	1	LOC109053020	_	_
gene38781	2.40027375423269	0.0454209292581189	0.0999758185423419	1	LOC109056448	_	_
gene40253	2.40027375423269	0.0454209292581189	0.0999758185423419	1	LOC109058058	_	_
gene4294	2.40027375423269	0.0454209292581189	0.0999758185423419	1	LOC109060717	_	cellular_component:mitochondrial respiratory chain complex IV(GO:0005751);molecular_function:cytochrome-c oxidase activity(GO:0004129)
gene24771	-2.24031250357118	0.109882113673924	0.0999758185423419	1	LOC109109880	_	_
gene31111	-2.24031250357118	0.109882113673924	0.0999758185423419	1	LOC109047917	K17922	_
gene32048	-2.24031250357118	0.109882113673924	0.0999758185423419	1	LOC109049295	_	_
gene36811	-2.24031250357118	0.109882113673924	0.0999758185423419	1	LOC109054227	_	_
gene37520	-2.24031250357118	0.109882113673924	0.0999758185423419	1	LOC109055001	K07190	molecular_function:phosphotransferase activity, alcohol group as acceptor(GO:0016773);biological_process:phosphorylation(GO:0016310);molecular_function:uridine kinase activity(GO:0004849);molecular_function:ATP binding(GO:0005524);biological_process:axon guidance(GO:0007411);biological_process:neuron migration(GO:0001764);biological_process:skeletal muscle fiber development(GO:0048741);biological…
gene4329	-2.24031250357118	0.109882113673924	0.0999758185423419	1	LOC109061029	_	molecular_function:phosphotransferase activity, alcohol group as acceptor(GO:0016773);biological_process:phosphorylation(GO:0016310);molecular_function:uridine kinase activity(GO:0004849);molecular_function:ATP binding(GO:0005524);biological_process:axon guidance(GO:0007411);biological_process:neuron migration(GO:0001764);biological_process:skeletal muscle fiber development(GO:0048741);biological…
gene45463	-2.24031250357118	0.109882113673924	0.0999758185423419	1	LOC109063762	_	_
gene52019	-2.24031250357118	0.109882113673924	0.0999758185423419	1	LOC109071078	_	molecular_function:phosphotransferase activity, alcohol group as acceptor(GO:0016773);biological_process:phosphorylation(GO:0016310);molecular_function:uridine kinase activity(GO:0004849);molecular_function:ATP binding(GO:0005524);biological_process:axon guidance(GO:0007411);biological_process:neuron migration(GO:0001764);biological_process:skeletal muscle fiber development(GO:0048741);biological…
gene55770	-2.24031250357118	0.109882113673924	0.0999758185423419	1	LOC109075240	K19497	_
gene65663	-2.24031250357118	0.109882113673924	0.0999758185423419	1	LOC109086204	K13884	_
gene66400	-2.24031250357118	0.109882113673924	0.0999758185423419	1	LOC109087005	_	_
gene7627	-2.24031250357118	0.109882113673924	0.0999758185423419	1	LOC109090850	_	_
gene9385	-2.24031250357118	0.109882113673924	0.0999758185423419	1	LOC109092640	K04849	_
gene1088	-2.10451401984999	0.0235138691902109	0.0999758185423419	1	deptor	_	_
gene11460	-2.10451401984999	0.0235138691902109	0.0999758185423419	1	LOC109095287	_	cellular_component:nucleus(GO:0005634)
gene16547	-2.10451401984999	0.0235138691902109	0.0999758185423419	1	LOC109101127	K19027	molecular_function:phosphotransferase activity, alcohol group as acceptor(GO:0016773);biological_process:phosphorylation(GO:0016310);molecular_function:uridine kinase activity(GO:0004849);molecular_function:ATP binding(GO:0005524);biological_process:axon guidance(GO:0007411);biological_process:neuron migration(GO:0001764);biological_process:skeletal muscle fiber development(GO:0048741);biological…
gene18783	-2.10451401984999	0.0235138691902109	0.0999758185423419	1	LOC109103161	_	_
gene21156	-2.10451401984999	0.0235138691902109	0.0999758185423419	1	apbb3	_	molecular_function:phosphotransferase activity, alcohol group as acceptor(GO:0016773);biological_process:phosphorylation(GO:0016310);molecular_function:uridine kinase activity(GO:0004849);molecular_function:ATP binding(GO:0005524);biological_process:axon guidance(GO:0007411);biological_process:neuron migration(GO:0001764);biological_process:skeletal muscle fiber development(GO:0048741);biological…
gene29720	-2.10451401984999	0.0235138691902109	0.0999758185423419	1	LOC109046333	K14455	_
gene31464	-2.10451401984999	0.0235138691902109	0.0999758185423419	1	LOC109048149	K08789	_
gene34817	-2.10451401984999	0.0235138691902109	0.0999758185423419	1	LOC109052054	K01539	_
gene39306	-2.10451401984999	0.0235138691902109	0.0999758185423419	1	LOC109057037	_	_
gene41575	-2.10451401984999	0.0235138691902109	0.0999758185423419	1	LOC109059530	K00876	_
gene43339	-2.10451401984999	0.0235138691902109	0.0999758185423419	1	LOC109061491	K11248	_
gene51192	-2.10451401984999	0.0235138691902109	0.0999758185423419	1	LOC109070160	_	_
gene56035	-2.10451401984999	0.0235138691902109	0.0999758185423419	1	LOC109075529	_	_
gene8562	-2.10451401984999	0.0235138691902109	0.0999758185423419	1	LOC109092120	K04426	_
gene43965	1.71643960816344	0.85591490630579	0.101168536513916	1	LOC109062209	K12488	_
gene51710	1.71643960816344	0.85591490630579	0.101168536513916	1	LOC109070737	K04593	_
gene53714	1.71643960816344	0.85591490630579	0.101168536513916	1	LOC109072968	K19525	_
gene10668	-1.56491569526597	0.926652705920555	0.101168536513916	1	LOC109094261	_	_
gene22265	-1.56491569526597	0.926652705920555	0.101168536513916	1	LOC109107754	K11254	_
gene39366	-1.56491569526597	0.926652705920555	0.101168536513916	1	LOC109057099	K14684	_
gene22600	-1.42273671010018	1.71611541838568	0.103177554894292	1	LOC109107191	K12003	molecular_function:phosphotransferase activity, alcohol group as acceptor(GO:0016773);biological_process:phosphorylation(GO:0016310);molecular_function:uridine kinase activity(GO:0004849);molecular_function:ATP binding(GO:0005524);biological_process:axon guidance(GO:0007411);biological_process:neuron migration(GO:0001764);biological_process:skeletal muscle fiber development(GO:0048741);biological…
gene39063	1.33780084246822	1.69484594461363	0.103177554894292	1	LOC109056767	K04437	_
gene11011	1.64953890539195	1.00337388386795	0.104627052287553	1	LOC109094671	_	molecular_function:RNA binding(GO:0003723);biological_process:heart development(GO:0007507);molecular_function:nucleotide binding(GO:0000166)
gene22734	1.64953890539195	1.00337388386795	0.104627052287553	1	LOC109107293	_	_
gene23588	1.64953890539195	1.00337388386795	0.104627052287553	1	LOC109108568	K16768	_
gene60118	1.64953890539195	1.00337388386795	0.104627052287553	1	LOC109080065	_	molecular_function:phosphotransferase activity, alcohol group as acceptor(GO:0016773);biological_process:phosphorylation(GO:0016310);molecular_function:uridine kinase activity(GO:0004849);molecular_function:ATP binding(GO:0005524);biological_process:axon guidance(GO:0007411);biological_process:neuron migration(GO:0001764);biological_process:skeletal muscle fiber development(GO:0048741);biological…
gene27946	1.59695803580386	1.13720744812039	0.107412427538904	1	LOC109113363	K04448	_
gene56043	1.59695803580386	1.13720744812039	0.107412427538904	1	LOC109075538	_	_
gene2803	1.29908460878442	2.00661150464687	0.108432879297178	1	LOC109047215	_	_
gene15288	1.98128687059343	0.215076167571351	0.109379181377053	1	LOC109099505	K11489	_
gene31125	1.98128687059343	0.215076167571351	0.109379181377053	1	LOC109047927	K10756	biological_process:DNA replication(GO:0006260);molecular_function:DNA binding(GO:0003677);molecular_function:ATP binding(GO:0005524);molecular_function:nucleoside-triphosphatase activity(GO:0017111)
gene31898	1.98128687059343	0.215076167571351	0.109379181377053	1	LOC109048839	K17859	_
gene3591	1.98128687059343	0.215076167571351	0.109379181377053	1	LOC109053029	K14165	_
gene63276	1.98128687059343	0.215076167571351	0.109379181377053	1	LOC109083580	K01948	_
gene26623	-1.92085462452316	0.343829216233359	0.109379181377053	1	LOC109111719	_	_
gene47560	-1.92085462452316	0.343829216233359	0.109379181377053	1	LOC109066154	K12494	molecular_function:phosphotransferase activity, alcohol group as acceptor(GO:0016773);biological_process:phosphorylation(GO:0016310);molecular_function:uridine kinase activity(GO:0004849);molecular_function:ATP binding(GO:0005524);biological_process:axon guidance(GO:0007411);biological_process:neuron migration(GO:0001764);biological_process:skeletal muscle fiber development(GO:0048741);biological…
gene49665	-1.92085462452316	0.343829216233359	0.109379181377053	1	LOC109068464	_	molecular_function:phosphotransferase activity, alcohol group as acceptor(GO:0016773);biological_process:phosphorylation(GO:0016310);molecular_function:uridine kinase activity(GO:0004849);molecular_function:ATP binding(GO:0005524);biological_process:axon guidance(GO:0007411);biological_process:neuron migration(GO:0001764);biological_process:skeletal muscle fiber development(GO:0048741);biological…
gene52004	-1.92085462452316	0.343829216233359	0.109379181377053	1	LOC109071061	K09072	_
gene52352	-1.92085462452316	0.343829216233359	0.109379181377053	1	LOC109071451	_	_
gene57049	-1.92085462452316	0.343829216233359	0.109379181377053	1	LOC109076645	K01228	_
gene61340	-1.92085462452316	0.343829216233359	0.109379181377053	1	LOC109081439	K04633	_
gene7268	-1.92085462452316	0.343829216233359	0.109379181377053	1	LOC109090116	K07206	molecular_function:phosphotransferase activity, alcohol group as acceptor(GO:0016773);biological_process:phosphorylation(GO:0016310);molecular_function:uridine kinase activity(GO:0004849);molecular_function:ATP binding(GO:0005524);biological_process:axon guidance(GO:0007411);biological_process:neuron migration(GO:0001764);biological_process:skeletal muscle fiber development(GO:0048741);biological…
gene53342	1.40459580879619	1.29704824641064	0.10969460217431	1	LOC109072559	K06672	_
gene6052	1.40459580879619	1.29704824641064	0.10969460217431	1	LOC109083181	_	_
gene1667	-1.12971361372818	3.60319275614603	0.111180896584751	1	LOC109099579	_	_
gene34144	1.38372980932523	1.40719242894735	0.111592322086933	1	LOC109051148	_	_
gene51185	1.38372980932523	1.40719242894735	0.111592322086933	1	LOC109070156	_	_
gene37976	-1.17443524122782	2.91935989972744	0.112538041470015	1	LOC109055553	K00327	molecular_function:phosphotransferase activity, alcohol group as acceptor(GO:0016773);biological_process:phosphorylation(GO:0016310);molecular_function:uridine kinase activity(GO:0004849);molecular_function:ATP binding(GO:0005524);biological_process:axon guidance(GO:0007411);biological_process:neuron migration(GO:0001764);biological_process:skeletal muscle fiber development(GO:0048741);biological…
gene28223	-1.23105139278404	2.33630148985829	0.11267886882181	1	LOC109044907	K10864	_
gene29880	-1.46807443418759	1.50843811914201	0.113190717327968	1	LOC109046880	_	_
gene42298	1.3022135596823	1.57339307867811	0.114552197612795	1	LOC109060315	K07893	_
gene13993	1.82013357949411	0.438357468107521	0.115459619797773	1	LOC109097985	K08867	_
gene14150	1.82013357949411	0.438357468107521	0.115459619797773	1	LOC109097684	_	molecular_function:phosphotransferase activity, alcohol group as acceptor(GO:0016773);biological_process:phosphorylation(GO:0016310);molecular_function:uridine kinase activity(GO:0004849);molecular_function:ATP binding(GO:0005524);biological_process:axon guidance(GO:0007411);biological_process:neuron migration(GO:0001764);biological_process:skeletal muscle fiber development(GO:0048741);biological…
gene20310	1.82013357949411	0.438357468107521	0.115459619797773	1	LOC109105305	K05212	molecular_function:phosphotransferase activity, alcohol group as acceptor(GO:0016773);biological_process:phosphorylation(GO:0016310);molecular_function:uridine kinase activity(GO:0004849);molecular_function:ATP binding(GO:0005524);biological_process:axon guidance(GO:0007411);biological_process:neuron migration(GO:0001764);biological_process:skeletal muscle fiber development(GO:0048741);biological…
gene24639	1.82013357949411	0.438357468107521	0.115459619797773	1	LOC109109281	_	_
gene43930	1.82013357949411	0.438357468107521	0.115459619797773	1	LOC109062145	K06840	molecular_function:phosphotransferase activity, alcohol group as acceptor(GO:0016773);biological_process:phosphorylation(GO:0016310);molecular_function:uridine kinase activity(GO:0004849);molecular_function:ATP binding(GO:0005524);biological_process:axon guidance(GO:0007411);biological_process:neuron migration(GO:0001764);biological_process:skeletal muscle fiber development(GO:0048741);biological…
gene59109	1.82013357949411	0.438357468107521	0.115459619797773	1	LOC109078928	K10395	_
gene2490	-1.72409388982818	0.544993735942587	0.115459619797773	1	LOC109108329	K18772	_
gene32684	-1.72409388982818	0.544993735942587	0.115459619797773	1	LOC109050167	_	molecular_function:phosphotransferase activity, alcohol group as acceptor(GO:0016773);biological_process:phosphorylation(GO:0016310);molecular_function:uridine kinase activity(GO:0004849);molecular_function:ATP binding(GO:0005524);biological_process:axon guidance(GO:0007411);biological_process:neuron migration(GO:0001764);biological_process:skeletal muscle fiber development(GO:0048741);biological…
gene34701	-1.72409388982818	0.544993735942587	0.115459619797773	1	LOC109051873	_	molecular_function:phosphatase activity(GO:0016791);cellular_component:integral component of membrane(GO:0016021);cellular_component:endoplasmic reticulum membrane(GO:0005789)
gene54647	-1.72409388982818	0.544993735942587	0.115459619797773	1	LOC109073990	_	molecular_function:phosphotransferase activity, alcohol group as acceptor(GO:0016773);biological_process:phosphorylation(GO:0016310);molecular_function:uridine kinase activity(GO:0004849);molecular_function:ATP binding(GO:0005524);biological_process:axon guidance(GO:0007411);biological_process:neuron migration(GO:0001764);biological_process:skeletal muscle fiber development(GO:0048741);biological…
gene6901	-1.72409388982818	0.544993735942587	0.115459619797773	1	LOC109090353	K00273	molecular_function:D-amino-acid oxidase activity(GO:0003884);molecular_function:nucleotide binding(GO:0000166);biological_process:oxidation-reduction process(GO:0055114)
gene7441	-1.72409388982818	0.544993735942587	0.115459619797773	1	LOC109090168	_	_
gene16740	-1.38224489172662	1.68870487514617	0.115723422343511	1	LOC109101197	_	_
gene30317	1.28339436083768	1.75113812827425	0.116739885578943	1	LOC109046776	K07880	_
gene6107	-1.19482909735862	2.75433742808432	0.117191536897919	1	LOC109079644	K14429	molecular_function:phosphotransferase activity, alcohol group as acceptor(GO:0016773);biological_process:phosphorylation(GO:0016310);molecular_function:uridine kinase activity(GO:0004849);molecular_function:ATP binding(GO:0005524);biological_process:axon guidance(GO:0007411);biological_process:neuron migration(GO:0001764);biological_process:skeletal muscle fiber development(GO:0048741);biological…
gene7580	-1.29061549278673	1.92277987889834	0.118412266379848	1	LOC109090227	K13201	_
gene43326	-1.5895774144847	0.721444354430027	0.119582318692441	1	LOC109061478	K03018	molecular_function:phosphotransferase activity, alcohol group as acceptor(GO:0016773);biological_process:phosphorylation(GO:0016310);molecular_function:uridine kinase activity(GO:0004849);molecular_function:ATP binding(GO:0005524);biological_process:axon guidance(GO:0007411);biological_process:neuron migration(GO:0001764);biological_process:skeletal muscle fiber development(GO:0048741);biological…
gene44110	-1.5895774144847	0.721444354430027	0.119582318692441	1	LOC109062355	K15606	molecular_function:phosphotransferase activity, alcohol group as acceptor(GO:0016773);biological_process:phosphorylation(GO:0016310);molecular_function:uridine kinase activity(GO:0004849);molecular_function:ATP binding(GO:0005524);biological_process:axon guidance(GO:0007411);biological_process:neuron migration(GO:0001764);biological_process:skeletal muscle fiber development(GO:0048741);biological…
gene44559	-1.5895774144847	0.721444354430027	0.119582318692441	1	LOC109062831	_	molecular_function:phosphotransferase activity, alcohol group as acceptor(GO:0016773);biological_process:phosphorylation(GO:0016310);molecular_function:uridine kinase activity(GO:0004849);molecular_function:ATP binding(GO:0005524);biological_process:axon guidance(GO:0007411);biological_process:neuron migration(GO:0001764);biological_process:skeletal muscle fiber development(GO:0048741);biological…
gene50095	-1.5895774144847	0.721444354430027	0.119582318692441	1	LOC109068942	K08136	_
gene57587	-1.5895774144847	0.721444354430027	0.119582318692441	1	LOC109077229	K12031	_
gene66893	-1.5895774144847	0.721444354430027	0.119582318692441	1	LOC109087534	_	_
gene16897	-1.24526330887876	2.06005966366929	0.119725956922317	1	LOC109101001	K08547	biological_process:steroid hormone mediated signaling pathway(GO:0043401);molecular_function:zinc ion binding(GO:0008270);biological_process:regulation of transcription, DNA-templated(GO:0006355);molecular_function:sequence-specific DNA binding(GO:0043565);molecular_function:steroid hormone receptor activity(GO:0003707);molecular_function:ligand-activated sequence-specific DNA binding RNA polymer…
gene16021	1.25216896343042	2.11852664632523	0.120281121427247	1	LOC109100198	K10297	_
gene62965	1.24351029097715	2.24282721350958	0.121233794149621	1	LOC109083249	_	_
gene15673	1.63453174391232	0.802464768578046	0.122481004403125	1	adap1	_	_
gene20697	-1.49141152648446	0.878595220466987	0.122481004403125	1	paqr6	_	_
gene4296	-1.49141152648446	0.878595220466987	0.122481004403125	1	LOC109060733	K07950	_
gene53773	-1.49141152648446	0.878595220466987	0.122481004403125	1	LOC109073031	_	_
gene46260	1.57598498649529	0.955136842868603	0.124578112227463	1	LOC109064711	_	_
gene55286	1.57598498649529	0.955136842868603	0.124578112227463	1	LOC109074741	K17637	_
gene60070	1.57598498649529	0.955136842868603	0.124578112227463	1	LOC109080005	K09228	_
gene31235	-1.41645596260757	1.02025598941228	0.124578112227463	1	LOC109048350	K06484	biological_process:extracellular matrix assembly(GO:0085029);biological_process:skeletal system development(GO:0001501);biological_process:integrin-mediated signaling pathway(GO:0007229);biological_process:cell adhesion(GO:0007155);biological_process:somitogenesis(GO:0001756);molecular_function:protein heterodimerization activity(GO:0046982);molecular_function:fibronectin binding(GO:0001968);cell…
gene7084	1.0601917486999	4.07924780610023	0.124779483773079	1	LOC109090064	K10691	_
gene20929	2.80646624120908	-0.371973917779483	0.124959742351047	1	LOC109106333	_	_
gene22009	2.80646624120908	-0.371973917779483	0.124959742351047	1	LOC109107425	K17614	_
gene2366	2.80646624120908	-0.371973917779483	0.124959742351047	1	LOC109110131	K05262	biological_process:brain development(GO:0007420);cellular_component:extracellular region(GO:0005576);molecular_function:hormone activity(GO:0005179);biological_process:camera-type eye development(GO:0043010)
gene23747	2.80646624120908	-0.371973917779483	0.124959742351047	1	LOC109108743	_	_
gene2934	2.80646624120908	-0.371973917779483	0.124959742351047	1	LOC109048172	K19581	cellular_component:membrane(GO:0016020);molecular_function:catalytic activity(GO:0003824)
gene29487	2.80646624120908	-0.371973917779483	0.124959742351047	1	LOC109046255	_	_
gene31678	2.80646624120908	-0.371973917779483	0.124959742351047	1	LOC109048290	_	_
gene34312	2.80646624120908	-0.371973917779483	0.124959742351047	1	LOC109051448	K09385	molecular_function:phosphotransferase activity, alcohol group as acceptor(GO:0016773);biological_process:phosphorylation(GO:0016310);molecular_function:uridine kinase activity(GO:0004849);molecular_function:ATP binding(GO:0005524);biological_process:axon guidance(GO:0007411);biological_process:neuron migration(GO:0001764);biological_process:skeletal muscle fiber development(GO:0048741);biological…
gene38383	2.80646624120908	-0.371973917779483	0.124959742351047	1	LOC109055977	_	_
gene39968	2.80646624120908	-0.371973917779483	0.124959742351047	1	LOC109057799	_	molecular_function:phosphotransferase activity, alcohol group as acceptor(GO:0016773);biological_process:phosphorylation(GO:0016310);molecular_function:uridine kinase activity(GO:0004849);molecular_function:ATP binding(GO:0005524);biological_process:axon guidance(GO:0007411);biological_process:neuron migration(GO:0001764);biological_process:skeletal muscle fiber development(GO:0048741);biological…
gene40703	2.80646624120908	-0.371973917779483	0.124959742351047	1	LOC109058553	K00888	_
gene45659	2.80646624120908	-0.371973917779483	0.124959742351047	1	LOC109064024	_	_
gene50747	2.80646624120908	-0.371973917779483	0.124959742351047	1	LOC109069664	_	_
gene52254	2.80646624120908	-0.371973917779483	0.124959742351047	1	LOC109071343	K09037	_
gene53369	2.80646624120908	-0.371973917779483	0.124959742351047	1	LOC109072620	K00637	_
gene54135	2.80646624120908	-0.371973917779483	0.124959742351047	1	LOC109073428	_	_
gene55071	2.80646624120908	-0.371973917779483	0.124959742351047	1	LOC109074467	_	_
gene58613	2.80646624120908	-0.371973917779483	0.124959742351047	1	LOC109078372	K06110	_
gene64064	2.80646624120908	-0.371973917779483	0.124959742351047	1	LOC109084434	_	_
gene64439	2.80646624120908	-0.371973917779483	0.124959742351047	1	LOC109084840	_	_
gene65572	2.80646624120908	-0.371973917779483	0.124959742351047	1	LOC109086085	_	_
gene65754	2.80646624120908	-0.371973917779483	0.124959742351047	1	LOC109086306	_	_
gene8536	2.80646624120908	-0.371973917779483	0.124959742351047	1	LOC109092101	_	_
gene9186	2.80646624120908	-0.371973917779483	0.124959742351047	1	LOC109092983	K16670	molecular_function:phosphotransferase activity, alcohol group as acceptor(GO:0016773);biological_process:phosphorylation(GO:0016310);molecular_function:uridine kinase activity(GO:0004849);molecular_function:ATP binding(GO:0005524);biological_process:axon guidance(GO:0007411);biological_process:neuron migration(GO:0001764);biological_process:skeletal muscle fiber development(GO:0048741);biological…
gene1016	-2.51951273577789	-0.389664948586811	0.124959742351047	1	LOC109094929	K08796	_
gene10230	-2.51951273577789	-0.389664948586811	0.124959742351047	1	LOC109094374	_	_
gene14373	-2.51951273577789	-0.389664948586811	0.124959742351047	1	LOC109098663	K03948	cellular_component:mitochondrial respiratory chain complex IV(GO:0005751);biological_process:transport(GO:0006810);biological_process:electron transport chain(GO:0022900);molecular_function:cytochrome-c oxidase activity(GO:0004129)
gene15591	-2.51951273577789	-0.389664948586811	0.124959742351047	1	LOC109099694	K04347	cellular_component:heterotrimeric G-protein complex(GO:0005834);molecular_function:signal transducer activity(GO:0004871);biological_process:G-protein coupled receptor signaling pathway(GO:0007186)
gene17079	-2.51951273577789	-0.389664948586811	0.124959742351047	1	LOC109101387	K17962	_
gene17494	-2.51951273577789	-0.389664948586811	0.124959742351047	1	LOC109101626	_	_
gene18373	-2.51951273577789	-0.389664948586811	0.124959742351047	1	LOC109102885	K08231	_
gene21826	-2.51951273577789	-0.389664948586811	0.124959742351047	1	LOC109106225	_	_
gene23837	-2.51951273577789	-0.389664948586811	0.124959742351047	1	LOC109108800	_	molecular_function:phosphotransferase activity, alcohol group as acceptor(GO:0016773);biological_process:phosphorylation(GO:0016310);molecular_function:uridine kinase activity(GO:0004849);molecular_function:ATP binding(GO:0005524);biological_process:axon guidance(GO:0007411);biological_process:neuron migration(GO:0001764);biological_process:skeletal muscle fiber development(GO:0048741);biological…
gene31198	-2.51951273577789	-0.389664948586811	0.124959742351047	1	LOC109048344	K03099	_
gene34037	-2.51951273577789	-0.389664948586811	0.124959742351047	1	LOC109051078	_	molecular_function:phosphotransferase activity, alcohol group as acceptor(GO:0016773);biological_process:phosphorylation(GO:0016310);molecular_function:uridine kinase activity(GO:0004849);molecular_function:ATP binding(GO:0005524);biological_process:axon guidance(GO:0007411);biological_process:neuron migration(GO:0001764);biological_process:skeletal muscle fiber development(GO:0048741);biological…
gene34643	-2.51951273577789	-0.389664948586811	0.124959742351047	1	LOC109051823	K06071	_
gene3811	-2.51951273577789	-0.389664948586811	0.124959742351047	1	LOC109061514	K09370	molecular_function:zinc ion binding(GO:0008270);biological_process:neuron fate specification(GO:0048665);biological_process:atrial cardiac muscle cell differentiation(GO:0055011);biological_process:exocrine pancreas development(GO:0031017);biological_process:peripheral nervous system neuron axonogenesis(GO:0048936);biological_process:regulation of transcription, DNA-templated(GO:0006355);biologic…
gene40076	-2.51951273577789	-0.389664948586811	0.124959742351047	1	LOC109057867	_	molecular_function:phosphotransferase activity, alcohol group as acceptor(GO:0016773);biological_process:phosphorylation(GO:0016310);molecular_function:uridine kinase activity(GO:0004849);molecular_function:ATP binding(GO:0005524);biological_process:axon guidance(GO:0007411);biological_process:neuron migration(GO:0001764);biological_process:skeletal muscle fiber development(GO:0048741);biological…
gene40322	-2.51951273577789	-0.389664948586811	0.124959742351047	1	LOC109058153	K04515	_
gene46113	-2.51951273577789	-0.389664948586811	0.124959742351047	1	LOC109064480	K15631	_
gene46785	-2.51951273577789	-0.389664948586811	0.124959742351047	1	LOC109065293	K11856	_
gene48962	-2.51951273577789	-0.389664948586811	0.124959742351047	1	LOC109067692	K00738	_
gene49115	-2.51951273577789	-0.389664948586811	0.124959742351047	1	LOC109067864	_	_
gene49535	-2.51951273577789	-0.389664948586811	0.124959742351047	1	LOC109068324	K04504	_
gene51602	-2.51951273577789	-0.389664948586811	0.124959742351047	1	LOC109070617	K17353	molecular_function:phosphotransferase activity, alcohol group as acceptor(GO:0016773);biological_process:phosphorylation(GO:0016310);molecular_function:uridine kinase activity(GO:0004849);molecular_function:ATP binding(GO:0005524);biological_process:axon guidance(GO:0007411);biological_process:neuron migration(GO:0001764);biological_process:skeletal muscle fiber development(GO:0048741);biological…
gene52541	-2.51951273577789	-0.389664948586811	0.124959742351047	1	LOC109071677	_	_
gene5847	-2.51951273577789	-0.389664948586811	0.124959742351047	1	LOC109081819	K17697	molecular_function:guanyl-nucleotide exchange factor activity(GO:0005085);biological_process:small GTPase mediated signal transduction(GO:0007264)
gene6221	-2.51951273577789	-0.389664948586811	0.124959742351047	1	LOC109084391	_	molecular_function:DNA binding(GO:0003677);cellular_component:membrane(GO:0016020)
gene62403	-2.51951273577789	-0.389664948586811	0.124959742351047	1	LOC109082621	K08784	molecular_function:phosphotransferase activity, alcohol group as acceptor(GO:0016773);biological_process:phosphorylation(GO:0016310);molecular_function:uridine kinase activity(GO:0004849);molecular_function:ATP binding(GO:0005524);biological_process:axon guidance(GO:0007411);biological_process:neuron migration(GO:0001764);biological_process:skeletal muscle fiber development(GO:0048741);biological…
gene62959	-2.51951273577789	-0.389664948586811	0.124959742351047	1	LOC109083233	K09848	_
gene63464	-2.51951273577789	-0.389664948586811	0.124959742351047	1	LOC109083784	K11642	molecular_function:phosphotransferase activity, alcohol group as acceptor(GO:0016773);biological_process:phosphorylation(GO:0016310);molecular_function:uridine kinase activity(GO:0004849);molecular_function:ATP binding(GO:0005524);biological_process:axon guidance(GO:0007411);biological_process:neuron migration(GO:0001764);biological_process:skeletal muscle fiber development(GO:0048741);biological…
gene63657	-2.51951273577789	-0.389664948586811	0.124959742351047	1	LOC109084005	_	_
gene64011	-2.51951273577789	-0.389664948586811	0.124959742351047	1	LOC109084348	K16449	molecular_function:signal transducer activity(GO:0004871);cellular_component:heterotrimeric G-protein complex(GO:0005834);cellular_component:cytoplasm(GO:0005737);molecular_function:GTPase activator activity(GO:0005096);biological_process:positive regulation of GTPase activity(GO:0043547);biological_process:intracellular signal transduction(GO:0035556);biological_process:termination of G-protein …
gene64565	-2.51951273577789	-0.389664948586811	0.124959742351047	1	LOC109084995	_	_
gene65650	-2.51951273577789	-0.389664948586811	0.124959742351047	1	LOC109086189	_	molecular_function:eukaryotic translation initiation factor 2alpha kinase activity(GO:0004694);biological_process:protein phosphorylation(GO:0006468);molecular_function:ATP binding(GO:0005524)
gene66639	-2.51951273577789	-0.389664948586811	0.124959742351047	1	LOC109087256	K14435	_
gene68265	-2.51951273577789	-0.389664948586811	0.124959742351047	1	LOC109088998	K15594	molecular_function:metal ion binding(GO:0046872);molecular_function:cyclin-dependent protein serine/threonine kinase activity(GO:0004693);biological_process:protein phosphorylation(GO:0006468);molecular_function:ATP binding(GO:0005524)
gene8202	-2.51951273577789	-0.389664948586811	0.124959742351047	1	LOC109091145	K05646	molecular_function:phosphotransferase activity, alcohol group as acceptor(GO:0016773);biological_process:phosphorylation(GO:0016310);molecular_function:uridine kinase activity(GO:0004849);molecular_function:ATP binding(GO:0005524);biological_process:axon guidance(GO:0007411);biological_process:neuron migration(GO:0001764);biological_process:skeletal muscle fiber development(GO:0048741);biological…
gene8645	-2.51951273577789	-0.389664948586811	0.124959742351047	1	LOC109092184	_	_
gene59566	1.53021143139956	1.0932538724469	0.126130426840135	1	LOC109079447	K09322	_
gene29222	1.36288372127698	1.13513299160469	0.126130426840135	1	LOC109046162	K15370	_
gene5085	1.36288372127698	1.13513299160469	0.126130426840135	1	LOC109070171	K15617	molecular_function:phosphotransferase activity, alcohol group as acceptor(GO:0016773);biological_process:phosphorylation(GO:0016310);molecular_function:uridine kinase activity(GO:0004849);molecular_function:ATP binding(GO:0005524);biological_process:axon guidance(GO:0007411);biological_process:neuron migration(GO:0001764);biological_process:skeletal muscle fiber development(GO:0048741);biological…
gene60867	1.36288372127698	1.13513299160469	0.126130426840135	1	LOC109080908	K12867	cellular_component:intracellular(GO:0005622);biological_process:RNA processing(GO:0006396)
gene57413	-1.4769127572475	1.22784617308397	0.127301043405174	1	LOC109077056	K07765	_
gene14713	1.34350306583603	1.25772749217424	0.127301043405174	1	LOC109098844	_	_
gene24242	1.34350306583603	1.25772749217424	0.127301043405174	1	LOC109109056	_	molecular_function:phosphotransferase activity, alcohol group as acceptor(GO:0016773);biological_process:phosphorylation(GO:0016310);molecular_function:uridine kinase activity(GO:0004849);molecular_function:ATP binding(GO:0005524);biological_process:axon guidance(GO:0007411);biological_process:neuron migration(GO:0001764);biological_process:skeletal muscle fiber development(GO:0048741);biological…
gene47578	-1.05828602753191	4.17045829205618	0.127863329620223	1	LOC109066162	K05633	_
gene12271	-1.41979822797191	1.3400804907752	0.128197371322381	1	stac3	_	molecular_function:metal ion binding(GO:0046872);biological_process:intracellular signal transduction(GO:0035556)
gene16712	-1.41979822797191	1.3400804907752	0.128197371322381	1	LOC109101186	K14326	molecular_function:zinc ion binding(GO:0008270);molecular_function:DNA binding(GO:0003677);molecular_function:ATP binding(GO:0005524);molecular_function:helicase activity(GO:0004386);cellular_component:cytoplasm(GO:0005737);biological_process:nuclear-transcribed mRNA catabolic process, nonsense-mediated decay(GO:0000184);biological_process:embryo development(GO:0009790)
gene9493	-1.41979822797191	1.3400804907752	0.128197371322381	1	LOC109093174	_	_
gene46457	1.32740777854937	1.37076050940488	0.128197371322381	1	LOC109064921	_	molecular_function:phosphotransferase activity, alcohol group as acceptor(GO:0016773);biological_process:phosphorylation(GO:0016310);molecular_function:uridine kinase activity(GO:0004849);molecular_function:ATP binding(GO:0005524);biological_process:axon guidance(GO:0007411);biological_process:neuron migration(GO:0001764);biological_process:skeletal muscle fiber development(GO:0048741);biological…
gene64566	1.32740777854937	1.37076050940488	0.128197371322381	1	LOC109084997	_	_
gene24	-1.3722797651398	1.44419391588883	0.128892330485785	1	LOC109105187	_	_
gene27457	1.31382694921116	1.47561474151129	0.128892330485785	1	LOC109112741	K04363	molecular_function:phosphotransferase activity, alcohol group as acceptor(GO:0016773);biological_process:phosphorylation(GO:0016310);molecular_function:uridine kinase activity(GO:0004849);molecular_function:ATP binding(GO:0005524);biological_process:axon guidance(GO:0007411);biological_process:neuron migration(GO:0001764);biological_process:skeletal muscle fiber development(GO:0048741);biological…
gene51614	1.31382694921116	1.47561474151129	0.128892330485785	1	LOC109070632	K06051	_
gene44752	-1.37771899924415	1.5716557401219	0.129436724083117	1	LOC109063040	K13499	_
gene6907	-1.34058369842245	1.66075278626155	0.129866744964837	1	LOC109090364	_	_
gene45808	-1.3083438412006	1.74465762108939	0.130208682948527	1	LOC109064229	_	molecular_function:phosphotransferase activity, alcohol group as acceptor(GO:0016773);biological_process:phosphorylation(GO:0016310);molecular_function:uridine kinase activity(GO:0004849);molecular_function:ATP binding(GO:0005524);biological_process:axon guidance(GO:0007411);biological_process:neuron migration(GO:0001764);biological_process:skeletal muscle fiber development(GO:0048741);biological…
gene64385	-1.3083438412006	1.74465762108939	0.130208682948527	1	LOC109084799	K15171	biological_process:transcription, DNA-templated(GO:0006351);cellular_component:nucleus(GO:0005634)
gene45073	1.23398664496177	1.80530706767936	0.130481962895157	1	LOC109063398	K00888	_
gene63007	1.23398664496177	1.80530706767936	0.130481962895157	1	LOC109083294	_	_
gene54738	1.22530803480811	1.95807185435028	0.130877338201663	1	LOC109074093	K04632	molecular_function:signal transducer activity(GO:0004871);;molecular_function:G-protein beta/gamma-subunit complex binding(GO:0031683);molecular_function:GTPase activity(GO:0003924);biological_process:G-protein coupled receptor signaling pathway(GO:0007186);molecular_function:GTP binding(GO:0005525)
gene19774	-1.19497282457635	2.10353438280178	0.13113287446978	1	LOC109104413	_	molecular_function:phosphotransferase activity, alcohol group as acceptor(GO:0016773);biological_process:phosphorylation(GO:0016310);molecular_function:uridine kinase activity(GO:0004849);molecular_function:ATP binding(GO:0005524);biological_process:axon guidance(GO:0007411);biological_process:neuron migration(GO:0001764);biological_process:skeletal muscle fiber development(GO:0048741);biological…
gene1169	-1.17869544660147	2.1657069079417	0.131224065671818	1	LOC109091223	K09634	_
gene8467	1.0788588923372	3.30294436694659	0.131258627649438	1	LOC109091259	K19525	_
gene67463	1.21256217846916	2.22238271469544	0.131296735211582	1	LOC109088185	_	_
gene11728	1.17674421266954	2.42803264421877	0.131459294878787	1	mtor	K07203	_
gene8002	-1.1404671958445	2.45799092292835	0.131459294878787	1	LOC109091082	_	_
gene10122	2.25014461140501	-0.0489447769293343	0.137873920182766	1	LOC109093934	K02153	_
gene1812	2.25014461140501	-0.0489447769293343	0.137873920182766	1	LOC109098735	_	_
gene19985	2.25014461140501	-0.0489447769293343	0.137873920182766	1	LOC109105214	K05734	_
gene22891	2.25014461140501	-0.0489447769293343	0.137873920182766	1	LOC109107808	K06927	_
gene29610	2.25014461140501	-0.0489447769293343	0.137873920182766	1	LOC109046057	_	cellular_component:cytoplasm(GO:0005737);cellular_component:plasma membrane(GO:0005886);biological_process:negative regulation of signal transduction(GO:0009968);cellular_component:nucleus(GO:0005634)
gene36948	2.25014461140501	-0.0489447769293343	0.137873920182766	1	LOC109054397	_	_
gene44127	2.25014461140501	-0.0489447769293343	0.137873920182766	1	LOC109062326	_	_
gene4489	2.25014461140501	-0.0489447769293343	0.137873920182766	1	LOC109061394	_	_
gene45898	2.25014461140501	-0.0489447769293343	0.137873920182766	1	LOC109064315	K14996	_
gene50017	2.25014461140501	-0.0489447769293343	0.137873920182766	1	LOC109068857	K05039	_
gene5310	2.25014461140501	-0.0489447769293343	0.137873920182766	1	LOC109074332	K00688	_
gene5364	2.25014461140501	-0.0489447769293343	0.137873920182766	1	LOC109071208	K19600	_
gene55823	2.25014461140501	-0.0489447769293343	0.137873920182766	1	LOC109075296	K16316	_
gene65494	2.25014461140501	-0.0489447769293343	0.137873920182766	1	LOC109086016	K04662	_
gene7272	2.25014461140501	-0.0489447769293343	0.137873920182766	1	LOC109090118	_	_
gene7753	2.25014461140501	-0.0489447769293343	0.137873920182766	1	LOC109091011	_	_
gene11861	-1.95459213138259	-0.068461236402375	0.137873920182766	1	LOC109095573	_	_
gene12211	-1.95459213138259	-0.068461236402375	0.137873920182766	1	LOC109096012	K09207	_
gene15938	-1.95459213138259	-0.068461236402375	0.137873920182766	1	itih3	_	molecular_function:phosphotransferase activity, alcohol group as acceptor(GO:0016773);biological_process:phosphorylation(GO:0016310);molecular_function:uridine kinase activity(GO:0004849);molecular_function:ATP binding(GO:0005524);biological_process:axon guidance(GO:0007411);biological_process:neuron migration(GO:0001764);biological_process:skeletal muscle fiber development(GO:0048741);biological…
gene18082	-1.95459213138259	-0.068461236402375	0.137873920182766	1	LOC109102341	K15118	cellular_component:integral component of membrane(GO:0016021);biological_process:hemoglobin metabolic process(GO:0020027);biological_process:transmembrane transport(GO:0055085)
gene29581	-1.95459213138259	-0.068461236402375	0.137873920182766	1	LOC109046286	K00030	_
gene42676	-1.95459213138259	-0.068461236402375	0.137873920182766	1	LOC109060747	K05856	_
gene46764	-1.95459213138259	-0.068461236402375	0.137873920182766	1	LOC109065273	K00572	_
gene48541	-1.95459213138259	-0.068461236402375	0.137873920182766	1	LOC109067229	K18196	_
gene49323	-1.95459213138259	-0.068461236402375	0.137873920182766	1	LOC109068094	K19525	_
gene51535	-1.95459213138259	-0.068461236402375	0.137873920182766	1	LOC109070542	_	_
gene60866	-1.95459213138259	-0.068461236402375	0.137873920182766	1	LOC109080904	K10502	_
gene61856	-1.95459213138259	-0.068461236402375	0.137873920182766	1	LOC109082005	_	_
gene61998	-1.95459213138259	-0.068461236402375	0.137873920182766	1	LOC109082173	K17297	_
gene62405	-1.95459213138259	-0.068461236402375	0.137873920182766	1	znf385c	_	_
gene63017	-1.95459213138259	-0.068461236402375	0.137873920182766	1	LOC109083297	_	_
gene64958	-1.95459213138259	-0.068461236402375	0.137873920182766	1	LOC109085424	K13736	_
gene66270	-1.95459213138259	-0.068461236402375	0.137873920182766	1	LOC109086872	K08874	_
gene67805	-1.95459213138259	-0.068461236402375	0.137873920182766	1	LOC109088469	_	_
gene68987	-1.95459213138259	-0.068461236402375	0.137873920182766	1	LOC109089833	_	_
gene44108	1.10104603724503	2.5760852435343	0.14004940074222	1	LOC109062357	K15589	molecular_function:signal transducer activity(GO:0004871);biological_process:dopaminergic neuron differentiation(GO:0071542);biological_process:single organismal cell-cell adhesion(GO:0016337);biological_process:swim bladder inflation(GO:0048798);biological_process:liver morphogenesis(GO:0072576);biological_process:cardiac ventricle morphogenesis(GO:0003208);biological_process:hypothalamus cell d…
gene51066	1.10104603724503	2.5760852435343	0.14004940074222	1	LOC109070024	K11588	_
gene9475	-1.09693256106386	2.5388804627668	0.140317042531204	1	LOC109093160	K09647	biological_process:protein processing involved in protein targeting to mitochondrion(GO:0006627);cellular_component:mitochondrial inner membrane peptidase complex(GO:0042720);molecular_function:serine-type peptidase activity(GO:0008236);biological_process:proteolysis(GO:0006508)
gene41783	0.985086679648309	6.08172580085547	0.140947728635288	1	LOC109059756	_	_
gene21499	1.18093559873311	2.20164992760129	0.142227038851729	1	LOC109105988	_	_
gene11563	-1.00958927600691	4.42467439446094	0.142952442845321	1	pop5	_	cellular_component:nucleolus(GO:0005730);molecular_function:ribonuclease P activity(GO:0004526);biological_process:tRNA processing(GO:0008033)
gene14586	1.18521672631304	2.00511124546059	0.143419276645648	1	LOC109098594	_	_
gene32774	1.18521672631304	2.00511124546059	0.143419276645648	1	LOC109050422	_	_
gene3934	1.18521672631304	2.00511124546059	0.143419276645648	1	LOC109062292	_	_
gene17912	-1.17987067194904	2.01672360939079	0.143419276645648	1	LOC109102229	_	_
gene14970	1.1869549576308	1.93318839182245	0.143857495635951	1	LOC109098801	_	_
gene20554	-1.80658207911753	0.270859417312187	0.14388880828403	1	pgbd5	_	_
gene24603	-1.80658207911753	0.270859417312187	0.14388880828403	1	LOC109109261	_	cellular_component:glycine cleavage complex(GO:0005960);biological_process:glycine decarboxylation via glycine cleavage system(GO:0019464)
gene25479	-1.80658207911753	0.270859417312187	0.14388880828403	1	LOC109110313	_	_
gene31152	-1.80658207911753	0.270859417312187	0.14388880828403	1	LOC109047940	_	_
gene32622	-1.80658207911753	0.270859417312187	0.14388880828403	1	LOC109049587	K18343	_
gene42729	-1.80658207911753	0.270859417312187	0.14388880828403	1	LOC109060786	K15293	_
gene43961	-1.80658207911753	0.270859417312187	0.14388880828403	1	LOC109062160	K08049	molecular_function:phosphotransferase activity, alcohol group as acceptor(GO:0016773);biological_process:phosphorylation(GO:0016310);molecular_function:uridine kinase activity(GO:0004849);molecular_function:ATP binding(GO:0005524);biological_process:axon guidance(GO:0007411);biological_process:neuron migration(GO:0001764);biological_process:skeletal muscle fiber development(GO:0048741);biological…
gene45447	-1.80658207911753	0.270859417312187	0.14388880828403	1	LOC109063825	_	_
gene48331	-1.80658207911753	0.270859417312187	0.14388880828403	1	LOC109066999	K17583	_
gene54869	-1.80658207911753	0.270859417312187	0.14388880828403	1	LOC109074247	K03990	_
gene6436	-1.80658207911753	0.270859417312187	0.14388880828403	1	LOC109080661	K12319	_
gene27854	-1.02644726313295	3.55964889214819	0.144543566376235	1	LOC109113296	_	_
gene16963	1.19106958202649	1.77765438418815	0.144796626766213	1	LOC109101042	_	_
gene24211	1.19106958202649	1.77765438418815	0.144796626766213	1	LOC109109528	K18932	_
gene47423	-1.26785202282704	1.71778558200984	0.145295824188101	1	LOC109066007	_	molecular_function:phosphotransferase activity, alcohol group as acceptor(GO:0016773);biological_process:phosphorylation(GO:0016310);molecular_function:uridine kinase activity(GO:0004849);molecular_function:ATP binding(GO:0005524);biological_process:axon guidance(GO:0007411);biological_process:neuron migration(GO:0001764);biological_process:skeletal muscle fiber development(GO:0048741);biological…
gene14829	1.19633173301299	1.60339836397502	0.14581152060297	1	LOC109098750	K04372	_
gene59338	1.00873490514989	4.13810668268386	0.145893518006192	1	LOC109079135	K10693	molecular_function:zinc ion binding(GO:0008270);molecular_function:ubiquitin-protein transferase activity(GO:0004842);biological_process:regulation of pteridine metabolic process(GO:0042068);molecular_function:protein binding(GO:0005515);biological_process:axon choice point recognition(GO:0016198);biological_process:habenula development(GO:0021986);biological_process:retinal ganglion cell axon gu…
gene18422	-1.2850035682028	1.51024405411376	0.146338567327805	1	LOC109102551	K03260	_
gene21742	1.25179691546096	1.54092643325455	0.146338567327805	1	LOC109106163	K17920	_
gene30471	1.25179691546096	1.54092643325455	0.146338567327805	1	LOC109047468	_	_
gene46124	1.25179691546096	1.54092643325455	0.146338567327805	1	LOC109064573	_	_
gene50783	1.25179691546096	1.54092643325455	0.146338567327805	1	LOC109069704	_	_
gene21888	1.70574071059452	0.366827658108355	0.146764610526278	1	LOC109106269	K01367	molecular_function:phosphotransferase activity, alcohol group as acceptor(GO:0016773);biological_process:phosphorylation(GO:0016310);molecular_function:uridine kinase activity(GO:0004849);molecular_function:ATP binding(GO:0005524);biological_process:axon guidance(GO:0007411);biological_process:neuron migration(GO:0001764);biological_process:skeletal muscle fiber development(GO:0048741);biological…
gene35929	1.70574071059452	0.366827658108355	0.146764610526278	1	LOC109053195	K12380	_
gene43034	1.70574071059452	0.366827658108355	0.146764610526278	1	LOC109061153	_	molecular_function:phosphotransferase activity, alcohol group as acceptor(GO:0016773);biological_process:phosphorylation(GO:0016310);molecular_function:uridine kinase activity(GO:0004849);molecular_function:ATP binding(GO:0005524);biological_process:axon guidance(GO:0007411);biological_process:neuron migration(GO:0001764);biological_process:skeletal muscle fiber development(GO:0048741);biological…
gene50836	1.70574071059452	0.366827658108355	0.146764610526278	1	LOC109069770	_	_
gene52080	1.70574071059452	0.366827658108355	0.146764610526278	1	exo5	K17815	_
gene57327	1.70574071059452	0.366827658108355	0.146764610526278	1	LOC109076949	K04970	molecular_function:phosphotransferase activity, alcohol group as acceptor(GO:0016773);biological_process:phosphorylation(GO:0016310);molecular_function:uridine kinase activity(GO:0004849);molecular_function:ATP binding(GO:0005524);biological_process:axon guidance(GO:0007411);biological_process:neuron migration(GO:0001764);biological_process:skeletal muscle fiber development(GO:0048741);biological…
gene897	1.70574071059452	0.366827658108355	0.146764610526278	1	LOC109094150	_	cellular_component:integral component of membrane(GO:0016021)
gene41128	-1.62545440901404	0.481837314149766	0.146764610526278	1	LOC109059034	_	_
gene5729	-1.62545440901404	0.481837314149766	0.146764610526278	1	LOC109077502	_	_
gene57571	-1.62545440901404	0.481837314149766	0.146764610526278	1	LOC109077213	_	_
gene10323	-1.32188649706556	1.41094292985138	0.146868120462719	1	LOC109094061	K12258	_
gene3147	-1.32188649706556	1.41094292985138	0.146868120462719	1	LOC109049748	K10386	molecular_function:phosphotransferase activity, alcohol group as acceptor(GO:0016773);biological_process:phosphorylation(GO:0016310);molecular_function:uridine kinase activity(GO:0004849);molecular_function:ATP binding(GO:0005524);biological_process:axon guidance(GO:0007411);biological_process:neuron migration(GO:0001764);biological_process:skeletal muscle fiber development(GO:0048741);biological…
gene36918	-1.32188649706556	1.41094292985138	0.146868120462719	1	LOC109054341	K10653	_
gene8870	-1.32188649706556	1.41094292985138	0.146868120462719	1	LOC109092338	_	_
gene32354	1.25962133485636	1.44087570843143	0.146868120462719	1	LOC109049413	K12823	molecular_function:nucleic acid binding(GO:0003676);molecular_function:ATP binding(GO:0005524);molecular_function:ATP-dependent helicase activity(GO:0008026)
gene44886	1.25962133485636	1.44087570843143	0.146868120462719	1	LOC109063164	_	_
gene64564	1.25962133485636	1.44087570843143	0.146868120462719	1	LOC109084981	_	_
gene24543	-1.36561963486206	1.30427987629214	0.147385428216678	1	LOC109109646	K08826	_
gene68214	-1.36561963486206	1.30427987629214	0.147385428216678	1	LOC109088972	_	_
gene34084	1.268797325075	1.33340597364627	0.147385428216678	1	LOC109051114	_	molecular_function:phosphotransferase activity, alcohol group as acceptor(GO:0016773);biological_process:phosphorylation(GO:0016310);molecular_function:uridine kinase activity(GO:0004849);molecular_function:ATP binding(GO:0005524);biological_process:axon guidance(GO:0007411);biological_process:neuron migration(GO:0001764);biological_process:skeletal muscle fiber development(GO:0048741);biological…
gene57849	1.268797325075	1.33340597364627	0.147385428216678	1	LOC109077510	_	_
gene38753	-1.41833389438316	1.18907447425787	0.14786614280431	1	LOC109056406	K06529	molecular_function:phosphotransferase activity, alcohol group as acceptor(GO:0016773);biological_process:phosphorylation(GO:0016310);molecular_function:uridine kinase activity(GO:0004849);molecular_function:ATP binding(GO:0005524);biological_process:axon guidance(GO:0007411);biological_process:neuron migration(GO:0001764);biological_process:skeletal muscle fiber development(GO:0048741);biological…
gene46167	-1.41833389438316	1.18907447425787	0.14786614280431	1	LOC109064596	_	_
gene5573	-1.41833389438316	1.18907447425787	0.14786614280431	1	LOC109076241	_	_
gene60879	-1.41833389438316	1.18907447425787	0.14786614280431	1	LOC109080919	_	_
gene18809	1.27970843721388	1.21733005234361	0.14786614280431	1	LOC109103185	_	_
gene21944	1.27970843721388	1.21733005234361	0.14786614280431	1	LOC109106299	_	_
gene22234	1.27970843721388	1.21733005234361	0.14786614280431	1	LOC109107506	K09448	molecular_function:sequence-specific DNA binding transcription factor activity(GO:0003700);biological_process:hippo signaling(GO:0035329);cellular_component:nucleus(GO:0005634);biological_process:regulation of transcription, DNA-templated(GO:0006355)
gene22238	1.27970843721388	1.21733005234361	0.14786614280431	1	LOC109107508	K16533	_
gene39458	1.27970843721388	1.21733005234361	0.14786614280431	1	LOC109057198	K14427	molecular_function:phosphotransferase activity, alcohol group as acceptor(GO:0016773);biological_process:phosphorylation(GO:0016310);molecular_function:uridine kinase activity(GO:0004849);molecular_function:ATP binding(GO:0005524);biological_process:axon guidance(GO:0007411);biological_process:neuron migration(GO:0001764);biological_process:skeletal muscle fiber development(GO:0048741);biological…
gene42226	1.27970843721388	1.21733005234361	0.14786614280431	1	LOC109060249	K13279	_
gene45652	1.27970843721388	1.21733005234361	0.14786614280431	1	LOC109064033	K01441	_
gene48314	1.27970843721388	1.21733005234361	0.14786614280431	1	LOC109066967	K02223	biological_process:photoperiodism(GO:0009648);molecular_function:signal transducer activity(GO:0004871);cellular_component:transcription factor complex(GO:0005667);biological_process:response to temperature stimulus(GO:0009266);biological_process:circadian regulation of gene expression(GO:0032922);molecular_function:DNA binding(GO:0003677);molecular_function:sequence-specific DNA binding transcri…
gene62462	1.27970843721388	1.21733005234361	0.14786614280431	1	LOC109082682	_	_
gene26728	1.61341303131369	0.569333972074888	0.148066420146509	1	LOC109111787	K09308	_
gene34180	1.61341303131369	0.569333972074888	0.148066420146509	1	LOC109051296	K00102	molecular_function:phosphotransferase activity, alcohol group as acceptor(GO:0016773);biological_process:phosphorylation(GO:0016310);molecular_function:uridine kinase activity(GO:0004849);molecular_function:ATP binding(GO:0005524);biological_process:axon guidance(GO:0007411);biological_process:neuron migration(GO:0001764);biological_process:skeletal muscle fiber development(GO:0048741);biological…
gene39174	1.61341303131369	0.569333972074888	0.148066420146509	1	LOC109056888	_	_
gene49366	1.61341303131369	0.569333972074888	0.148066420146509	1	LOC109068140	K00569	_
gene56349	1.61341303131369	0.569333972074888	0.148066420146509	1	LOC109075870	_	_
gene67150	1.61341303131369	0.569333972074888	0.148066420146509	1	LOC109087824	_	_
gene2568	-1.50280724447614	0.665783754579904	0.148066420146509	1	LOC109111345	_	molecular_function:kinase activity(GO:0016301);molecular_function:protein kinase binding(GO:0019901);biological_process:negative regulation of protein kinase activity(GO:0006469)
gene36462	-1.50280724447614	0.665783754579904	0.148066420146509	1	LOC109053831	K09444	_
gene39367	-1.50280724447614	0.665783754579904	0.148066420146509	1	LOC109057090	K00972	biological_process:metabolic process(GO:0008152);molecular_function:nucleotidyltransferase activity(GO:0016779)
gene52272	-1.50280724447614	0.665783754579904	0.148066420146509	1	LOC109071360	_	_
gene53503	-1.50280724447614	0.665783754579904	0.148066420146509	1	LOC109072739	K10704	_
gene58577	-1.50280724447614	0.665783754579904	0.148066420146509	1	LOC109078328	_	molecular_function:phosphotransferase activity, alcohol group as acceptor(GO:0016773);biological_process:phosphorylation(GO:0016310);molecular_function:uridine kinase activity(GO:0004849);molecular_function:ATP binding(GO:0005524);biological_process:axon guidance(GO:0007411);biological_process:neuron migration(GO:0001764);biological_process:skeletal muscle fiber development(GO:0048741);biological…
gene6177	-1.50280724447614	0.665783754579904	0.148066420146509	1	LOC109083963	K15379	molecular_function:phosphotransferase activity, alcohol group as acceptor(GO:0016773);biological_process:phosphorylation(GO:0016310);molecular_function:uridine kinase activity(GO:0004849);molecular_function:ATP binding(GO:0005524);biological_process:axon guidance(GO:0007411);biological_process:neuron migration(GO:0001764);biological_process:skeletal muscle fiber development(GO:0048741);biological…
gene7603	-1.50280724447614	0.665783754579904	0.148066420146509	1	LOC109090839	K12043	_
gene26340	1.08094244033069	2.65244951120419	0.148108969058451	1	LOC109112185	K04907	_
gene29938	1.46022634595939	1.04795011836845	0.148269995906107	1	LOC109046532	K07374	molecular_function:phosphotransferase activity, alcohol group as acceptor(GO:0016773);biological_process:phosphorylation(GO:0016310);molecular_function:uridine kinase activity(GO:0004849);molecular_function:ATP binding(GO:0005524);biological_process:axon guidance(GO:0007411);biological_process:neuron migration(GO:0001764);biological_process:skeletal muscle fiber development(GO:0048741);biological…
gene43291	1.46022634595939	1.04795011836845	0.148269995906107	1	LOC109061427	K16586	_
gene50257	1.46022634595939	1.04795011836845	0.148269995906107	1	LOC109069087	K07207	_
gene54825	1.46022634595939	1.04795011836845	0.148269995906107	1	LOC109074188	K07521	_
gene59152	1.46022634595939	1.04795011836845	0.148269995906107	1	LOC109078978	_	_
gene14309	1.2928986358368	1.09115083013377	0.148269995906107	1	LOC109098246	_	_
gene31431	1.2928986358368	1.09115083013377	0.148269995906107	1	LOC109048122	K13119	cellular_component:nucleus(GO:0005634)
gene35332	1.2928986358368	1.09115083013377	0.148269995906107	1	LOC109052578	K03145	molecular_function:translation elongation factor activity(GO:0003746);biological_process:regulation of transcription from RNA polymerase II promoter(GO:0006357);molecular_function:zinc ion binding(GO:0008270);biological_process:translational elongation(GO:0006414);molecular_function:DNA binding(GO:0003677);biological_process:regulation of DNA-templated transcription, elongation(GO:0032784);cellul…
gene56928	1.2928986358368	1.09115083013377	0.148269995906107	1	tbc1d13	_	_
gene21794	1.54769223114126	0.747004318210436	0.148529576267713	1	LOC109106199	K18932	molecular_function:zinc ion binding(GO:0008270)
gene26962	1.54769223114126	0.747004318210436	0.148529576267713	1	LOC109112068	_	_
gene36161	1.54769223114126	0.747004318210436	0.148529576267713	1	LOC109053504	K09109	_
gene46675	1.54769223114126	0.747004318210436	0.148529576267713	1	LOC109065199	_	molecular_function:phosphotransferase activity, alcohol group as acceptor(GO:0016773);biological_process:phosphorylation(GO:0016310);molecular_function:uridine kinase activity(GO:0004849);molecular_function:ATP binding(GO:0005524);biological_process:axon guidance(GO:0007411);biological_process:neuron migration(GO:0001764);biological_process:skeletal muscle fiber development(GO:0048741);biological…
gene18262	-1.41396038385021	0.828846107998455	0.148529576267713	1	LOC109102462	K04515	_
gene59886	-1.41396038385021	0.828846107998455	0.148529576267713	1	LOC109079799	K10392	molecular_function:phosphotransferase activity, alcohol group as acceptor(GO:0016773);biological_process:phosphorylation(GO:0016310);molecular_function:uridine kinase activity(GO:0004849);molecular_function:ATP binding(GO:0005524);biological_process:axon guidance(GO:0007411);biological_process:neuron migration(GO:0001764);biological_process:skeletal muscle fiber development(GO:0048741);biological…
gene67334	-1.41396038385021	0.828846107998455	0.148529576267713	1	LOC109088015	K13596	_
gene68093	-1.41396038385021	0.828846107998455	0.148529576267713	1	LOC109088870	K06115	_
gene10499	1.49847860407731	0.905268731361822	0.148529576267714	1	LOC109094388	K05249	_
gene17087	1.49847860407731	0.905268731361822	0.148529576267714	1	LOC109101765	K08854	_
gene27537	1.49847860407731	0.905268731361822	0.148529576267714	1	LOC109113158	K06052	biological_process:Notch signaling pathway(GO:0007219);biological_process:pancreas development(GO:0031016);molecular_function:calcium ion binding(GO:0005509);biological_process:liver development(GO:0001889);molecular_function:Notch binding(GO:0005112);biological_process:spinal cord motor neuron differentiation(GO:0021522);cellular_component:integral component of membrane(GO:0016021);biological_pr…
gene39250	1.49847860407731	0.905268731361822	0.148529576267714	1	LOC109056961	K00731	_
gene66550	1.49847860407731	0.905268731361822	0.148529576267714	1	LOC109087166	_	_
gene29002	-1.34651591721198	0.975287610400651	0.148529576267714	1	LOC109045726	K09366	molecular_function:DNA binding(GO:0003677)
gene31101	-1.34651591721198	0.975287610400651	0.148529576267714	1	LOC109048310	K06671	molecular_function:phosphotransferase activity, alcohol group as acceptor(GO:0016773);biological_process:phosphorylation(GO:0016310);molecular_function:uridine kinase activity(GO:0004849);molecular_function:ATP binding(GO:0005524);biological_process:axon guidance(GO:0007411);biological_process:neuron migration(GO:0001764);biological_process:skeletal muscle fiber development(GO:0048741);biological…
gene9481	-1.34651591721198	0.975287610400651	0.148529576267714	1	LOC109092667	K04500	biological_process:regulation of transcription, DNA-templated(GO:0006355);cellular_component:transcription factor complex(GO:0005667);molecular_function:sequence-specific DNA binding(GO:0043565);molecular_function:protein binding(GO:0005515);molecular_function:sequence-specific DNA binding transcription factor activity(GO:0003700);biological_process:transforming growth factor beta receptor signal…
gene18297	1.07855590368676	2.60688973743942	0.14862779823443	1	LOC109102855	K13291	_
gene10879	-1.00791880834683	4.12021745291219	0.149364758514302	1	LOC109094581	K06689	molecular_function:acid-amino acid ligase activity(GO:0016881)
gene28603	1.05256466279653	2.87315130159676	0.153099367421032	1	LOC109045125	_	_
gene38645	-1.12238716721661	2.26415640558784	0.153252242983134	1	LOC109056298	K00814	molecular_function:pyridoxal phosphate binding(GO:0030170);biological_process:biosynthetic process(GO:0009058);molecular_function:catalytic activity(GO:0003824)
gene9426	-1.06636034961246	2.84738850153496	0.153697647714477	1	LOC109093128	K14864	_
gene4005	0.95211247642911	5.74696024998316	0.154698573711653	1	LOC109058533	K13175	_
gene23169	1.00610562100843	3.14059719017463	0.155702410777448	1	LOC109108411	K06269	_
gene19218	-1.14602817090867	1.99454774889786	0.157034322122272	1	LOC109103740	K17930	_
gene56392	-1.14602817090867	1.99454774889786	0.157034322122272	1	LOC109075904	_	cellular_component:collagen trimer(GO:0005581)
gene27208	0.985665108665253	3.84270392543838	0.157504440747558	1	LOC109112910	_	_
gene414	1.05394365011621	2.59099600961312	0.158037227983698	1	LOC109066750	_	_
gene31437	-0.996359032256374	3.81353658089836	0.158293128585774	1	LOC109048127	K11099	_
gene40876	-1.18135546764519	1.85048638891278	0.159401112176911	1	LOC109058775	_	_
gene62322	0.999430767171412	3.22321414764242	0.160450581447652	1	LOC109082515	K04646	molecular_function:phosphotransferase activity, alcohol group as acceptor(GO:0016773);biological_process:phosphorylation(GO:0016310);molecular_function:uridine kinase activity(GO:0004849);molecular_function:ATP binding(GO:0005524);biological_process:axon guidance(GO:0007411);biological_process:neuron migration(GO:0001764);biological_process:skeletal muscle fiber development(GO:0048741);biological…
gene64946	1.0321348613383	2.85992642080937	0.161105297798147	1	LOC109085414	K10598	_
gene10198	5.12077278688218	-0.959687354678136	0.161490683229814	1	LOC109093986	_	_
gene10466	5.12077278688218	-0.959687354678136	0.161490683229814	1	LOC109094159	_	_
gene11002	5.12077278688218	-0.959687354678136	0.161490683229814	1	LOC109094655	K05461	molecular_function:phosphotransferase activity, alcohol group as acceptor(GO:0016773);biological_process:phosphorylation(GO:0016310);molecular_function:uridine kinase activity(GO:0004849);molecular_function:ATP binding(GO:0005524);biological_process:axon guidance(GO:0007411);biological_process:neuron migration(GO:0001764);biological_process:skeletal muscle fiber development(GO:0048741);biological…
gene11289	5.12077278688218	-0.959687354678136	0.161490683229814	1	LOC109095182	_	_
gene12366	5.12077278688218	-0.959687354678136	0.161490683229814	1	galntl6	K00710	_
gene12886	5.12077278688218	-0.959687354678136	0.161490683229814	1	LOC109096785	K09228	_
gene13535	5.12077278688218	-0.959687354678136	0.161490683229814	1	LOC109097446	K07374	cellular_component:microtubule(GO:0005874);biological_process:protein polymerization(GO:0051258);;biological_process:microtubule-based process(GO:0007017);molecular_function:GTPase activity(GO:0003924);molecular_function:structural constituent of cytoskeleton(GO:0005200);cellular_component:cytoplasm(GO:0005737);molecular_function:GTP binding(GO:0005525)
gene1369	5.12077278688218	-0.959687354678136	0.161490683229814	1	LOC109091910	K11853	_
gene151	5.12077278688218	-0.959687354678136	0.161490683229814	1	LOC109045565	_	_
gene15166	5.12077278688218	-0.959687354678136	0.161490683229814	1	LOC109099427	K12325	_
gene15366	5.12077278688218	-0.959687354678136	0.161490683229814	1	LOC109099550	_	_
gene15984	5.12077278688218	-0.959687354678136	0.161490683229814	1	LOC109100178	K06493	biological_process:platelet aggregation(GO:0070527);cellular_component:integrin complex(GO:0008305);biological_process:angiogenesis involved in wound healing(GO:0060055);biological_process:integrin-mediated signaling pathway(GO:0007229);biological_process:cell-substrate junction assembly(GO:0007044);molecular_function:receptor activity(GO:0004872);biological_process:cell-matrix adhesion(GO:000716…
gene16479	5.12077278688218	-0.959687354678136	0.161490683229814	1	LOC109100703	K04515	molecular_function:calmodulin-dependent protein kinase activity(GO:0004683);biological_process:protein phosphorylation(GO:0006468);molecular_function:ATP binding(GO:0005524);molecular_function:calmodulin binding(GO:0005516)
gene16562	5.12077278688218	-0.959687354678136	0.161490683229814	1	LOC109100778	K09317	biological_process:regulation of transcription, DNA-templated(GO:0006355);biological_process:brain development(GO:0007420);molecular_function:sequence-specific DNA binding transcription factor activity(GO:0003700);cellular_component:nucleus(GO:0005634);molecular_function:transcription regulatory region sequence-specific DNA binding(GO:0000976)
gene17900	5.12077278688218	-0.959687354678136	0.161490683229814	1	LOC109102213	_	_
gene18368	5.12077278688218	-0.959687354678136	0.161490683229814	1	LOC109102523	_	_
gene19346	5.12077278688218	-0.959687354678136	0.161490683229814	1	LOC109103820	K09405	_
gene1993	5.12077278688218	-0.959687354678136	0.161490683229814	1	LOC109105034	K04521	molecular_function:phosphotransferase activity, alcohol group as acceptor(GO:0016773);biological_process:phosphorylation(GO:0016310);molecular_function:uridine kinase activity(GO:0004849);molecular_function:ATP binding(GO:0005524)
gene202	5.12077278688218	-0.959687354678136	0.161490683229814	1	LOC109077345	_	_
gene21420	5.12077278688218	-0.959687354678136	0.161490683229814	1	LOC109105935	K07188	_
gene21812	5.12077278688218	-0.959687354678136	0.161490683229814	1	LOC109106217	K04348	_
gene22336	5.12077278688218	-0.959687354678136	0.161490683229814	1	LOC109107010	_	_
gene22682	5.12077278688218	-0.959687354678136	0.161490683229814	1	LOC109107649	_	_
gene23891	5.12077278688218	-0.959687354678136	0.161490683229814	1	mme	K01389	_
gene24172	5.12077278688218	-0.959687354678136	0.161490683229814	1	LOC109109507	K01022	_
gene24667	5.12077278688218	-0.959687354678136	0.161490683229814	1	LOC109109291	_	_
gene24668	5.12077278688218	-0.959687354678136	0.161490683229814	1	LOC109109290	K14610	cellular_component:membrane(GO:0016020);molecular_function:folic acid binding(GO:0005542);biological_process:transport(GO:0006810);molecular_function:reduced folate carrier activity(GO:0008518)
gene24837	5.12077278688218	-0.959687354678136	0.161490683229814	1	LOC109110461	K06238	_
gene249	5.12077278688218	-0.959687354678136	0.161490683229814	1	LOC109089912	_	_
gene25726	5.12077278688218	-0.959687354678136	0.161490683229814	1	LOC109110913	_	molecular_function:calcium ion binding(GO:0005509)
gene26000	5.12077278688218	-0.959687354678136	0.161490683229814	1	LOC109111080	K07608	cellular_component:intermediate filament(GO:0005882);molecular_function:structural molecule activity(GO:0005198)
gene26056	5.12077278688218	-0.959687354678136	0.161490683229814	1	LOC109112079	K07604	_
gene26090	5.12077278688218	-0.959687354678136	0.161490683229814	1	LOC109112098	_	molecular_function:phosphotransferase activity, alcohol group as acceptor(GO:0016773);biological_process:phosphorylation(GO:0016310);molecular_function:uridine kinase activity(GO:0004849);molecular_function:ATP binding(GO:0005524);biological_process:axon guidance(GO:0007411);biological_process:neuron migration(GO:0001764);biological_process:skeletal muscle fiber development(GO:0048741);biological…
gene26170	5.12077278688218	-0.959687354678136	0.161490683229814	1	LOC109111419	_	_
gene26716	5.12077278688218	-0.959687354678136	0.161490683229814	1	LOC109111782	K09301	_
gene27240	5.12077278688218	-0.959687354678136	0.161490683229814	1	LOC109112614	K18932	_
gene27320	5.12077278688218	-0.959687354678136	0.161490683229814	1	LOC109112668	K04967	_
gene27631	5.12077278688218	-0.959687354678136	0.161490683229814	1	LOC109112831	K11977	_
gene27745	5.12077278688218	-0.959687354678136	0.161490683229814	1	LOC109113795	K10136	_
gene27989	5.12077278688218	-0.959687354678136	0.161490683229814	1	LOC109113393	_	_
gene28266	5.12077278688218	-0.959687354678136	0.161490683229814	1	LOC109113569	_	molecular_function:phosphotransferase activity, alcohol group as acceptor(GO:0016773);biological_process:phosphorylation(GO:0016310);molecular_function:uridine kinase activity(GO:0004849);molecular_function:ATP binding(GO:0005524);biological_process:axon guidance(GO:0007411);biological_process:neuron migration(GO:0001764);biological_process:skeletal muscle fiber development(GO:0048741);biological…
gene28915	5.12077278688218	-0.959687354678136	0.161490683229814	1	LOC109045323	K12309	molecular_function:beta-galactosidase activity(GO:0004565);biological_process:carbohydrate metabolic process(GO:0005975)
gene29210	5.12077278688218	-0.959687354678136	0.161490683229814	1	LOC109045787	K11886	_
gene29299	5.12077278688218	-0.959687354678136	0.161490683229814	1	LOC109045848	_	_
gene29834	5.12077278688218	-0.959687354678136	0.161490683229814	1	LOC109046469	K07966	_
gene29972	5.12077278688218	-0.959687354678136	0.161490683229814	1	LOC109046558	K05497	_
gene31492	5.12077278688218	-0.959687354678136	0.161490683229814	1	LOC109048164	K13343	_
gene3361	5.12077278688218	-0.959687354678136	0.161490683229814	1	LOC109051377	_	_
gene35167	5.12077278688218	-0.959687354678136	0.161490683229814	1	LOC109052387	_	_
gene35745	5.12077278688218	-0.959687354678136	0.161490683229814	1	LOC109053026	K09329	molecular_function:sequence-specific DNA binding transcription factor activity(GO:0003700);molecular_function:sequence-specific DNA binding(GO:0043565);biological_process:multicellular organismal development(GO:0007275);cellular_component:nucleus(GO:0005634);biological_process:regulation of transcription, DNA-templated(GO:0006355)
gene35787	5.12077278688218	-0.959687354678136	0.161490683229814	1	LOC109053079	K09228	_
gene36203	5.12077278688218	-0.959687354678136	0.161490683229814	1	LOC109053518	_	_
gene36456	5.12077278688218	-0.959687354678136	0.161490683229814	1	LOC109053842	K03914	_
gene38209	5.12077278688218	-0.959687354678136	0.161490683229814	1	LOC109055814	_	_
gene38290	5.12077278688218	-0.959687354678136	0.161490683229814	1	LOC109055896	K11406	_
gene39064	5.12077278688218	-0.959687354678136	0.161490683229814	1	LOC109056768	_	_
gene39287	5.12077278688218	-0.959687354678136	0.161490683229814	1	LOC109057004	_	_
gene39348	5.12077278688218	-0.959687354678136	0.161490683229814	1	tcf4	K15603	_
gene39508	5.12077278688218	-0.959687354678136	0.161490683229814	1	rgs11	K16449	_
gene39723	5.12077278688218	-0.959687354678136	0.161490683229814	1	LOC109057481	K13162	_
gene4	5.12077278688218	-0.959687354678136	0.161490683229814	1	LOC109102803	_	_
gene40069	5.12077278688218	-0.959687354678136	0.161490683229814	1	LOC109057887	K06817	_
gene40982	5.12077278688218	-0.959687354678136	0.161490683229814	1	LOC109058872	K18283	_
gene41758	5.12077278688218	-0.959687354678136	0.161490683229814	1	LOC109059738	K08794	_
gene42088	5.12077278688218	-0.959687354678136	0.161490683229814	1	LOC109060092	K13207	_
gene43999	5.12077278688218	-0.959687354678136	0.161490683229814	1	LOC109062223	_	_
gene45355	5.12077278688218	-0.959687354678136	0.161490683229814	1	LOC109063712	K02154	_
gene45377	5.12077278688218	-0.959687354678136	0.161490683229814	1	LOC109063787	_	_
gene45642	5.12077278688218	-0.959687354678136	0.161490683229814	1	LOC109064039	K14525	_
gene46705	5.12077278688218	-0.959687354678136	0.161490683229814	1	LOC109065213	K19464	_
gene47105	5.12077278688218	-0.959687354678136	0.161490683229814	1	LOC109065658	K15682	_
gene4742	5.12077278688218	-0.959687354678136	0.161490683229814	1	LOC109067107	_	_
gene47681	5.12077278688218	-0.959687354678136	0.161490683229814	1	LOC109066307	_	molecular_function:phosphotransferase activity, alcohol group as acceptor(GO:0016773);biological_process:phosphorylation(GO:0016310);molecular_function:uridine kinase activity(GO:0004849);molecular_function:ATP binding(GO:0005524);biological_process:axon guidance(GO:0007411);biological_process:neuron migration(GO:0001764);biological_process:skeletal muscle fiber development(GO:0048741);biological…
gene47921	5.12077278688218	-0.959687354678136	0.161490683229814	1	LOC109066559	_	_
gene48498	5.12077278688218	-0.959687354678136	0.161490683229814	1	LOC109067187	_	molecular_function:metal ion binding(GO:0046872)
gene49792	5.12077278688218	-0.959687354678136	0.161490683229814	1	LOC109068606	_	_
gene50854	5.12077278688218	-0.959687354678136	0.161490683229814	1	LOC109069752	_	cellular_component:nucleus(GO:0005634);molecular_function:nucleotide binding(GO:0000166)
gene51359	5.12077278688218	-0.959687354678136	0.161490683229814	1	LOC109070347	K09236	_
gene51619	5.12077278688218	-0.959687354678136	0.161490683229814	1	LOC109070635	_	_
gene51670	5.12077278688218	-0.959687354678136	0.161490683229814	1	dsel	_	_
gene52009	5.12077278688218	-0.959687354678136	0.161490683229814	1	LOC109071066	K04600	_
gene53068	5.12077278688218	-0.959687354678136	0.161490683229814	1	LOC109072232	K14611	_
gene54177	5.12077278688218	-0.959687354678136	0.161490683229814	1	LOC109073482	_	_
gene54483	5.12077278688218	-0.959687354678136	0.161490683229814	1	LOC109073816	K06252	biological_process:axon guidance(GO:0007411)
gene54636	5.12077278688218	-0.959687354678136	0.161490683229814	1	LOC109073961	K04803	molecular_function:acetylcholine binding(GO:0042166);biological_process:skeletal muscle fiber development(GO:0048741);molecular_function:acetylcholine receptor activity(GO:0015464);biological_process:chondrocyte intercalation involved in growth plate cartilage morphogenesis(GO:0003428);cellular_component:postsynaptic membrane(GO:0045211);biological_process:membrane repolarization(GO:0086009);biol…
gene54832	5.12077278688218	-0.959687354678136	0.161490683229814	1	LOC109074192	K00752	_
gene56770	5.12077278688218	-0.959687354678136	0.161490683229814	1	LOC109076331	_	_
gene57052	5.12077278688218	-0.959687354678136	0.161490683229814	1	LOC109076644	_	_
gene57231	5.12077278688218	-0.959687354678136	0.161490683229814	1	LOC109076845	_	_
gene58487	5.12077278688218	-0.959687354678136	0.161490683229814	1	LOC109078224	K00876	molecular_function:uridine kinase activity(GO:0004849);biological_process:CTP salvage(GO:0044211);molecular_function:phosphotransferase activity, alcohol group as acceptor(GO:0016773);molecular_function:ATP binding(GO:0005524);biological_process:UMP salvage(GO:0044206);biological_process:phosphorylation(GO:0016310)
gene59820	5.12077278688218	-0.959687354678136	0.161490683229814	1	LOC109079730	K10483	_
gene6000	5.12077278688218	-0.959687354678136	0.161490683229814	1	vegfa	K05448	biological_process:patterning of blood vessels(GO:0001569);biological_process:hemopoiesis(GO:0030097);biological_process:positive regulation of cell division(GO:0051781);biological_process:vascular endothelial growth factor receptor signaling pathway(GO:0048010);biological_process:positive regulation of endothelial cell proliferation(GO:0001938);biological_process:blood vessel endothelial cell pr…
gene60400	5.12077278688218	-0.959687354678136	0.161490683229814	1	LOC109080383	K12666	biological_process:protein glycosylation(GO:0006486);cellular_component:integral component of membrane(GO:0016021);molecular_function:dolichyl-diphosphooligosaccharide-protein glycotransferase activity(GO:0004579);cellular_component:endoplasmic reticulum(GO:0005783)
gene60555	5.12077278688218	-0.959687354678136	0.161490683229814	1	LOC109080557	_	_
gene60559	5.12077278688218	-0.959687354678136	0.161490683229814	1	LOC109080561	_	_
gene61524	5.12077278688218	-0.959687354678136	0.161490683229814	1	LOC109081643	_	_
gene61908	5.12077278688218	-0.959687354678136	0.161490683229814	1	ccdc157	_	_
gene61962	5.12077278688218	-0.959687354678136	0.161490683229814	1	LOC109082124	_	_
gene62092	5.12077278688218	-0.959687354678136	0.161490683229814	1	LOC109082268	_	_
gene62261	5.12077278688218	-0.959687354678136	0.161490683229814	1	LOC109082451	_	_
gene62475	5.12077278688218	-0.959687354678136	0.161490683229814	1	LOC109082687	K15590	_
gene62840	5.12077278688218	-0.959687354678136	0.161490683229814	1	LOC109083144	K04675	molecular_function:phosphotransferase activity, alcohol group as acceptor(GO:0016773);biological_process:phosphorylation(GO:0016310);molecular_function:uridine kinase activity(GO:0004849);molecular_function:ATP binding(GO:0005524);biological_process:axon guidance(GO:0007411);biological_process:neuron migration(GO:0001764);biological_process:skeletal muscle fiber development(GO:0048741);biological…
gene62855	5.12077278688218	-0.959687354678136	0.161490683229814	1	LOC109083091	K09187	_
gene63990	5.12077278688218	-0.959687354678136	0.161490683229814	1	LOC109084324	K17493	_
gene63993	5.12077278688218	-0.959687354678136	0.161490683229814	1	LOC109084325	_	_
gene64981	5.12077278688218	-0.959687354678136	0.161490683229814	1	LOC109085447	K12323	biological_process:protein phosphorylation(GO:0006468);biological_process:intracellular signal transduction(GO:0035556);molecular_function:guanylate cyclase activity(GO:0004383);molecular_function:protein kinase activity(GO:0004672);cellular_component:integral component of membrane(GO:0016021);molecular_function:ATP binding(GO:0005524);biological_process:cGMP biosynthetic process(GO:0006182)
gene65486	5.12077278688218	-0.959687354678136	0.161490683229814	1	LOC109086004	_	_
gene65579	5.12077278688218	-0.959687354678136	0.161490683229814	1	LOC109086105	_	_
gene65731	5.12077278688218	-0.959687354678136	0.161490683229814	1	LOC109086281	_	_
gene66894	5.12077278688218	-0.959687354678136	0.161490683229814	1	LOC109087538	_	_
gene67159	5.12077278688218	-0.959687354678136	0.161490683229814	1	LOC109087818	_	_
gene67462	5.12077278688218	-0.959687354678136	0.161490683229814	1	LOC109088180	K17540	_
gene68164	5.12077278688218	-0.959687354678136	0.161490683229814	1	LOC109088923	K11253	molecular_function:phosphotransferase activity, alcohol group as acceptor(GO:0016773);biological_process:phosphorylation(GO:0016310);molecular_function:uridine kinase activity(GO:0004849);molecular_function:ATP binding(GO:0005524);biological_process:axon guidance(GO:0007411);biological_process:neuron migration(GO:0001764);biological_process:skeletal muscle fiber development(GO:0048741);biological…
gene68336	5.12077278688218	-0.959687354678136	0.161490683229814	1	LOC109089128	K12312	_
gene68698	5.12077278688218	-0.959687354678136	0.161490683229814	1	LOC109089512	K08815	_
gene7072	5.12077278688218	-0.959687354678136	0.161490683229814	1	LOC109090056	K10691	_
gene7095	5.12077278688218	-0.959687354678136	0.161490683229814	1	LOC109090880	_	_
gene7232	5.12077278688218	-0.959687354678136	0.161490683229814	1	LOC109090112	K07521	_
gene7247	5.12077278688218	-0.959687354678136	0.161490683229814	1	abcb9	K05656	biological_process:positive regulation of T cell mediated cytotoxicity(GO:0001916);molecular_function:TAP2 binding(GO:0046979);cellular_component:TAP complex(GO:0042825);biological_process:oligopeptide transmembrane transport(GO:0035672);cellular_component:mitochondrial inner membrane(GO:0005743);molecular_function:MHC class I protein binding(GO:0042288);molecular_function:TAP1 binding(GO:0046978…
gene7484	5.12077278688218	-0.959687354678136	0.161490683229814	1	hspb8	K08879	_
gene7962	5.12077278688218	-0.959687354678136	0.161490683229814	1	LOC109091478	K05628	_
gene8865	5.12077278688218	-0.959687354678136	0.161490683229814	1	LOC109092339	K12192	_
gene9943	5.12077278688218	-0.959687354678136	0.161490683229814	1	LOC109093447	K05064	_
gene10404	-4.97208384147645	-0.972460938796168	0.161490683229814	1	lrguk	_	_
gene10973	-4.97208384147645	-0.972460938796168	0.161490683229814	1	LOC109094486	_	_
gene11149	-4.97208384147645	-0.972460938796168	0.161490683229814	1	LOC109094779	K01528	_
gene12006	-4.97208384147645	-0.972460938796168	0.161490683229814	1	LOC109095688	K16580	_
gene12242	-4.97208384147645	-0.972460938796168	0.161490683229814	1	LOC109096032	K17447	molecular_function:phosphotransferase activity, alcohol group as acceptor(GO:0016773);biological_process:phosphorylation(GO:0016310);molecular_function:uridine kinase activity(GO:0004849);molecular_function:ATP binding(GO:0005524);biological_process:axon guidance(GO:0007411);biological_process:neuron migration(GO:0001764);biological_process:skeletal muscle fiber development(GO:0048741);biological…
gene13658	-4.97208384147645	-0.972460938796168	0.161490683229814	1	LOC109097745	_	_
gene14279	-4.97208384147645	-0.972460938796168	0.161490683229814	1	LOC109098651	_	_
gene14744	-4.97208384147645	-0.972460938796168	0.161490683229814	1	LOC109098861	_	molecular_function:phosphotransferase activity, alcohol group as acceptor(GO:0016773);biological_process:phosphorylation(GO:0016310);molecular_function:uridine kinase activity(GO:0004849);molecular_function:ATP binding(GO:0005524);biological_process:axon guidance(GO:0007411);biological_process:neuron migration(GO:0001764);biological_process:skeletal muscle fiber development(GO:0048741);biological…
gene14769	-4.97208384147645	-0.972460938796168	0.161490683229814	1	LOC109099071	_	_
gene15196	-4.97208384147645	-0.972460938796168	0.161490683229814	1	LOC109099153	_	_
gene15602	-4.97208384147645	-0.972460938796168	0.161490683229814	1	LOC109099699	K04608	_
gene1566	-4.97208384147645	-0.972460938796168	0.161490683229814	1	LOC109099226	K12321	molecular_function:phosphotransferase activity, alcohol group as acceptor(GO:0016773);biological_process:phosphorylation(GO:0016310);molecular_function:uridine kinase activity(GO:0004849);molecular_function:ATP binding(GO:0005524)
gene16147	-4.97208384147645	-0.972460938796168	0.161490683229814	1	LOC109100278	_	molecular_function:calcium ion binding(GO:0005509)
gene16322	-4.97208384147645	-0.972460938796168	0.161490683229814	1	LOC109100721	_	_
gene18613	-4.97208384147645	-0.972460938796168	0.161490683229814	1	LOC109103476	_	_
gene18965	-4.97208384147645	-0.972460938796168	0.161490683229814	1	LOC109103580	K17481	_
gene19161	-4.97208384147645	-0.972460938796168	0.161490683229814	1	LOC109103660	_	_
gene19192	-4.97208384147645	-0.972460938796168	0.161490683229814	1	LOC109103668	K07193	_
gene19585	-4.97208384147645	-0.972460938796168	0.161490683229814	1	LOC109103970	_	_
gene201	-4.97208384147645	-0.972460938796168	0.161490683229814	1	LOC109082518	_	_
gene20261	-4.97208384147645	-0.972460938796168	0.161490683229814	1	LOC109105292	K05463	molecular_function:phosphotransferase activity, alcohol group as acceptor(GO:0016773);biological_process:phosphorylation(GO:0016310);molecular_function:uridine kinase activity(GO:0004849);molecular_function:ATP binding(GO:0005524);biological_process:axon guidance(GO:0007411);biological_process:neuron migration(GO:0001764);biological_process:skeletal muscle fiber development(GO:0048741);biological…
gene20419	-4.97208384147645	-0.972460938796168	0.161490683229814	1	LOC109105580	_	_
gene21489	-4.97208384147645	-0.972460938796168	0.161490683229814	1	LOC109105983	K06567	_
gene21612	-4.97208384147645	-0.972460938796168	0.161490683229814	1	LOC109106058	K09340	molecular_function:sequence-specific DNA binding transcription factor activity(GO:0003700);molecular_function:sequence-specific DNA binding(GO:0043565);cellular_component:nucleus(GO:0005634);biological_process:regulation of transcription, DNA-templated(GO:0006355)
gene22099	-4.97208384147645	-0.972460938796168	0.161490683229814	1	LOC109107466	K10404	_
gene23051	-4.97208384147645	-0.972460938796168	0.161490683229814	1	LOC109108366	K05635	biological_process:cell migration(GO:0016477);biological_process:extracellular matrix disassembly(GO:0022617);cellular_component:extracellular exosome(GO:0070062);biological_process:hemidesmosome assembly(GO:0031581);cellular_component:laminin-1 complex(GO:0005606);biological_process:neuron projection development(GO:0031175);molecular_function:glycosphingolipid binding(GO:0043208);biological_proc…
gene23070	-4.97208384147645	-0.972460938796168	0.161490683229814	1	LOC109107944	_	_
gene23193	-4.97208384147645	-0.972460938796168	0.161490683229814	1	LOC109108418	K13811	molecular_function:phosphotransferase activity, alcohol group as acceptor(GO:0016773);biological_process:phosphorylation(GO:0016310);molecular_function:uridine kinase activity(GO:0004849);molecular_function:ATP binding(GO:0005524);biological_process:axon guidance(GO:0007411);biological_process:neuron migration(GO:0001764);biological_process:skeletal muscle fiber development(GO:0048741);biological…
gene24495	-4.97208384147645	-0.972460938796168	0.161490683229814	1	LOC109109782	K04539	_
gene2459	-4.97208384147645	-0.972460938796168	0.161490683229814	1	LOC109110704	K00909	_
gene24754	-4.97208384147645	-0.972460938796168	0.161490683229814	1	LOC109109870	K06535	_
gene25265	-4.97208384147645	-0.972460938796168	0.161490683229814	1	LOC109110390	_	molecular_function:phosphotransferase activity, alcohol group as acceptor(GO:0016773);biological_process:phosphorylation(GO:0016310);molecular_function:uridine kinase activity(GO:0004849);molecular_function:ATP binding(GO:0005524);biological_process:axon guidance(GO:0007411);biological_process:neuron migration(GO:0001764);biological_process:skeletal muscle fiber development(GO:0048741);biological…
gene25370	-4.97208384147645	-0.972460938796168	0.161490683229814	1	LOC109110241	_	_
gene26779	-4.97208384147645	-0.972460938796168	0.161490683229814	1	LOC109111834	K05640	cellular_component:type III intermediate filament(GO:0045098);cellular_component:cytoplasm(GO:0005737);molecular_function:structural molecule activity(GO:0005198)
gene28138	-4.97208384147645	-0.972460938796168	0.161490683229814	1	LOC109113486	K16944	_
gene28208	-4.97208384147645	-0.972460938796168	0.161490683229814	1	LOC109113531	K02377	_
gene28350	-4.97208384147645	-0.972460938796168	0.161490683229814	1	LOC109113629	K09278	biological_process:chondrocyte differentiation(GO:0002062);biological_process:dorsal/ventral pattern formation(GO:0009953);molecular_function:DNA binding(GO:0003677);molecular_function:ATP binding(GO:0005524);molecular_function:sequence-specific DNA binding transcription factor activity(GO:0003700);biological_process:positive regulation of transcription, DNA-templated(GO:0045893);cellular_compone…
gene28972	-4.97208384147645	-0.972460938796168	0.161490683229814	1	LOC109045371	K06838	biological_process:axon guidance(GO:0007411);molecular_function:calcium ion binding(GO:0005509);cellular_component:extracellular region(GO:0005576);biological_process:positive regulation of axon extension(GO:0045773)
gene29268	-4.97208384147645	-0.972460938796168	0.161490683229814	1	LOC109046181	K03234	_
gene29802	-4.97208384147645	-0.972460938796168	0.161490683229814	1	LOC109046446	K04714	_
gene29831	-4.97208384147645	-0.972460938796168	0.161490683229814	1	LOC109046464	_	_
gene3073	-4.97208384147645	-0.972460938796168	0.161490683229814	1	LOC109049211	_	_
gene31170	-4.97208384147645	-0.972460938796168	0.161490683229814	1	LOC109047957	K14443	_
gene34249	-4.97208384147645	-0.972460938796168	0.161490683229814	1	akap14	_	molecular_function:phosphotransferase activity, alcohol group as acceptor(GO:0016773);biological_process:phosphorylation(GO:0016310);molecular_function:uridine kinase activity(GO:0004849);molecular_function:ATP binding(GO:0005524);biological_process:axon guidance(GO:0007411);biological_process:neuron migration(GO:0001764);biological_process:skeletal muscle fiber development(GO:0048741);biological…
gene35079	-4.97208384147645	-0.972460938796168	0.161490683229814	1	LOC109052312	_	_
gene35085	-4.97208384147645	-0.972460938796168	0.161490683229814	1	LOC109052315	K04439	_
gene35223	-4.97208384147645	-0.972460938796168	0.161490683229814	1	LOC109052442	_	_
gene35239	-4.97208384147645	-0.972460938796168	0.161490683229814	1	LOC109052480	K17448	_
gene35441	-4.97208384147645	-0.972460938796168	0.161490683229814	1	LOC109052695	_	_
gene35586	-4.97208384147645	-0.972460938796168	0.161490683229814	1	LOC109052851	_	_
gene35615	-4.97208384147645	-0.972460938796168	0.161490683229814	1	LOC109052920	_	_
gene35661	-4.97208384147645	-0.972460938796168	0.161490683229814	1	LOC109052962	_	_
gene35982	-4.97208384147645	-0.972460938796168	0.161490683229814	1	LOC109053303	_	_
gene36591	-4.97208384147645	-0.972460938796168	0.161490683229814	1	LOC109053975	_	_
gene36913	-4.97208384147645	-0.972460938796168	0.161490683229814	1	LOC109054370	K11502	_
gene37700	-4.97208384147645	-0.972460938796168	0.161490683229814	1	LOC109055231	_	_
gene38883	-4.97208384147645	-0.972460938796168	0.161490683229814	1	LOC109056555	_	_
gene39363	-4.97208384147645	-0.972460938796168	0.161490683229814	1	LOC109057088	_	_
gene39459	-4.97208384147645	-0.972460938796168	0.161490683229814	1	LOC109057194	_	_
gene39523	-4.97208384147645	-0.972460938796168	0.161490683229814	1	LOC109057274	_	_
gene40363	-4.97208384147645	-0.972460938796168	0.161490683229814	1	LOC109058182	K16499	cellular_component:integral component of membrane(GO:0016021);biological_process:homophilic cell adhesion via plasma membrane adhesion molecules(GO:0007156);molecular_function:calcium ion binding(GO:0005509);cellular_component:plasma membrane(GO:0005886)
gene41538	-4.97208384147645	-0.972460938796168	0.161490683229814	1	LOC109059490	K16847	molecular_function:phosphotransferase activity, alcohol group as acceptor(GO:0016773);biological_process:phosphorylation(GO:0016310);molecular_function:uridine kinase activity(GO:0004849);molecular_function:ATP binding(GO:0005524);biological_process:axon guidance(GO:0007411);biological_process:neuron migration(GO:0001764);biological_process:skeletal muscle fiber development(GO:0048741);biological…
gene43282	-4.97208384147645	-0.972460938796168	0.161490683229814	1	LOC109061417	_	_
gene43507	-4.97208384147645	-0.972460938796168	0.161490683229814	1	LOC109061674	K02730	_
gene4378	-4.97208384147645	-0.972460938796168	0.161490683229814	1	LOC109060827	K04466	_
gene4407	-4.97208384147645	-0.972460938796168	0.161490683229814	1	LOC109062815	_	_
gene44788	-4.97208384147645	-0.972460938796168	0.161490683229814	1	LOC109063083	K01596	biological_process:gluconeogenesis(GO:0006094);molecular_function:GTP binding(GO:0005525);molecular_function:kinase activity(GO:0016301);biological_process:phosphorylation(GO:0016310);molecular_function:phosphoenolpyruvate carboxykinase (GTP) activity(GO:0004613);biological_process:response to glucose(GO:0009749)
gene4510	-4.97208384147645	-0.972460938796168	0.161490683229814	1	LOC109065382	K04302	molecular_function:phosphotransferase activity, alcohol group as acceptor(GO:0016773);biological_process:phosphorylation(GO:0016310);molecular_function:uridine kinase activity(GO:0004849);molecular_function:ATP binding(GO:0005524);biological_process:axon guidance(GO:0007411);biological_process:neuron migration(GO:0001764);biological_process:skeletal muscle fiber development(GO:0048741);biological…
gene45254	-4.97208384147645	-0.972460938796168	0.161490683229814	1	LOC109063569	_	_
gene45470	-4.97208384147645	-0.972460938796168	0.161490683229814	1	LOC109063835	K04345	biological_process:protein phosphorylation(GO:0006468);molecular_function:ATP binding(GO:0005524);molecular_function:protein serine/threonine kinase activity(GO:0004674);biological_process:Wnt signaling pathway(GO:0016055);biological_process:cell morphogenesis(GO:0000902);cellular_component:nuclear speck(GO:0016607);cellular_component:centrosome(GO:0005813);biological_process:cell division(GO:005…
gene45501	-4.97208384147645	-0.972460938796168	0.161490683229814	1	LOC109063863	_	_
gene45717	-4.97208384147645	-0.972460938796168	0.161490683229814	1	LOC109064115	_	molecular_function:phosphotransferase activity, alcohol group as acceptor(GO:0016773);biological_process:phosphorylation(GO:0016310);molecular_function:uridine kinase activity(GO:0004849);molecular_function:ATP binding(GO:0005524);biological_process:axon guidance(GO:0007411);biological_process:neuron migration(GO:0001764);biological_process:skeletal muscle fiber development(GO:0048741);biological…
gene46137	-4.97208384147645	-0.972460938796168	0.161490683229814	1	rnf6	_	molecular_function:phosphotransferase activity, alcohol group as acceptor(GO:0016773);biological_process:phosphorylation(GO:0016310);molecular_function:uridine kinase activity(GO:0004849);molecular_function:ATP binding(GO:0005524);biological_process:axon guidance(GO:0007411);biological_process:neuron migration(GO:0001764);biological_process:skeletal muscle fiber development(GO:0048741);biological…
gene46304	-4.97208384147645	-0.972460938796168	0.161490683229814	1	LOC109064756	K05762	_
gene46598	-4.97208384147645	-0.972460938796168	0.161490683229814	1	LOC109065100	K07604	cellular_component:intermediate filament(GO:0005882);molecular_function:structural molecule activity(GO:0005198)
gene4666	-4.97208384147645	-0.972460938796168	0.161490683229814	1	LOC109064196	_	_
gene46968	-4.97208384147645	-0.972460938796168	0.161490683229814	1	LOC109065489	K13762	molecular_function:zinc ion binding(GO:0008270);molecular_function:DNA binding(GO:0003677)
gene47187	-4.97208384147645	-0.972460938796168	0.161490683229814	1	LOC109065740	K00182	biological_process:multicellular organismal development(GO:0007275);cellular_component:proteinaceous extracellular matrix(GO:0005578);molecular_function:receptor binding(GO:0005102);biological_process:Wnt signaling pathway(GO:0016055)
gene47661	-4.97208384147645	-0.972460938796168	0.161490683229814	1	LOC109066295	K09269	molecular_function:phosphotransferase activity, alcohol group as acceptor(GO:0016773);biological_process:phosphorylation(GO:0016310);molecular_function:uridine kinase activity(GO:0004849);molecular_function:ATP binding(GO:0005524);biological_process:axon guidance(GO:0007411);biological_process:neuron migration(GO:0001764);biological_process:skeletal muscle fiber development(GO:0048741);biological…
gene48080	-4.97208384147645	-0.972460938796168	0.161490683229814	1	LOC109066724	K06685	molecular_function:kinase activity(GO:0016301);biological_process:phosphorylation(GO:0016310)
gene48162	-4.97208384147645	-0.972460938796168	0.161490683229814	1	LOC109066814	K16802	_
gene49017	-4.97208384147645	-0.972460938796168	0.161490683229814	1	LOC109067753	_	_
gene5045	-4.97208384147645	-0.972460938796168	0.161490683229814	1	LOC109069539	K17636	_
gene50921	-4.97208384147645	-0.972460938796168	0.161490683229814	1	LOC109069860	K06843	_
gene50973	-4.97208384147645	-0.972460938796168	0.161490683229814	1	LOC109069918	_	_
gene51090	-4.97208384147645	-0.972460938796168	0.161490683229814	1	LOC109070048	_	_
gene51254	-4.97208384147645	-0.972460938796168	0.161490683229814	1	LOC109070230	K17907	_
gene52054	-4.97208384147645	-0.972460938796168	0.161490683229814	1	LOC109071127	_	_
gene52071	-4.97208384147645	-0.972460938796168	0.161490683229814	1	LOC109071120	_	_
gene52116	-4.97208384147645	-0.972460938796168	0.161490683229814	1	LOC109071187	K18985	_
gene52168	-4.97208384147645	-0.972460938796168	0.161490683229814	1	LOC109071244	K00901	_
gene52464	-4.97208384147645	-0.972460938796168	0.161490683229814	1	LOC109071582	_	_
gene52512	-4.97208384147645	-0.972460938796168	0.161490683229814	1	LOC109071629	_	molecular_function:phosphotransferase activity, alcohol group as acceptor(GO:0016773);biological_process:phosphorylation(GO:0016310);molecular_function:uridine kinase activity(GO:0004849);molecular_function:ATP binding(GO:0005524);biological_process:axon guidance(GO:0007411);biological_process:neuron migration(GO:0001764);biological_process:skeletal muscle fiber development(GO:0048741);biological…
gene53057	-4.97208384147645	-0.972460938796168	0.161490683229814	1	LOC109072252	_	_
gene53105	-4.97208384147645	-0.972460938796168	0.161490683229814	1	LOC109072298	K04285	biological_process:rhythmic process(GO:0048511);cellular_component:integral component of membrane(GO:0016021);molecular_function:melatonin receptor activity(GO:0008502);biological_process:G-protein coupled receptor signaling pathway(GO:0007186);cellular_component:plasma membrane(GO:0005886)
gene53508	-4.97208384147645	-0.972460938796168	0.161490683229814	1	LOC109072744	K07201	_
gene53654	-4.97208384147645	-0.972460938796168	0.161490683229814	1	noxred1	_	_
gene53844	-4.97208384147645	-0.972460938796168	0.161490683229814	1	LOC109073099	_	_
gene54538	-4.97208384147645	-0.972460938796168	0.161490683229814	1	LOC109073870	K05627	_
gene54609	-4.97208384147645	-0.972460938796168	0.161490683229814	1	eng	_	_
gene55529	-4.97208384147645	-0.972460938796168	0.161490683229814	1	LOC109074978	_	_
gene56929	-4.97208384147645	-0.972460938796168	0.161490683229814	1	LOC109076510	K10360	_
gene57193	-4.97208384147645	-0.972460938796168	0.161490683229814	1	LOC109076807	_	_
gene58275	-4.97208384147645	-0.972460938796168	0.161490683229814	1	LOC109077977	K04948	_
gene58587	-4.97208384147645	-0.972460938796168	0.161490683229814	1	LOC109078335	K04958	molecular_function:phosphotransferase activity, alcohol group as acceptor(GO:0016773);biological_process:phosphorylation(GO:0016310);molecular_function:uridine kinase activity(GO:0004849);molecular_function:ATP binding(GO:0005524);biological_process:axon guidance(GO:0007411);biological_process:neuron migration(GO:0001764);biological_process:skeletal muscle fiber development(GO:0048741);biological…
gene59655	-4.97208384147645	-0.972460938796168	0.161490683229814	1	LOC109079543	K04440	_
gene59662	-4.97208384147645	-0.972460938796168	0.161490683229814	1	LOC109079553	K08426	_
gene60626	-4.97208384147645	-0.972460938796168	0.161490683229814	1	LOC109080628	K01897	_
gene62095	-4.97208384147645	-0.972460938796168	0.161490683229814	1	LOC109082273	K03097	_
gene62207	-4.97208384147645	-0.972460938796168	0.161490683229814	1	LOC109082391	_	_
gene63075	-4.97208384147645	-0.972460938796168	0.161490683229814	1	LOC109083365	_	_
gene63447	-4.97208384147645	-0.972460938796168	0.161490683229814	1	LOC109083765	K10273	_
gene63600	-4.97208384147645	-0.972460938796168	0.161490683229814	1	LOC109083933	_	_
gene63744	-4.97208384147645	-0.972460938796168	0.161490683229814	1	LOC109084090	K10336	_
gene64256	-4.97208384147645	-0.972460938796168	0.161490683229814	1	LOC109084653	_	_
gene64374	-4.97208384147645	-0.972460938796168	0.161490683229814	1	LOC109084771	K06752	cellular_component:membrane(GO:0016020);biological_process:immune system process(GO:0002376)
gene64432	-4.97208384147645	-0.972460938796168	0.161490683229814	1	LOC109084843	_	_
gene64924	-4.97208384147645	-0.972460938796168	0.161490683229814	1	LOC109085384	K03128	biological_process:transcription, DNA-templated(GO:0006351)
gene6561	-4.97208384147645	-0.972460938796168	0.161490683229814	1	LOC109087101	K04661	_
gene65681	-4.97208384147645	-0.972460938796168	0.161490683229814	1	LOC109086225	_	_
gene66720	-4.97208384147645	-0.972460938796168	0.161490683229814	1	LOC109087324	_	_
gene68330	-4.97208384147645	-0.972460938796168	0.161490683229814	1	LOC109089082	K09604	_
gene7202	-4.97208384147645	-0.972460938796168	0.161490683229814	1	LOC109090556	_	_
gene7763	-4.97208384147645	-0.972460938796168	0.161490683229814	1	LOC109091319	K05039	_
gene7940	-4.97208384147645	-0.972460938796168	0.161490683229814	1	bnc1	_	_
gene803	-4.97208384147645	-0.972460938796168	0.161490683229814	1	LOC109093330	K12319	biological_process:intracellular signal transduction(GO:0035556);molecular_function:guanylate cyclase activity(GO:0004383);molecular_function:nucleotide binding(GO:0000166);molecular_function:heme binding(GO:0020037);biological_process:cGMP biosynthetic process(GO:0006182)
gene8322	-4.97208384147645	-0.972460938796168	0.161490683229814	1	LOC109091193	K04414	_
gene8537	-4.97208384147645	-0.972460938796168	0.161490683229814	1	LOC109092102	K18441	molecular_function:phospholipid binding(GO:0005543);biological_process:regulation of ARF protein signal transduction(GO:0032012);molecular_function:ARF guanyl-nucleotide exchange factor activity(GO:0005086)
gene9387	-4.97208384147645	-0.972460938796168	0.161490683229814	1	LOC109093546	K00008	_
gene9509	-4.97208384147645	-0.972460938796168	0.161490683229814	1	LOC109093184	K04534	molecular_function:signal transducer activity(GO:0004871);molecular_function:G-protein coupled serotonin receptor binding(GO:0031821);cellular_component:heterotrimeric G-protein complex(GO:0005834);;molecular_function:G-protein beta/gamma-subunit complex binding(GO:0031683);molecular_function:GTPase activity(GO:0003924);biological_process:dopamine receptor signaling pathway(GO:0007212);biological…
gene9728	-4.97208384147645	-0.972460938796168	0.161490683229814	1	LOC109093314	_	_
gene17917	1.09287282049076	2.37339591107714	0.161909500232561	1	LOC109102724	K18264	_
gene63283	1.09287282049076	2.37339591107714	0.161909500232561	1	LOC109083588	_	biological_process:response to light stimulus(GO:0009416);biological_process:DNA repair(GO:0006281);molecular_function:DNA (6-4) photolyase activity(GO:0003914)
gene15846	1.14640635832148	1.6632674824811	0.162194339527866	1	LOC109100085	K04498	_
gene52454	0.966709749347722	3.98549022666833	0.162381014995592	1	LOC109071570	_	_
gene34210	-1.07410173742723	2.3563259441583	0.163046909666243	1	LOC109051198	K10226	molecular_function:phosphotransferase activity, alcohol group as acceptor(GO:0016773);biological_process:phosphorylation(GO:0016310);molecular_function:uridine kinase activity(GO:0004849);molecular_function:ATP binding(GO:0005524);biological_process:axon guidance(GO:0007411);biological_process:neuron migration(GO:0001764);biological_process:skeletal muscle fiber development(GO:0048741);biological…
gene30149	-1.08358351106848	2.30199352038257	0.164266711764849	1	LOC109046652	K14376	molecular_function:phosphotransferase activity, alcohol group as acceptor(GO:0016773);biological_process:phosphorylation(GO:0016310);molecular_function:uridine kinase activity(GO:0004849);molecular_function:ATP binding(GO:0005524);biological_process:axon guidance(GO:0007411);biological_process:neuron migration(GO:0001764);biological_process:skeletal muscle fiber development(GO:0048741);biological…
gene61774	-1.06609102418224	2.71547506633642	0.164737040640274	1	LOC109081915	K00699	molecular_function:transferase activity, transferring hexosyl groups(GO:0016758);biological_process:metabolic process(GO:0008152)
gene58281	-1.00774275187761	3.27136281935959	0.165518796814459	1	LOC109078000	_	_
gene10692	-1.23631128628382	1.47850795891615	0.165529427854026	1	LOC109093853	_	_
gene39622	-1.23631128628382	1.47850795891615	0.165529427854026	1	LOC109057380	K08465	_
gene51117	-1.23631128628382	1.47850795891615	0.165529427854026	1	LOC109070084	_	molecular_function:phosphotransferase activity, alcohol group as acceptor(GO:0016773);biological_process:phosphorylation(GO:0016310);molecular_function:uridine kinase activity(GO:0004849);molecular_function:ATP binding(GO:0005524);biological_process:axon guidance(GO:0007411);biological_process:neuron migration(GO:0001764);biological_process:skeletal muscle fiber development(GO:0048741);biological…
gene41053	1.19955440380553	1.50772893912204	0.165529427854026	1	LOC109058986	K10421	_
gene46665	1.19955440380553	1.50772893912204	0.165529427854026	1	LOC109065169	_	_
gene68027	1.11552328225827	2.1592864673982	0.166991860574074	1	LOC109088738	_	_
gene28314	-1.07485182642427	2.16709388930076	0.166991860574074	1	LOC109044941	_	molecular_function:phosphotransferase activity, alcohol group as acceptor(GO:0016773);biological_process:phosphorylation(GO:0016310);molecular_function:uridine kinase activity(GO:0004849);molecular_function:ATP binding(GO:0005524);biological_process:axon guidance(GO:0007411);biological_process:neuron migration(GO:0001764);biological_process:skeletal muscle fiber development(GO:0048741);biological…
gene31258	-0.915657190272742	7.18374296404049	0.167433863816472	1	skp1	K03094	molecular_function:kinase activity(GO:0016301);biological_process:phosphorylation(GO:0016310);biological_process:ubiquitin-dependent protein catabolic process(GO:0006511)
gene29877	-1.26966908514422	1.37689084702418	0.16744566951526	1	LOC109046493	K04660	_
gene65361	-1.26966908514422	1.37689084702418	0.16744566951526	1	LOC109085884	_	_
gene27255	1.20329930408051	1.40529885282336	0.16744566951526	1	LOC109112623	K14611	_
gene64996	1.20329930408051	1.40529885282336	0.16744566951526	1	LOC109085465	K18739	molecular_function:phosphotransferase activity, alcohol group as acceptor(GO:0016773);biological_process:phosphorylation(GO:0016310);molecular_function:uridine kinase activity(GO:0004849);molecular_function:ATP binding(GO:0005524);biological_process:axon guidance(GO:0007411);biological_process:neuron migration(GO:0001764);biological_process:skeletal muscle fiber development(GO:0048741);biological…
gene42780	-1.08584906220966	2.1049594831792	0.168520234952168	1	LOC109060851	_	_
gene7712	0.942394415624398	4.26427839271278	0.168856460399234	1	rybp	K11469	_
gene33662	1.02458501156548	2.52682732854212	0.169309717894112	1	LOC109050908	K16743	molecular_function:phosphotransferase activity, alcohol group as acceptor(GO:0016773);biological_process:phosphorylation(GO:0016310);molecular_function:uridine kinase activity(GO:0004849);molecular_function:ATP binding(GO:0005524);biological_process:axon guidance(GO:0007411);biological_process:neuron migration(GO:0001764);biological_process:skeletal muscle fiber development(GO:0048741);biological…
gene19221	-1.30932677627617	1.26754881698624	0.169556502359247	1	LOC109104212	_	_
gene31407	-1.30932677627617	1.26754881698624	0.169556502359247	1	LOC109048102	K01697	cellular_component:cytoplasm(GO:0005737);biological_process:cysteine biosynthetic process via cystathionine(GO:0019343);molecular_function:cysteine synthase activity(GO:0004124);molecular_function:cystathionine beta-synthase activity(GO:0004122);biological_process:cysteine biosynthetic process from serine(GO:0006535);molecular_function:transferase activity(GO:0016740)
gene19644	1.20770458211484	1.29508117578877	0.169556502359247	1	LOC109104013	K06051	_
gene4359	1.20770458211484	1.29508117578877	0.169556502359247	1	LOC109055902	K01069	_
gene9101	1.20770458211484	1.29508117578877	0.169556502359247	1	LOC109092527	K04854	_
gene56699	-0.968561134521984	3.52173144362488	0.170229779641135	1	LOC109076259	_	_
gene47751	-1.02845815573578	2.82256480183258	0.170638634898442	1	LOC109066356	K07611	_
gene17527	1.01365068957492	3.05296471380601	0.171486802520665	1	LOC109101646	K14284	_
gene9824	-1.35727547419412	1.14920911400366	0.171885536243144	1	LOC109092800	K09378	_
gene10980	1.21296183280958	1.17579563913418	0.171885536243144	1	LOC109094641	K15701	molecular_function:zinc ion binding(GO:0008270)
gene42205	1.21296183280958	1.17579563913418	0.171885536243144	1	LOC109060211	K12489	_
gene46391	1.21296183280958	1.17579563913418	0.171885536243144	1	LOC109064860	K09993	_
gene45669	-1.1113726891494	1.97201887138999	0.171981170076906	1	atp9b	K01530	_
gene55903	-1.03221639280102	2.44296829180167	0.172070701297704	1	LOC109075385	_	_
gene14923	1.10704747020877	1.88212368287842	0.17395066268291	1	LOC109098994	_	_
gene48186	1.38667242706273	1.001210985047	0.174455762077239	1	LOC109066846	K18932	_
gene56303	1.38667242706273	1.001210985047	0.174455762077239	1	LOC109075820	_	_
gene20486	-1.22681263519018	1.06593666114356	0.174455762077239	1	LOC109104901	K12471	_
gene4097	-1.22681263519018	1.06593666114356	0.174455762077239	1	mapk8ip3	K04436	_
gene17938	1.21934471694015	1.04581773337752	0.174455762077239	1	LOC109102247	K10507	_
gene51717	1.21934471694015	1.04581773337752	0.174455762077239	1	LOC109070743	_	_
gene21077	0.968993183504098	3.5293785529816	0.175090219306225	1	LOC109105725	K02186	_
gene3176	-1.14301591913691	1.82554370508138	0.176109953984148	1	LOC109049961	K01227	_
gene38072	0.994787864306777	2.87215429420631	0.177117158552379	1	taf5l	_	cellular_component:nucleus(GO:0005634);biological_process:regulation of transcription, DNA-templated(GO:0006355)
gene12167	1.41657073982619	0.853655788158937	0.17728449326109	1	LOC109095991	_	_
gene22733	1.41657073982619	0.853655788158937	0.17728449326109	1	LOC109107672	K10848	_
gene16437	-1.27301174843047	0.928840867232844	0.17728449326109	1	LOC109100672	_	molecular_function:zinc ion binding(GO:0008270)
gene18617	-1.27301174843047	0.928840867232844	0.17728449326109	1	LOC109103479	_	_
gene20717	-1.27301174843047	0.928840867232844	0.17728449326109	1	LOC109105072	K07906	_
gene2215	-1.27301174843047	0.928840867232844	0.17728449326109	1	LOC109106614	K04378	molecular_function:phosphotransferase activity, alcohol group as acceptor(GO:0016773);biological_process:phosphorylation(GO:0016310);molecular_function:uridine kinase activity(GO:0004849);molecular_function:ATP binding(GO:0005524)
gene4705	-1.27301174843047	0.928840867232844	0.17728449326109	1	LOC109066786	K17411	_
gene53091	-1.27301174843047	0.928840867232844	0.17728449326109	1	LOC109072279	_	_
gene54787	-1.27301174843047	0.928840867232844	0.17728449326109	1	LOC109074148	K05737	_
gene6533	-1.27301174843047	0.928840867232844	0.17728449326109	1	LOC109080944	K11254	_
gene67646	0.962825536035893	3.28161405457291	0.177858271758707	1	LOC109088387	K08837	_
gene46384	-1.16186690962273	1.74630987762614	0.178487534915162	1	LOC109064872	K04705	_
gene14111	1.455288940275	0.689376825799364	0.180371559600513	1	LOC109098076	_	_
gene19570	1.455288940275	0.689376825799364	0.180371559600513	1	LOC109104342	K05105	_
gene20747	1.455288940275	0.689376825799364	0.180371559600513	1	LOC109105464	K05463	molecular_function:phosphotransferase activity, alcohol group as acceptor(GO:0016773);biological_process:phosphorylation(GO:0016310);molecular_function:uridine kinase activity(GO:0004849);molecular_function:ATP binding(GO:0005524);biological_process:axon guidance(GO:0007411);biological_process:neuron migration(GO:0001764);biological_process:skeletal muscle fiber development(GO:0048741);biological…
gene43043	1.455288940275	0.689376825799364	0.180371559600513	1	LOC109061125	K07529	_
gene14466	-1.33211421074534	0.777281625090154	0.180371559600513	1	LOC109098509	_	_
gene31291	-1.33211421074534	0.777281625090154	0.180371559600513	1	LOC109048040	K00473	biological_process:fin morphogenesis(GO:0033334);molecular_function:L-ascorbic acid binding(GO:0031418);molecular_function:iron ion binding(GO:0005506);molecular_function:oxidoreductase activity, acting on single donors with incorporation of molecular oxygen, incorporation of two atoms of oxygen(GO:0016702);molecular_function:procollagen-lysine 5-dioxygenase activity(GO:0008475);cellular_componen…
gene4707	-1.33211421074534	0.777281625090154	0.180371559600513	1	LOC109064328	K04515	_
gene4925	-1.33211421074534	0.777281625090154	0.180371559600513	1	LOC109068675	K00471	_
gene52229	-1.33211421074534	0.777281625090154	0.180371559600513	1	LOC109071315	_	molecular_function:phosphotransferase activity, alcohol group as acceptor(GO:0016773);biological_process:phosphorylation(GO:0016310);molecular_function:uridine kinase activity(GO:0004849);molecular_function:ATP binding(GO:0005524);biological_process:axon guidance(GO:0007411);biological_process:neuron migration(GO:0001764);biological_process:skeletal muscle fiber development(GO:0048741);biological…
gene52785	-1.33211421074534	0.777281625090154	0.180371559600513	1	LOC109071919	_	_
gene8099	-1.33211421074534	0.777281625090154	0.180371559600513	1	LOC109091114	K01481	molecular_function:phosphotransferase activity, alcohol group as acceptor(GO:0016773);biological_process:phosphorylation(GO:0016310);molecular_function:uridine kinase activity(GO:0004849);molecular_function:ATP binding(GO:0005524);biological_process:axon guidance(GO:0007411);biological_process:neuron migration(GO:0001764);biological_process:skeletal muscle fiber development(GO:0048741);biological…
gene34692	1.09769225219885	1.63277375160985	0.181117809515981	1	LOC109051890	K09107	molecular_function:phosphotransferase activity, alcohol group as acceptor(GO:0016773);biological_process:phosphorylation(GO:0016310);molecular_function:uridine kinase activity(GO:0004849);molecular_function:ATP binding(GO:0005524);biological_process:axon guidance(GO:0007411);biological_process:neuron migration(GO:0001764);biological_process:skeletal muscle fiber development(GO:0048741);biological…
gene67441	1.09769225219885	1.63277375160985	0.181117809515981	1	LOC109088132	_	molecular_function:phosphotransferase activity, alcohol group as acceptor(GO:0016773);biological_process:phosphorylation(GO:0016310);molecular_function:uridine kinase activity(GO:0004849);molecular_function:ATP binding(GO:0005524);biological_process:axon guidance(GO:0007411);biological_process:neuron migration(GO:0001764);biological_process:skeletal muscle fiber development(GO:0048741);biological…
gene20728	-1.01390278330879	2.77053402025854	0.181279589967392	1	LOC109105456	K07906	molecular_function:phosphotransferase activity, alcohol group as acceptor(GO:0016773);biological_process:phosphorylation(GO:0016310);molecular_function:uridine kinase activity(GO:0004849);molecular_function:ATP binding(GO:0005524);biological_process:axon guidance(GO:0007411);biological_process:neuron migration(GO:0001764);biological_process:skeletal muscle fiber development(GO:0048741);biological…
gene35529	1.00313282908974	2.76595968070203	0.181279589967392	1	LOC109052829	_	_
gene58972	-1.00092802984604	2.47646209632705	0.182183646674424	1	LOC109078778	K00856	molecular_function:adenosine kinase activity(GO:0004001);biological_process:purine ribonucleoside salvage(GO:0006166);molecular_function:phosphotransferase activity, alcohol group as acceptor(GO:0016773);biological_process:AMP biosynthetic process(GO:0006167);biological_process:phosphorylation(GO:0016310)
gene25628	0.934532745872467	3.75399283790997	0.182208712855738	1	LOC109110854	K15623	molecular_function:phosphotransferase activity, alcohol group as acceptor(GO:0016773);biological_process:phosphorylation(GO:0016310);molecular_function:uridine kinase activity(GO:0004849);molecular_function:ATP binding(GO:0005524);biological_process:axon guidance(GO:0007411);biological_process:neuron migration(GO:0001764);biological_process:skeletal muscle fiber development(GO:0048741);biological…
gene58346	-1.0189682152083	2.72996906366271	0.18283273989831	1	LOC109078061	K09680	_
gene64622	-1.0189682152083	2.72996906366271	0.18283273989831	1	LOC109085056	_	_
gene26645	0.938792278985706	3.84828153435244	0.183136024991446	1	LOC109111739	K03231	cellular_component:cytoplasm(GO:0005737);molecular_function:translation elongation factor activity(GO:0003746);molecular_function:GTP binding(GO:0005525);biological_process:translational elongation(GO:0006414);molecular_function:GTPase activity(GO:0003924)
gene65359	1.07818925197307	2.07217371580994	0.183242364079848	1	LOC109085856	_	_
gene53132	-1.05352321626595	2.0841169881703	0.183242364079848	1	LOC109072323	_	molecular_function:phosphotransferase activity, alcohol group as acceptor(GO:0016773);biological_process:phosphorylation(GO:0016310);molecular_function:uridine kinase activity(GO:0004849);molecular_function:ATP binding(GO:0005524);biological_process:axon guidance(GO:0007411);biological_process:neuron migration(GO:0001764);biological_process:skeletal muscle fiber development(GO:0048741);biological…
gene10232	1.50742791810938	0.504095959583844	0.183671546964094	1	LOC109094005	_	_
gene13304	1.50742791810938	0.504095959583844	0.183671546964094	1	LOC109097278	K06271	_
gene14627	1.50742791810938	0.504095959583844	0.183671546964094	1	LOC109098617	K10505	_
gene20705	1.50742791810938	0.504095959583844	0.183671546964094	1	LOC109105447	K06238	_
gene39233	1.50742791810938	0.504095959583844	0.183671546964094	1	LOC109056966	_	_
gene46014	1.50742791810938	0.504095959583844	0.183671546964094	1	LOC109064445	K17290	_
gene49894	1.50742791810938	0.504095959583844	0.183671546964094	1	LOC109068719	_	molecular_function:phosphotransferase activity, alcohol group as acceptor(GO:0016773);biological_process:phosphorylation(GO:0016310);molecular_function:uridine kinase activity(GO:0004849);molecular_function:ATP binding(GO:0005524);biological_process:axon guidance(GO:0007411);biological_process:neuron migration(GO:0001764);biological_process:skeletal muscle fiber development(GO:0048741);biological…
gene8862	1.50742791810938	0.504095959583844	0.183671546964094	1	LOC109092028	K03139	biological_process:transcription initiation from RNA polymerase II promoter(GO:0006367);molecular_function:ATP-dependent helicase activity(GO:0008026);molecular_function:ATP binding(GO:0005524);cellular_component:transcription factor TFIIF complex(GO:0005674)
gene9326	1.50742791810938	0.504095959583844	0.183671546964094	1	LOC109093066	_	_
gene16091	-1.41048246566495	0.607841642919583	0.183671546964094	1	LOC109100283	_	_
gene17485	-1.41048246566495	0.607841642919583	0.183671546964094	1	LOC109101621	_	_
gene33463	-1.41048246566495	0.607841642919583	0.183671546964094	1	LOC109050406	_	_
gene46143	-1.41048246566495	0.607841642919583	0.183671546964094	1	LOC109064587	_	_
gene53380	-1.41048246566495	0.607841642919583	0.183671546964094	1	LOC109072627	K07298	_
gene5654	-1.41048246566495	0.607841642919583	0.183671546964094	1	LOC109076864	_	molecular_function:phosphotransferase activity, alcohol group as acceptor(GO:0016773);biological_process:phosphorylation(GO:0016310);molecular_function:uridine kinase activity(GO:0004849);molecular_function:ATP binding(GO:0005524);biological_process:axon guidance(GO:0007411);biological_process:neuron migration(GO:0001764);biological_process:skeletal muscle fiber development(GO:0048741);biological…
gene5934	-1.41048246566495	0.607841642919583	0.183671546964094	1	LOC109078597	_	_
gene63155	-1.41048246566495	0.607841642919583	0.183671546964094	1	LOC109083450	K07968	_
gene970	-1.41048246566495	0.607841642919583	0.183671546964094	1	LOC109094589	_	_
gene55955	-1.20785552617178	1.57342060098638	0.184042679181339	1	LOC109075424	_	_
gene30782	-1.16075313904297	1.5430683797064	0.184042679181339	1	LOC109047282	K17901	_
gene61501	1.14591508879165	1.57161054606439	0.184042679181339	1	impa2	_	_
gene63737	1.14591508879165	1.57161054606439	0.184042679181339	1	LOC109084084	_	_
gene4600	1.03869422738091	2.39057176573267	0.184096692071433	1	LOC109066174	K08864	_
gene29638	-1.00674065833358	2.42654355007444	0.184096692071433	1	LOC109046076	K09228	_
gene2465	1.07435272339235	2.00361063395468	0.185697575757272	1	LOC109112550	_	_
gene56784	-1.06412030665755	2.0182028171773	0.185697575757272	1	LOC109076351	_	_
gene10603	2.58806646315508	-0.4989059561522	0.18695652173913	1	LOC109094242	_	_
gene12396	2.58806646315508	-0.4989059561522	0.18695652173913	1	LOC109096123	K16499	_
gene12577	2.58806646315508	-0.4989059561522	0.18695652173913	1	LOC109096251	K08628	_
gene15046	2.58806646315508	-0.4989059561522	0.18695652173913	1	LOC109099351	K09448	_
gene15544	2.58806646315508	-0.4989059561522	0.18695652173913	1	LOC109099662	_	_
gene19230	2.58806646315508	-0.4989059561522	0.18695652173913	1	LOC109103746	_	_
gene23222	2.58806646315508	-0.4989059561522	0.18695652173913	1	LOC109108424	K13781	_
gene23353	2.58806646315508	-0.4989059561522	0.18695652173913	1	commd10	_	_
gene24030	2.58806646315508	-0.4989059561522	0.18695652173913	1	LOC109108919	K09299	_
gene27207	2.58806646315508	-0.4989059561522	0.18695652173913	1	LOC109112909	_	_
gene3179	2.58806646315508	-0.4989059561522	0.18695652173913	1	LOC109050010	K12485	molecular_function:phosphotransferase activity, alcohol group as acceptor(GO:0016773);biological_process:phosphorylation(GO:0016310);molecular_function:uridine kinase activity(GO:0004849);molecular_function:ATP binding(GO:0005524);biological_process:axon guidance(GO:0007411);biological_process:neuron migration(GO:0001764);biological_process:skeletal muscle fiber development(GO:0048741);biological…
gene31994	2.58806646315508	-0.4989059561522	0.18695652173913	1	LOC109049291	K11982	_
gene32998	2.58806646315508	-0.4989059561522	0.18695652173913	1	LOC109050254	K08657	_
gene33518	2.58806646315508	-0.4989059561522	0.18695652173913	1	LOC109050555	_	biological_process:defense response to bacterium(GO:0042742);biological_process:peptidoglycan catabolic process(GO:0009253);biological_process:cytolysis(GO:0019835);molecular_function:lysozyme activity(GO:0003796);biological_process:cell wall macromolecule catabolic process(GO:0016998)
gene33820	2.58806646315508	-0.4989059561522	0.18695652173913	1	LOC109050952	_	molecular_function:phosphotransferase activity, alcohol group as acceptor(GO:0016773);biological_process:phosphorylation(GO:0016310);molecular_function:uridine kinase activity(GO:0004849);molecular_function:ATP binding(GO:0005524);biological_process:axon guidance(GO:0007411);biological_process:neuron migration(GO:0001764);biological_process:skeletal muscle fiber development(GO:0048741);biological…
gene36472	2.58806646315508	-0.4989059561522	0.18695652173913	1	LOC109053863	_	molecular_function:peptidase activity(GO:0008233)
gene38128	2.58806646315508	-0.4989059561522	0.18695652173913	1	LOC109055712	K04348	molecular_function:phosphoprotein phosphatase activity(GO:0004721)
gene39332	2.58806646315508	-0.4989059561522	0.18695652173913	1	LOC109057056	_	molecular_function:zinc ion binding(GO:0008270)
gene41283	2.58806646315508	-0.4989059561522	0.18695652173913	1	LOC109059186	K04946	_
gene41735	2.58806646315508	-0.4989059561522	0.18695652173913	1	LOC109059676	K08548	molecular_function:phosphotransferase activity, alcohol group as acceptor(GO:0016773);biological_process:phosphorylation(GO:0016310);molecular_function:uridine kinase activity(GO:0004849);molecular_function:ATP binding(GO:0005524);biological_process:axon guidance(GO:0007411);biological_process:neuron migration(GO:0001764);biological_process:skeletal muscle fiber development(GO:0048741);biological…
gene43809	2.58806646315508	-0.4989059561522	0.18695652173913	1	LOC109061943	K02353	_
gene43904	2.58806646315508	-0.4989059561522	0.18695652173913	1	LOC109062072	K03354	_
gene44434	2.58806646315508	-0.4989059561522	0.18695652173913	1	LOC109062700	_	_
gene49225	2.58806646315508	-0.4989059561522	0.18695652173913	1	LOC109067983	K03036	cellular_component:proteasome accessory complex(GO:0022624);biological_process:stem cell differentiation(GO:0048863);biological_process:proteasome assembly(GO:0043248);biological_process:ubiquitin-dependent protein catabolic process(GO:0006511);cellular_component:nucleus(GO:0005634);cellular_component:cytosol(GO:0005829)
gene51339	2.58806646315508	-0.4989059561522	0.18695652173913	1	LOC109070296	_	_
gene52754	2.58806646315508	-0.4989059561522	0.18695652173913	1	LOC109071887	K16684	cellular_component:cytoskeleton(GO:0005856);cellular_component:cytoplasm(GO:0005737);molecular_function:cytoskeletal protein binding(GO:0008092);cellular_component:extrinsic component of membrane(GO:0019898)
gene57472	2.58806646315508	-0.4989059561522	0.18695652173913	1	LOC109077108	K08202	_
gene62082	2.58806646315508	-0.4989059561522	0.18695652173913	1	ccdc173	_	_
gene62457	2.58806646315508	-0.4989059561522	0.18695652173913	1	LOC109082671	K12386	_
gene64574	2.58806646315508	-0.4989059561522	0.18695652173913	1	LOC109085004	_	_
gene66357	2.58806646315508	-0.4989059561522	0.18695652173913	1	LOC109086941	_	molecular_function:phosphotransferase activity, alcohol group as acceptor(GO:0016773);biological_process:phosphorylation(GO:0016310);molecular_function:uridine kinase activity(GO:0004849);molecular_function:ATP binding(GO:0005524);biological_process:axon guidance(GO:0007411);biological_process:neuron migration(GO:0001764);biological_process:skeletal muscle fiber development(GO:0048741);biological…
gene67620	2.58806646315508	-0.4989059561522	0.18695652173913	1	LOC109088321	_	_
gene9419	2.58806646315508	-0.4989059561522	0.18695652173913	1	LOC109092651	K11254	_
gene10154	-2.30155173169176	-0.513936717572179	0.18695652173913	1	LOC109093654	K13867	_
gene10336	-2.30155173169176	-0.513936717572179	0.18695652173913	1	igdcc3	_	_
gene11064	-2.30155173169176	-0.513936717572179	0.18695652173913	1	LOC109094521	_	molecular_function:phosphotransferase activity, alcohol group as acceptor(GO:0016773);biological_process:phosphorylation(GO:0016310);molecular_function:uridine kinase activity(GO:0004849);molecular_function:ATP binding(GO:0005524);biological_process:axon guidance(GO:0007411);biological_process:neuron migration(GO:0001764);biological_process:skeletal muscle fiber development(GO:0048741);biological…
gene11108	-2.30155173169176	-0.513936717572179	0.18695652173913	1	LOC109095049	K09329	molecular_function:sequence-specific DNA binding transcription factor activity(GO:0003700);molecular_function:sequence-specific DNA binding(GO:0043565);biological_process:multicellular organismal development(GO:0007275);cellular_component:nucleus(GO:0005634);biological_process:regulation of transcription, DNA-templated(GO:0006355)
gene11438	-2.30155173169176	-0.513936717572179	0.18695652173913	1	LOC109094872	_	_
gene12391	-2.30155173169176	-0.513936717572179	0.18695652173913	1	LOC109095831	K00889	molecular_function:phosphotransferase activity, alcohol group as acceptor(GO:0016773);biological_process:phosphorylation(GO:0016310);molecular_function:uridine kinase activity(GO:0004849);molecular_function:ATP binding(GO:0005524);biological_process:axon guidance(GO:0007411);biological_process:neuron migration(GO:0001764);biological_process:skeletal muscle fiber development(GO:0048741);biological…
gene14636	-2.30155173169176	-0.513936717572179	0.18695652173913	1	LOC109098621	K06055	_
gene18681	-2.30155173169176	-0.513936717572179	0.18695652173913	1	LOC109103102	_	_
gene19839	-2.30155173169176	-0.513936717572179	0.18695652173913	1	LOC109104440	K08741	_
gene21123	-2.30155173169176	-0.513936717572179	0.18695652173913	1	creb5	K09047	_
gene23075	-2.30155173169176	-0.513936717572179	0.18695652173913	1	LOC109107946	_	_
gene24749	-2.30155173169176	-0.513936717572179	0.18695652173913	1	LOC109110423	_	molecular_function:phosphotransferase activity, alcohol group as acceptor(GO:0016773);biological_process:phosphorylation(GO:0016310);molecular_function:uridine kinase activity(GO:0004849);molecular_function:ATP binding(GO:0005524);biological_process:axon guidance(GO:0007411);biological_process:neuron migration(GO:0001764);biological_process:skeletal muscle fiber development(GO:0048741);biological…
gene25415	-2.30155173169176	-0.513936717572179	0.18695652173913	1	LOC109110275	_	_
gene27005	-2.30155173169176	-0.513936717572179	0.18695652173913	1	LOC109111980	K07604	molecular_function:phosphotransferase activity, alcohol group as acceptor(GO:0016773);biological_process:phosphorylation(GO:0016310);molecular_function:uridine kinase activity(GO:0004849);molecular_function:ATP binding(GO:0005524);biological_process:axon guidance(GO:0007411);biological_process:neuron migration(GO:0001764);biological_process:skeletal muscle fiber development(GO:0048741);biological…
gene2882	-2.30155173169176	-0.513936717572179	0.18695652173913	1	LOC109047835	_	_
gene29826	-2.30155173169176	-0.513936717572179	0.18695652173913	1	LOC109046462	K03010	molecular_function:DNA-directed RNA polymerase activity(GO:0003899);biological_process:transcription, DNA-templated(GO:0006351);molecular_function:DNA binding(GO:0003677);molecular_function:ribonucleoside binding(GO:0032549)
gene29983	-2.30155173169176	-0.513936717572179	0.18695652173913	1	LOC109046565	K05948	_
gene30055	-2.30155173169176	-0.513936717572179	0.18695652173913	1	LOC109046602	_	_
gene30467	-2.30155173169176	-0.513936717572179	0.18695652173913	1	LOC109047187	K06316	_
gene3080	-2.30155173169176	-0.513936717572179	0.18695652173913	1	LOC109044988	K03511	_
gene38016	-2.30155173169176	-0.513936717572179	0.18695652173913	1	LOC109055590	K13302	_
gene3948	-2.30155173169176	-0.513936717572179	0.18695652173913	1	LOC109062351	_	_
gene40260	-2.30155173169176	-0.513936717572179	0.18695652173913	1	cdkn2c	K06622	_
gene41914	-2.30155173169176	-0.513936717572179	0.18695652173913	1	LOC109059909	_	_
gene42799	-2.30155173169176	-0.513936717572179	0.18695652173913	1	LOC109060874	K04139	_
gene43064	-2.30155173169176	-0.513936717572179	0.18695652173913	1	LOC109061170	K08789	molecular_function:phosphotransferase activity, alcohol group as acceptor(GO:0016773);biological_process:phosphorylation(GO:0016310);molecular_function:uridine kinase activity(GO:0004849);molecular_function:ATP binding(GO:0005524);biological_process:axon guidance(GO:0007411);biological_process:neuron migration(GO:0001764);biological_process:skeletal muscle fiber development(GO:0048741);biological…
gene4435	-2.30155173169176	-0.513936717572179	0.18695652173913	1	LOC109063445	_	_
gene44401	-2.30155173169176	-0.513936717572179	0.18695652173913	1	LOC109062667	K09188	_
gene44933	-2.30155173169176	-0.513936717572179	0.18695652173913	1	LOC109063261	_	_
gene45685	-2.30155173169176	-0.513936717572179	0.18695652173913	1	LOC109064074	_	cellular_component:integral component of membrane(GO:0016021);biological_process:vesicle-mediated transport(GO:0016192)
gene45966	-2.30155173169176	-0.513936717572179	0.18695652173913	1	LOC109064396	K16772	_
gene47228	-2.30155173169176	-0.513936717572179	0.18695652173913	1	LOC109065793	K09183	molecular_function:phosphotransferase activity, alcohol group as acceptor(GO:0016773);biological_process:phosphorylation(GO:0016310);molecular_function:uridine kinase activity(GO:0004849);molecular_function:ATP binding(GO:0005524);biological_process:axon guidance(GO:0007411);biological_process:neuron migration(GO:0001764);biological_process:skeletal muscle fiber development(GO:0048741);biological…
gene4815	-2.30155173169176	-0.513936717572179	0.18695652173913	1	LOC109064599	_	_
gene48445	-2.30155173169176	-0.513936717572179	0.18695652173913	1	LOC109067115	K14850	_
gene48758	-2.30155173169176	-0.513936717572179	0.18695652173913	1	LOC109067466	_	_
gene50349	-2.30155173169176	-0.513936717572179	0.18695652173913	1	LOC109069222	_	_
gene5110	-2.30155173169176	-0.513936717572179	0.18695652173913	1	LOC109070250	_	_
gene52090	-2.30155173169176	-0.513936717572179	0.18695652173913	1	LOC109071157	K04900	_
gene5218	-2.30155173169176	-0.513936717572179	0.18695652173913	1	LOC109073676	K09057	_
gene54125	-2.30155173169176	-0.513936717572179	0.18695652173913	1	LOC109073406	K01052	molecular_function:phosphotransferase activity, alcohol group as acceptor(GO:0016773);biological_process:phosphorylation(GO:0016310);molecular_function:uridine kinase activity(GO:0004849);molecular_function:ATP binding(GO:0005524);biological_process:axon guidance(GO:0007411);biological_process:neuron migration(GO:0001764);biological_process:skeletal muscle fiber development(GO:0048741);biological…
gene54922	-2.30155173169176	-0.513936717572179	0.18695652173913	1	LOC109074297	K05152	_
gene55058	-2.30155173169176	-0.513936717572179	0.18695652173913	1	LOC109074456	_	_
gene5657	-2.30155173169176	-0.513936717572179	0.18695652173913	1	LOC109072188	_	molecular_function:phosphotransferase activity, alcohol group as acceptor(GO:0016773);biological_process:phosphorylation(GO:0016310);molecular_function:uridine kinase activity(GO:0004849);molecular_function:ATP binding(GO:0005524);biological_process:axon guidance(GO:0007411);biological_process:neuron migration(GO:0001764);biological_process:skeletal muscle fiber development(GO:0048741);biological…
gene58391	-2.30155173169176	-0.513936717572179	0.18695652173913	1	fbxl7	K10273	molecular_function:phosphotransferase activity, alcohol group as acceptor(GO:0016773);biological_process:phosphorylation(GO:0016310);molecular_function:uridine kinase activity(GO:0004849);molecular_function:ATP binding(GO:0005524);biological_process:axon guidance(GO:0007411);biological_process:neuron migration(GO:0001764);biological_process:skeletal muscle fiber development(GO:0048741);biological…
gene58908	-2.30155173169176	-0.513936717572179	0.18695652173913	1	LOC109078707	K17812	molecular_function:heme binding(GO:0020037);molecular_function:oxidoreductase activity, acting on paired donors, with incorporation or reduction of molecular oxygen(GO:0016705);molecular_function:monooxygenase activity(GO:0004497);molecular_function:iron ion binding(GO:0005506);molecular_function:electron carrier activity(GO:0009055);biological_process:oxidation-reduction process(GO:0055114)
gene59902	-2.30155173169176	-0.513936717572179	0.18695652173913	1	LOC109079802	K11828	_
gene61752	-2.30155173169176	-0.513936717572179	0.18695652173913	1	LOC109081891	_	_
gene62915	-2.30155173169176	-0.513936717572179	0.18695652173913	1	LOC109083184	K14861	_
gene64698	-2.30155173169176	-0.513936717572179	0.18695652173913	1	LOC109085140	_	_
gene64795	-2.30155173169176	-0.513936717572179	0.18695652173913	1	LOC109085243	K13769	_
gene66083	-2.30155173169176	-0.513936717572179	0.18695652173913	1	LOC109086645	K00476	_
gene66285	-2.30155173169176	-0.513936717572179	0.18695652173913	1	LOC109086859	K06767	cellular_component:integral component of plasma membrane(GO:0005887);biological_process:cell migration involved in gastrulation(GO:0042074)
gene68178	-2.30155173169176	-0.513936717572179	0.18695652173913	1	LOC109088928	K11254	_
gene7031	-2.30155173169176	-0.513936717572179	0.18695652173913	1	LOC109090443	K12498	_
gene11274	1.58149028143469	0.291647907270202	0.187025841917751	1	LOC109095166	_	_
gene13813	1.58149028143469	0.291647907270202	0.187025841917751	1	LOC109097589	K11252	cellular_component:nucleosome(GO:0000786);molecular_function:DNA binding(GO:0003677);biological_process:nucleosome assembly(GO:0006334);cellular_component:nucleus(GO:0005634);molecular_function:protein heterodimerization activity(GO:0046982)
gene15341	1.58149028143469	0.291647907270202	0.187025841917751	1	LOC109099775	_	_
gene2665	1.58149028143469	0.291647907270202	0.187025841917751	1	LOC109111766	_	_
gene27118	1.58149028143469	0.291647907270202	0.187025841917751	1	LOC109112447	_	_
gene29523	1.58149028143469	0.291647907270202	0.187025841917751	1	LOC109045992	_	cellular_component:chromosome(GO:0005694);cellular_component:nucleus(GO:0005634);molecular_function:DNA binding(GO:0003677)
gene32521	1.58149028143469	0.291647907270202	0.187025841917751	1	LOC109049217	_	_
gene40144	1.58149028143469	0.291647907270202	0.187025841917751	1	LOC109057944	K00027	_
gene40458	1.58149028143469	0.291647907270202	0.187025841917751	1	LOC109058302	_	_
gene46640	1.58149028143469	0.291647907270202	0.187025841917751	1	LOC109065141	K03649	_
gene4994	1.58149028143469	0.291647907270202	0.187025841917751	1	LOC109065101	K06826	_
gene62546	1.58149028143469	0.291647907270202	0.187025841917751	1	LOC109082772	_	_
gene62824	1.58149028143469	0.291647907270202	0.187025841917751	1	LOC109083080	K02295	molecular_function:phosphotransferase activity, alcohol group as acceptor(GO:0016773);biological_process:phosphorylation(GO:0016310);molecular_function:uridine kinase activity(GO:0004849);molecular_function:ATP binding(GO:0005524);biological_process:axon guidance(GO:0007411);biological_process:neuron migration(GO:0001764);biological_process:skeletal muscle fiber development(GO:0048741);biological…
gene6304	1.58149028143469	0.291647907270202	0.187025841917751	1	LOC109085050	K11205	_
gene65357	1.58149028143469	0.291647907270202	0.187025841917751	1	LOC109085880	K19006	_
gene15489	-1.51957258234473	0.41572878980662	0.187025841917751	1	LOC109099625	_	_
gene21068	-1.51957258234473	0.41572878980662	0.187025841917751	1	LOC109105718	K04543	_
gene24560	-1.51957258234473	0.41572878980662	0.187025841917751	1	LOC109109655	_	_
gene25899	-1.51957258234473	0.41572878980662	0.187025841917751	1	LOC109111224	K12471	_
gene35444	-1.51957258234473	0.41572878980662	0.187025841917751	1	LOC109052699	K00994	_
gene38160	-1.51957258234473	0.41572878980662	0.187025841917751	1	LOC109055756	K07377	biological_process:synaptic transmission(GO:0007268);cellular_component:integral component of membrane(GO:0016021);molecular_function:receptor activity(GO:0004872);biological_process:synapse assembly(GO:0007416)
gene3977	-1.51957258234473	0.41572878980662	0.187025841917751	1	znf384	_	molecular_function:phosphotransferase activity, alcohol group as acceptor(GO:0016773);biological_process:phosphorylation(GO:0016310);molecular_function:uridine kinase activity(GO:0004849);molecular_function:ATP binding(GO:0005524);biological_process:axon guidance(GO:0007411);biological_process:neuron migration(GO:0001764);biological_process:skeletal muscle fiber development(GO:0048741);biological…
gene45143	-1.51957258234473	0.41572878980662	0.187025841917751	1	LOC109063460	K04615	biological_process:behavioral response to nicotine(GO:0035095);biological_process:G-protein coupled receptor signaling pathway(GO:0007186);cellular_component:integral component of membrane(GO:0016021);molecular_function:G-protein coupled GABA receptor activity(GO:0004965)
gene49456	-1.51957258234473	0.41572878980662	0.187025841917751	1	LOC109068233	K05105	molecular_function:phosphotransferase activity, alcohol group as acceptor(GO:0016773);biological_process:phosphorylation(GO:0016310);molecular_function:uridine kinase activity(GO:0004849);molecular_function:ATP binding(GO:0005524);biological_process:axon guidance(GO:0007411);biological_process:neuron migration(GO:0001764);biological_process:skeletal muscle fiber development(GO:0048741);biological…
gene54001	-1.51957258234473	0.41572878980662	0.187025841917751	1	LOC109073272	K07863	_
gene54579	-1.51957258234473	0.41572878980662	0.187025841917751	1	hykk	K18201	_
gene5552	-1.51957258234473	0.41572878980662	0.187025841917751	1	LOC109071840	K18798	molecular_function:ATP binding(GO:0005524)
gene67266	-1.51957258234473	0.41572878980662	0.187025841917751	1	LOC109087919	_	_
gene37402	1.14534878945073	1.47376717686973	0.187313647910818	1	LOC109054902	K09527	molecular_function:phosphotransferase activity, alcohol group as acceptor(GO:0016773);biological_process:phosphorylation(GO:0016310);molecular_function:uridine kinase activity(GO:0004849);molecular_function:ATP binding(GO:0005524);biological_process:axon guidance(GO:0007411);biological_process:neuron migration(GO:0001764);biological_process:skeletal muscle fiber development(GO:0048741);biological…
gene42583	1.14534878945073	1.47376717686973	0.187313647910818	1	LOC109060632	K09407	_
gene66757	0.969050076219257	2.81952048410909	0.18779172921519	1	LOC109087379	_	_
gene46182	-1.07586420362471	1.949125466724	0.18838664683413	1	LOC109064628	_	_
gene55755	-1.07586420362471	1.949125466724	0.18838664683413	1	LOC109075222	_	_
gene44491	1.07010323657214	1.9316418525649	0.18838664683413	1	LOC109062765	_	_
gene34589	-0.989533274811061	2.79729964345429	0.189492495182613	1	LOC109051758	_	_
gene168	1.84531839173745	0.131397488217212	0.189983809938349	1	LOC109046487	K00939	_
gene20839	1.84531839173745	0.131397488217212	0.189983809938349	1	LOC109105503	_	_
gene41957	1.84531839173745	0.131397488217212	0.189983809938349	1	LOC109059929	_	_
gene4295	1.84531839173745	0.131397488217212	0.189983809938349	1	LOC109055681	K08873	_
gene51826	1.84531839173745	0.131397488217212	0.189983809938349	1	LOC109070857	K08048	_
gene58948	1.84531839173745	0.131397488217212	0.189983809938349	1	LOC109078748	K13711	cellular_component:host cell presynaptic membrane(GO:0044231);molecular_function:AP-3 adaptor complex binding(GO:0035651);cellular_component:cell junction(GO:0030054);cellular_component:mitochondrion(GO:0005739);cellular_component:dendrite(GO:0030425);cellular_component:BLOC-1 complex(GO:0031083);molecular_function:1-phosphatidylinositol 4-kinase activity(GO:0004430);cellular_component:endosome(G…
gene60971	1.84531839173745	0.131397488217212	0.189983809938349	1	LOC109081016	K04967	_
gene67271	1.84531839173745	0.131397488217212	0.189983809938349	1	LOC109087922	K00383	_
gene8917	1.84531839173745	0.131397488217212	0.189983809938349	1	LOC109092041	K10352	molecular_function:phosphotransferase activity, alcohol group as acceptor(GO:0016773);biological_process:phosphorylation(GO:0016310);molecular_function:uridine kinase activity(GO:0004849);molecular_function:ATP binding(GO:0005524);biological_process:axon guidance(GO:0007411);biological_process:neuron migration(GO:0001764);biological_process:skeletal muscle fiber development(GO:0048741);biological…
gene1240	-1.68247360464867	0.193923084827648	0.189983809938349	1	ankrd37	_	_
gene15287	-1.68247360464867	0.193923084827648	0.189983809938349	1	LOC109099504	_	_
gene19450	-1.68247360464867	0.193923084827648	0.189983809938349	1	LOC109104300	_	_
gene24401	-1.68247360464867	0.193923084827648	0.189983809938349	1	LOC109109148	K04500	molecular_function:phosphotransferase activity, alcohol group as acceptor(GO:0016773);biological_process:phosphorylation(GO:0016310);molecular_function:uridine kinase activity(GO:0004849);molecular_function:ATP binding(GO:0005524);biological_process:axon guidance(GO:0007411);biological_process:neuron migration(GO:0001764);biological_process:skeletal muscle fiber development(GO:0048741);biological…
gene2575	-1.68247360464867	0.193923084827648	0.189983809938349	1	LOC109108630	K08801	_
gene2770	-1.68247360464867	0.193923084827648	0.189983809938349	1	LOC109113173	K00384	_
gene2933	-1.68247360464867	0.193923084827648	0.189983809938349	1	LOC109048157	K05005	_
gene32990	-1.68247360464867	0.193923084827648	0.189983809938349	1	LOC109049839	_	_
gene39354	-1.68247360464867	0.193923084827648	0.189983809938349	1	LOC109057082	K04667	_
gene532	-1.68247360464867	0.193923084827648	0.189983809938349	1	LOC109099198	K05717	_
gene58298	-1.68247360464867	0.193923084827648	0.189983809938349	1	LOC109078007	_	_
gene68001	-1.68247360464867	0.193923084827648	0.189983809938349	1	LOC109088804	K00488	molecular_function:phosphotransferase activity, alcohol group as acceptor(GO:0016773);biological_process:phosphorylation(GO:0016310);molecular_function:uridine kinase activity(GO:0004849);molecular_function:ATP binding(GO:0005524);biological_process:axon guidance(GO:0007411);biological_process:neuron migration(GO:0001764);biological_process:skeletal muscle fiber development(GO:0048741);biological…
gene13318	-1.54667512092748	0.112564413675872	0.189983809938349	1	LOC109097179	_	_
gene22057	-1.54667512092748	0.112564413675872	0.189983809938349	1	khk	K00846	molecular_function:kinase activity(GO:0016301);biological_process:phosphorylation(GO:0016310)
gene32144	-1.54667512092748	0.112564413675872	0.189983809938349	1	LOC109049340	K05665	molecular_function:phosphotransferase activity, alcohol group as acceptor(GO:0016773);biological_process:phosphorylation(GO:0016310);molecular_function:uridine kinase activity(GO:0004849);molecular_function:ATP binding(GO:0005524);biological_process:axon guidance(GO:0007411);biological_process:neuron migration(GO:0001764);biological_process:skeletal muscle fiber development(GO:0048741);biological…
gene32674	-1.54667512092748	0.112564413675872	0.189983809938349	1	LOC109050414	K17392	molecular_function:nucleotide binding(GO:0000166);molecular_function:RNA binding(GO:0003723)
gene35821	-1.54667512092748	0.112564413675872	0.189983809938349	1	LOC109053118	_	_
gene44615	-1.54667512092748	0.112564413675872	0.189983809938349	1	LOC109062874	_	_
gene45294	-1.54667512092748	0.112564413675872	0.189983809938349	1	LOC109063612	K06068	_
gene47018	-1.54667512092748	0.112564413675872	0.189983809938349	1	LOC109065515	K10276	_
gene523	-1.54667512092748	0.112564413675872	0.189983809938349	1	LOC109074447	K05155	_
gene54097	-1.54667512092748	0.112564413675872	0.189983809938349	1	LOC109073383	K12624	_
gene56971	-1.54667512092748	0.112564413675872	0.189983809938349	1	LOC109076556	_	_
gene58278	-1.54667512092748	0.112564413675872	0.189983809938349	1	LOC109077995	K04328	_
gene60167	-1.54667512092748	0.112564413675872	0.189983809938349	1	LOC109080113	K05730	_
gene67148	-1.54667512092748	0.112564413675872	0.189983809938349	1	LOC109087820	K17503	_
gene68444	1.0561199753167	2.24012106568507	0.190765848939103	1	LOC109089236	K14010	cellular_component:integral component of membrane(GO:0016021)
gene35613	-1.21549049203438	1.34199790456361	0.190994648430987	1	LOC109052873	K05725	_
gene13101	1.14468885060613	1.36884303941652	0.190994648430987	1	ptpmt1	_	_
gene10987	2.08255863043368	-0.149783170769221	0.191275790676091	1	LOC109094492	K12334	_
gene14103	2.08255863043368	-0.149783170769221	0.191275790676091	1	LOC109097675	_	_
gene1770	2.08255863043368	-0.149783170769221	0.191275790676091	1	LOC109099927	K02934	_
gene1892	2.08255863043368	-0.149783170769221	0.191275790676091	1	LOC109104496	_	_
gene20956	2.08255863043368	-0.149783170769221	0.191275790676091	1	LOC109105654	K12791	_
gene27873	2.08255863043368	-0.149783170769221	0.191275790676091	1	prkaa2	K07198	_
gene28589	2.08255863043368	-0.149783170769221	0.191275790676091	1	LOC109045489	K11251	cellular_component:nucleosome(GO:0000786);molecular_function:DNA binding(GO:0003677);biological_process:nucleosome assembly(GO:0006334);cellular_component:nucleus(GO:0005634);molecular_function:protein heterodimerization activity(GO:0046982)
gene29469	2.08255863043368	-0.149783170769221	0.191275790676091	1	LOC109045950	K14352	_
gene30294	2.08255863043368	-0.149783170769221	0.191275790676091	1	LOC109046763	_	molecular_function:phosphotransferase activity, alcohol group as acceptor(GO:0016773);biological_process:phosphorylation(GO:0016310);molecular_function:uridine kinase activity(GO:0004849);molecular_function:ATP binding(GO:0005524);biological_process:axon guidance(GO:0007411);biological_process:neuron migration(GO:0001764);biological_process:skeletal muscle fiber development(GO:0048741);biological…
gene32753	2.08255863043368	-0.149783170769221	0.191275790676091	1	LOC109049676	_	_
gene34905	2.08255863043368	-0.149783170769221	0.191275790676091	1	LOC109052116	K05209	_
gene37443	2.08255863043368	-0.149783170769221	0.191275790676091	1	LOC109055010	_	_
gene37967	2.08255863043368	-0.149783170769221	0.191275790676091	1	LOC109055536	_	_
gene38562	2.08255863043368	-0.149783170769221	0.191275790676091	1	LOC109056197	_	_
gene40105	2.08255863043368	-0.149783170769221	0.191275790676091	1	LOC109057908	K05093	_
gene4083	2.08255863043368	-0.149783170769221	0.191275790676091	1	LOC109059254	_	_
gene5012	2.08255863043368	-0.149783170769221	0.191275790676091	1	LOC109069286	_	molecular_function:phosphotransferase activity, alcohol group as acceptor(GO:0016773);biological_process:phosphorylation(GO:0016310);molecular_function:uridine kinase activity(GO:0004849);molecular_function:ATP binding(GO:0005524);biological_process:axon guidance(GO:0007411);biological_process:neuron migration(GO:0001764);biological_process:skeletal muscle fiber development(GO:0048741);biological…
gene53427	2.08255863043368	-0.149783170769221	0.191275790676091	1	LOC109072654	K09296	molecular_function:sequence-specific DNA binding transcription factor activity(GO:0003700);molecular_function:sequence-specific DNA binding(GO:0043565);biological_process:multicellular organismal development(GO:0007275);cellular_component:nucleus(GO:0005634);biological_process:regulation of transcription, DNA-templated(GO:0006355)
gene55831	2.08255863043368	-0.149783170769221	0.191275790676091	1	LOC109075304	_	_
gene56611	2.08255863043368	-0.149783170769221	0.191275790676091	1	LOC109076162	_	_
gene56750	2.08255863043368	-0.149783170769221	0.191275790676091	1	LOC109076312	_	_
gene61740	2.08255863043368	-0.149783170769221	0.191275790676091	1	LOC109081881	_	_
gene62797	2.08255863043368	-0.149783170769221	0.191275790676091	1	LOC109083043	K17201	_
gene6527	2.08255863043368	-0.149783170769221	0.191275790676091	1	LOC109086786	K12475	molecular_function:phosphotransferase activity, alcohol group as acceptor(GO:0016773);biological_process:phosphorylation(GO:0016310);molecular_function:uridine kinase activity(GO:0004849);molecular_function:ATP binding(GO:0005524);biological_process:axon guidance(GO:0007411);biological_process:neuron migration(GO:0001764);biological_process:skeletal muscle fiber development(GO:0048741);biological…
gene65338	2.08255863043368	-0.149783170769221	0.191275790676091	1	LOC109085838	_	_
gene65884	2.08255863043368	-0.149783170769221	0.191275790676091	1	LOC109086450	_	_
gene67139	2.08255863043368	-0.149783170769221	0.191275790676091	1	dcstamp	_	_
gene9562	2.08255863043368	-0.149783170769221	0.191275790676091	1	LOC109092511	_	biological_process:steroid metabolic process(GO:0008202);cellular_component:endoplasmic reticulum(GO:0005783);cellular_component:membrane part(GO:0044425)
gene1617	-1.78726442126001	-0.166820636775062	0.191275790676091	1	LOC109102723	K04255	_
gene17381	-1.78726442126001	-0.166820636775062	0.191275790676091	1	LOC109101558	_	_
gene18790	-1.78726442126001	-0.166820636775062	0.191275790676091	1	LOC109103539	K08530	molecular_function:phosphotransferase activity, alcohol group as acceptor(GO:0016773);biological_process:phosphorylation(GO:0016310);molecular_function:uridine kinase activity(GO:0004849);molecular_function:ATP binding(GO:0005524);biological_process:axon guidance(GO:0007411);biological_process:neuron migration(GO:0001764);biological_process:skeletal muscle fiber development(GO:0048741);biological…
gene23535	-1.78726442126001	-0.166820636775062	0.191275790676091	1	LOC109108643	K09069	molecular_function:protein dimerization activity(GO:0046983)
gene25570	-1.78726442126001	-0.166820636775062	0.191275790676091	1	LOC109110809	K03164	molecular_function:protein kinase C binding(GO:0005080);biological_process:sister chromatid segregation(GO:0000819);biological_process:mitotic recombination(GO:0006312);molecular_function:histone deacetylase binding(GO:0042826);biological_process:DNA-dependent DNA replication(GO:0006261);biological_process:axon target recognition(GO:0007412);biological_process:retina layer formation(GO:0010842);c…
gene25762	-1.78726442126001	-0.166820636775062	0.191275790676091	1	LOC109111176	_	molecular_function:phosphotransferase activity, alcohol group as acceptor(GO:0016773);biological_process:phosphorylation(GO:0016310);molecular_function:uridine kinase activity(GO:0004849);molecular_function:ATP binding(GO:0005524);biological_process:axon guidance(GO:0007411);biological_process:neuron migration(GO:0001764);biological_process:skeletal muscle fiber development(GO:0048741);biological…
gene30738	-1.78726442126001	-0.166820636775062	0.191275790676091	1	LOC109047256	_	_
gene3154	-1.78726442126001	-0.166820636775062	0.191275790676091	1	LOC109049823	K08183	_
gene31551	-1.78726442126001	-0.166820636775062	0.191275790676091	1	LOC109048193	_	_
gene32126	-1.78726442126001	-0.166820636775062	0.191275790676091	1	LOC109049332	_	_
gene35530	-1.78726442126001	-0.166820636775062	0.191275790676091	1	LOC109052786	K16673	_
gene37884	-1.78726442126001	-0.166820636775062	0.191275790676091	1	LOC109055451	_	_
gene39098	-1.78726442126001	-0.166820636775062	0.191275790676091	1	LOC109056814	_	_
gene39527	-1.78726442126001	-0.166820636775062	0.191275790676091	1	LOC109057318	K06821	cellular_component:integral component of membrane(GO:0016021);biological_process:signal transduction(GO:0007165);biological_process:multicellular organismal development(GO:0007275);molecular_function:receptor activity(GO:0004872);cellular_component:intracellular(GO:0005622)
gene41330	-1.78726442126001	-0.166820636775062	0.191275790676091	1	LOC109059238	K05012	_
gene42449	-1.78726442126001	-0.166820636775062	0.191275790676091	1	LOC109060483	K17511	_
gene43837	-1.78726442126001	-0.166820636775062	0.191275790676091	1	LOC109062084	_	_
gene44283	-1.78726442126001	-0.166820636775062	0.191275790676091	1	LOC109062522	_	_
gene44532	-1.78726442126001	-0.166820636775062	0.191275790676091	1	hsdl2	_	_
gene4581	-1.78726442126001	-0.166820636775062	0.191275790676091	1	LOC109066048	_	molecular_function:phosphotransferase activity, alcohol group as acceptor(GO:0016773);biological_process:phosphorylation(GO:0016310);molecular_function:uridine kinase activity(GO:0004849);molecular_function:ATP binding(GO:0005524);biological_process:axon guidance(GO:0007411);biological_process:neuron migration(GO:0001764);biological_process:skeletal muscle fiber development(GO:0048741);biological…
gene51108	-1.78726442126001	-0.166820636775062	0.191275790676091	1	LOC109070066	_	_
gene5214	-1.78726442126001	-0.166820636775062	0.191275790676091	1	LOC109070712	_	_
gene52747	-1.78726442126001	-0.166820636775062	0.191275790676091	1	LOC109071904	K06758	_
gene55096	-1.78726442126001	-0.166820636775062	0.191275790676091	1	LOC109074493	K02327	biological_process:mitotic S phase(GO:0000084);molecular_function:DNA-directed DNA polymerase activity(GO:0003887);cellular_component:delta DNA polymerase complex(GO:0043625);biological_process:DNA replication, removal of RNA primer(GO:0043137);biological_process:nucleotide-excision repair, DNA gap filling(GO:0006297);molecular_function:DNA binding(GO:0003677);molecular_function:3'-5' exonuclease…
gene58818	-1.78726442126001	-0.166820636775062	0.191275790676091	1	LOC109078604	K16506	_
gene62535	-1.78726442126001	-0.166820636775062	0.191275790676091	1	LOC109082756	_	_
gene63597	-1.78726442126001	-0.166820636775062	0.191275790676091	1	LOC109083931	K04594	molecular_function:phosphotransferase activity, alcohol group as acceptor(GO:0016773);biological_process:phosphorylation(GO:0016310);molecular_function:uridine kinase activity(GO:0004849);molecular_function:ATP binding(GO:0005524);biological_process:axon guidance(GO:0007411);biological_process:neuron migration(GO:0001764);biological_process:skeletal muscle fiber development(GO:0048741);biological…
gene64711	-1.78726442126001	-0.166820636775062	0.191275790676091	1	LOC109085150	K11662	_
gene66848	-1.78726442126001	-0.166820636775062	0.191275790676091	1	LOC109087491	_	_
gene6973	-1.78726442126001	-0.166820636775062	0.191275790676091	1	LOC109090016	_	_
gene65343	1.05176607903089	2.17923013674149	0.193363992650525	1	LOC109085847	_	_
gene5808	-1.00486674098409	2.18813986521237	0.193363992650525	1	LOC109089192	K05614	_
gene42237	0.963204476166581	3.05205722972441	0.194407246265995	1	LOC109060251	K19513	_
gene54928	0.963204476166581	3.05205722972441	0.194407246265995	1	LOC109074305	K05868	_
gene3561	-0.866982966559322	5.54405599752322	0.194512809849121	1	LOC109046626	K04433	molecular_function:phosphotransferase activity, alcohol group as acceptor(GO:0016773);biological_process:phosphorylation(GO:0016310);molecular_function:uridine kinase activity(GO:0004849);molecular_function:ATP binding(GO:0005524);biological_process:axon guidance(GO:0007411);biological_process:neuron migration(GO:0001764);biological_process:skeletal muscle fiber development(GO:0048741);biological…
gene21615	0.964585890420556	2.44210588321047	0.194519217408664	1	LOC109106060	_	_
gene61765	1.06006641283433	1.77600708035145	0.194613283703837	1	LOC109081899	K04429	_
gene51729	0.877622823350641	4.64651558958975	0.194912849448128	1	sepsecs	K03341	_
gene14201	-1.25074791341183	1.22983742317228	0.195165871422322	1	LOC109097703	_	cellular_component:nuclear pore(GO:0005643);molecular_function:protein transporter activity(GO:0008565);biological_process:intracellular protein transport(GO:0006886)
gene41373	-1.25074791341183	1.22983742317228	0.195165871422322	1	LOC109059305	_	molecular_function:phosphotransferase activity, alcohol group as acceptor(GO:0016773);biological_process:phosphorylation(GO:0016310);molecular_function:uridine kinase activity(GO:0004849);molecular_function:ATP binding(GO:0005524);biological_process:axon guidance(GO:0007411);biological_process:neuron migration(GO:0001764);biological_process:skeletal muscle fiber development(GO:0048741);biological…
gene49908	-1.25074791341183	1.22983742317228	0.195165871422322	1	LOC109068736	_	_
gene16806	1.14390995349269	1.25573468102403	0.195165871422322	1	LOC109100931	K12041	_
gene2168	1.14390995349269	1.25573468102403	0.195165871422322	1	LOC109101178	K00249	_
gene42099	1.14390995349269	1.25573468102403	0.195165871422322	1	LOC109060093	_	_
gene46566	1.14390995349269	1.25573468102403	0.195165871422322	1	LOC109065058	K03209	molecular_function:phosphotransferase activity, alcohol group as acceptor(GO:0016773);biological_process:phosphorylation(GO:0016310);molecular_function:uridine kinase activity(GO:0004849);molecular_function:ATP binding(GO:0005524);biological_process:axon guidance(GO:0007411);biological_process:neuron migration(GO:0001764);biological_process:skeletal muscle fiber development(GO:0048741);biological…
gene591	1.14390995349269	1.25573468102403	0.195165871422322	1	LOC109078652	_	molecular_function:phosphotransferase activity, alcohol group as acceptor(GO:0016773);biological_process:phosphorylation(GO:0016310);molecular_function:uridine kinase activity(GO:0004849);molecular_function:ATP binding(GO:0005524)
gene11331	0.917080065693954	3.17053860513028	0.196306309558376	1	LOC109094828	_	_
gene16659	-0.985775958786747	2.61660874198355	0.197408713940578	1	LOC109100850	_	_
gene52195	0.964115601212823	2.62035093540382	0.197408713940578	1	LOC109071276	K10482	_
gene16052	1.05408157951029	1.69144072556391	0.198244505586032	1	LOC109099956	K01897	_
gene65378	1.05408157951029	1.69144072556391	0.198244505586032	1	LOC109085897	K11346	_
gene66929	1.05408157951029	1.69144072556391	0.198244505586032	1	LOC109087565	K16729	_
gene64206	1.04177251213594	2.04918733815291	0.199277472465594	1	LOC109084600	_	_
gene42379	-1.02045642527994	2.06296295378749	0.199277472465594	1	LOC109060407	K04424	_
gene36706	-0.969669784125192	2.78449650980231	0.199700812606199	1	LOC109054117	_	_
gene38319	-0.990484435053631	2.57139132598904	0.199722062417212	1	ndufaf5	K18162	cellular_component:mitochondrial inner membrane(GO:0005743);biological_process:methylation(GO:0032259);molecular_function:methyltransferase activity(GO:0008168)
gene54287	-0.990484435053631	2.57139132598904	0.199722062417212	1	LOC109073580	K17336	_
gene11645	-1.29351827096674	1.10818633974754	0.199928990393375	1	LOC109095402	_	_
gene47459	-1.29351827096674	1.10818633974754	0.199928990393375	1	LOC109066053	_	_
gene1068	-0.928157229594469	3.09277006551803	0.201280481348889	1	LOC109095179	K03013	_
gene47657	0.958128186153069	2.73734410685627	0.201872134792392	1	LOC109066292	_	_
gene49919	0.877608827565202	4.39796807461837	0.202113122581077	1	rpl23a	K02893	_
gene5752	0.877608827565202	4.39796807461837	0.202113122581077	1	llph	_	_
gene11773	0.951067784325681	2.52564286301507	0.202196931738606	1	LOC109094995	K02599	_
gene6138	-1.13907570118473	1.63396277292184	0.202301582863787	1	LOC109083669	K09113	_
gene33583	-1.02946482489829	1.99604105651918	0.202661542194312	1	LOC109050880	_	_
gene8120	-1.02946482489829	1.99604105651918	0.202661542194312	1	LOC109091572	K15424	molecular_function:phosphotransferase activity, alcohol group as acceptor(GO:0016773);biological_process:phosphorylation(GO:0016310);molecular_function:uridine kinase activity(GO:0004849);molecular_function:ATP binding(GO:0005524);biological_process:axon guidance(GO:0007411);biological_process:neuron migration(GO:0001764);biological_process:skeletal muscle fiber development(GO:0048741);biological…
gene29690	-0.858821157934134	5.03571997621541	0.202801626067141	1	dtwd2	_	_
gene11174	1.30916604464475	0.95294293353803	0.205414303363307	1	LOC109094794	K10994	biological_process:DNA damage checkpoint(GO:0000077);cellular_component:checkpoint clamp complex(GO:0030896);biological_process:DNA repair(GO:0006281)
gene13419	1.30916604464475	0.95294293353803	0.205414303363307	1	LOC109097365	_	_
gene33886	1.30916604464475	0.95294293353803	0.205414303363307	1	LOC109050973	K19498	_
gene47571	1.30916604464475	0.95294293353803	0.205414303363307	1	LOC109066173	K13188	molecular_function:phosphotransferase activity, alcohol group as acceptor(GO:0016773);biological_process:phosphorylation(GO:0016310);molecular_function:uridine kinase activity(GO:0004849);molecular_function:ATP binding(GO:0005524);biological_process:axon guidance(GO:0007411);biological_process:neuron migration(GO:0001764);biological_process:skeletal muscle fiber development(GO:0048741);biological…
gene48800	1.30916604464475	0.95294293353803	0.205414303363307	1	LOC109067519	K18441	molecular_function:phospholipid binding(GO:0005543);molecular_function:ARF guanyl-nucleotide exchange factor activity(GO:0005086);biological_process:regulation of ARF protein signal transduction(GO:0032012);biological_process:regulation of cell adhesion(GO:0030155);cellular_component:plasma membrane(GO:0005886);biological_process:vesicle-mediated transport(GO:0016192);biological_process:regulatio…
gene54310	1.30916604464475	0.95294293353803	0.205414303363307	1	LOC109073615	_	_
gene15716	-1.15687258979459	1.02238414131372	0.205414303363307	1	LOC109099998	_	_
gene24480	-1.15687258979459	1.02238414131372	0.205414303363307	1	LOC109109627	_	molecular_function:phosphotransferase activity, alcohol group as acceptor(GO:0016773);biological_process:phosphorylation(GO:0016310);molecular_function:uridine kinase activity(GO:0004849);molecular_function:ATP binding(GO:0005524);biological_process:axon guidance(GO:0007411);biological_process:neuron migration(GO:0001764);biological_process:skeletal muscle fiber development(GO:0048741);biological…
gene32858	-1.15687258979459	1.02238414131372	0.205414303363307	1	plpp6	_	_
gene626	-1.15687258979459	1.02238414131372	0.205414303363307	1	LOC109080320	K14299	_
gene62846	-1.15687258979459	1.02238414131372	0.205414303363307	1	LOC109083117	K04402	biological_process:response to cadmium ion(GO:0046686);biological_process:response to stress(GO:0006950);biological_process:regulation of cell cycle(GO:0051726);cellular_component:nucleus(GO:0005634);biological_process:somitogenesis(GO:0001756);biological_process:response to methylmercury(GO:0051597)
gene9395	-1.15687258979459	1.02238414131372	0.205414303363307	1	LOC109093111	K17616	molecular_function:phosphotransferase activity, alcohol group as acceptor(GO:0016773);biological_process:phosphorylation(GO:0016310);molecular_function:uridine kinase activity(GO:0004849);molecular_function:ATP binding(GO:0005524);biological_process:axon guidance(GO:0007411);biological_process:neuron migration(GO:0001764);biological_process:skeletal muscle fiber development(GO:0048741);biological…
gene21348	1.14183833452217	0.999048471956362	0.205414303363307	1	LOC109105887	_	_
gene52505	1.14183833452217	0.999048471956362	0.205414303363307	1	LOC109071628	_	_
gene53870	1.14183833452217	0.999048471956362	0.205414303363307	1	LOC109073135	K01068	molecular_function:thiolester hydrolase activity(GO:0016790);biological_process:acyl-CoA metabolic process(GO:0006637)
gene553	1.14183833452217	0.999048471956362	0.205414303363307	1	LOC109100057	_	_
gene57890	1.14183833452217	0.999048471956362	0.205414303363307	1	LOC109077570	K11252	_
gene17094	-0.96840983786034	2.22800856774128	0.205608604765049	1	LOC109101767	_	biological_process:fin morphogenesis(GO:0033334);biological_process:basement membrane organization(GO:0071711);cellular_component:integral component of membrane(GO:0016021);biological_process:embryonic viscerocranium morphogenesis(GO:0048703);biological_process:endoderm development(GO:0007492);biological_process:cell communication(GO:0007154)
gene28987	-0.96840983786034	2.22800856774128	0.205608604765049	1	LOC109045379	K16943	_
gene50909	-0.90898637896967	3.14541163781799	0.206212730813027	1	LOC109069847	_	_
gene15393	1.02959632757452	1.90631469192799	0.206387793063181	1	rsph3	_	_
gene30176	0.908530629504723	3.37396644287836	0.206467526862613	1	LOC109046675	K18188	molecular_function:phosphotransferase activity, alcohol group as acceptor(GO:0016773);biological_process:phosphorylation(GO:0016310);molecular_function:uridine kinase activity(GO:0004849);molecular_function:ATP binding(GO:0005524);biological_process:axon guidance(GO:0007411);biological_process:neuron migration(GO:0001764);biological_process:skeletal muscle fiber development(GO:0048741);biological…
gene30816	-1.11206085712399	1.51204988302454	0.206863588987426	1	LOC109047300	K18037	_
gene41766	-1.11206085712399	1.51204988302454	0.206863588987426	1	LOC109059733	_	_
gene43685	-1.11206085712399	1.51204988302454	0.206863588987426	1	LOC109061875	K04999	_
gene50904	-1.11206085712399	1.51204988302454	0.206863588987426	1	LOC109069841	K09533	_
gene48345	0.934415555574633	2.97012618991707	0.207043999869702	1	LOC109067021	K05854	_
gene52059	-0.887336038856709	3.74284463958103	0.207973179329001	1	LOC109071114	K00710	_
gene45002	1.01791303746262	2.15788290892045	0.208991922769904	1	LOC109063324	K00542	_
gene10697	0.894148686427756	3.21116398428963	0.209008877553857	1	rps13	K02953	_
gene56956	0.941419688830211	2.76490688418782	0.210466462200307	1	LOC109076553	K19528	_
gene8013	-1.05061262827065	1.85207106759174	0.210510510646105	1	LOC109091513	_	_
gene15487	-0.954398540992698	2.39311177211737	0.210777640903582	1	LOC109099624	K14802	_
gene16053	0.927725085602627	2.37084790620112	0.210777640903582	1	LOC109099957	K18932	molecular_function:zinc ion binding(GO:0008270)
gene30754	0.927725085602627	2.37084790620112	0.210777640903582	1	LOC109047266	K17923	_
gene2325	1.32973122705513	0.800171898222817	0.211790393653143	1	LOC109107726	_	molecular_function:phosphotransferase activity, alcohol group as acceptor(GO:0016773);biological_process:phosphorylation(GO:0016310);molecular_function:uridine kinase activity(GO:0004849);molecular_function:ATP binding(GO:0005524)
gene27211	1.32973122705513	0.800171898222817	0.211790393653143	1	LOC109112591	K17824	molecular_function:phosphotransferase activity, alcohol group as acceptor(GO:0016773);biological_process:phosphorylation(GO:0016310);molecular_function:uridine kinase activity(GO:0004849);molecular_function:ATP binding(GO:0005524);biological_process:axon guidance(GO:0007411);biological_process:neuron migration(GO:0001764);biological_process:skeletal muscle fiber development(GO:0048741);biological…
gene32765	1.32973122705513	0.800171898222817	0.211790393653143	1	LOC109049686	_	molecular_function:phosphotransferase activity, alcohol group as acceptor(GO:0016773);biological_process:phosphorylation(GO:0016310);molecular_function:uridine kinase activity(GO:0004849);molecular_function:ATP binding(GO:0005524);biological_process:axon guidance(GO:0007411);biological_process:neuron migration(GO:0001764);biological_process:skeletal muscle fiber development(GO:0048741);biological…
gene48269	1.32973122705513	0.800171898222817	0.211790393653143	1	LOC109066931	K05128	_
gene57165	1.32973122705513	0.800171898222817	0.211790393653143	1	LOC109076770	K10950	_
gene60416	1.32973122705513	0.800171898222817	0.211790393653143	1	LOC109080398	K12035	_
gene64951	1.32973122705513	0.800171898222817	0.211790393653143	1	LOC109085417	K08074	_
gene9999	1.32973122705513	0.800171898222817	0.211790393653143	1	LOC109092868	K01530	_
gene26415	-1.19556060579621	0.880814944551424	0.211790393653143	1	LOC109111584	K00710	cellular_component:integral component of membrane(GO:0016021);cellular_component:Golgi apparatus(GO:0005794);molecular_function:transferase activity, transferring glycosyl groups(GO:0016757)
gene31264	-1.19556060579621	0.880814944551424	0.211790393653143	1	LOC109048025	K15376	_
gene38506	-1.19556060579621	0.880814944551424	0.211790393653143	1	LOC109056146	_	_
gene5020	-1.19556060579621	0.880814944551424	0.211790393653143	1	LOC109069275	K09228	_
gene51845	-1.19556060579621	0.880814944551424	0.211790393653143	1	LOC109070890	K14426	_
gene63592	-1.19556060579621	0.880814944551424	0.211790393653143	1	LOC109083926	_	_
gene34143	1.08902675867488	1.43900538299942	0.212030359129101	1	LOC109051146	_	_
gene60039	1.08902675867488	1.43900538299942	0.212030359129101	1	LOC109079978	_	molecular_function:phosphotransferase activity, alcohol group as acceptor(GO:0016773);biological_process:phosphorylation(GO:0016310);molecular_function:uridine kinase activity(GO:0004849);molecular_function:ATP binding(GO:0005524);biological_process:axon guidance(GO:0007411);biological_process:neuron migration(GO:0001764);biological_process:skeletal muscle fiber development(GO:0048741);biological…
gene7036	1.08902675867488	1.43900538299942	0.212030359129101	1	LOC109090448	_	_
gene38369	-0.967075569423198	2.55638428984664	0.212069185042816	1	rnf144b	K11975	_
gene27317	0.863765030847206	3.98334905042383	0.212203068327562	1	LOC109112666	K13738	_
gene67403	1.01148361619651	2.09336309020661	0.212686622335208	1	LOC109088119	_	_
gene7446	-0.931595487744273	2.71761834946298	0.213041913130253	1	LOC109090719	K10382	molecular_function:phosphotransferase activity, alcohol group as acceptor(GO:0016773);biological_process:phosphorylation(GO:0016310);molecular_function:uridine kinase activity(GO:0004849);molecular_function:ATP binding(GO:0005524);biological_process:axon guidance(GO:0007411);biological_process:neuron migration(GO:0001764);biological_process:skeletal muscle fiber development(GO:0048741);biological…
gene40505	0.872209753468078	3.89180007221367	0.213069187746262	1	LOC109058363	K19367	cellular_component:cytosol(GO:0005829);molecular_function:CD4 receptor binding(GO:0042609);cellular_component:trans-Golgi network transport vesicle(GO:0030140)
gene47596	-0.877003844481932	3.73624109495899	0.213741037636194	1	LOC109066190	_	_
gene17123	1.00382294611051	2.31664955333156	0.21410044272623	1	LOC109101405	_	molecular_function:phosphotransferase activity, alcohol group as acceptor(GO:0016773);biological_process:phosphorylation(GO:0016310);molecular_function:uridine kinase activity(GO:0004849);molecular_function:ATP binding(GO:0005524);biological_process:axon guidance(GO:0007411);biological_process:neuron migration(GO:0001764);biological_process:skeletal muscle fiber development(GO:0048741);biological…
gene47793	1.00382294611051	2.31664955333156	0.21410044272623	1	LOC109066392	_	_
gene27565	-0.893241714595422	3.13538096812423	0.214892738329695	1	LOC109112796	_	molecular_function:phosphotransferase activity, alcohol group as acceptor(GO:0016773);biological_process:phosphorylation(GO:0016310);molecular_function:uridine kinase activity(GO:0004849);molecular_function:ATP binding(GO:0005524);biological_process:axon guidance(GO:0007411);biological_process:neuron migration(GO:0001764);biological_process:skeletal muscle fiber development(GO:0048741);biological…
gene23016	-1.06313780000005	1.77429841354891	0.215096039393539	1	LOC109107911	_	_
gene26165	-1.06313780000005	1.77429841354891	0.215096039393539	1	LOC109111412	K12599	_
gene50982	-1.06313780000005	1.77429841354891	0.215096039393539	1	LOC109069922	K12490	_
gene67119	1.01443421847566	1.74780746310828	0.215096039393539	1	LOC109087800	K18177	_
gene67253	1.01443421847566	1.74780746310828	0.215096039393539	1	LOC109087943	K08957	biological_process:protein phosphorylation(GO:0006468);molecular_function:ATP binding(GO:0005524);molecular_function:protein serine/threonine kinase activity(GO:0004674);biological_process:Wnt signaling pathway(GO:0016055);biological_process:cell morphogenesis(GO:0000902);cellular_component:nuclear speck(GO:0016607);cellular_component:centrosome(GO:0005813);biological_process:cell division(GO:005…
gene15252	0.883202534357112	3.23105424918011	0.215300058042679	1	LOC109099476	K09253	_
gene26741	0.883202534357112	3.23105424918011	0.215300058042679	1	LOC109112323	_	_
gene49154	0.928365942102872	2.6794817278445	0.215784038058242	1	LOC109067908	_	_
gene18663	-0.986613924239574	2.04148784778364	0.216737339662008	1	LOC109103089	_	molecular_function:phosphotransferase activity, alcohol group as acceptor(GO:0016773);biological_process:phosphorylation(GO:0016310);molecular_function:uridine kinase activity(GO:0004849);molecular_function:ATP binding(GO:0005524);biological_process:axon guidance(GO:0007411);biological_process:neuron migration(GO:0001764);biological_process:skeletal muscle fiber development(GO:0048741);biological…
gene67544	-0.986613924239574	2.04148784778364	0.216737339662008	1	LOC109088237	_	_
gene65025	0.997541112452357	2.25896781688781	0.217702702104709	1	LOC109085511	_	_
gene23320	-0.963351063272119	2.28517260853346	0.217702702104709	1	LOC109108117	_	_
gene60407	-0.963351063272119	2.28517260853346	0.217702702104709	1	LOC109080391	_	_
gene4611	-0.934282026718554	2.26681139226706	0.217702702104709	1	LOC109069657	_	_
gene9163	-0.934282026718554	2.26681139226706	0.217702702104709	1	LOC109092967	_	cellular_component:extracellular region(GO:0005576);molecular_function:metal ion binding(GO:0046872);molecular_function:acid phosphatase activity(GO:0003993)
gene20630	-1.15919763344849	1.30622130370061	0.217929755033943	1	LOC109105008	_	_
gene22267	-1.15919763344849	1.30622130370061	0.217929755033943	1	LOC109106969	K03424	molecular_function:metal ion binding(GO:0046872);molecular_function:endodeoxyribonuclease activity, producing 5'-phosphomonoesters(GO:0016888);cellular_component:nucleus(GO:0005634)
gene5985	-1.15919763344849	1.30622130370061	0.217929755033943	1	LOC109079329	K11248	_
gene65528	-1.15919763344849	1.30622130370061	0.217929755033943	1	LOC109086030	_	molecular_function:phosphotransferase activity, alcohol group as acceptor(GO:0016773);biological_process:phosphorylation(GO:0016310);molecular_function:uridine kinase activity(GO:0004849);molecular_function:ATP binding(GO:0005524);biological_process:axon guidance(GO:0007411);biological_process:neuron migration(GO:0001764);biological_process:skeletal muscle fiber development(GO:0048741);biological…
gene18272	1.08359610764597	1.33146402803522	0.217929755033943	1	LOC109102845	_	_
gene34571	1.08359610764597	1.33146402803522	0.217929755033943	1	adhfe1	K11173	_
gene35903	1.08359610764597	1.33146402803522	0.217929755033943	1	LOC109053177	_	_
gene46929	1.08359610764597	1.33146402803522	0.217929755033943	1	LOC109065451	_	_
gene59623	1.08359610764597	1.33146402803522	0.217929755033943	1	LOC109079508	_	_
gene62658	1.08359610764597	1.33146402803522	0.217929755033943	1	LOC109082893	K01134	_
gene37732	1.35655983065232	0.6294064462518	0.219276673781679	1	LOC109055269	K06255	molecular_function:phosphotransferase activity, alcohol group as acceptor(GO:0016773);biological_process:phosphorylation(GO:0016310);molecular_function:uridine kinase activity(GO:0004849);molecular_function:ATP binding(GO:0005524);biological_process:axon guidance(GO:0007411);biological_process:neuron migration(GO:0001764);biological_process:skeletal muscle fiber development(GO:0048741);biological…
gene40807	1.35655983065232	0.6294064462518	0.219276673781679	1	LOC109058698	K17533	molecular_function:phosphotransferase activity, alcohol group as acceptor(GO:0016773);biological_process:phosphorylation(GO:0016310);molecular_function:uridine kinase activity(GO:0004849);molecular_function:ATP binding(GO:0005524);biological_process:axon guidance(GO:0007411);biological_process:neuron migration(GO:0001764);biological_process:skeletal muscle fiber development(GO:0048741);biological…
gene17264	-1.24534404073678	0.723763956634721	0.219276673781679	1	LOC109101836	K04813	_
gene1970	-1.24534404073678	0.723763956634721	0.219276673781679	1	LOC109100611	K04608	_
gene21819	-1.24534404073678	0.723763956634721	0.219276673781679	1	dazap1	K14411	_
gene43111	-1.24534404073678	0.723763956634721	0.219276673781679	1	LOC109061229	K03989	_
gene4408	-1.24534404073678	0.723763956634721	0.219276673781679	1	LOC109063072	_	_
gene58983	-1.24534404073678	0.723763956634721	0.219276673781679	1	LOC109078789	K08826	_
gene22945	-0.878762877485868	3.06131710487333	0.21931510991118	1	LOC109108324	K18798	_
gene46869	0.8839239477565	3.38250465424952	0.219549906809454	1	LOC109065348	_	_
gene1795	-0.870403512471716	3.48349137979157	0.219593085952989	1	LOC109099969	K11290	molecular_function:phosphotransferase activity, alcohol group as acceptor(GO:0016773);biological_process:phosphorylation(GO:0016310);molecular_function:uridine kinase activity(GO:0004849);molecular_function:ATP binding(GO:0005524)
gene980	1.00536747338766	1.66154537065275	0.220226314158085	1	LOC109090651	K12409	_
gene64952	0.996599067790628	1.95500989529099	0.221197600348578	1	LOC109085418	K17906	_
gene67265	-0.855352428592867	3.84188338870334	0.222497677642636	1	LOC109087926	K04372	biological_process:protein phosphorylation(GO:0006468);molecular_function:ATP binding(GO:0005524);molecular_function:protein serine/threonine kinase activity(GO:0004674);biological_process:Wnt signaling pathway(GO:0016055);biological_process:cell morphogenesis(GO:0000902);cellular_component:nuclear speck(GO:0016607);cellular_component:centrosome(GO:0005813);biological_process:cell division(GO:005…
gene11536	0.818345778112804	5.43297190287133	0.22389053326935	1	LOC109095336	K07904	biological_process:angiogenesis(GO:0001525);biological_process:melanosome transport(GO:0032402);biological_process:small GTPase mediated signal transduction(GO:0007264);biological_process:Kupffer's vesicle development(GO:0070121);biological_process:protein transport(GO:0015031);molecular_function:GTP binding(GO:0005525)
gene16911	0.901348764588622	2.98144529782989	0.224211244382024	1	LOC109101008	_	molecular_function:phosphotransferase activity, alcohol group as acceptor(GO:0016773);biological_process:phosphorylation(GO:0016310);molecular_function:uridine kinase activity(GO:0004849);molecular_function:ATP binding(GO:0005524);biological_process:axon guidance(GO:0007411);biological_process:neuron migration(GO:0001764);biological_process:skeletal muscle fiber development(GO:0048741);biological…
gene15695	-0.903357015442455	2.86262843951758	0.224509090099328	1	LOC109099833	_	_
gene67908	0.895298536602402	2.84455965463501	0.224509090099328	1	LOC109088651	K03033	biological_process:regulation of protein catabolic process(GO:0042176);cellular_component:proteasome complex(GO:0000502);molecular_function:enzyme regulator activity(GO:0030234)
gene11037	-1.1896894932228	1.19109168344139	0.224728201808579	1	adgra2	K08461	_
gene45179	-1.1896894932228	1.19109168344139	0.224728201808579	1	LOC109063508	K10462	_
gene45800	-1.1896894932228	1.19109168344139	0.224728201808579	1	LOC109064190	K17257	_
gene14804	1.07716334908839	1.21531085215856	0.224728201808579	1	LOC109098911	_	_
gene16406	1.07716334908839	1.21531085215856	0.224728201808579	1	LOC109100650	_	molecular_function:phosphotransferase activity, alcohol group as acceptor(GO:0016773);biological_process:phosphorylation(GO:0016310);molecular_function:uridine kinase activity(GO:0004849);molecular_function:ATP binding(GO:0005524);biological_process:axon guidance(GO:0007411);biological_process:neuron migration(GO:0001764);biological_process:skeletal muscle fiber development(GO:0048741);biological…
gene31207	1.07716334908839	1.21531085215856	0.224728201808579	1	zmynd10	_	_
gene60571	1.07716334908839	1.21531085215856	0.224728201808579	1	asxl2	K11471	molecular_function:phosphotransferase activity, alcohol group as acceptor(GO:0016773);biological_process:phosphorylation(GO:0016310);molecular_function:uridine kinase activity(GO:0004849);molecular_function:ATP binding(GO:0005524);biological_process:axon guidance(GO:0007411);biological_process:neuron migration(GO:0001764);biological_process:skeletal muscle fiber development(GO:0048741);biological…
gene13389	0.91167430031482	2.70815938837728	0.224835284061643	1	zpr1	K06874	_
gene30593	0.91167430031482	2.70815938837728	0.224835284061643	1	LOC109047690	_	_
gene38937	-0.927497686574535	2.37609534831134	0.225552320316847	1	LOC109056625	_	_
gene7775	-0.927497686574535	2.37609534831134	0.225552320316847	1	LOC109091322	_	_
gene54131	0.897426941079323	2.35215286602878	0.225552320316847	1	LOC109073421	K12456	_
gene31188	1.0472756079775	1.60163638386275	0.226003706889304	1	LOC109048341	K15504	molecular_function:phosphotransferase activity, alcohol group as acceptor(GO:0016773);biological_process:phosphorylation(GO:0016310);molecular_function:uridine kinase activity(GO:0004849);molecular_function:ATP binding(GO:0005524);biological_process:axon guidance(GO:0007411);biological_process:neuron migration(GO:0001764);biological_process:skeletal muscle fiber development(GO:0048741);biological…
gene64073	1.0472756079775	1.60163638386275	0.226003706889304	1	LOC109084450	K16942	molecular_function:GTP binding(GO:0005525);biological_process:cell cycle(GO:0007049);cellular_component:septin complex(GO:0031105)
gene8490	1.0472756079775	1.60163638386275	0.226003706889304	1	LOC109091267	_	_
gene42861	-1.04636027014338	1.57518531312654	0.226003706889304	1	LOC109060964	_	_
gene7445	-1.04636027014338	1.57518531312654	0.226003706889304	1	LOC109090737	_	_
gene35293	-1.00211266400786	1.90219612865039	0.226132133294651	1	LOC109052545	_	_
gene52548	-1.00211266400786	1.90219612865039	0.226132133294651	1	LOC109071681	K08815	_
gene22650	0.98791915921409	1.88054473073765	0.226132133294651	1	LOC109107638	K12497	_
gene44119	0.98791915921409	1.88054473073765	0.226132133294651	1	LOC109062370	K12183	biological_process:protein transport(GO:0015031);biological_process:cellular protein modification process(GO:0006464)
gene14642	0.894951187717973	2.94529239409838	0.226861010310856	1	LOC109098626	_	_
gene23483	0.869144887722703	3.37320455803539	0.227259166420986	1	LOC109108508	K06126	_
gene12746	1.3930350492098	0.435837726746809	0.22815758642039	1	LOC109096699	K11435	biological_process:protein methylation(GO:0006479);molecular_function:S-adenosylmethionine-dependent methyltransferase activity(GO:0008757)
gene1281	1.3930350492098	0.435837726746809	0.22815758642039	1	LOC109096838	_	_
gene18949	1.3930350492098	0.435837726746809	0.22815758642039	1	LOC109103284	_	_
gene20017	1.3930350492098	0.435837726746809	0.22815758642039	1	LOC109105229	_	_
gene23940	1.3930350492098	0.435837726746809	0.22815758642039	1	LOC109108859	K04280	biological_process:cellular response to gonadotropin-releasing hormone(GO:0097211);biological_process:G-protein coupled receptor signaling pathway(GO:0007186);cellular_component:integral component of membrane(GO:0016021);molecular_function:gonadotropin-releasing hormone receptor activity(GO:0004968)
gene25779	1.3930350492098	0.435837726746809	0.22815758642039	1	LOC109110937	_	_
gene25907	1.3930350492098	0.435837726746809	0.22815758642039	1	LOC109111227	_	_
gene26481	1.3930350492098	0.435837726746809	0.22815758642039	1	LOC109112235	_	_
gene28285	1.3930350492098	0.435837726746809	0.22815758642039	1	LOC109113587	K04288	_
gene30613	1.3930350492098	0.435837726746809	0.22815758642039	1	LOC109047494	K12311	_
gene31457	1.3930350492098	0.435837726746809	0.22815758642039	1	LOC109048144	K10031	biological_process:neuron migration(GO:0001764);biological_process:germ cell migration(GO:0008354);biological_process:negative regulation of neutrophil chemotaxis(GO:0090024);biological_process:immune response(GO:0006955);biological_process:cell migration involved in gastrulation(GO:0042074);biological_process:posterior lateral line neuromast primordium migration(GO:0048920);biological_process:fo…
gene3235	1.3930350492098	0.435837726746809	0.22815758642039	1	LOC109050433	K16798	molecular_function:phosphotransferase activity, alcohol group as acceptor(GO:0016773);biological_process:phosphorylation(GO:0016310);molecular_function:uridine kinase activity(GO:0004849);molecular_function:ATP binding(GO:0005524);biological_process:axon guidance(GO:0007411);biological_process:neuron migration(GO:0001764);biological_process:skeletal muscle fiber development(GO:0048741);biological…
gene44712	1.3930350492098	0.435837726746809	0.22815758642039	1	LOC109062998	_	_
gene46486	1.3930350492098	0.435837726746809	0.22815758642039	1	LOC109064964	_	_
gene47851	1.3930350492098	0.435837726746809	0.22815758642039	1	LOC109066484	_	_
gene4908	1.3930350492098	0.435837726746809	0.22815758642039	1	LOC109068557	K10899	_
gene58797	1.3930350492098	0.435837726746809	0.22815758642039	1	LOC109078577	K13675	_
gene59697	1.3930350492098	0.435837726746809	0.22815758642039	1	LOC109079586	K10088	_
gene63306	1.3930350492098	0.435837726746809	0.22815758642039	1	LOC109083613	K06054	biological_process:somite specification(GO:0001757);biological_process:regulation of neuron differentiation(GO:0045664);biological_process:regulation of transcription, DNA-templated(GO:0006355);biological_process:thalamus development(GO:0021794);biological_process:Notch signaling pathway(GO:0007219);molecular_function:DNA binding(GO:0003677);molecular_function:protein dimerization activity(GO:004…
gene6487	1.3930350492098	0.435837726746809	0.22815758642039	1	LOC109080799	_	biological_process:fin morphogenesis(GO:0033334);biological_process:basement membrane organization(GO:0071711);cellular_component:integral component of membrane(GO:0016021);biological_process:embryonic viscerocranium morphogenesis(GO:0048703);biological_process:endoderm development(GO:0007492);biological_process:cell communication(GO:0007154)
gene65488	1.3930350492098	0.435837726746809	0.22815758642039	1	LOC109086011	_	_
gene6855	1.3930350492098	0.435837726746809	0.22815758642039	1	LOC109089987	K05110	_
gene10496	-1.31184298485081	0.547422716899593	0.22815758642039	1	pde9a	K13761	_
gene15131	-1.31184298485081	0.547422716899593	0.22815758642039	1	LOC109099403	_	_
gene15198	-1.31184298485081	0.547422716899593	0.22815758642039	1	LOC109099446	K08182	molecular_function:phosphotransferase activity, alcohol group as acceptor(GO:0016773);biological_process:phosphorylation(GO:0016310);molecular_function:uridine kinase activity(GO:0004849);molecular_function:ATP binding(GO:0005524);biological_process:axon guidance(GO:0007411);biological_process:neuron migration(GO:0001764);biological_process:skeletal muscle fiber development(GO:0048741);biological…
gene19601	-1.31184298485081	0.547422716899593	0.22815758642039	1	LOC109104353	_	_
gene22750	-1.31184298485081	0.547422716899593	0.22815758642039	1	LOC109107301	_	_
gene23171	-1.31184298485081	0.547422716899593	0.22815758642039	1	LOC109108413	_	_
gene298	-1.31184298485081	0.547422716899593	0.22815758642039	1	LOC109091477	K08764	molecular_function:sterol binding(GO:0032934);biological_process:metabolic process(GO:0008152);molecular_function:transferase activity, transferring acyl groups other than amino-acyl groups(GO:0016747)
gene38002	-1.31184298485081	0.547422716899593	0.22815758642039	1	LOC109055578	K13811	_
gene38529	-1.31184298485081	0.547422716899593	0.22815758642039	1	LOC109056164	_	_
gene40355	-1.31184298485081	0.547422716899593	0.22815758642039	1	LOC109058202	K16334	_
gene41263	-1.31184298485081	0.547422716899593	0.22815758642039	1	LOC109059201	_	_
gene43728	-1.31184298485081	0.547422716899593	0.22815758642039	1	LOC109061921	_	_
gene44310	-1.31184298485081	0.547422716899593	0.22815758642039	1	LOC109062554	_	_
gene4677	-1.31184298485081	0.547422716899593	0.22815758642039	1	LOC109066600	_	_
gene53956	-1.31184298485081	0.547422716899593	0.22815758642039	1	LOC109073228	_	molecular_function:kinase activity(GO:0016301);biological_process:phosphorylation(GO:0016310)
gene55890	-1.31184298485081	0.547422716899593	0.22815758642039	1	LOC109075383	K07938	molecular_function:GTP binding(GO:0005525);cellular_component:intracellular(GO:0005622);biological_process:small GTPase mediated signal transduction(GO:0007264)
gene59927	-1.31184298485081	0.547422716899593	0.22815758642039	1	LOC109079848	K17350	_
gene6511	-1.31184298485081	0.547422716899593	0.22815758642039	1	LOC109086572	_	molecular_function:phosphotransferase activity, alcohol group as acceptor(GO:0016773);biological_process:phosphorylation(GO:0016310);molecular_function:uridine kinase activity(GO:0004849);molecular_function:ATP binding(GO:0005524);biological_process:axon guidance(GO:0007411);biological_process:neuron migration(GO:0001764);biological_process:skeletal muscle fiber development(GO:0048741);biological…
gene37367	-0.93075319123	2.32249010409311	0.229627569863434	1	LOC109054855	K05039	_
gene659	0.865314529113387	3.13799846682959	0.230775305275089	1	LOC109092396	_	_
gene4430	-0.914388779675336	2.61773434018288	0.231489708598492	1	LOC109056092	_	molecular_function:phosphotransferase activity, alcohol group as acceptor(GO:0016773);biological_process:phosphorylation(GO:0016310);molecular_function:uridine kinase activity(GO:0004849);molecular_function:ATP binding(GO:0005524);biological_process:axon guidance(GO:0007411);biological_process:neuron migration(GO:0001764);biological_process:skeletal muscle fiber development(GO:0048741);biological…
gene31797	0.858106829809411	3.31769863199303	0.231591571560661	1	LOC109048647	_	_
gene56084	-1.01122632750735	1.82714462282018	0.231619943143215	1	LOC109075580	_	_
gene65230	-1.01122632750735	1.82714462282018	0.231619943143215	1	LOC109085754	K13304	_
gene28195	0.978220239729461	1.80204774113937	0.231619943143215	1	LOC109044898	_	molecular_function:phosphotransferase activity, alcohol group as acceptor(GO:0016773);biological_process:phosphorylation(GO:0016310);molecular_function:uridine kinase activity(GO:0004849);molecular_function:ATP binding(GO:0005524);biological_process:axon guidance(GO:0007411);biological_process:neuron migration(GO:0001764);biological_process:skeletal muscle fiber development(GO:0048741);biological…
gene48731	0.813716149332922	4.9171591505344	0.231947412896919	1	LOC109067441	K06109	molecular_function:phosphotransferase activity, alcohol group as acceptor(GO:0016773);biological_process:phosphorylation(GO:0016310);molecular_function:uridine kinase activity(GO:0004849);molecular_function:ATP binding(GO:0005524);biological_process:axon guidance(GO:0007411);biological_process:neuron migration(GO:0001764);biological_process:skeletal muscle fiber development(GO:0048741);biological…
gene37851	-0.875390878563178	3.21619451698494	0.232421313958714	1	LOC109055404	K09576	_
gene55935	-0.836017822972698	3.84859745853177	0.232454870276222	1	LOC109075420	K03956	_
gene32084	-1.06166758904975	1.4803350218381	0.232557797259539	1	LOC109048956	_	_
gene11869	1.03946696278142	1.50590348129065	0.232557797259539	1	LOC109095592	K10050	_
gene64034	1.03946696278142	1.50590348129065	0.232557797259539	1	LOC109084410	K05737	_
gene35561	-0.883032000228517	2.88776452301922	0.232621495181252	1	LOC109052809	_	_
gene30571	1.06942282847275	1.08904805827337	0.232646353568644	1	LOC109047681	K07819	_
gene41362	1.06942282847275	1.08904805827337	0.232646353568644	1	LOC109059287	_	biological_process:pharyngeal system development(GO:0060037);biological_process:cartilage development(GO:0051216)
gene68815	1.06942282847275	1.08904805827337	0.232646353568644	1	LOC109089642	K16307	_
gene8821	1.06942282847275	1.08904805827337	0.232646353568644	1	LOC109092316	_	_
gene62209	0.852258696632168	3.28912600008266	0.233901636412652	1	LOC109082393	K07192	_
gene18155	-0.904615209238193	2.24820891498382	0.234057220098112	1	LOC109102391	_	molecular_function:phosphotransferase activity, alcohol group as acceptor(GO:0016773);biological_process:phosphorylation(GO:0016310);molecular_function:uridine kinase activity(GO:0004849);molecular_function:ATP binding(GO:0005524);biological_process:axon guidance(GO:0007411);biological_process:neuron migration(GO:0001764);biological_process:skeletal muscle fiber development(GO:0048741);biological…
gene41781	0.828687292689682	4.05200627238546	0.234523521989392	1	LOC109059754	_	_
gene9098	0.827472088335614	3.5265843973449	0.235470397522826	1	LOC109092919	K05868	_
gene19294	0.87733181752839	2.38804451112612	0.23684064926146	1	LOC109103783	K03255	cellular_component:cytoplasm(GO:0005737)
gene14501	0.796107592666892	5.2961284135779	0.237109340924389	1	LOC109098535	K03163	molecular_function:phosphotransferase activity, alcohol group as acceptor(GO:0016773);biological_process:phosphorylation(GO:0016310);molecular_function:uridine kinase activity(GO:0004849);molecular_function:ATP binding(GO:0005524);biological_process:axon guidance(GO:0007411);biological_process:neuron migration(GO:0001764);biological_process:skeletal muscle fiber development(GO:0048741);biological…
gene27705	-0.888611230461167	2.69040187981262	0.237284758100482	1	LOC109113122	K05701	molecular_function:phosphotransferase activity, alcohol group as acceptor(GO:0016773);biological_process:phosphorylation(GO:0016310);molecular_function:uridine kinase activity(GO:0004849);molecular_function:ATP binding(GO:0005524);biological_process:axon guidance(GO:0007411);biological_process:neuron migration(GO:0001764);biological_process:skeletal muscle fiber development(GO:0048741);biological…
gene25298	0.874806654855345	2.93271591220332	0.23747349787806	1	LOC109110190	K05691	_
gene39720	0.874806654855345	2.93271591220332	0.23747349787806	1	LOC109057480	K13190	_
gene52326	0.967311409501726	1.71905824231358	0.237758446927772	1	LOC109071426	_	_
gene64264	0.82318060175877	3.70222420423148	0.238467266416834	1	LOC109084658	K11350	molecular_function:phosphotransferase activity, alcohol group as acceptor(GO:0016773);biological_process:phosphorylation(GO:0016310);molecular_function:uridine kinase activity(GO:0004849);molecular_function:ATP binding(GO:0005524);biological_process:axon guidance(GO:0007411);biological_process:neuron migration(GO:0001764);biological_process:skeletal muscle fiber development(GO:0048741);biological…
gene21977	-1.4053000369391	0.34637851428793	0.238790282278216	1	ccdc170	_	_
gene21990	-1.4053000369391	0.34637851428793	0.238790282278216	1	LOC109106821	_	_
gene28506	-1.4053000369391	0.34637851428793	0.238790282278216	1	LOC109113724	_	_
gene28573	-1.4053000369391	0.34637851428793	0.238790282278216	1	LOC109113765	_	_
gene35010	-1.4053000369391	0.34637851428793	0.238790282278216	1	LOC109052234	K07401	biological_process:cell redox homeostasis(GO:0045454);molecular_function:selenium binding(GO:0008430)
gene3710	-1.4053000369391	0.34637851428793	0.238790282278216	1	LOC109054042	K10518	molecular_function:phosphotransferase activity, alcohol group as acceptor(GO:0016773);biological_process:phosphorylation(GO:0016310);molecular_function:uridine kinase activity(GO:0004849);molecular_function:ATP binding(GO:0005524);biological_process:axon guidance(GO:0007411);biological_process:neuron migration(GO:0001764);biological_process:skeletal muscle fiber development(GO:0048741);biological…
gene38708	-1.4053000369391	0.34637851428793	0.238790282278216	1	LOC109056370	K17822	_
gene40849	-1.4053000369391	0.34637851428793	0.238790282278216	1	LOC109058733	_	_
gene42343	-1.4053000369391	0.34637851428793	0.238790282278216	1	LOC109060365	K06482	molecular_function:phosphotransferase activity, alcohol group as acceptor(GO:0016773);biological_process:phosphorylation(GO:0016310);molecular_function:uridine kinase activity(GO:0004849);molecular_function:ATP binding(GO:0005524);biological_process:axon guidance(GO:0007411);biological_process:neuron migration(GO:0001764);biological_process:skeletal muscle fiber development(GO:0048741);biological…
gene44781	-1.4053000369391	0.34637851428793	0.238790282278216	1	LOC109063070	_	_
gene47627	-1.4053000369391	0.34637851428793	0.238790282278216	1	LOC109066267	K10303	cellular_component:integral component of membrane(GO:0016021)
gene65302	-1.4053000369391	0.34637851428793	0.238790282278216	1	LOC109085802	_	cellular_component:extracellular region(GO:0005576);molecular_function:calcium ion binding(GO:0005509)
gene67532	-0.919086585584041	2.52588520254557	0.239120303645833	1	LOC109088168	K02263	_
gene25135	0.81241507944717	4.33291550503608	0.239200078103086	1	LOC109110076	K00856	molecular_function:adenosine kinase activity(GO:0004001);biological_process:purine ribonucleoside salvage(GO:0006166);molecular_function:phosphotransferase activity, alcohol group as acceptor(GO:0016773);biological_process:AMP biosynthetic process(GO:0006167);biological_process:phosphorylation(GO:0016310)
gene10860	-1.0795220131784	1.37878485446681	0.240055021172086	1	LOC109094446	K05039	_
gene13190	-1.0795220131784	1.37878485446681	0.240055021172086	1	LOC109096967	K01890	_
gene24589	-1.0795220131784	1.37878485446681	0.240055021172086	1	LOC109109660	_	_
gene8639	-1.0795220131784	1.37878485446681	0.240055021172086	1	LOC109092178	_	cellular_component:integral component of membrane(GO:0016021);biological_process:vesicle-mediated transport(GO:0016192)
gene14217	1.0304163052005	1.40340522511775	0.240055021172086	1	LOC109098154	K12484	molecular_function:phosphotransferase activity, alcohol group as acceptor(GO:0016773);biological_process:phosphorylation(GO:0016310);molecular_function:uridine kinase activity(GO:0004849);molecular_function:ATP binding(GO:0005524);biological_process:axon guidance(GO:0007411);biological_process:neuron migration(GO:0001764);biological_process:skeletal muscle fiber development(GO:0048741);biological…
gene17067	1.0304163052005	1.40340522511775	0.240055021172086	1	LOC109101756	_	_
gene33806	1.0304163052005	1.40340522511775	0.240055021172086	1	LOC109050947	K18465	_
gene42415	1.0304163052005	1.40340522511775	0.240055021172086	1	LOC109060448	K17404	cellular_component:ribosome(GO:0005840);molecular_function:hydrolase activity(GO:0016787)
gene51097	1.0304163052005	1.40340522511775	0.240055021172086	1	ifngr1	_	_
gene51925	1.0304163052005	1.40340522511775	0.240055021172086	1	LOC109070974	K18826	_
gene12381	-0.889939043690185	2.6474633212207	0.241021008492263	1	esd	K01070	molecular_function:phosphotransferase activity, alcohol group as acceptor(GO:0016773);biological_process:phosphorylation(GO:0016310);molecular_function:uridine kinase activity(GO:0004849);molecular_function:ATP binding(GO:0005524);biological_process:axon guidance(GO:0007411);biological_process:neuron migration(GO:0001764);biological_process:skeletal muscle fiber development(GO:0048741);biological…
gene32209	0.956092158793013	1.93009498027267	0.241442656772387	1	LOC109049037	K02375	cellular_component:integral component of membrane(GO:0016021);biological_process:spinal cord oligodendrocyte cell differentiation(GO:0021529);molecular_function:G-protein coupled receptor activity(GO:0004930);biological_process:forebrain neuron differentiation(GO:0021879);molecular_function:Wnt-protein binding(GO:0017147);biological_process:canonical Wnt signaling pathway(GO:0060070);molecular_fu…
gene16734	1.22725818039363	0.903042959551641	0.241983056496189	1	LOC109100889	K10524	_
gene19992	1.22725818039363	0.903042959551641	0.241983056496189	1	LOC109104578	_	_
gene25021	1.22725818039363	0.903042959551641	0.241983056496189	1	LOC109110038	_	_
gene39789	1.22725818039363	0.903042959551641	0.241983056496189	1	LOC109057592	_	biological_process:protein metabolic process(GO:0019538);molecular_function:hydrolase activity(GO:0016787);molecular_function:nucleotide binding(GO:0000166);cellular_component:intracellular part(GO:0044424)
gene41254	1.22725818039363	0.903042959551641	0.241983056496189	1	LOC109059176	K11468	molecular_function:phosphotransferase activity, alcohol group as acceptor(GO:0016773);biological_process:phosphorylation(GO:0016310);molecular_function:uridine kinase activity(GO:0004849);molecular_function:ATP binding(GO:0005524);biological_process:axon guidance(GO:0007411);biological_process:neuron migration(GO:0001764);biological_process:skeletal muscle fiber development(GO:0048741);biological…
gene48058	1.22725818039363	0.903042959551641	0.241983056496189	1	LOC109066701	_	_
gene6699	1.22725818039363	0.903042959551641	0.241983056496189	1	LOC109088381	K17589	_
gene15797	-1.08336842101308	0.977445575303533	0.241983056496189	1	LOC109100050	_	_
gene3690	-1.08336842101308	0.977445575303533	0.241983056496189	1	LOC109053990	K01895	_
gene52877	-1.08336842101308	0.977445575303533	0.241983056496189	1	LOC109072038	K04459	_
gene16884	1.05993047027105	0.950749477053681	0.241983056496189	1	LOC109101250	_	_
gene26614	1.05993047027105	0.950749477053681	0.241983056496189	1	LOC109111713	K07763	_
gene28807	1.05993047027105	0.950749477053681	0.241983056496189	1	LOC109045256	_	_
gene39016	1.05993047027105	0.950749477053681	0.241983056496189	1	LOC109056709	_	_
gene55119	1.05993047027105	0.950749477053681	0.241983056496189	1	LOC109074522	_	_
gene62364	1.05993047027105	0.950749477053681	0.241983056496189	1	LOC109082567	K00231	biological_process:porphyrin-containing compound biosynthetic process(GO:0006779);molecular_function:oxygen-dependent protoporphyrinogen oxidase activity(GO:0004729);biological_process:oxidation-reduction process(GO:0055114);molecular_function:nucleotide binding(GO:0000166)
gene37000	-0.86395643701804	2.87574558704731	0.244008438772807	1	LOC109054444	K01689	cellular_component:phosphopyruvate hydratase complex(GO:0000015);molecular_function:phosphopyruvate hydratase activity(GO:0004634);molecular_function:magnesium ion binding(GO:0000287);biological_process:glycolytic process(GO:0006096)
gene23366	-1.03309058798042	1.6641659787055	0.2446691295594	1	LOC109108147	K08857	_
gene35706	0.870694336281177	2.60346983156775	0.245019025948515	1	LOC109052994	K06766	_
gene64190	-0.84477819967461	2.97199040323372	0.245203239865226	1	LOC109084578	K03849	_
gene35553	-0.778974146948307	5.47620834323634	0.24522335746315	1	LOC109052802	K03252	_
gene27384	0.83307316198853	3.3265775837351	0.246055106639416	1	LOC109112976	K14572	molecular_function:phosphotransferase activity, alcohol group as acceptor(GO:0016773);biological_process:phosphorylation(GO:0016310);molecular_function:uridine kinase activity(GO:0004849);molecular_function:ATP binding(GO:0005524);biological_process:axon guidance(GO:0007411);biological_process:neuron migration(GO:0001764);biological_process:skeletal muscle fiber development(GO:0048741);biological…
gene55613	0.836819658195349	3.14806396718977	0.24717042237926	1	LOC109075064	_	_
gene21542	0.945002096278808	1.85431635434721	0.247777780363225	1	LOC109106019	_	_
gene25205	0.945002096278808	1.85431635434721	0.247777780363225	1	LOC109110124	K10176	_
gene52392	0.945002096278808	1.85431635434721	0.247777780363225	1	LOC109071502	K13862	molecular_function:inorganic anion exchanger activity(GO:0005452);biological_process:anion transport(GO:0006820);biological_process:phosphoenolpyruvate-dependent sugar phosphotransferase system(GO:0009401);molecular_function:sugar:proton symporter activity(GO:0005351);cellular_component:integral component of membrane(GO:0016021)
gene54641	0.945002096278808	1.85431635434721	0.247777780363225	1	LOC109073966	K04506	_
gene55304	0.945002096278808	1.85431635434721	0.247777780363225	1	LOC109074727	_	biological_process:brain development(GO:0007420);biological_process:positive regulation of GTPase activity(GO:0043547);biological_process:regulation of small GTPase mediated signal transduction(GO:0051056);molecular_function:GTPase activator activity(GO:0005096);cellular_component:nucleus(GO:0005634)
gene38787	0.771770546167233	5.67839242359583	0.248553735788561	1	LOC109056494	K12231	_
gene19174	-1.10061877058415	1.26951489300724	0.24871273400875	1	LOC109103662	K10414	molecular_function:nucleoside-triphosphatase activity(GO:0017111);molecular_function:nucleotide binding(GO:0000166);biological_process:movement of cell or subcellular component(GO:0006928)
gene3246	-1.10061877058415	1.26951489300724	0.24871273400875	1	LOC109050505	_	_
gene3958	-1.10061877058415	1.26951489300724	0.24871273400875	1	LOC109062525	_	_
gene67765	-1.10061877058415	1.26951489300724	0.24871273400875	1	LOC109088508	_	molecular_function:phosphotransferase activity, alcohol group as acceptor(GO:0016773);biological_process:phosphorylation(GO:0016310);molecular_function:uridine kinase activity(GO:0004849);molecular_function:ATP binding(GO:0005524);biological_process:axon guidance(GO:0007411);biological_process:neuron migration(GO:0001764);biological_process:skeletal muscle fiber development(GO:0048741);biological…
gene11304	1.01980147902383	1.29311415249234	0.24871273400875	1	LOC109094818	_	_
gene18562	1.01980147902383	1.29311415249234	0.24871273400875	1	LOC109103457	K13297	_
gene19666	1.01980147902383	1.29311415249234	0.24871273400875	1	LOC109104027	K05497	molecular_function:phosphotransferase activity, alcohol group as acceptor(GO:0016773);biological_process:phosphorylation(GO:0016310);molecular_function:uridine kinase activity(GO:0004849);molecular_function:ATP binding(GO:0005524);biological_process:axon guidance(GO:0007411);biological_process:neuron migration(GO:0001764);biological_process:skeletal muscle fiber development(GO:0048741);biological…
gene43779	1.01980147902383	1.29311415249234	0.24871273400875	1	LOC109061926	K12041	_
gene44473	1.01980147902383	1.29311415249234	0.24871273400875	1	LOC109062734	K02599	biological_process:hypochord development(GO:0055016);biological_process:regulation of endodermal cell fate specification(GO:0042663);biological_process:Notch signaling pathway(GO:0007219);biological_process:neural plate development(GO:0001840);biological_process:regulation of receptor-mediated endocytosis(GO:0048259);biological_process:somitogenesis(GO:0001756);biological_process:regulation of tr…
gene47495	1.01980147902383	1.29311415249234	0.24871273400875	1	zdhhc2	K18932	_
gene52782	1.01980147902383	1.29311415249234	0.24871273400875	1	LOC109071939	K04512	molecular_function:phosphotransferase activity, alcohol group as acceptor(GO:0016773);biological_process:phosphorylation(GO:0016310);molecular_function:uridine kinase activity(GO:0004849);molecular_function:ATP binding(GO:0005524);biological_process:axon guidance(GO:0007411);biological_process:neuron migration(GO:0001764);biological_process:skeletal muscle fiber development(GO:0048741);biological…
gene53852	1.01980147902383	1.29311415249234	0.24871273400875	1	LOC109073116	_	_
gene33808	-0.892863958852605	2.55754331000166	0.249306727713389	1	LOC109050753	K08065	_
gene55322	0.861239735422294	2.55634985546429	0.249306727713389	1	LOC109074744	K04515	_
gene58905	-0.82761724686296	3.02915257119728	0.249459153684895	1	LOC109078700	_	molecular_function:phosphotransferase activity, alcohol group as acceptor(GO:0016773);biological_process:phosphorylation(GO:0016310);molecular_function:uridine kinase activity(GO:0004849);molecular_function:ATP binding(GO:0005524);biological_process:axon guidance(GO:0007411);biological_process:neuron migration(GO:0001764);biological_process:skeletal muscle fiber development(GO:0048741);biological…
gene11659	0.937707042220197	2.04771538892567	0.24999422955994	1	LOC109095412	K19414	_
gene20776	-0.91306000534292	2.06441408669037	0.24999422955994	1	LOC109105104	K07925	molecular_function:GTP binding(GO:0005525);biological_process:small GTPase mediated signal transduction(GO:0007264);biological_process:protein transport(GO:0015031)
gene30674	-0.91306000534292	2.06441408669037	0.24999422955994	1	LOC109047773	K10509	_
gene40988	-0.91306000534292	2.06441408669037	0.24999422955994	1	LOC109058886	K18932	molecular_function:phosphotransferase activity, alcohol group as acceptor(GO:0016773);biological_process:phosphorylation(GO:0016310);molecular_function:uridine kinase activity(GO:0004849);molecular_function:ATP binding(GO:0005524);biological_process:axon guidance(GO:0007411);biological_process:neuron migration(GO:0001764);biological_process:skeletal muscle fiber development(GO:0048741);biological…
gene62793	0.807665488567064	3.76523636367569	0.250210941718394	1	LOC109083053	_	_
gene27035	-0.86662910364907	2.67659532979063	0.250424087015185	1	LOC109112072	K10443	molecular_function:phosphotransferase activity, alcohol group as acceptor(GO:0016773);biological_process:phosphorylation(GO:0016310);molecular_function:uridine kinase activity(GO:0004849);molecular_function:ATP binding(GO:0005524);biological_process:axon guidance(GO:0007411);biological_process:neuron migration(GO:0001764);biological_process:skeletal muscle fiber development(GO:0048741);biological…
gene219	0.807881416794159	3.63567422745562	0.251467530018444	1	LOC109050990	_	cellular_component:cytosol(GO:0005829);cellular_component:Golgi membrane(GO:0000139)
gene10549	1.69518924890977	0.0426747539224887	0.251568225104038	1	LOC109094204	_	_
gene13726	1.69518924890977	0.0426747539224887	0.251568225104038	1	LOC109097797	K19382	_
gene14488	1.69518924890977	0.0426747539224887	0.251568225104038	1	LOC109098303	_	molecular_function:phosphotransferase activity, alcohol group as acceptor(GO:0016773);biological_process:phosphorylation(GO:0016310);molecular_function:uridine kinase activity(GO:0004849);molecular_function:ATP binding(GO:0005524);biological_process:axon guidance(GO:0007411);biological_process:neuron migration(GO:0001764);biological_process:skeletal muscle fiber development(GO:0048741);biological…
gene17722	1.69518924890977	0.0426747539224887	0.251568225104038	1	LOC109102090	_	_
gene20080	1.69518924890977	0.0426747539224887	0.251568225104038	1	LOC109105241	K16682	_
gene23242	1.69518924890977	0.0426747539224887	0.251568225104038	1	LOC109108060	_	_
gene287	1.69518924890977	0.0426747539224887	0.251568225104038	1	LOC109055626	_	_
gene29008	1.69518924890977	0.0426747539224887	0.251568225104038	1	LOC109045632	_	_
gene29576	1.69518924890977	0.0426747539224887	0.251568225104038	1	LOC109046034	_	_
gene29928	1.69518924890977	0.0426747539224887	0.251568225104038	1	LOC109047069	K15259	_
gene30432	1.69518924890977	0.0426747539224887	0.251568225104038	1	LOC109047453	K16307	_
gene35939	1.69518924890977	0.0426747539224887	0.251568225104038	1	LOC109053201	_	molecular_function:phosphotransferase activity, alcohol group as acceptor(GO:0016773);biological_process:phosphorylation(GO:0016310);molecular_function:uridine kinase activity(GO:0004849);molecular_function:ATP binding(GO:0005524);biological_process:axon guidance(GO:0007411);biological_process:neuron migration(GO:0001764);biological_process:skeletal muscle fiber development(GO:0048741);biological…
gene37575	1.69518924890977	0.0426747539224887	0.251568225104038	1	LOC109055080	_	_
gene41869	1.69518924890977	0.0426747539224887	0.251568225104038	1	LOC109059842	_	_
gene42372	1.69518924890977	0.0426747539224887	0.251568225104038	1	LOC109060402	K16470	_
gene42389	1.69518924890977	0.0426747539224887	0.251568225104038	1	LOC109060420	K15008	_
gene45469	1.69518924890977	0.0426747539224887	0.251568225104038	1	LOC109063839	K10753	biological_process:chromatin modification(GO:0016568);biological_process:chromatin assembly or disassembly(GO:0006333);cellular_component:nucleus(GO:0005634);biological_process:regulation of transcription, DNA-templated(GO:0006355)
gene46453	1.69518924890977	0.0426747539224887	0.251568225104038	1	LOC109064948	K05463	_
gene48886	1.69518924890977	0.0426747539224887	0.251568225104038	1	LOC109067605	_	molecular_function:phosphotransferase activity, alcohol group as acceptor(GO:0016773);biological_process:phosphorylation(GO:0016310);molecular_function:uridine kinase activity(GO:0004849);molecular_function:ATP binding(GO:0005524);biological_process:axon guidance(GO:0007411);biological_process:neuron migration(GO:0001764);biological_process:skeletal muscle fiber development(GO:0048741);biological…
gene59356	1.69518924890977	0.0426747539224887	0.251568225104038	1	LOC109079209	_	_
gene62766	1.69518924890977	0.0426747539224887	0.251568225104038	1	LOC109083017	K04882	cellular_component:cytoplasm(GO:0005737);molecular_function:voltage-gated potassium channel activity(GO:0005249);biological_process:transmembrane transport(GO:0055085);biological_process:potassium ion transport(GO:0006813);cellular_component:integral component of membrane(GO:0016021)
gene63131	1.69518924890977	0.0426747539224887	0.251568225104038	1	LOC109083426	_	_
gene63918	1.69518924890977	0.0426747539224887	0.251568225104038	1	LOC109084269	K09328	_
gene64057	1.69518924890977	0.0426747539224887	0.251568225104038	1	LOC109084451	K04429	_
gene64299	1.69518924890977	0.0426747539224887	0.251568225104038	1	LOC109084716	_	molecular_function:phosphotransferase activity, alcohol group as acceptor(GO:0016773);biological_process:phosphorylation(GO:0016310);molecular_function:uridine kinase activity(GO:0004849);molecular_function:ATP binding(GO:0005524);biological_process:axon guidance(GO:0007411);biological_process:neuron migration(GO:0001764);biological_process:skeletal muscle fiber development(GO:0048741);biological…
gene65254	1.69518924890977	0.0426747539224887	0.251568225104038	1	LOC109085725	K04354	_
gene67207	1.69518924890977	0.0426747539224887	0.251568225104038	1	LOC109087907	_	_
gene11175	-1.39675323246008	0.0262444279801995	0.251568225104038	1	LOC109095081	K10351	molecular_function:calcium ion binding(GO:0005509)
gene16273	-1.39675323246008	0.0262444279801995	0.251568225104038	1	LOC109100545	_	biological_process:neuron apoptotic process(GO:0051402);cellular_component:cytosol(GO:0005829);biological_process:protein phosphorylation(GO:0006468);biological_process:semicircular canal development(GO:0060872);molecular_function:protein serine/threonine kinase activity(GO:0004674);cellular_component:mitochondrion(GO:0005739);molecular_function:ATP binding(GO:0005524);biological_process:dopamine…
gene16971	-1.39675323246008	0.0262444279801995	0.251568225104038	1	LOC109101277	K04440	_
gene17162	-1.39675323246008	0.0262444279801995	0.251568225104038	1	LOC109101792	K13811	molecular_function:sulfate adenylyltransferase (ATP) activity(GO:0004781);molecular_function:ATP binding(GO:0005524);biological_process:sulfate assimilation(GO:0000103);molecular_function:adenylylsulfate kinase activity(GO:0004020)
gene18504	-1.39675323246008	0.0262444279801995	0.251568225104038	1	LOC109102935	K04407	_
gene18810	-1.39675323246008	0.0262444279801995	0.251568225104038	1	LOC109103180	K17708	_
gene21738	-1.39675323246008	0.0262444279801995	0.251568225104038	1	LOC109106161	K14380	_
gene22350	-1.39675323246008	0.0262444279801995	0.251568225104038	1	LOC109107023	K08144	_
gene23132	-1.39675323246008	0.0262444279801995	0.251568225104038	1	LOC109107962	_	_
gene24724	-1.39675323246008	0.0262444279801995	0.251568225104038	1	LOC109110413	K04079	_
gene2574	-1.39675323246008	0.0262444279801995	0.251568225104038	1	LOC109111365	_	molecular_function:phosphotransferase activity, alcohol group as acceptor(GO:0016773);biological_process:phosphorylation(GO:0016310);molecular_function:uridine kinase activity(GO:0004849);molecular_function:ATP binding(GO:0005524)
gene28390	-1.39675323246008	0.0262444279801995	0.251568225104038	1	LOC109044974	K18035	biological_process:protein dephosphorylation(GO:0006470);molecular_function:protein tyrosine phosphatase activity(GO:0004725)
gene3245	-1.39675323246008	0.0262444279801995	0.251568225104038	1	LOC109045607	_	_
gene35848	-1.39675323246008	0.0262444279801995	0.251568225104038	1	LOC109053217	_	_
gene36388	-1.39675323246008	0.0262444279801995	0.251568225104038	1	stum	_	molecular_function:phosphotransferase activity, alcohol group as acceptor(GO:0016773);biological_process:phosphorylation(GO:0016310);molecular_function:uridine kinase activity(GO:0004849);molecular_function:ATP binding(GO:0005524);biological_process:axon guidance(GO:0007411);biological_process:neuron migration(GO:0001764);biological_process:skeletal muscle fiber development(GO:0048741);biological…
gene38380	-1.39675323246008	0.0262444279801995	0.251568225104038	1	LOC109056014	_	_
gene38929	-1.39675323246008	0.0262444279801995	0.251568225104038	1	LOC109056610	K11989	_
gene40343	-1.39675323246008	0.0262444279801995	0.251568225104038	1	LOC109058172	K01880	cellular_component:cytoplasm(GO:0005737);biological_process:glycyl-tRNA aminoacylation(GO:0006426);molecular_function:ATP binding(GO:0005524);molecular_function:glycine-tRNA ligase activity(GO:0004820)
gene40365	-1.39675323246008	0.0262444279801995	0.251568225104038	1	LOC109058210	K15196	_
gene41207	-1.39675323246008	0.0262444279801995	0.251568225104038	1	LOC109059116	K08639	_
gene46051	-1.39675323246008	0.0262444279801995	0.251568225104038	1	LOC109064466	K05629	_
gene52984	-1.39675323246008	0.0262444279801995	0.251568225104038	1	LOC109072152	K07418	_
gene53126	-1.39675323246008	0.0262444279801995	0.251568225104038	1	LOC109072317	K17572	_
gene53253	-1.39675323246008	0.0262444279801995	0.251568225104038	1	LOC109072460	_	_
gene54152	-1.39675323246008	0.0262444279801995	0.251568225104038	1	LOC109073447	K10524	_
gene54252	-1.39675323246008	0.0262444279801995	0.251568225104038	1	dpep1	K01273	_
gene55482	-1.39675323246008	0.0262444279801995	0.251568225104038	1	LOC109074926	K17510	_
gene55993	-1.39675323246008	0.0262444279801995	0.251568225104038	1	LOC109075484	K01950	molecular_function:phosphotransferase activity, alcohol group as acceptor(GO:0016773);biological_process:phosphorylation(GO:0016310);molecular_function:uridine kinase activity(GO:0004849);molecular_function:ATP binding(GO:0005524);biological_process:axon guidance(GO:0007411);biological_process:neuron migration(GO:0001764);biological_process:skeletal muscle fiber development(GO:0048741);biological…
gene60482	-1.39675323246008	0.0262444279801995	0.251568225104038	1	LOC109080475	K09058	_
gene64166	-1.39675323246008	0.0262444279801995	0.251568225104038	1	LOC109084548	_	_
gene65529	-1.39675323246008	0.0262444279801995	0.251568225104038	1	LOC109086044	K05148	molecular_function:phosphotransferase activity, alcohol group as acceptor(GO:0016773);biological_process:phosphorylation(GO:0016310);molecular_function:uridine kinase activity(GO:0004849);molecular_function:ATP binding(GO:0005524);biological_process:axon guidance(GO:0007411);biological_process:neuron migration(GO:0001764);biological_process:skeletal muscle fiber development(GO:0048741);biological…
gene674	-1.39675323246008	0.0262444279801995	0.251568225104038	1	LOC109092535	K13576	_
gene8451	-1.39675323246008	0.0262444279801995	0.251568225104038	1	LOC109091251	_	_
gene9334	-1.39675323246008	0.0262444279801995	0.251568225104038	1	LOC109093062	_	_
gene9341	-1.39675323246008	0.0262444279801995	0.251568225104038	1	LOC109093076	_	_
gene49812	-0.803261060260646	4.0216567109405	0.252051472023503	1	LOC109068622	_	_
gene50785	0.76345596958449	5.62609652964908	0.252378761871656	1	poli	K03510	_
gene2484	-0.997667988224402	1.54485335122105	0.252505408599599	1	LOC109110868	_	_
gene32581	-0.997667988224402	1.54485335122105	0.252505408599599	1	LOC109049487	K19475	molecular_function:phosphotransferase activity, alcohol group as acceptor(GO:0016773);biological_process:phosphorylation(GO:0016310);molecular_function:uridine kinase activity(GO:0004849);molecular_function:ATP binding(GO:0005524);biological_process:axon guidance(GO:0007411);biological_process:neuron migration(GO:0001764);biological_process:skeletal muscle fiber development(GO:0048741);biological…
gene40981	0.99503309632208	1.56982784089747	0.252505408599599	1	LOC109058871	K16762	_
gene41360	0.99503309632208	1.56982784089747	0.252505408599599	1	dmrta2	K19491	_
gene46743	0.99503309632208	1.56982784089747	0.252505408599599	1	LOC109065259	_	molecular_function:phosphotransferase activity, alcohol group as acceptor(GO:0016773);biological_process:phosphorylation(GO:0016310);molecular_function:uridine kinase activity(GO:0004849);molecular_function:ATP binding(GO:0005524);biological_process:axon guidance(GO:0007411);biological_process:neuron migration(GO:0001764);biological_process:skeletal muscle fiber development(GO:0048741);biological…
gene3094	0.847033673005086	2.36957332678246	0.252912837748818	1	LOC109049399	_	_
gene34928	0.847033673005086	2.36957332678246	0.252912837748818	1	LOC109052158	K08707	molecular_function:phosphotransferase activity, alcohol group as acceptor(GO:0016773);biological_process:phosphorylation(GO:0016310);molecular_function:uridine kinase activity(GO:0004849);molecular_function:ATP binding(GO:0005524);biological_process:axon guidance(GO:0007411);biological_process:neuron migration(GO:0001764);biological_process:skeletal muscle fiber development(GO:0048741);biological…
gene35754	0.847033673005086	2.36957332678246	0.252912837748818	1	LOC109053033	K06464	_
gene10636	1.23732793618887	0.744676732343254	0.25315323578977	1	LOC109094273	K12820	molecular_function:nucleic acid binding(GO:0003676);molecular_function:ATP binding(GO:0005524);molecular_function:ATP-dependent helicase activity(GO:0008026)
gene18897	1.23732793618887	0.744676732343254	0.25315323578977	1	LOC109103255	_	_
gene22724	1.23732793618887	0.744676732343254	0.25315323578977	1	LOC109107668	K17935	_
gene25996	1.23732793618887	0.744676732343254	0.25315323578977	1	LOC109111074	_	_
gene3968	1.23732793618887	0.744676732343254	0.25315323578977	1	LOC109054752	_	_
gene40960	1.23732793618887	0.744676732343254	0.25315323578977	1	LOC109058860	K11584	molecular_function:phosphotransferase activity, alcohol group as acceptor(GO:0016773);biological_process:phosphorylation(GO:0016310);molecular_function:uridine kinase activity(GO:0004849);molecular_function:ATP binding(GO:0005524);biological_process:axon guidance(GO:0007411);biological_process:neuron migration(GO:0001764);biological_process:skeletal muscle fiber development(GO:0048741);biological…
gene41145	1.23732793618887	0.744676732343254	0.25315323578977	1	LOC109059052	_	_
gene10775	-1.11371443269134	0.831098364624865	0.25315323578977	1	LOC109093885	K05700	_
gene13958	-1.11371443269134	0.831098364624865	0.25315323578977	1	LOC109097631	_	_
gene18608	-1.11371443269134	0.831098364624865	0.25315323578977	1	LOC109103052	K10654	_
gene31493	-1.11371443269134	0.831098364624865	0.25315323578977	1	LOC109048443	_	molecular_function:phosphotransferase activity, alcohol group as acceptor(GO:0016773);biological_process:phosphorylation(GO:0016310);molecular_function:uridine kinase activity(GO:0004849);molecular_function:ATP binding(GO:0005524);biological_process:axon guidance(GO:0007411);biological_process:neuron migration(GO:0001764);biological_process:skeletal muscle fiber development(GO:0048741);biological…
gene34463	-1.11371443269134	0.831098364624865	0.25315323578977	1	LOC109051643	K03995	molecular_function:phosphotransferase activity, alcohol group as acceptor(GO:0016773);biological_process:phosphorylation(GO:0016310);molecular_function:uridine kinase activity(GO:0004849);molecular_function:ATP binding(GO:0005524);biological_process:axon guidance(GO:0007411);biological_process:neuron migration(GO:0001764);biological_process:skeletal muscle fiber development(GO:0048741);biological…
gene38146	-1.11371443269134	0.831098364624865	0.25315323578977	1	LOC109055725	_	_
gene46052	-1.11371443269134	0.831098364624865	0.25315323578977	1	LOC109064505	_	molecular_function:phosphotransferase activity, alcohol group as acceptor(GO:0016773);biological_process:phosphorylation(GO:0016310);molecular_function:uridine kinase activity(GO:0004849);molecular_function:ATP binding(GO:0005524);biological_process:axon guidance(GO:0007411);biological_process:neuron migration(GO:0001764);biological_process:skeletal muscle fiber development(GO:0048741);biological…
gene47096	-1.11371443269134	0.831098364624865	0.25315323578977	1	LOC109065545	K12495	_
gene58405	-1.11371443269134	0.831098364624865	0.25315323578977	1	LOC109078133	_	_
gene59318	-1.11371443269134	0.831098364624865	0.25315323578977	1	LOC109079182	_	molecular_function:phosphotransferase activity, alcohol group as acceptor(GO:0016773);biological_process:phosphorylation(GO:0016310);molecular_function:uridine kinase activity(GO:0004849);molecular_function:ATP binding(GO:0005524);biological_process:axon guidance(GO:0007411);biological_process:neuron migration(GO:0001764);biological_process:skeletal muscle fiber development(GO:0048741);biological…
gene61448	-1.11371443269134	0.831098364624865	0.25315323578977	1	LOC109081561	K12337	_
gene66071	-1.11371443269134	0.831098364624865	0.25315323578977	1	LOC109086664	_	_
gene67218	-1.11371443269134	0.831098364624865	0.25315323578977	1	LOC109087896	_	molecular_function:phosphotransferase activity, alcohol group as acceptor(GO:0016773);biological_process:phosphorylation(GO:0016310);molecular_function:uridine kinase activity(GO:0004849);molecular_function:ATP binding(GO:0005524);biological_process:axon guidance(GO:0007411);biological_process:neuron migration(GO:0001764);biological_process:skeletal muscle fiber development(GO:0048741);biological…
gene7822	0.813427409116496	3.23966732022124	0.254429451648837	1	LOC109091032	_	_
[truncated: 32,101 more rows]
