# Supplementary material for: Effects of short-time exposure to atrazine on miRNA expression profiles in the gonad of common carp (Cyprinus carpio)
Source: BMC Genomics. 2019 Jul 17;20:587. doi: 10.1186/s12864-019-5896-6 (PMC6636164; doi:10.1186/s12864-019-5896-6)
Supplement: Supplementary file 6 — Differentially expressed mRNAs of juvenile ovary after exposed to atrazine for 24 h. (XLS 20271 kb) [file 12864_2019_5896_MOESM6_ESM.xls]

id	logFC	logCPM	PValue	FDR	GeneSymbol	KO	GO
gene26608	5.72040404691681	7.13581025007876	2.48017615291015e-12	6.06625300214911e-08	LOC109111710	_	_
gene66355	5.88407331135201	6.01327033417086	3.60089811067528e-12	6.06625300214911e-08	LOC109086910	K01689	cellular_component:phosphopyruvate hydratase complex(GO:0000015);molecular_function:phosphopyruvate hydratase activity(GO:0004634);molecular_function:magnesium ion binding(GO:0000287);biological_process:glycolytic process(GO:0006096)
gene23888	-7.29394292473794	3.76267989116777	3.95776578150744e-11	4.44496674921101e-07	LOC109109413	_	_
gene22964	4.55903649305257	3.16701781923011	3.06447997901028e-07	0.00258128809831983	LOC109107874	_	_
gene1769	3.62939033399117	4.99354911866451	1.40914230735015e-06	0.00949564635230971	LOC109104009	K10418	_
gene63087	4.00351113764219	3.49700104509577	1.77090758847705e-06	0.0099445315630929	LOC109083376	_	_
gene15250	5.35590791301059	1.55403541181707	1.89213743980186e-05	0.0910739810846343	LOC109099176	K02902	_
gene30540	-7.89478690734391	1.22712527478782	2.24823545641969e-05	0.0946872465414359	LOC109047478	_	cellular_component:chromosome, centromeric region(GO:0000775);cellular_component:nucleus(GO:0005634)
gene55230	-7.85058220909715	1.18871921994893	2.8247060862709e-05	0.105747580183028	LOC109074637	K07912	_
gene9856	7.82477027392898	1.00533571769652	3.56804979318428e-05	0.109289365165235	LOC109093396	K08955	molecular_function:phosphotransferase activity, alcohol group as acceptor(GO:0016773);biological_process:phosphorylation(GO:0016310);molecular_function:uridine kinase activity(GO:0004849);molecular_function:ATP binding(GO:0005524);biological_process:axon guidance(GO:0007411);biological_process:neuron migration(GO:0001764);biological_process:skeletal muscle fiber development(GO:0048741);biological…
gene55955	-7.80498013398741	1.14922799986558	3.56804979318428e-05	0.109289365165235	LOC109075424	_	_
gene66915	-7.75788944362839	1.1085881788111	4.53238757512601e-05	0.127258112140601	LOC109087582	_	biological_process:defense response to bacterium(GO:0042742);biological_process:peptidoglycan catabolic process(GO:0009253);biological_process:cytolysis(GO:0019835);molecular_function:lysozyme activity(GO:0003796);biological_process:cell wall macromolecule catabolic process(GO:0016998)
gene1745	-4.80878283538378	1.47390438875866	5.68506249828575e-05	0.147343700580571	LOC109103542	K06709	_
gene67260	-3.80308992845915	2.31960235132873	6.23732748298431e-05	0.15011019634585	LOC109087941	_	_
gene31032	7.70502926657172	0.898748576179117	7.4460653019927e-05	0.16725351881336	LOC109047397	_	_
gene19985	4.40747457710885	1.55000904178135	9.50166342382029e-05	0.180371441857546	LOC109105214	K05734	_
gene57657	7.64121316782559	0.842471410343759	9.63608450846118e-05	0.180371441857546	LOC109077313	K01835	biological_process:galactose catabolic process(GO:0019388);biological_process:glycogen biosynthetic process(GO:0005978);molecular_function:magnesium ion binding(GO:0000287);molecular_function:phosphoglucomutase activity(GO:0004614);cellular_component:cytosol(GO:0005829);biological_process:trehalose biosynthetic process(GO:0005992)
gene53636	-7.6066267446403	0.979052581165891	9.63608450846118e-05	0.180371441857546	LOC109072881	K02577	_
gene25677	3.27578976114318	2.70069962460139	0.000107572756026715	0.190760466779373	LOC109111111	K06689	molecular_function:acid-amino acid ligase activity(GO:0016881)
gene55976	-2.82621478215813	4.39462395484705	0.000119842048633031	0.201453818178557	LOC109075464	K11308	_
gene11243	-7.49618747435879	0.885496385004095	0.000125561101170857	0.201453818178557	LOC109095142	K07955	molecular_function:phosphotransferase activity, alcohol group as acceptor(GO:0016773);biological_process:phosphorylation(GO:0016310);molecular_function:uridine kinase activity(GO:0004849);molecular_function:ATP binding(GO:0005524);biological_process:axon guidance(GO:0007411);biological_process:neuron migration(GO:0001764);biological_process:skeletal muscle fiber development(GO:0048741);biological…
gene19517	-3.95446465775896	1.57002052555922	0.000160239070364784	0.245406136263667	LOC109103923	K00670	_
gene60872	-3.5406123544625	2.09265725528349	0.000228284897622069	0.334417524155669	LOC109080911	K01915	molecular_function:glutamate-ammonia ligase activity(GO:0004356);molecular_function:ATP binding(GO:0005524);biological_process:glutamine biosynthetic process(GO:0006542)
gene19219	-2.63918978883323	4.83515597759215	0.000268013683304548	0.376257709649172	LOC109103741	K02912	_
gene8128	3.49285198045168	1.27269267096104	0.000497338167391159	0.670272594956412	LOC109091597	K02976	_
gene5985	-4.17010820037784	0.937753222037344	0.000797166991154514	1	LOC109079329	K11248	_
gene31156	-3.21951910456614	1.8218467281119	0.00100519517891384	1	LOC109047942	K07604	_
gene66578	-3.02054234542737	1.94440874509548	0.0011432920041408	1	LOC109087229	_	_
gene45025	4.39845539113793	0.717947967211005	0.00133433984732175	1	LOC109063306	K02985	_
gene9833	2.21411753552649	5.17974057355204	0.00156541670456573	1	LOC109093383	K11087	molecular_function:nucleic acid binding(GO:0003676);biological_process:heart development(GO:0007507);cellular_component:ribonucleoprotein complex(GO:0030529)
gene44311	2.69184972678335	2.20099839218622	0.00164425429839021	1	LOC109062541	_	_
gene31335	-3.98677289002762	0.79011170097243	0.00174367916303401	1	LOC109048389	K04413	molecular_function:phosphotransferase activity, alcohol group as acceptor(GO:0016773);biological_process:phosphorylation(GO:0016310);molecular_function:uridine kinase activity(GO:0004849);molecular_function:ATP binding(GO:0005524);biological_process:axon guidance(GO:0007411);biological_process:neuron migration(GO:0001764);biological_process:skeletal muscle fiber development(GO:0048741);biological…
gene56073	-3.98677289002762	0.79011170097243	0.00174367916303401	1	LOC109075556	K17408	_
gene42649	2.84599882716382	1.63773362932869	0.00182224711412174	1	LOC109060732	K17410	_
gene14166	2.28754682981824	3.74305159259025	0.0018794573546163	1	LOC109098112	K10585	_
gene18557	-6.85681919428397	0.3635062223278	0.00199604498825856	1	LOC109102944	_	_
gene55282	-2.99282089898911	1.63572324277259	0.00248497941631823	1	LOC109074718	K07605	cellular_component:nucleoplasm(GO:0005654);cellular_component:cytoplasm(GO:0005737);molecular_function:structural molecule activity(GO:0005198);cellular_component:nuclear matrix(GO:0016363);cellular_component:keratin filament(GO:0045095)
gene13509	-3.24389062923388	0.988317568674125	0.00281198466110548	1	LOC109097235	_	_
gene17900	6.77275376743702	0.120025844261298	0.0028638906353275	1	LOC109102213	_	_
gene29523	2.87245643591849	1.13376814243239	0.00311863394616439	1	LOC109045992	_	cellular_component:chromosome(GO:0005694);cellular_component:nucleus(GO:0005634);molecular_function:DNA binding(GO:0003677)
gene10116	2.03038865743713	5.51306493232442	0.00328309196829864	1	LOC109093928	K09276	_
gene16721	2.53426068009279	1.92917382863348	0.00356068586702348	1	LOC109101188	K06753	_
gene55152	-3.18532985712814	0.942450966809964	0.00356754128733709	1	LOC109074557	_	_
gene21068	-6.56012845193441	0.134679799523573	0.0041656591059309	1	LOC109105718	K04543	_
gene7268	-6.56012845193441	0.134679799523573	0.0041656591059309	1	LOC109090116	K07206	molecular_function:phosphotransferase activity, alcohol group as acceptor(GO:0016773);biological_process:phosphorylation(GO:0016310);molecular_function:uridine kinase activity(GO:0004849);molecular_function:ATP binding(GO:0005524);biological_process:axon guidance(GO:0007411);biological_process:neuron migration(GO:0001764);biological_process:skeletal muscle fiber development(GO:0048741);biological…
gene68560	3.48943082154752	0.773748296970446	0.004550577327918	1	LOC109089349	K10585	_
gene64025	-2.32804627783646	2.42324049386969	0.00513967302460497	1	LOC109084399	_	_
gene4298	-2.45858214527914	1.92806492290355	0.00519592417848477	1	LOC109060768	K16611	_
gene67614	3.4118927429881	0.712742510482702	0.00583707232015651	1	LOC109088317	K11844	_
gene15876	-3.06055531888366	0.845915825880744	0.00583707232015651	1	LOC109100098	_	molecular_function:phosphotransferase activity, alcohol group as acceptor(GO:0016773);biological_process:phosphorylation(GO:0016310);molecular_function:uridine kinase activity(GO:0004849);molecular_function:ATP binding(GO:0005524);biological_process:axon guidance(GO:0007411);biological_process:neuron migration(GO:0001764);biological_process:skeletal muscle fiber development(GO:0048741);biological…
gene35329	6.51235572713147	-0.0780166425057996	0.00614930629923133	1	LOC109052577	K08789	_
gene68465	6.51235572713147	-0.0780166425057996	0.00614930629923133	1	LOC109089262	K01800	_
gene44906	-6.44592475564521	0.0492272813991485	0.00614930629923133	1	LOC109063202	K11668	_
gene60843	2.15563392800739	2.23390595929512	0.00707802524854705	1	LOC109080873	K16605	_
gene44903	2.10911932265639	2.69257952485461	0.00726886026284074	1	LOC109063215	_	_
gene37177	-3.617470396534	0.502827481273068	0.00744742835955295	1	LOC109054630	_	_
gene10148	3.32994947859815	0.649161295584674	0.00753089017827616	1	LOC109093953	K03217	_
gene66598	2.10594739354695	2.54314000546816	0.00784081544817579	1	LOC109087236	_	_
gene28239	-2.68084630344915	1.38733240515323	0.00792497664488404	1	LOC109113553	_	_
gene28042	2.47295111696706	1.34308787333932	0.00792497664488404	1	LOC109044833	K01253	_
gene1499	6.36210753802239	-0.187783696180481	0.00922395944884698	1	LOC109101902	_	molecular_function:phosphotransferase activity, alcohol group as acceptor(GO:0016773);biological_process:phosphorylation(GO:0016310);molecular_function:uridine kinase activity(GO:0004849);molecular_function:ATP binding(GO:0005524)
gene26222	6.36210753802239	-0.187783696180481	0.00922395944884698	1	LOC109112142	K01803	_
gene61734	6.36210753802239	-0.187783696180481	0.00922395944884698	1	LOC109081864	_	_
gene65794	6.36210753802239	-0.187783696180481	0.00922395944884698	1	LOC109086349	_	_
gene68409	6.36210753802239	-0.187783696180481	0.00922395944884698	1	LOC109089190	_	_
gene24771	-6.32189749605909	-0.04180031710067	0.00922395944884698	1	LOC109109880	_	_
gene37479	-6.32189749605909	-0.04180031710067	0.00922395944884698	1	LOC109054963	_	_
gene59700	-6.32189749605909	-0.04180031710067	0.00922395944884698	1	LOC109079594	K02327	_
gene6896	-6.32189749605909	-0.04180031710067	0.00922395944884698	1	LOC109090362	K12168	_
gene1790	-2.14064875214198	2.39298073510769	0.0094101343373393	1	LOC109103747	_	_
gene55977	3.24307017212859	0.582778534053002	0.00977491077602312	1	LOC109075467	_	biological_process:RNA processing(GO:0006396);biological_process:regulation of transcription, DNA-templated(GO:0006355);biological_process:regulation of cyclin-dependent protein serine/threonine kinase activity(GO:0000079);molecular_function:protein kinase binding(GO:0019901);cellular_component:nucleus(GO:0005634)
gene7753	3.24307017212859	0.582778534053002	0.00977491077602312	1	LOC109091011	_	_
gene54950	3.85482143515485	0.289219385898444	0.0102150537634409	1	LOC109074322	K03252	_
gene39025	-3.53073992030302	0.437503181064223	0.0102150537634409	1	LOC109056728	K09353	biological_process:regulation of transcription, DNA-templated(GO:0006355);biological_process:muscle cell development(GO:0055001);molecular_function:sequence-specific DNA binding transcription factor activity(GO:0003700);cellular_component:nucleus(GO:0005634);molecular_function:transcription regulatory region sequence-specific DNA binding(GO:0000976)
gene2871	-3.43846008041328	0.368961767437845	0.0102150537634409	1	LOC109047726	K14404	_
gene37018	-3.43846008041328	0.368961767437845	0.0102150537634409	1	LOC109054449	K17772	_
gene61702	2.5371644068438	0.878882581587991	0.0114318296119844	1	LOC109081837	K18993	_
gene67541	2.30749770849361	1.41815039182127	0.0120651988601594	1	LOC109088236	K12231	_
gene11233	-1.8744009594688	3.13207013397206	0.0123532598584725	1	LOC109095132	K14825	molecular_function:RNA binding(GO:0003723);biological_process:heart development(GO:0007507);molecular_function:nucleotide binding(GO:0000166)
gene8572	-2.79482458725656	1.12194568137519	0.012638100438361	1	LOC109091926	_	_
gene10132	2.43533901590183	1.08144714390005	0.012638100438361	1	LOC109093943	K18532	_
gene10161	3.1506218219523	0.513336794703963	0.0127669382396858	1	LOC109093656	_	_
gene51150	-2.20222176244297	1.72938730844768	0.0132091401542875	1	LOC109070112	_	molecular_function:phosphotransferase activity, alcohol group as acceptor(GO:0016773);biological_process:phosphorylation(GO:0016310);molecular_function:uridine kinase activity(GO:0004849);molecular_function:ATP binding(GO:0005524);biological_process:axon guidance(GO:0007411);biological_process:neuron migration(GO:0001764);biological_process:skeletal muscle fiber development(GO:0048741);biological…
gene64075	6.19437316936274	-0.306222057821019	0.0140786749482402	1	LOC109084454	K04437	_
gene39306	-6.18619625314433	-0.139178582349225	0.0140786749482402	1	LOC109057037	_	_
gene43339	-6.18619625314433	-0.139178582349225	0.0140786749482402	1	LOC109061491	K11248	_
gene45294	-6.18619625314433	-0.139178582349225	0.0140786749482402	1	LOC109063612	K06068	_
gene52971	-6.18619625314433	-0.139178582349225	0.0140786749482402	1	LOC109072143	_	_
gene1019	3.74035948867106	0.204190714080524	0.0141458840472237	1	LOC109094940	_	_
gene298	-3.33987189685465	0.296870143492316	0.0141458840472237	1	LOC109091477	K08764	molecular_function:sterol binding(GO:0032934);biological_process:metabolic process(GO:0008152);molecular_function:transferase activity, transferring acyl groups other than amino-acyl groups(GO:0016747)
gene34420	-3.33987189685465	0.296870143492316	0.0141458840472237	1	LOC109051553	_	_
gene66956	-2.0055911720591	2.28919496177148	0.0150261770127827	1	LOC109087618	K03254	molecular_function:phosphotransferase activity, alcohol group as acceptor(GO:0016773);biological_process:phosphorylation(GO:0016310);molecular_function:uridine kinase activity(GO:0004849);molecular_function:ATP binding(GO:0005524);biological_process:axon guidance(GO:0007411);biological_process:neuron migration(GO:0001764);biological_process:skeletal muscle fiber development(GO:0048741);biological…
gene27854	-1.79656662996461	3.33478488109062	0.0151303103114036	1	LOC109113296	_	_
gene67401	-2.77306368219917	0.630067696051173	0.0167825540461803	1	LOC109088090	K09551	_
gene32660	-2.04703748336938	1.78531274945598	0.0176996234797652	1	LOC109050160	K13708	molecular_function:guanyl-nucleotide exchange factor activity(GO:0005085);biological_process:myoblast fusion(GO:0007520);biological_process:small GTPase mediated signal transduction(GO:0007264)
gene58948	2.77663324696411	0.707541279737148	0.0182584032797007	1	LOC109078748	K13711	cellular_component:host cell presynaptic membrane(GO:0044231);molecular_function:AP-3 adaptor complex binding(GO:0035651);cellular_component:cell junction(GO:0030054);cellular_component:mitochondrion(GO:0005739);cellular_component:dendrite(GO:0030425);cellular_component:BLOC-1 complex(GO:0031083);molecular_function:1-phosphatidylinositol 4-kinase activity(GO:0004430);cellular_component:endosome(G…
gene1852	3.61602755181892	0.114069111957899	0.0197868807531717	1	LOC109100084	_	_
gene21358	3.61602755181892	0.114069111957899	0.0197868807531717	1	LOC109105898	K13736	_
gene26458	3.61602755181892	0.114069111957899	0.0197868807531717	1	LOC109112229	K04615	_
gene26500	3.61602755181892	0.114069111957899	0.0197868807531717	1	LOC109111644	K15161	cellular_component:DNA-directed RNA polymerase II, holoenzyme(GO:0016591);biological_process:regulation of transcription, DNA-templated(GO:0006355);biological_process:regulation of cyclin-dependent protein serine/threonine kinase activity(GO:0000079);molecular_function:protein kinase binding(GO:0019901)
gene54588	3.61602755181892	0.114069111957899	0.0197868807531717	1	LOC109073928	K13138	_
gene66914	3.61602755181892	0.114069111957899	0.0197868807531717	1	LOC109087581	_	_
gene68308	3.61602755181892	0.114069111957899	0.0197868807531717	1	LOC109089112	K09276	_
gene61340	-3.23404917795346	0.220840881342683	0.0197868807531717	1	LOC109081439	K04633	_
gene63	-3.23404917795346	0.220840881342683	0.0197868807531717	1	LOC109106866	_	_
gene31247	2.14468092198051	1.29748188661335	0.0199098304259444	1	LOC109048008	K01507	_
gene52189	2.02699592940614	1.80793873412345	0.0202064331751146	1	commd4	_	_
gene11175	-6.03639289418379	-0.243856315508533	0.0219001610305958	1	LOC109095081	K10351	molecular_function:calcium ion binding(GO:0005509)
gene32809	-6.03639289418379	-0.243856315508533	0.0219001610305958	1	LOC109049715	_	molecular_function:calcium ion binding(GO:0005509)
gene34541	-6.03639289418379	-0.243856315508533	0.0219001610305958	1	LOC109051703	K16865	_
gene58549	-6.03639289418379	-0.243856315508533	0.0219001610305958	1	LOC109078282	_	_
gene6438	-6.03639289418379	-0.243856315508533	0.0219001610305958	1	LOC109086048	_	molecular_function:phosphotransferase activity, alcohol group as acceptor(GO:0016773);biological_process:phosphorylation(GO:0016310);molecular_function:uridine kinase activity(GO:0004849);molecular_function:ATP binding(GO:0005524);biological_process:axon guidance(GO:0007411);biological_process:neuron migration(GO:0001764);biological_process:skeletal muscle fiber development(GO:0048741);biological…
gene9334	-6.03639289418379	-0.243856315508533	0.0219001610305958	1	LOC109093062	_	_
gene11904	6.0045397404409	-0.434829206982213	0.0219001610305958	1	LOC109095643	_	_
gene33276	6.0045397404409	-0.434829206982213	0.0219001610305958	1	LOC109050331	K02264	cellular_component:mitochondrial inner membrane(GO:0005743);biological_process:embryonic organ development(GO:0048568);biological_process:spinal cord motor neuron differentiation(GO:0021522);molecular_function:cytochrome-c oxidase activity(GO:0004129)
gene36546	6.0045397404409	-0.434829206982213	0.0219001610305958	1	LOC109053935	_	_
gene43639	6.0045397404409	-0.434829206982213	0.0219001610305958	1	LOC109061801	K07854	biological_process:small GTPase mediated signal transduction(GO:0007264);;molecular_function:GTPase activity(GO:0003924);cellular_component:membrane(GO:0016020);molecular_function:GTP binding(GO:0005525)
gene44639	6.0045397404409	-0.434829206982213	0.0219001610305958	1	LOC109062918	_	_
gene49425	6.0045397404409	-0.434829206982213	0.0219001610305958	1	LOC109068204	K10739	molecular_function:nucleic acid binding(GO:0003676)
gene60996	6.0045397404409	-0.434829206982213	0.0219001610305958	1	kncn	_	molecular_function:phosphotransferase activity, alcohol group as acceptor(GO:0016773);biological_process:phosphorylation(GO:0016310);molecular_function:uridine kinase activity(GO:0004849);molecular_function:ATP binding(GO:0005524);biological_process:axon guidance(GO:0007411);biological_process:neuron migration(GO:0001764);biological_process:skeletal muscle fiber development(GO:0048741);biological…
gene48870	1.81927459539792	2.24701681268102	0.0219720563353828	1	LOC109067592	K11252	cellular_component:nucleosome(GO:0000786);molecular_function:DNA binding(GO:0003677);biological_process:nucleosome assembly(GO:0006334);cellular_component:nucleus(GO:0005634);molecular_function:protein heterodimerization activity(GO:0046982)
gene5103	3.05184126822082	0.440541241883098	0.0222080971802885	1	LOC109073208	K17694	molecular_function:phosphotransferase activity, alcohol group as acceptor(GO:0016773);biological_process:phosphorylation(GO:0016310);molecular_function:uridine kinase activity(GO:0004849);molecular_function:ATP binding(GO:0005524);biological_process:axon guidance(GO:0007411);biological_process:neuron migration(GO:0001764);biological_process:skeletal muscle fiber development(GO:0048741);biological…
gene30073	-2.69125282539004	0.570429153842179	0.0222080971802885	1	LOC109046950	_	_
gene34463	-2.69125282539004	0.570429153842179	0.0222080971802885	1	LOC109051643	K03995	molecular_function:phosphotransferase activity, alcohol group as acceptor(GO:0016773);biological_process:phosphorylation(GO:0016310);molecular_function:uridine kinase activity(GO:0004849);molecular_function:ATP binding(GO:0005524);biological_process:axon guidance(GO:0007411);biological_process:neuron migration(GO:0001764);biological_process:skeletal muscle fiber development(GO:0048741);biological…
gene21795	1.74005251361779	2.83156684433471	0.0222657041628014	1	LOC109106200	_	molecular_function:phosphotransferase activity, alcohol group as acceptor(GO:0016773);biological_process:phosphorylation(GO:0016310);molecular_function:uridine kinase activity(GO:0004849);molecular_function:ATP binding(GO:0005524);biological_process:axon guidance(GO:0007411);biological_process:neuron migration(GO:0001764);biological_process:skeletal muscle fiber development(GO:0048741);biological…
gene22258	1.993325182122	1.65546078422533	0.0230912167161369	1	LOC109107751	K11252	_
gene67778	2.29080375742486	0.70234433213839	0.0232390343625049	1	LOC109088460	K01698	molecular_function:phosphotransferase activity, alcohol group as acceptor(GO:0016773);biological_process:phosphorylation(GO:0016310);molecular_function:uridine kinase activity(GO:0004849);molecular_function:ATP binding(GO:0005524);biological_process:axon guidance(GO:0007411);biological_process:neuron migration(GO:0001764);biological_process:skeletal muscle fiber development(GO:0048741);biological…
gene7594	2.29080375742486	0.70234433213839	0.0232390343625049	1	LOC109090233	K14611	molecular_function:structural constituent of nuclear pore(GO:0017056);cellular_component:nuclear pore(GO:0005643);cellular_component:nuclear membrane(GO:0031965);biological_process:nuclear pore complex assembly(GO:0051292);biological_process:mRNA transport(GO:0051028);cellular_component:nuclear periphery(GO:0034399);biological_process:protein transport(GO:0015031)
gene45088	1.80268881538397	2.38826298690102	0.0235973399474006	1	LOC109063404	K08818	molecular_function:phosphotransferase activity, alcohol group as acceptor(GO:0016773);biological_process:phosphorylation(GO:0016310);molecular_function:uridine kinase activity(GO:0004849);molecular_function:ATP binding(GO:0005524);biological_process:axon guidance(GO:0007411);biological_process:neuron migration(GO:0001764);biological_process:skeletal muscle fiber development(GO:0048741);biological…
gene11839	-2.56478577933904	0.947151458908451	0.0236304132064657	1	LOC109095017	K10369	_
gene66347	-2.56478577933904	0.947151458908451	0.0236304132064657	1	LOC109086907	K11290	_
gene4889	2.22497551798013	0.92853681991293	0.0236304132064657	1	LOC109068385	K14026	_
gene9493	-2.39268614074554	1.16681258349722	0.0237106835763675	1	LOC109093174	_	_
gene19570	2.17883413276152	1.12455088938055	0.0237106835763675	1	LOC109104342	K05105	_
gene67253	1.78897160952083	2.22480429022999	0.0265154851237231	1	LOC109087943	K08957	biological_process:protein phosphorylation(GO:0006468);molecular_function:ATP binding(GO:0005524);molecular_function:protein serine/threonine kinase activity(GO:0004674);biological_process:Wnt signaling pathway(GO:0016055);biological_process:cell morphogenesis(GO:0000902);cellular_component:nuclear speck(GO:0016607);cellular_component:centrosome(GO:0005813);biological_process:cell division(GO:005…
gene22842	3.47996144836551	0.0182040347590685	0.0279694254255361	1	LOC109107711	K04510	_
gene34785	3.47996144836551	0.0182040347590685	0.0279694254255361	1	LOC109051971	K01374	_
gene38497	3.47996144836551	0.0182040347590685	0.0279694254255361	1	LOC109056120	_	_
gene42840	3.47996144836551	0.0182040347590685	0.0279694254255361	1	LOC109060925	K11167	_
gene43333	3.47996144836551	0.0182040347590685	0.0279694254255361	1	LOC109061438	K17860	molecular_function:phosphotransferase activity, alcohol group as acceptor(GO:0016773);biological_process:phosphorylation(GO:0016310);molecular_function:uridine kinase activity(GO:0004849);molecular_function:ATP binding(GO:0005524);biological_process:axon guidance(GO:0007411);biological_process:neuron migration(GO:0001764);biological_process:skeletal muscle fiber development(GO:0048741);biological…
gene66499	3.47996144836551	0.0182040347590685	0.0279694254255361	1	LOC109087112	K10080	_
gene17195	-3.11984548166426	0.140419759093864	0.0279694254255361	1	LOC109101813	_	_
gene19222	-3.11984548166426	0.140419759093864	0.0279694254255361	1	LOC109104213	K00710	_
gene2254	-3.11984548166426	0.140419759093864	0.0279694254255361	1	LOC109109285	_	_
gene28662	-3.11984548166426	0.140419759093864	0.0279694254255361	1	LOC109045172	_	_
gene32622	-3.11984548166426	0.140419759093864	0.0279694254255361	1	LOC109049587	K18343	_
gene52789	-3.11984548166426	0.140419759093864	0.0279694254255361	1	LOC109071923	_	_
gene60365	-3.11984548166426	0.140419759093864	0.0279694254255361	1	hspa13	K09491	_
gene9796	-3.11984548166426	0.140419759093864	0.0279694254255361	1	smug1	K10800	_
gene23178	-1.82827275128054	1.91482637931069	0.0287326638475683	1	LOC109108014	_	_
gene36080	1.78876497353082	1.85910095556729	0.0287326638475683	1	LOC109053404	K19553	_
gene45437	-2.33852302267659	1.12640151210431	0.028743675911825	1	LOC109063751	K10276	_
gene45065	-2.28224687046403	1.08477917978508	0.028743675911825	1	LOC109063385	K06258	_
gene28716	2.11206402455367	1.07677299506306	0.028743675911825	1	LOC109045524	K09506	_
gene7687	-2.50105000662483	0.899787412155842	0.0293230855505571	1	LOC109090268	_	_
gene11369	2.14743743942071	0.873923246794999	0.0293230855505571	1	LOC109095226	K04355	_
gene12746	2.14743743942071	0.873923246794999	0.0293230855505571	1	LOC109096699	K11435	biological_process:protein methylation(GO:0006479);molecular_function:S-adenosylmethionine-dependent methyltransferase activity(GO:0008757)
gene64088	1.90186725833901	1.71610851628066	0.0294636588142023	1	LOC109084471	K16771	_
gene2712	-1.84465396486147	1.78885162420921	0.0294636588142023	1	LOC109109082	K03943	biological_process:mitochondrial electron transport, NADH to ubiquinone(GO:0006120);molecular_function:metal ion binding(GO:0046872);molecular_function:NADH dehydrogenase (ubiquinone) activity(GO:0008137);cellular_component:mitochondrial respiratory chain complex I(GO:0005747);molecular_function:2 iron, 2 sulfur cluster binding(GO:0051537)
gene30294	2.94579686556444	0.364051982504767	0.0295884315906562	1	LOC109046763	_	molecular_function:phosphotransferase activity, alcohol group as acceptor(GO:0016773);biological_process:phosphorylation(GO:0016310);molecular_function:uridine kinase activity(GO:0004849);molecular_function:ATP binding(GO:0005524);biological_process:axon guidance(GO:0007411);biological_process:neuron migration(GO:0001764);biological_process:skeletal muscle fiber development(GO:0048741);biological…
gene12833	-2.60452234915906	0.508116164032504	0.0295884315906562	1	LOC109096327	K12828	_
gene10256	-2.51224250926932	0.442877452616292	0.0295884315906562	1	LOC109093692	_	_
gene42276	-2.51224250926932	0.442877452616292	0.0295884315906562	1	LOC109060289	K01836	_
gene57269	-2.51224250926932	0.442877452616292	0.0295884315906562	1	LOC109076885	K02493	molecular_function:phosphotransferase activity, alcohol group as acceptor(GO:0016773);biological_process:phosphorylation(GO:0016310);molecular_function:uridine kinase activity(GO:0004849);molecular_function:ATP binding(GO:0005524);biological_process:axon guidance(GO:0007411);biological_process:neuron migration(GO:0001764);biological_process:skeletal muscle fiber development(GO:0048741);biological…
gene7441	-2.51224250926932	0.442877452616292	0.0295884315906562	1	LOC109090168	_	_
gene29143	2.19835540724858	0.638597416408596	0.0297217605337739	1	LOC109045465	K11252	_
gene50434	2.19835540724858	0.638597416408596	0.0297217605337739	1	LOC109069295	K08744	_
gene60407	-1.84376463657492	2.05199469754146	0.0305765047948065	1	LOC109080391	_	_
gene16699	1.44617845583103	7.18085345576951	0.0310326045809718	1	LOC109100868	K03254	_
gene62833	-1.93313758737972	1.52875102988791	0.0312329375150456	1	LOC109083151	_	_
gene10323	-2.13075623816456	1.24855965580601	0.0335404257499039	1	LOC109094061	K12258	_
gene16360	-5.86921285262669	-0.357011161701385	0.0347826086956522	1	LOC109100612	K17340	_
gene17058	-5.86921285262669	-0.357011161701385	0.0347826086956522	1	LOC109101320	K08796	_
gene17381	-5.86921285262669	-0.357011161701385	0.0347826086956522	1	LOC109101558	_	_
gene19375	-5.86921285262669	-0.357011161701385	0.0347826086956522	1	LOC109104270	_	_
gene21655	-5.86921285262669	-0.357011161701385	0.0347826086956522	1	LOC109106105	_	_
gene26228	-5.86921285262669	-0.357011161701385	0.0347826086956522	1	LOC109112147	K04541	_
gene31551	-5.86921285262669	-0.357011161701385	0.0347826086956522	1	LOC109048193	_	_
gene34807	-5.86921285262669	-0.357011161701385	0.0347826086956522	1	LOC109051998	K04909	_
gene39249	-5.86921285262669	-0.357011161701385	0.0347826086956522	1	LOC109056968	K05240	molecular_function:phosphotransferase activity, alcohol group as acceptor(GO:0016773);biological_process:phosphorylation(GO:0016310);molecular_function:uridine kinase activity(GO:0004849);molecular_function:ATP binding(GO:0005524);biological_process:axon guidance(GO:0007411);biological_process:neuron migration(GO:0001764);biological_process:skeletal muscle fiber development(GO:0048741);biological…
gene43197	-5.86921285262669	-0.357011161701385	0.0347826086956522	1	LOC109061367	_	_
gene50345	-5.86921285262669	-0.357011161701385	0.0347826086956522	1	LOC109069218	_	_
gene50394	-5.86921285262669	-0.357011161701385	0.0347826086956522	1	LOC109069270	K10659	_
gene52580	-5.86921285262669	-0.357011161701385	0.0347826086956522	1	LOC109071711	K02857	_
gene52747	-5.86921285262669	-0.357011161701385	0.0347826086956522	1	LOC109071904	K06758	_
gene58818	-5.86921285262669	-0.357011161701385	0.0347826086956522	1	LOC109078604	K16506	_
gene68803	-5.86921285262669	-0.357011161701385	0.0347826086956522	1	LOC109089636	_	molecular_function:phosphotransferase activity, alcohol group as acceptor(GO:0016773);biological_process:phosphorylation(GO:0016310);molecular_function:uridine kinase activity(GO:0004849);molecular_function:ATP binding(GO:0005524);biological_process:axon guidance(GO:0007411);biological_process:neuron migration(GO:0001764);biological_process:skeletal muscle fiber development(GO:0048741);biological…
gene9112	-5.86921285262669	-0.357011161701385	0.0347826086956522	1	LOC109092927	K07925	molecular_function:GTP binding(GO:0005525);biological_process:small GTPase mediated signal transduction(GO:0007264);biological_process:protein transport(GO:0015031)
gene12936	5.78588768091672	-0.575530321021615	0.0347826086956522	1	LOC109096367	K09364	_
gene15109	5.78588768091672	-0.575530321021615	0.0347826086956522	1	LOC109099392	_	_
gene1791	5.78588768091672	-0.575530321021615	0.0347826086956522	1	LOC109103995	_	molecular_function:transferase activity, transferring acyl groups other than amino-acyl groups(GO:0016747);biological_process:metabolic process(GO:0008152)
gene27240	5.78588768091672	-0.575530321021615	0.0347826086956522	1	LOC109112614	K18932	_
gene30803	5.78588768091672	-0.575530321021615	0.0347826086956522	1	LOC109047550	_	_
gene31513	5.78588768091672	-0.575530321021615	0.0347826086956522	1	LOC109048177	K04150	biological_process:regulation of cAMP metabolic process(GO:0030814);molecular_function:histamine receptor activity(GO:0004969);biological_process:regulation of synaptic transmission(GO:0050804);cellular_component:integral component of membrane(GO:0016021);biological_process:positive regulation of vasoconstriction(GO:0045907);biological_process:G-protein coupled receptor signaling pathway(GO:00071…
gene36137	5.78588768091672	-0.575530321021615	0.0347826086956522	1	LOC109053470	K03066	_
gene39634	5.78588768091672	-0.575530321021615	0.0347826086956522	1	LOC109057390	_	_
gene41371	5.78588768091672	-0.575530321021615	0.0347826086956522	1	LOC109059293	K06821	_
gene43888	5.78588768091672	-0.575530321021615	0.0347826086956522	1	LOC109062051	K02984	biological_process:embryo development(GO:0009790);cellular_component:ribosome(GO:0005840);molecular_function:structural constituent of ribosome(GO:0003735);biological_process:translation(GO:0006412)
gene46612	5.78588768091672	-0.575530321021615	0.0347826086956522	1	LOC109065112	_	_
gene54515	5.78588768091672	-0.575530321021615	0.0347826086956522	1	LOC109073848	K02999	_
gene57607	5.78588768091672	-0.575530321021615	0.0347826086956522	1	LOC109077249	_	_
gene62261	5.78588768091672	-0.575530321021615	0.0347826086956522	1	LOC109082451	_	_
gene6252	5.78588768091672	-0.575530321021615	0.0347826086956522	1	LOC109084632	K06271	_
gene67159	5.78588768091672	-0.575530321021615	0.0347826086956522	1	LOC109087818	_	_
gene8118	5.78588768091672	-0.575530321021615	0.0347826086956522	1	LOC109091598	K02976	_
gene41394	2.04205309831582	1.02743549800457	0.0349450414680137	1	asb8	K10330	biological_process:intracellular signal transduction(GO:0035556)
gene6442	-1.89024716690301	1.49756937686884	0.036252812854663	1	LOC109086083	K10429	molecular_function:phosphotransferase activity, alcohol group as acceptor(GO:0016773);biological_process:phosphorylation(GO:0016310);molecular_function:uridine kinase activity(GO:0004849);molecular_function:ATP binding(GO:0005524);biological_process:axon guidance(GO:0007411);biological_process:neuron migration(GO:0001764);biological_process:skeletal muscle fiber development(GO:0048741);biological…
gene4097	-2.43436782928364	0.850750912765439	0.0365207172499829	1	mapk8ip3	K04436	_
gene56854	-2.43436782928364	0.850750912765439	0.0365207172499829	1	LOC109076431	_	_
gene59697	2.06549417503076	0.81726325735972	0.0365207172499829	1	LOC109079586	K10088	_
gene4137	1.8969288463519	1.29312308685654	0.0380057354751021	1	LOC109053761	_	_
gene13142	2.09957485351709	0.57204432237544	0.0381991716808179	1	LOC109096937	_	biological_process:ER to Golgi vesicle-mediated transport(GO:0006888);cellular_component:intracellular(GO:0005622)
gene10135	2.83133491908065	0.283474344698382	0.0396962808918121	1	LOC109093652	K06088	_
gene49623	2.83133491908065	0.283474344698382	0.0396962808918121	1	LOC109068420	K07882	_
gene19484	-2.41365432571069	0.374424737868546	0.0396962808918121	1	LOC109104309	K05679	_
gene22646	-2.41365432571069	0.374424737868546	0.0396962808918121	1	cfap99	_	_
gene3095	-2.41365432571069	0.374424737868546	0.0396962808918121	1	LOC109045073	_	_
gene43637	-2.41365432571069	0.374424737868546	0.0396962808918121	1	LOC109061831	K13697	;cellular_component:integral component of membrane(GO:0016021)
gene57329	-2.41365432571069	0.374424737868546	0.0396962808918121	1	LOC109076955	K16731	_
gene6107	-1.62563396260451	2.6261402576316	0.0397581799844222	1	LOC109079644	K14429	molecular_function:phosphotransferase activity, alcohol group as acceptor(GO:0016773);biological_process:phosphorylation(GO:0016310);molecular_function:uridine kinase activity(GO:0004849);molecular_function:ATP binding(GO:0005524);biological_process:axon guidance(GO:0007411);biological_process:neuron migration(GO:0001764);biological_process:skeletal muscle fiber development(GO:0048741);biological…
gene39671	-1.82543937547832	1.6220750757788	0.0399546697739034	1	LOC109057409	_	_
gene3256	3.32971325925643	-0.0841891733799289	0.0399704909450037	1	LOC109050600	K15621	_
gene41443	3.32971325925643	-0.0841891733799289	0.0399704909450037	1	anapc15	_	biological_process:single-organism cellular process(GO:0044763)
gene46204	3.32971325925643	-0.0841891733799289	0.0399704909450037	1	tmem229b	_	_
gene49536	3.32971325925643	-0.0841891733799289	0.0399704909450037	1	LOC109068322	_	_
gene50108	3.32971325925643	-0.0841891733799289	0.0399704909450037	1	LOC109068956	_	_
gene57018	3.32971325925643	-0.0841891733799289	0.0399704909450037	1	LOC109076608	_	_
gene61157	3.32971325925643	-0.0841891733799289	0.0399704909450037	1	LOC109081215	K13337	_
gene16409	-2.99581822207814	0.0550695111429022	0.0399704909450037	1	LOC109100651	_	_
gene2575	-2.99581822207814	0.0550695111429022	0.0399704909450037	1	LOC109108630	K08801	_
gene35491	-2.99581822207814	0.0550695111429022	0.0399704909450037	1	LOC109052752	K15616	_
gene40267	-2.99581822207814	0.0550695111429022	0.0399704909450037	1	LOC109058112	K13761	_
gene41352	-2.99581822207814	0.0550695111429022	0.0399704909450037	1	LOC109059277	_	_
gene55770	-2.99581822207814	0.0550695111429022	0.0399704909450037	1	LOC109075240	K19497	_
gene7627	-2.99581822207814	0.0550695111429022	0.0399704909450037	1	LOC109090850	_	_
gene51097	1.66363630246369	1.77061881192927	0.0412755803168935	1	ifngr1	_	_
gene53752	-1.44117642936353	3.96683595864433	0.0415078742881721	1	LOC109073009	K12824	_
gene11227	-2.16264733282802	0.99759235730798	0.0426059876867701	1	LOC109095126	_	_
gene57009	-2.16264733282802	0.99759235730798	0.0426059876867701	1	LOC109076594	K11583	_
gene9824	-2.16264733282802	0.99759235730798	0.0426059876867701	1	LOC109092800	K09378	_
gene19018	1.96847063483983	0.976434130862627	0.0426059876867701	1	LOC109103600	_	_
gene10668	-2.36445357238785	0.799919084846861	0.0456518742351239	1	LOC109094261	_	_
gene12595	-2.36445357238785	0.799919084846861	0.0456518742351239	1	LOC109096620	K06699	_
gene15716	-2.36445357238785	0.799919084846861	0.0456518742351239	1	LOC109099998	_	_
gene3388	1.9786148685612	0.758398573929985	0.0456518742351239	1	LOC109051395	K09228	_
gene6855	1.9786148685612	0.758398573929985	0.0456518742351239	1	LOC109089987	K05110	_
gene36376	-1.78495620120393	1.59290230460819	0.0459805938800235	1	LOC109053744	_	cellular_component:extracellular region(GO:0005576);molecular_function:hormone activity(GO:0005179)
gene57403	-1.63346134329084	2.12055620676161	0.0473358854502225	1	LOC109076975	K17890	_
gene18297	1.45936730331825	2.82245643452624	0.0476942244768613	1	LOC109102855	K13291	_
gene40530	1.89435370766926	1.11994416634581	0.0480368131977454	1	LOC109058416	K08815	molecular_function:phosphotransferase activity, alcohol group as acceptor(GO:0016773);biological_process:phosphorylation(GO:0016310);molecular_function:uridine kinase activity(GO:0004849);molecular_function:ATP binding(GO:0005524);biological_process:axon guidance(GO:0007411);biological_process:neuron migration(GO:0001764);biological_process:skeletal muscle fiber development(GO:0048741);biological…
gene51861	-1.69708312902727	1.68233399673611	0.0495298265322419	1	LOC109070904	K18405	_
gene4178	1.45189235091417	2.90484409223338	0.0505414165420335	1	LOC109059875	K02209	biological_process:mitotic cell cycle(GO:0000278);cellular_component:chromatin(GO:0000785);biological_process:negative regulation of apoptotic process(GO:0043066);biological_process:DNA unwinding involved in DNA replication(GO:0006268);biological_process:regulation of DNA-dependent DNA replication initiation(GO:0030174);molecular_function:DNA binding(GO:0003677);biological_process:embryo developm…
gene63283	1.48280639073715	2.59333265284698	0.0511639508880927	1	LOC109083588	_	biological_process:response to light stimulus(GO:0009416);biological_process:DNA repair(GO:0006281);molecular_function:DNA (6-4) photolyase activity(GO:0003914)
gene14335	-2.09891156011381	0.951854653172935	0.0520937749269222	1	LOC109098432	K10247	_
gene38943	-2.09891156011381	0.951854653172935	0.0520937749269222	1	LOC109056630	K09429	molecular_function:phosphotransferase activity, alcohol group as acceptor(GO:0016773);biological_process:phosphorylation(GO:0016310);molecular_function:uridine kinase activity(GO:0004849);molecular_function:ATP binding(GO:0005524);biological_process:axon guidance(GO:0007411);biological_process:neuron migration(GO:0001764);biological_process:skeletal muscle fiber development(GO:0048741);biological…
gene5734	-2.09891156011381	0.951854653172935	0.0520937749269222	1	LOC109072422	_	molecular_function:phosphotransferase activity, alcohol group as acceptor(GO:0016773);biological_process:phosphorylation(GO:0016310);molecular_function:uridine kinase activity(GO:0004849);molecular_function:ATP binding(GO:0005524);biological_process:axon guidance(GO:0007411);biological_process:neuron migration(GO:0001764);biological_process:skeletal muscle fiber development(GO:0048741);biological…
gene62412	-2.09891156011381	0.951854653172935	0.0520937749269222	1	siae	K05970	_
gene4089	1.68795350196258	1.68041537306482	0.0528176087010682	1	rpl23	K02894	_
gene19911	2.70700298222851	0.198346377988469	0.0536328609888605	1	LOC109104183	K12388	_
gene34467	2.70700298222851	0.198346377988469	0.0536328609888605	1	LOC109051600	K02208	molecular_function:ATP binding(GO:0005524);molecular_function:cyclin-dependent protein serine/threonine kinase activity(GO:0004693);biological_process:cell division(GO:0051301)
gene62923	2.70700298222851	0.198346377988469	0.0536328609888605	1	LOC109083186	_	cellular_component:integral component of membrane(GO:0016021)
gene66609	2.70700298222851	0.198346377988469	0.0536328609888605	1	LOC109087232	K11806	_
gene18901	-2.3078316068095	0.302425109370243	0.0536328609888605	1	LOC109103561	K07752	_
gene38707	-2.3078316068095	0.302425109370243	0.0536328609888605	1	LOC109056410	K03353	_
gene57049	-2.3078316068095	0.302425109370243	0.0536328609888605	1	LOC109076645	K01228	_
gene57895	-2.3078316068095	0.302425109370243	0.0536328609888605	1	LOC109077583	_	_
gene67275	-2.3078316068095	0.302425109370243	0.0536328609888605	1	LOC109087925	K07370	molecular_function:phosphotransferase activity, alcohol group as acceptor(GO:0016773);biological_process:phosphorylation(GO:0016310);molecular_function:uridine kinase activity(GO:0004849);molecular_function:ATP binding(GO:0005524);biological_process:axon guidance(GO:0007411);biological_process:neuron migration(GO:0001764);biological_process:skeletal muscle fiber development(GO:0048741);biological…
gene59594	-1.39792269331713	3.62251560365987	0.0538804595481887	1	LOC109079475	K14315	_
gene9426	-1.47249806799652	2.71579091503336	0.0544206589233448	1	LOC109093128	K14864	_
gene10812	-5.68008935194848	-0.480129513214297	0.0565217391304347	1	LOC109094542	_	_
gene12082	-5.68008935194848	-0.480129513214297	0.0565217391304347	1	LOC109095935	K18267	_
gene12519	-5.68008935194848	-0.480129513214297	0.0565217391304347	1	LOC109096580	K06066	_
gene12564	-5.68008935194848	-0.480129513214297	0.0565217391304347	1	LOC109096249	K06237	_
gene1463	-5.68008935194848	-0.480129513214297	0.0565217391304347	1	LOC109101547	K17399	_
gene14888	-5.68008935194848	-0.480129513214297	0.0565217391304347	1	LOC109098975	_	_
gene15945	-5.68008935194848	-0.480129513214297	0.0565217391304347	1	LOC109100138	K00280	molecular_function:phosphotransferase activity, alcohol group as acceptor(GO:0016773);biological_process:phosphorylation(GO:0016310);molecular_function:uridine kinase activity(GO:0004849);molecular_function:ATP binding(GO:0005524);biological_process:axon guidance(GO:0007411);biological_process:neuron migration(GO:0001764);biological_process:skeletal muscle fiber development(GO:0048741);biological…
gene18373	-5.68008935194848	-0.480129513214297	0.0565217391304347	1	LOC109102885	K08231	_
gene2029	-5.68008935194848	-0.480129513214297	0.0565217391304347	1	LOC109100830	K12567	_
gene21224	-5.68008935194848	-0.480129513214297	0.0565217391304347	1	LOC109105815	K05448	_
gene23425	-5.68008935194848	-0.480129513214297	0.0565217391304347	1	LOC109108193	_	molecular_function:phosphotransferase activity, alcohol group as acceptor(GO:0016773);biological_process:phosphorylation(GO:0016310);molecular_function:uridine kinase activity(GO:0004849);molecular_function:ATP binding(GO:0005524);biological_process:axon guidance(GO:0007411);biological_process:neuron migration(GO:0001764);biological_process:skeletal muscle fiber development(GO:0048741);biological…
gene2431	-5.68008935194848	-0.480129513214297	0.0565217391304347	1	LOC109108091	K10494	molecular_function:phosphotransferase activity, alcohol group as acceptor(GO:0016773);biological_process:phosphorylation(GO:0016310);molecular_function:uridine kinase activity(GO:0004849);molecular_function:ATP binding(GO:0005524)
gene25764	-5.68008935194848	-0.480129513214297	0.0565217391304347	1	LOC109110932	K13959	_
gene27798	-5.68008935194848	-0.480129513214297	0.0565217391304347	1	LOC109113250	K00654	_
gene29320	-5.68008935194848	-0.480129513214297	0.0565217391304347	1	LOC109046198	K06763	_
gene33402	-5.68008935194848	-0.480129513214297	0.0565217391304347	1	LOC109050093	_	_
gene33505	-5.68008935194848	-0.480129513214297	0.0565217391304347	1	LOC109050852	K08115	_
gene36050	-5.68008935194848	-0.480129513214297	0.0565217391304347	1	LOC109053366	K13624	_
gene40233	-5.68008935194848	-0.480129513214297	0.0565217391304347	1	LOC109058063	_	_
gene40809	-5.68008935194848	-0.480129513214297	0.0565217391304347	1	LOC109058700	_	_
gene43621	-5.68008935194848	-0.480129513214297	0.0565217391304347	1	LOC109061798	_	_
gene44780	-5.68008935194848	-0.480129513214297	0.0565217391304347	1	ets1	K02678	_
gene46278	-5.68008935194848	-0.480129513214297	0.0565217391304347	1	LOC109064741	_	_
gene48488	-5.68008935194848	-0.480129513214297	0.0565217391304347	1	LOC109067183	_	_
gene48962	-5.68008935194848	-0.480129513214297	0.0565217391304347	1	LOC109067692	K00738	_
gene49535	-5.68008935194848	-0.480129513214297	0.0565217391304347	1	LOC109068324	K04504	_
gene55204	-5.68008935194848	-0.480129513214297	0.0565217391304347	1	LOC109074618	_	_
gene64565	-5.68008935194848	-0.480129513214297	0.0565217391304347	1	LOC109084995	_	_
gene67412	-5.68008935194848	-0.480129513214297	0.0565217391304347	1	LOC109088088	K00207	_
gene68509	-5.68008935194848	-0.480129513214297	0.0565217391304347	1	LOC109089279	_	_
gene7048	-5.68008935194848	-0.480129513214297	0.0565217391304347	1	LOC109090042	_	_
gene8645	-5.68008935194848	-0.480129513214297	0.0565217391304347	1	LOC109092184	_	_
gene9693	-5.68008935194848	-0.480129513214297	0.0565217391304347	1	LOC109093294	_	_
gene13975	-1.65770500681867	1.65437718922267	0.0565605360401128	1	LOC109097969	_	_
gene30883	-1.75334970318749	1.39958649459731	0.0572326345898321	1	LOC109047848	_	_
gene14309	1.7297488047948	1.33018546406785	0.0572326345898321	1	LOC109098246	_	_
gene52877	-2.29097788747148	0.747155037543275	0.0572733467616672	1	LOC109072038	K04459	_
gene54787	-2.29097788747148	0.747155037543275	0.0572733467616672	1	LOC109074148	K05737	_
gene60893	-2.29097788747148	0.747155037543275	0.0572733467616672	1	LOC109080931	K04379	molecular_function:phosphotransferase activity, alcohol group as acceptor(GO:0016773);biological_process:phosphorylation(GO:0016310);molecular_function:uridine kinase activity(GO:0004849);molecular_function:ATP binding(GO:0005524);biological_process:axon guidance(GO:0007411);biological_process:neuron migration(GO:0001764);biological_process:skeletal muscle fiber development(GO:0048741);biological…
gene10550	1.88616651838491	0.697151724385969	0.0572733467616672	1	LOC109093800	_	molecular_function:phosphotransferase activity, alcohol group as acceptor(GO:0016773);biological_process:phosphorylation(GO:0016310);molecular_function:uridine kinase activity(GO:0004849);molecular_function:ATP binding(GO:0005524);biological_process:axon guidance(GO:0007411);biological_process:neuron migration(GO:0001764);biological_process:skeletal muscle fiber development(GO:0048741);biological…
gene41395	-1.96811393096357	1.13085893998487	0.0576833818407054	1	LOC109059315	K14156	_
gene26101	3.16197889059678	-0.194069029767221	0.0577711144427786	1	LOC109112102	_	_
gene29487	3.16197889059678	-0.194069029767221	0.0577711144427786	1	LOC109046255	_	_
gene43904	3.16197889059678	-0.194069029767221	0.0577711144427786	1	LOC109062072	K03354	_
gene49287	3.16197889059678	-0.194069029767221	0.0577711144427786	1	LOC109068051	K10428	_
gene57579	3.16197889059678	-0.194069029767221	0.0577711144427786	1	LOC109077222	K10362	_
gene1468	-2.86011697916338	-0.0358516777133707	0.0577711144427786	1	LOC109101554	K15618	_
gene31464	-2.86011697916338	-0.0358516777133707	0.0577711144427786	1	LOC109048149	K08789	_
gene32091	-2.86011697916338	-0.0358516777133707	0.0577711144427786	1	LOC109048958	_	_
gene34817	-2.86011697916338	-0.0358516777133707	0.0577711144427786	1	LOC109052054	K01539	_
gene40952	-2.86011697916338	-0.0358516777133707	0.0577711144427786	1	LOC109058842	K06759	cellular_component:anchored component of membrane(GO:0031225);biological_process:cell adhesion(GO:0007155);cellular_component:plasma membrane(GO:0005886)
gene44615	-2.86011697916338	-0.0358516777133707	0.0577711144427786	1	LOC109062874	_	_
gene56035	-2.86011697916338	-0.0358516777133707	0.0577711144427786	1	LOC109075529	_	_
gene59837	-2.86011697916338	-0.0358516777133707	0.0577711144427786	1	LOC109079749	K04494	_
gene65699	-2.86011697916338	-0.0358516777133707	0.0577711144427786	1	LOC109086245	K04419	_
gene11174	1.7720003151989	1.20683949873093	0.0625615693098682	1	LOC109094794	K10994	biological_process:DNA damage checkpoint(GO:0000077);cellular_component:checkpoint clamp complex(GO:0030896);biological_process:DNA repair(GO:0006281)
gene51135	-2.03222938277262	0.904557191050408	0.0638717177078009	1	LOC109070100	K18753	_
gene24192	1.80898929189046	0.868966884685544	0.0638717177078009	1	LOC109109026	_	_
gene54229	1.80898929189046	0.868966884685544	0.0638717177078009	1	LOC109073528	K08596	_
gene60804	1.80898929189046	0.868966884685544	0.0638717177078009	1	LOC109080838	K18272	_
gene5873	2.3924806339304	0.434993146354963	0.0640299921723726	1	LOC109078955	K16342	_
gene67933	2.3924806339304	0.434993146354963	0.0640299921723726	1	LOC109088665	_	_
gene13813	1.99353045086071	0.502427464017117	0.0640299921723726	1	LOC109097589	K11252	cellular_component:nucleosome(GO:0000786);molecular_function:DNA binding(GO:0003677);biological_process:nucleosome assembly(GO:0006334);cellular_component:nucleus(GO:0005634);molecular_function:protein heterodimerization activity(GO:0046982)
gene21888	1.99353045086071	0.502427464017117	0.0640299921723726	1	LOC109106269	K01367	molecular_function:phosphotransferase activity, alcohol group as acceptor(GO:0016773);biological_process:phosphorylation(GO:0016310);molecular_function:uridine kinase activity(GO:0004849);molecular_function:ATP binding(GO:0005524);biological_process:axon guidance(GO:0007411);biological_process:neuron migration(GO:0001764);biological_process:skeletal muscle fiber development(GO:0048741);biological…
gene35732	1.99353045086071	0.502427464017117	0.0640299921723726	1	LOC109053012	K12459	_
gene18411	1.665689564383	1.54940767294965	0.0646609586089955	1	LOC109102547	K09667	molecular_function:phosphotransferase activity, alcohol group as acceptor(GO:0016773);biological_process:phosphorylation(GO:0016310);molecular_function:uridine kinase activity(GO:0004849);molecular_function:ATP binding(GO:0005524);biological_process:axon guidance(GO:0007411);biological_process:neuron migration(GO:0001764);biological_process:skeletal muscle fiber development(GO:0048741);biological…
gene32321	-1.59298882214723	1.87056925181884	0.065616224211888	1	LOC109049395	K07375	molecular_function:phosphotransferase activity, alcohol group as acceptor(GO:0016773);biological_process:phosphorylation(GO:0016310);molecular_function:uridine kinase activity(GO:0004849);molecular_function:ATP binding(GO:0005524);biological_process:axon guidance(GO:0007411);biological_process:neuron migration(GO:0001764);biological_process:skeletal muscle fiber development(GO:0048741);biological…
gene56392	-1.59298882214723	1.87056925181884	0.065616224211888	1	LOC109075904	_	cellular_component:collagen trimer(GO:0005581)
gene10692	-1.70466992096217	1.3653242859656	0.0668460841471972	1	LOC109093853	_	_
gene52174	-1.70466992096217	1.3653242859656	0.0668460841471972	1	LOC109071247	_	_
gene18661	1.26192181287709	4.33077007529743	0.0673378448732801	1	LOC109103087	_	cellular_component:cytoplasm(GO:0005737)
gene67465	-1.84851439332755	1.0464482834867	0.0694192994524174	1	LOC109088186	K04961	_
gene52496	1.38395839658994	2.4139318263751	0.0699131762848162	1	LOC109071590	K04496	biological_process:retinoic acid receptor signaling pathway(GO:0048384);molecular_function:NAD binding(GO:0051287);biological_process:oxidation-reduction process(GO:0055114);molecular_function:oxidoreductase activity, acting on the CH-OH group of donors, NAD or NADP as acceptor(GO:0016616)
gene47286	-2.21355836994035	0.692305656012531	0.0721088162689941	1	LOC109065844	_	molecular_function:phosphotransferase activity, alcohol group as acceptor(GO:0016773);biological_process:phosphorylation(GO:0016310);molecular_function:uridine kinase activity(GO:0004849);molecular_function:ATP binding(GO:0005524);biological_process:axon guidance(GO:0007411);biological_process:neuron migration(GO:0001764);biological_process:skeletal muscle fiber development(GO:0048741);biological…
gene5841	-2.21355836994035	0.692305656012531	0.0721088162689941	1	LOC109081787	_	_
gene59046	-2.21355836994035	0.692305656012531	0.0721088162689941	1	LOC109078865	_	_
gene63592	-2.21355836994035	0.692305656012531	0.0721088162689941	1	LOC109083926	_	_
gene20705	1.78738596465343	0.633322789945224	0.0721088162689941	1	LOC109105447	K06238	_
gene5712	1.78738596465343	0.633322789945224	0.0721088162689941	1	LOC109072355	K13356	_
gene61911	1.78738596465343	0.633322789945224	0.0721088162689941	1	LOC109082062	K12865	_
gene31153	-1.40935984695048	2.32123975268254	0.0721210770072162	1	LOC109047943	K07604	cellular_component:intermediate filament(GO:0005882);molecular_function:structural molecule activity(GO:0005198)
gene52517	1.43866969555723	2.05610240731185	0.0727402507898182	1	LOC109071622	K04550	molecular_function:phosphotransferase activity, alcohol group as acceptor(GO:0016773);biological_process:phosphorylation(GO:0016310);molecular_function:uridine kinase activity(GO:0004849);molecular_function:ATP binding(GO:0005524);biological_process:axon guidance(GO:0007411);biological_process:neuron migration(GO:0001764);biological_process:skeletal muscle fiber development(GO:0048741);biological…
gene10122	2.5709368787751	0.108122563081424	0.0729734211235395	1	LOC109093934	K02153	_
gene26434	2.5709368787751	0.108122563081424	0.0729734211235395	1	LOC109111592	K14610	_
gene29147	2.5709368787751	0.108122563081424	0.0729734211235395	1	LOC109045468	K10465	_
gene29610	2.5709368787751	0.108122563081424	0.0729734211235395	1	LOC109046057	_	cellular_component:cytoplasm(GO:0005737);cellular_component:plasma membrane(GO:0005886);biological_process:negative regulation of signal transduction(GO:0009968);cellular_component:nucleus(GO:0005634)
gene43413	2.5709368787751	0.108122563081424	0.0729734211235395	1	LOC109061533	K09448	_
gene4489	2.5709368787751	0.108122563081424	0.0729734211235395	1	LOC109061394	_	_
gene51808	2.5709368787751	0.108122563081424	0.0729734211235395	1	LOC109070844	_	molecular_function:phosphotransferase activity, alcohol group as acceptor(GO:0016773);biological_process:phosphorylation(GO:0016310);molecular_function:uridine kinase activity(GO:0004849);molecular_function:ATP binding(GO:0005524);biological_process:axon guidance(GO:0007411);biological_process:neuron migration(GO:0001764);biological_process:skeletal muscle fiber development(GO:0048741);biological…
gene67937	2.5709368787751	0.108122563081424	0.0729734211235395	1	LOC109088669	K18402	_
gene6843	2.5709368787751	0.108122563081424	0.0729734211235395	1	uxt	_	_
gene7272	2.5709368787751	0.108122563081424	0.0729734211235395	1	LOC109090118	_	_
gene10197	-2.1936279105203	0.226491341782423	0.0729734211235395	1	LOC109093987	_	_
gene25479	-2.1936279105203	0.226491341782423	0.0729734211235395	1	LOC109110313	_	_
gene29945	-2.1936279105203	0.226491341782423	0.0729734211235395	1	LOC109046901	K07377	_
gene40849	-2.1936279105203	0.226491341782423	0.0729734211235395	1	LOC109058733	_	_
gene48268	-2.1936279105203	0.226491341782423	0.0729734211235395	1	LOC109066934	_	_
gene61568	-2.1936279105203	0.226491341782423	0.0729734211235395	1	LOC109081694	_	molecular_function:phosphotransferase activity, alcohol group as acceptor(GO:0016773);biological_process:phosphorylation(GO:0016310);molecular_function:uridine kinase activity(GO:0004849);molecular_function:ATP binding(GO:0005524);biological_process:axon guidance(GO:0007411);biological_process:neuron migration(GO:0001764);biological_process:skeletal muscle fiber development(GO:0048741);biological…
gene62673	-2.1936279105203	0.226491341782423	0.0729734211235395	1	LOC109082913	K09228	molecular_function:phosphotransferase activity, alcohol group as acceptor(GO:0016773);biological_process:phosphorylation(GO:0016310);molecular_function:uridine kinase activity(GO:0004849);molecular_function:ATP binding(GO:0005524);biological_process:axon guidance(GO:0007411);biological_process:neuron migration(GO:0001764);biological_process:skeletal muscle fiber development(GO:0048741);biological…
gene17917	1.37991656578345	2.52206369783908	0.0731382964644979	1	LOC109102724	K18264	_
gene30297	-1.37705043569508	2.37587075115328	0.073893956886857	1	LOC109046762	K17297	_
gene62983	-1.76657594565462	1.21476948003252	0.0741359843367163	1	LOC109083263	_	_
gene27148	-1.42863638690297	2.16660922405362	0.0747839440159175	1	LOC109112895	K10226	_
gene51663	-1.42863638690297	2.16660922405362	0.0747839440159175	1	LOC109070680	K15464	_
gene41781	1.22097673063462	4.27327800445023	0.0758946686635027	1	LOC109059754	_	_
gene29647	1.42825693032096	2.19304981452868	0.0766889889934782	1	LOC109046380	K08731	_
gene24973	1.4447525212616	1.98247336880737	0.078056233155327	1	LOC109110016	_	_
gene34672	-1.65429004111889	1.33019350489994	0.0781883389190801	1	LOC109051839	K00327	cellular_component:endoplasmic reticulum membrane(GO:0005789);molecular_function:NADPH-hemoprotein reductase activity(GO:0003958);molecular_function:iron ion binding(GO:0005506);molecular_function:oxidoreductase activity, acting on paired donors, with incorporation or reduction of molecular oxygen, NAD(P)H as one donor, and incorporation of one atom of oxygen(GO:0016709);molecular_function:FMN bi…
gene33265	-1.96231512587682	0.855589363921156	0.0785240393816319	1	LOC109050330	_	_
gene50725	-1.96231512587682	0.855589363921156	0.0785240393816319	1	LOC109069646	K00889	biological_process:phosphatidylinositol metabolic process(GO:0046488);molecular_function:phosphatidylinositol phosphate kinase activity(GO:0016307)
gene626	-1.96231512587682	0.855589363921156	0.0785240393816319	1	LOC109080320	K14299	_
gene30573	1.72210998542089	0.812231637666657	0.0785240393816319	1	ctxn1	_	_
gene45323	1.72210998542089	0.812231637666657	0.0785240393816319	1	LOC109063677	_	molecular_function:phosphotransferase activity, alcohol group as acceptor(GO:0016773);biological_process:phosphorylation(GO:0016310);molecular_function:uridine kinase activity(GO:0004849);molecular_function:ATP binding(GO:0005524);biological_process:axon guidance(GO:0007411);biological_process:neuron migration(GO:0001764);biological_process:skeletal muscle fiber development(GO:0048741);biological…
gene9871	1.72210998542089	0.812231637666657	0.0785240393816319	1	LOC109093403	_	molecular_function:phosphotransferase activity, alcohol group as acceptor(GO:0016773);biological_process:phosphorylation(GO:0016310);molecular_function:uridine kinase activity(GO:0004849);molecular_function:ATP binding(GO:0005524);biological_process:axon guidance(GO:0007411);biological_process:neuron migration(GO:0001764);biological_process:skeletal muscle fiber development(GO:0048741);biological…
gene53164	-1.33525494059576	2.61931079066094	0.0813644876436406	1	LOC109072364	K15701	_
gene32547	1.24396594264316	3.42875705154913	0.081593836380503	1	LOC109049240	_	molecular_function:phosphotransferase activity, alcohol group as acceptor(GO:0016773);biological_process:phosphorylation(GO:0016310);molecular_function:uridine kinase activity(GO:0004849);molecular_function:ATP binding(GO:0005524);biological_process:axon guidance(GO:0007411);biological_process:neuron migration(GO:0001764);biological_process:skeletal muscle fiber development(GO:0048741);biological…
gene37897	1.57994544583426	1.36625831730313	0.081703233463125	1	LOC109055464	_	molecular_function:phosphotransferase activity, alcohol group as acceptor(GO:0016773);biological_process:phosphorylation(GO:0016310);molecular_function:uridine kinase activity(GO:0004849);molecular_function:ATP binding(GO:0005524);biological_process:axon guidance(GO:0007411);biological_process:neuron migration(GO:0001764);biological_process:skeletal muscle fiber development(GO:0048741);biological…
gene24114	-1.56351627426565	1.43705928987561	0.081703233463125	1	LOC109108972	_	_
gene12434	1.28367247676095	2.8304717953865	0.0821643874998993	1	LOC109096207	_	_
gene22260	1.20813112013448	4.00713793208127	0.0829718571185259	1	LOC109106965	K11252	_
gene38885	2.27801868744661	0.358410918687848	0.0834969611968208	1	LOC109056557	_	_
gene55201	2.27801868744661	0.358410918687848	0.0834969611968208	1	LOC109074628	K16741	_
gene64299	2.27801868744661	0.358410918687848	0.0834969611968208	1	LOC109084716	_	molecular_function:phosphotransferase activity, alcohol group as acceptor(GO:0016773);biological_process:phosphorylation(GO:0016310);molecular_function:uridine kinase activity(GO:0004849);molecular_function:ATP binding(GO:0005524);biological_process:axon guidance(GO:0007411);biological_process:neuron migration(GO:0001764);biological_process:skeletal muscle fiber development(GO:0048741);biological…
gene8508	2.27801868744661	0.358410918687848	0.0834969611968208	1	LOC109091821	K09197	_
gene61049	1.87906850437692	0.429451847459777	0.0834969611968208	1	hfm1	K15271	_
gene68879	1.87906850437692	0.429451847459777	0.0834969611968208	1	LOC109089712	_	_
gene11543	-1.78477862061335	1.00223331676183	0.0837197323940961	1	LOC109094901	K17585	_
gene29718	-1.78477862061335	1.00223331676183	0.0837197323940961	1	LOC109046121	K00474	_
gene324	-1.78477862061335	1.00223331676183	0.0837197323940961	1	LOC109058286	_	cellular_component:integral component of membrane(GO:0016021)
gene46005	-1.78477862061335	1.00223331676183	0.0837197323940961	1	LOC109064428	_	molecular_function:phosphotransferase activity, alcohol group as acceptor(GO:0016773);biological_process:phosphorylation(GO:0016310);molecular_function:uridine kinase activity(GO:0004849);molecular_function:ATP binding(GO:0005524);biological_process:axon guidance(GO:0007411);biological_process:neuron migration(GO:0001764);biological_process:skeletal muscle fiber development(GO:0048741);biological…
gene59330	-1.78477862061335	1.00223331676183	0.0837197323940961	1	LOC109079131	K09228	_
gene60876	-1.78477862061335	1.00223331676183	0.0837197323940961	1	LOC109080914	K06115	_
gene7897	-1.78477862061335	1.00223331676183	0.0837197323940961	1	LOC109091052	K13859	_
gene20969	1.673222239396	0.971624765424808	0.0837197323940961	1	LOC109105664	_	cellular_component:integral component of membrane(GO:0016021)
gene68142	1.673222239396	0.971624765424808	0.0837197323940961	1	LOC109088889	K19179	_
gene23474	1.394397844505	2.17006765854863	0.0837705156884286	1	LOC109108225	K01800	_
gene9404	-1.36412686833763	2.20835151856872	0.0837705156884286	1	LOC109093116	K03245	_
gene56293	-1.23474899300233	3.76882571297902	0.0840241500011807	1	LOC109075805	K12849	_
gene10603	2.97214546167493	-0.312623600080025	0.084472049689441	1	LOC109094242	_	_
gene11764	2.97214546167493	-0.312623600080025	0.084472049689441	1	LOC109095478	K12480	_
gene12574	2.97214546167493	-0.312623600080025	0.084472049689441	1	LOC109096611	_	_
gene18036	2.97214546167493	-0.312623600080025	0.084472049689441	1	LOC109102974	_	_
gene29550	2.97214546167493	-0.312623600080025	0.084472049689441	1	LOC109046269	_	_
gene30806	2.97214546167493	-0.312623600080025	0.084472049689441	1	LOC109047293	_	_
gene31498	2.97214546167493	-0.312623600080025	0.084472049689441	1	LOC109048446	K07779	_
gene31964	2.97214546167493	-0.312623600080025	0.084472049689441	1	LOC109048861	K13619	_
gene3285	2.97214546167493	-0.312623600080025	0.084472049689441	1	LOC109050813	K02948	_
gene39843	2.97214546167493	-0.312623600080025	0.084472049689441	1	LOC109057646	_	_
gene40703	2.97214546167493	-0.312623600080025	0.084472049689441	1	LOC109058553	K00888	_
gene61795	2.97214546167493	-0.312623600080025	0.084472049689441	1	LOC109081939	_	_
gene10915	-2.71031362020285	-0.133119115211376	0.084472049689441	1	LOC109094602	_	molecular_function:phosphotransferase activity, alcohol group as acceptor(GO:0016773);biological_process:phosphorylation(GO:0016310);molecular_function:uridine kinase activity(GO:0004849);molecular_function:ATP binding(GO:0005524);biological_process:axon guidance(GO:0007411);biological_process:neuron migration(GO:0001764);biological_process:skeletal muscle fiber development(GO:0048741);biological…
gene11533	-2.71031362020285	-0.133119115211376	0.084472049689441	1	LOC109095339	_	_
gene17615	-2.71031362020285	-0.133119115211376	0.084472049689441	1	LOC109101699	_	cellular_component:intracellular part(GO:0044424);molecular_function:cytoskeletal protein binding(GO:0008092)
gene21194	-2.71031362020285	-0.133119115211376	0.084472049689441	1	zbtb20	K10501	molecular_function:nucleic acid binding(GO:0003676);cellular_component:nucleus(GO:0005634);molecular_function:zinc ion binding(GO:0008270)
gene22350	-2.71031362020285	-0.133119115211376	0.084472049689441	1	LOC109107023	K08144	_
gene28947	-2.71031362020285	-0.133119115211376	0.084472049689441	1	LOC109045611	_	_
gene29925	-2.71031362020285	-0.133119115211376	0.084472049689441	1	tfap4	K09108	_
gene32112	-2.71031362020285	-0.133119115211376	0.084472049689441	1	LOC109048974	K06827	_
gene33710	-2.71031362020285	-0.133119115211376	0.084472049689441	1	LOC109050919	K17914	_
gene41163	-2.71031362020285	-0.133119115211376	0.084472049689441	1	LOC109059068	K12259	_
gene46326	-2.71031362020285	-0.133119115211376	0.084472049689441	1	jakmip3	_	_
gene46766	-2.71031362020285	-0.133119115211376	0.084472049689441	1	LOC109065282	K08617	_
gene4957	-2.71031362020285	-0.133119115211376	0.084472049689441	1	LOC109069056	_	_
gene49984	-2.71031362020285	-0.133119115211376	0.084472049689441	1	LOC109068846	_	molecular_function:phosphotransferase activity, alcohol group as acceptor(GO:0016773);biological_process:phosphorylation(GO:0016310);molecular_function:uridine kinase activity(GO:0004849);molecular_function:ATP binding(GO:0005524);biological_process:axon guidance(GO:0007411);biological_process:neuron migration(GO:0001764);biological_process:skeletal muscle fiber development(GO:0048741);biological…
gene55119	-2.71031362020285	-0.133119115211376	0.084472049689441	1	LOC109074522	_	_
gene55665	-2.71031362020285	-0.133119115211376	0.084472049689441	1	LOC109075125	_	molecular_function:phosphotransferase activity, alcohol group as acceptor(GO:0016773);biological_process:phosphorylation(GO:0016310);molecular_function:uridine kinase activity(GO:0004849);molecular_function:ATP binding(GO:0005524);biological_process:axon guidance(GO:0007411);biological_process:neuron migration(GO:0001764);biological_process:skeletal muscle fiber development(GO:0048741);biological…
gene55993	-2.71031362020285	-0.133119115211376	0.084472049689441	1	LOC109075484	K01950	molecular_function:phosphotransferase activity, alcohol group as acceptor(GO:0016773);biological_process:phosphorylation(GO:0016310);molecular_function:uridine kinase activity(GO:0004849);molecular_function:ATP binding(GO:0005524);biological_process:axon guidance(GO:0007411);biological_process:neuron migration(GO:0001764);biological_process:skeletal muscle fiber development(GO:0048741);biological…
gene59033	-2.71031362020285	-0.133119115211376	0.084472049689441	1	LOC109078827	_	_
gene63017	-2.71031362020285	-0.133119115211376	0.084472049689441	1	LOC109083297	_	_
gene66732	-2.71031362020285	-0.133119115211376	0.084472049689441	1	apc2	K02085	_
gene67805	-2.71031362020285	-0.133119115211376	0.084472049689441	1	LOC109088469	_	_
gene18540	1.24888952586643	3.26219963341737	0.0847173248057549	1	LOC109102628	K10694	molecular_function:phosphotransferase activity, alcohol group as acceptor(GO:0016773);biological_process:phosphorylation(GO:0016310);molecular_function:uridine kinase activity(GO:0004849);molecular_function:ATP binding(GO:0005524);biological_process:axon guidance(GO:0007411);biological_process:neuron migration(GO:0001764);biological_process:skeletal muscle fiber development(GO:0048741);biological…
gene51185	1.5592115422771	1.47720946544046	0.0847782744709653	1	LOC109070156	_	_
gene60945	1.5592115422771	1.47720946544046	0.0847782744709653	1	LOC109080990	_	molecular_function:phosphotransferase activity, alcohol group as acceptor(GO:0016773);biological_process:phosphorylation(GO:0016310);molecular_function:uridine kinase activity(GO:0004849);molecular_function:ATP binding(GO:0005524);biological_process:axon guidance(GO:0007411);biological_process:neuron migration(GO:0001764);biological_process:skeletal muscle fiber development(GO:0048741);biological…
gene27335	-1.48847467107476	1.5365489301198	0.0847782744709653	1	LOC109112675	_	_
gene52454	1.18975956888447	4.09651371627085	0.0852397158442197	1	LOC109071570	_	_
gene14105	1.39142529740403	2.23497224028261	0.085407089444965	1	LOC109098077	K06271	_
gene7084	1.19306574140175	4.13120629014057	0.0860872486184714	1	LOC109090064	K10691	_
gene24430	1.54166230479688	1.5803190788238	0.0874894222122101	1	parva	K06275	_
gene41053	1.42745860850768	1.61053900761972	0.0874894222122101	1	LOC109058986	K10421	_
gene1196	-1.65173902133633	1.13531792413641	0.0880011690042948	1	LOC109096241	_	_
gene33930	-1.65173902133633	1.13531792413641	0.0880011690042948	1	LOC109051212	_	_
gene4155	-1.65173902133633	1.13531792413641	0.0880011690042948	1	LOC109055216	K11856	_
gene43291	1.6352192807532	1.11533877348928	0.0880011690042948	1	LOC109061427	K16586	_
gene32659	-1.40991472771324	2.06153033218516	0.0882712265878909	1	LOC109050159	K04231	_
gene5808	-1.40991472771324	2.06153033218516	0.0882712265878909	1	LOC109089192	K05614	_
gene2047	-1.23961073553881	3.30680984558466	0.0891926085309214	1	LOC109105422	K08767	molecular_function:phosphotransferase activity, alcohol group as acceptor(GO:0016773);biological_process:phosphorylation(GO:0016310);molecular_function:uridine kinase activity(GO:0004849);molecular_function:ATP binding(GO:0005524)
gene65026	-1.29034193352982	2.70714872074282	0.0893468739667187	1	LOC109085502	K12174	_
gene50470	1.29631635274036	2.41115133678645	0.0896890329210699	1	LOC109069348	K12179	_
gene10111	1.42079256506385	1.70485525306767	0.0898964853828303	1	LOC109093929	_	_
gene57293	-1.37108121541136	2.12674007502621	0.0899737623816689	1	LOC109076911	K11650	molecular_function:transferase activity, transferring hexosyl groups(GO:0016758);biological_process:metabolic process(GO:0008152)
gene30496	1.3612501780261	2.07768941774308	0.0899737623816689	1	pigx	_	_
gene21079	-1.27011620000468	2.7491450364814	0.0903925117049978	1	LOC109106391	_	_
gene35561	-1.27011620000468	2.7491450364814	0.0903925117049978	1	LOC109052809	_	_
gene11236	1.15874687857631	4.64960669814104	0.0910667740937753	1	LOC109095129	K03211	_
gene40194	-2.13174751313121	0.635198940191028	0.091098217238373	1	LOC109058009	_	_
gene7217	-2.13174751313121	0.635198940191028	0.091098217238373	1	acot7	K17360	_
gene38645	-1.33618803672668	2.18913302331116	0.0915426857835732	1	LOC109056298	K00814	molecular_function:pyridoxal phosphate binding(GO:0030170);biological_process:biosynthetic process(GO:0009058);molecular_function:catalytic activity(GO:0003824)
gene48288	1.6048202736418	1.24617880497028	0.0915827128698329	1	LOC109066952	K07831	biological_process:small GTPase mediated signal transduction(GO:0007264);;molecular_function:GTPase activity(GO:0003924);cellular_component:membrane(GO:0016020);molecular_function:GTP binding(GO:0005525)
gene15364	-1.6020870041994	1.29414858370521	0.0915827128698329	1	LOC109099548	_	_
gene24939	1.29166049608397	2.23195651343332	0.0929929690585964	1	LOC109109980	K04497	_
gene10155	1.24202043401489	2.84293749816192	0.0932290383762908	1	LOC109093961	K03217	_
gene12786	5.52807354339522	-0.73085892485975	0.0942028985507246	1	LOC109096314	_	_
gene13063	5.52807354339522	-0.73085892485975	0.0942028985507246	1	LOC109096887	K03014	_
gene15148	5.52807354339522	-0.73085892485975	0.0942028985507246	1	LOC109099140	_	molecular_function:phosphotransferase activity, alcohol group as acceptor(GO:0016773);biological_process:phosphorylation(GO:0016310);molecular_function:uridine kinase activity(GO:0004849);molecular_function:ATP binding(GO:0005524);biological_process:axon guidance(GO:0007411);biological_process:neuron migration(GO:0001764);biological_process:skeletal muscle fiber development(GO:0048741);biological…
gene23000	5.52807354339522	-0.73085892485975	0.0942028985507246	1	LOC109107893	K09349	_
gene25227	5.52807354339522	-0.73085892485975	0.0942028985507246	1	LOC109110595	K00605	_
gene27631	5.52807354339522	-0.73085892485975	0.0942028985507246	1	LOC109112831	K11977	_
gene32606	5.52807354339522	-0.73085892485975	0.0942028985507246	1	LOC109050145	K04702	_
gene34431	5.52807354339522	-0.73085892485975	0.0942028985507246	1	LOC109051552	_	_
gene34799	5.52807354339522	-0.73085892485975	0.0942028985507246	1	LOC109051990	K06112	_
gene38059	5.52807354339522	-0.73085892485975	0.0942028985507246	1	LOC109055652	_	_
gene38290	5.52807354339522	-0.73085892485975	0.0942028985507246	1	LOC109055896	K11406	_
gene41834	5.52807354339522	-0.73085892485975	0.0942028985507246	1	LOC109059806	_	biological_process:response to oxidative stress(GO:0006979);biological_process:response to bacterium(GO:0009617);biological_process:leukocyte migration involved in inflammatory response(GO:0002523);molecular_function:heme binding(GO:0020037);molecular_function:calcium ion binding(GO:0005509);molecular_function:peroxidase activity(GO:0004601);biological_process:hydrogen peroxide biosynthetic proce…
gene4961	5.52807354339522	-0.73085892485975	0.0942028985507246	1	LOC109069069	_	molecular_function:phosphotransferase activity, alcohol group as acceptor(GO:0016773);biological_process:phosphorylation(GO:0016310);molecular_function:uridine kinase activity(GO:0004849);molecular_function:ATP binding(GO:0005524);biological_process:axon guidance(GO:0007411);biological_process:neuron migration(GO:0001764);biological_process:skeletal muscle fiber development(GO:0048741);biological…
gene49618	5.52807354339522	-0.73085892485975	0.0942028985507246	1	LOC109068413	K09561	biological_process:ubiquitin-dependent SMAD protein catabolic process(GO:0030579);biological_process:protein polyubiquitination(GO:0000209);molecular_function:Hsp90 protein binding(GO:0051879);biological_process:positive regulation of protein ubiquitination(GO:0031398);molecular_function:SMAD binding(GO:0046332);molecular_function:ubiquitin-protein transferase activity(GO:0004842);biological_proc…
gene4966	5.52807354339522	-0.73085892485975	0.0942028985507246	1	LOC109069048	_	_
gene52779	5.52807354339522	-0.73085892485975	0.0942028985507246	1	LOC109071936	_	molecular_function:receptor activity(GO:0004872);molecular_function:chemorepellent activity(GO:0045499);cellular_component:integral component of membrane(GO:0016021);biological_process:multicellular organismal development(GO:0007275)
gene5358	5.52807354339522	-0.73085892485975	0.0942028985507246	1	LOC109071201	K04861	_
gene54099	5.52807354339522	-0.73085892485975	0.0942028985507246	1	LOC109073382	K06697	cellular_component:proteasome activator complex(GO:0008537)
gene54860	5.52807354339522	-0.73085892485975	0.0942028985507246	1	LOC109074228	K01890	_
gene56770	5.52807354339522	-0.73085892485975	0.0942028985507246	1	LOC109076331	_	_
gene58625	5.52807354339522	-0.73085892485975	0.0942028985507246	1	LOC109078382	K08385	_
gene61248	5.52807354339522	-0.73085892485975	0.0942028985507246	1	LOC109081333	K08388	_
gene61683	5.52807354339522	-0.73085892485975	0.0942028985507246	1	LOC109081817	_	_
gene62092	5.52807354339522	-0.73085892485975	0.0942028985507246	1	LOC109082268	_	_
gene63730	5.52807354339522	-0.73085892485975	0.0942028985507246	1	LOC109084077	_	_
gene65069	5.52807354339522	-0.73085892485975	0.0942028985507246	1	LOC109085543	_	molecular_function:phosphotransferase activity, alcohol group as acceptor(GO:0016773);biological_process:phosphorylation(GO:0016310);molecular_function:uridine kinase activity(GO:0004849);molecular_function:ATP binding(GO:0005524);biological_process:axon guidance(GO:0007411);biological_process:neuron migration(GO:0001764);biological_process:skeletal muscle fiber development(GO:0048741);biological…
gene65438	5.52807354339522	-0.73085892485975	0.0942028985507246	1	LOC109085946	_	_
gene7475	5.52807354339522	-0.73085892485975	0.0942028985507246	1	LOC109090180	_	_
gene7555	5.52807354339522	-0.73085892485975	0.0942028985507246	1	LOC109090805	K04501	_
gene10154	-5.46237903506407	-0.615124618226561	0.0942028985507246	1	LOC109093654	K13867	_
gene11814	-5.46237903506407	-0.615124618226561	0.0942028985507246	1	LOC109095008	K06225	_
gene14202	-5.46237903506407	-0.615124618226561	0.0942028985507246	1	LOC109097704	K10703	_
gene19518	-5.46237903506407	-0.615124618226561	0.0942028985507246	1	LOC109103924	_	_
gene19839	-5.46237903506407	-0.615124618226561	0.0942028985507246	1	LOC109104440	K08741	_
gene2018	-5.46237903506407	-0.615124618226561	0.0942028985507246	1	LOC109100777	K12567	biological_process:cyclic nucleotide biosynthetic process(GO:0009190);biological_process:regulation of Rho protein signal transduction(GO:0035023);biological_process:lipid transport(GO:0006869);molecular_function:protein tyrosine kinase activity(GO:0004713);biological_process:cell morphogenesis(GO:0000902);biological_process:sarcomere organization(GO:0045214);biological_process:heart contraction(…
gene20341	-5.46237903506407	-0.615124618226561	0.0942028985507246	1	LOC109104822	K00858	_
gene21658	-5.46237903506407	-0.615124618226561	0.0942028985507246	1	LOC109106103	_	_
gene239	-5.46237903506407	-0.615124618226561	0.0942028985507246	1	LOC109052026	K08228	_
gene23947	-5.46237903506407	-0.615124618226561	0.0942028985507246	1	LOC109108853	_	_
gene29948	-5.46237903506407	-0.615124618226561	0.0942028985507246	1	LOC109046903	_	molecular_function:phosphotransferase activity, alcohol group as acceptor(GO:0016773);biological_process:phosphorylation(GO:0016310);molecular_function:uridine kinase activity(GO:0004849);molecular_function:ATP binding(GO:0005524);biological_process:axon guidance(GO:0007411);biological_process:neuron migration(GO:0001764);biological_process:skeletal muscle fiber development(GO:0048741);biological…
gene30431	-5.46237903506407	-0.615124618226561	0.0942028985507246	1	LOC109047156	K04668	_
gene30467	-5.46237903506407	-0.615124618226561	0.0942028985507246	1	LOC109047187	K06316	_
gene31688	-5.46237903506407	-0.615124618226561	0.0942028985507246	1	LOC109048769	_	_
gene32816	-5.46237903506407	-0.615124618226561	0.0942028985507246	1	LOC109049700	K06843	_
gene35160	-5.46237903506407	-0.615124618226561	0.0942028985507246	1	LOC109052379	K09268	molecular_function:phosphotransferase activity, alcohol group as acceptor(GO:0016773);biological_process:phosphorylation(GO:0016310);molecular_function:uridine kinase activity(GO:0004849);molecular_function:ATP binding(GO:0005524);biological_process:axon guidance(GO:0007411);biological_process:neuron migration(GO:0001764);biological_process:skeletal muscle fiber development(GO:0048741);biological…
gene35193	-5.46237903506407	-0.615124618226561	0.0942028985507246	1	LOC109052421	_	_
gene38016	-5.46237903506407	-0.615124618226561	0.0942028985507246	1	LOC109055590	K13302	_
gene38387	-5.46237903506407	-0.615124618226561	0.0942028985507246	1	LOC109055980	_	_
gene38756	-5.46237903506407	-0.615124618226561	0.0942028985507246	1	LOC109056407	K01371	_
gene39183	-5.46237903506407	-0.615124618226561	0.0942028985507246	1	slitrk4	_	_
gene39797	-5.46237903506407	-0.615124618226561	0.0942028985507246	1	LOC109057563	_	_
gene40139	-5.46237903506407	-0.615124618226561	0.0942028985507246	1	LOC109057942	_	_
gene43064	-5.46237903506407	-0.615124618226561	0.0942028985507246	1	LOC109061170	K08789	molecular_function:phosphotransferase activity, alcohol group as acceptor(GO:0016773);biological_process:phosphorylation(GO:0016310);molecular_function:uridine kinase activity(GO:0004849);molecular_function:ATP binding(GO:0005524);biological_process:axon guidance(GO:0007411);biological_process:neuron migration(GO:0001764);biological_process:skeletal muscle fiber development(GO:0048741);biological…
gene44840	-5.46237903506407	-0.615124618226561	0.0942028985507246	1	muc15	_	_
gene45588	-5.46237903506407	-0.615124618226561	0.0942028985507246	1	dnhd1	_	_
gene45871	-5.46237903506407	-0.615124618226561	0.0942028985507246	1	LOC109064274	K00314	_
gene47228	-5.46237903506407	-0.615124618226561	0.0942028985507246	1	LOC109065793	K09183	molecular_function:phosphotransferase activity, alcohol group as acceptor(GO:0016773);biological_process:phosphorylation(GO:0016310);molecular_function:uridine kinase activity(GO:0004849);molecular_function:ATP binding(GO:0005524);biological_process:axon guidance(GO:0007411);biological_process:neuron migration(GO:0001764);biological_process:skeletal muscle fiber development(GO:0048741);biological…
gene47828	-5.46237903506407	-0.615124618226561	0.0942028985507246	1	LOC109066401	K01116	_
gene48247	-5.46237903506407	-0.615124618226561	0.0942028985507246	1	LOC109066908	K11253	_
gene50124	-5.46237903506407	-0.615124618226561	0.0942028985507246	1	LOC109068973	_	_
gene5093	-5.46237903506407	-0.615124618226561	0.0942028985507246	1	tnxb	K10104	_
gene52108	-5.46237903506407	-0.615124618226561	0.0942028985507246	1	LOC109071178	_	_
gene5218	-5.46237903506407	-0.615124618226561	0.0942028985507246	1	LOC109073676	K09057	_
gene54052	-5.46237903506407	-0.615124618226561	0.0942028985507246	1	LOC109073334	K02633	biological_process:photoperiodism(GO:0009648);biological_process:response to hydrogen peroxide(GO:0042542)
gene54125	-5.46237903506407	-0.615124618226561	0.0942028985507246	1	LOC109073406	K01052	molecular_function:phosphotransferase activity, alcohol group as acceptor(GO:0016773);biological_process:phosphorylation(GO:0016310);molecular_function:uridine kinase activity(GO:0004849);molecular_function:ATP binding(GO:0005524);biological_process:axon guidance(GO:0007411);biological_process:neuron migration(GO:0001764);biological_process:skeletal muscle fiber development(GO:0048741);biological…
gene55443	-5.46237903506407	-0.615124618226561	0.0942028985507246	1	LOC109074881	K09580	_
gene56779	-5.46237903506407	-0.615124618226561	0.0942028985507246	1	LOC109076343	_	_
gene57837	-5.46237903506407	-0.615124618226561	0.0942028985507246	1	LOC109077504	K07817	_
gene59729	-5.46237903506407	-0.615124618226561	0.0942028985507246	1	LOC109079626	_	_
gene62915	-5.46237903506407	-0.615124618226561	0.0942028985507246	1	LOC109083184	K14861	_
gene6412	-5.46237903506407	-0.615124618226561	0.0942028985507246	1	LOC109085913	K11253	_
gene66083	-5.46237903506407	-0.615124618226561	0.0942028985507246	1	LOC109086645	K00476	_
gene9396	-5.46237903506407	-0.615124618226561	0.0942028985507246	1	LOC109093547	_	_
gene1007	-5.20587415192376	-0.76451714957604	0.0942028985507246	1	LOC109094827	_	_
gene1008	-5.20587415192376	-0.76451714957604	0.0942028985507246	1	LOC109094842	K11064	_
gene11482	-5.20587415192376	-0.76451714957604	0.0942028985507246	1	LOC109094884	_	_
gene12264	-5.20587415192376	-0.76451714957604	0.0942028985507246	1	LOC109095778	_	_
gene14739	-5.20587415192376	-0.76451714957604	0.0942028985507246	1	LOC109098860	K13878	_
gene15052	-5.20587415192376	-0.76451714957604	0.0942028985507246	1	LOC109099741	_	_
gene15492	-5.20587415192376	-0.76451714957604	0.0942028985507246	1	LOC109099796	K07594	_
gene16324	-5.20587415192376	-0.76451714957604	0.0942028985507246	1	LOC109100582	_	_
gene17108	-5.20587415192376	-0.76451714957604	0.0942028985507246	1	LOC109101774	K16669	_
gene17157	-5.20587415192376	-0.76451714957604	0.0942028985507246	1	LOC109101790	K10172	_
gene17984	-5.20587415192376	-0.76451714957604	0.0942028985507246	1	LOC109102736	K14382	_
gene18646	-5.20587415192376	-0.76451714957604	0.0942028985507246	1	LOC109103079	K09215	biological_process:angioblast cell differentiation(GO:0035779);biological_process:pronephric distal tubule development(GO:0035777);molecular_function:zinc ion binding(GO:0008270);molecular_function:nucleic acid binding(GO:0003676);biological_process:pectoral fin development(GO:0033339);biological_process:negative regulation of transcription from RNA polymerase II promoter(GO:0000122);biological_p…
gene19183	-5.20587415192376	-0.76451714957604	0.0942028985507246	1	LOC109103665	K11825	molecular_function:protein transporter activity(GO:0008565);biological_process:vesicle-mediated transport(GO:0016192);biological_process:intracellular protein transport(GO:0006886);cellular_component:clathrin adaptor complex(GO:0030131)
gene19446	-5.20587415192376	-0.76451714957604	0.0942028985507246	1	LOC109103872	K07201	_
gene210	-5.20587415192376	-0.76451714957604	0.0942028985507246	1	LOC109079359	_	cellular_component:cytoplasm(GO:0005737);biological_process:transport(GO:0006810);molecular_function:transporter activity(GO:0005215);molecular_function:fatty acid binding(GO:0005504)
gene2221	-5.20587415192376	-0.76451714957604	0.0942028985507246	1	LOC109101386	K07993	_
gene22424	-5.20587415192376	-0.76451714957604	0.0942028985507246	1	LOC109107075	_	_
gene22583	-5.20587415192376	-0.76451714957604	0.0942028985507246	1	LOC109107182	_	_
gene23438	-5.20587415192376	-0.76451714957604	0.0942028985507246	1	LOC109108631	K09342	molecular_function:sequence-specific DNA binding transcription factor activity(GO:0003700);molecular_function:sequence-specific DNA binding(GO:0043565);cellular_component:nucleus(GO:0005634);biological_process:regulation of transcription, DNA-templated(GO:0006355)
gene23624	-5.20587415192376	-0.76451714957604	0.0942028985507246	1	LOC109108656	_	_
gene25	-5.20587415192376	-0.76451714957604	0.0942028985507246	1	LOC109104801	_	_
gene25388	-5.20587415192376	-0.76451714957604	0.0942028985507246	1	LOC109110646	K14011	_
gene25521	-5.20587415192376	-0.76451714957604	0.0942028985507246	1	LOC109110779	_	_
gene26242	-5.20587415192376	-0.76451714957604	0.0942028985507246	1	LOC109111461	K02741	cellular_component:cytoplasm(GO:0005737);cellular_component:proteasome core complex(GO:0005839);cellular_component:nucleus(GO:0005634);molecular_function:threonine-type endopeptidase activity(GO:0004298);biological_process:proteolysis involved in cellular protein catabolic process(GO:0051603)
gene27114	-5.20587415192376	-0.76451714957604	0.0942028985507246	1	LOC109112054	_	_
gene27236	-5.20587415192376	-0.76451714957604	0.0942028985507246	1	LOC109112611	_	_
gene28168	-5.20587415192376	-0.76451714957604	0.0942028985507246	1	LOC109045089	_	_
gene28212	-5.20587415192376	-0.76451714957604	0.0942028985507246	1	LOC109113535	_	_
gene28671	-5.20587415192376	-0.76451714957604	0.0942028985507246	1	LOC109045168	_	_
gene28825	-5.20587415192376	-0.76451714957604	0.0942028985507246	1	LOC109045268	K05072	_
gene28881	-5.20587415192376	-0.76451714957604	0.0942028985507246	1	LOC109045717	K04819	_
gene3072	-5.20587415192376	-0.76451714957604	0.0942028985507246	1	LOC109049183	K05767	molecular_function:phosphotransferase activity, alcohol group as acceptor(GO:0016773);biological_process:phosphorylation(GO:0016310);molecular_function:uridine kinase activity(GO:0004849);molecular_function:ATP binding(GO:0005524);biological_process:axon guidance(GO:0007411);biological_process:neuron migration(GO:0001764);biological_process:skeletal muscle fiber development(GO:0048741);biological…
gene31984	-5.20587415192376	-0.76451714957604	0.0942028985507246	1	LOC109048896	_	_
gene32162	-5.20587415192376	-0.76451714957604	0.0942028985507246	1	LOC109048999	K09052	_
gene34682	-5.20587415192376	-0.76451714957604	0.0942028985507246	1	LOC109051855	K04423	molecular_function:phosphotransferase activity, alcohol group as acceptor(GO:0016773);biological_process:phosphorylation(GO:0016310);molecular_function:uridine kinase activity(GO:0004849);molecular_function:ATP binding(GO:0005524);biological_process:axon guidance(GO:0007411);biological_process:neuron migration(GO:0001764);biological_process:skeletal muscle fiber development(GO:0048741);biological…
gene34965	-5.20587415192376	-0.76451714957604	0.0942028985507246	1	LOC109052176	K09377	molecular_function:zinc ion binding(GO:0008270)
gene34992	-5.20587415192376	-0.76451714957604	0.0942028985507246	1	LOC109052196	K07375	molecular_function:phosphotransferase activity, alcohol group as acceptor(GO:0016773);biological_process:phosphorylation(GO:0016310);molecular_function:uridine kinase activity(GO:0004849);molecular_function:ATP binding(GO:0005524);biological_process:axon guidance(GO:0007411);biological_process:neuron migration(GO:0001764);biological_process:skeletal muscle fiber development(GO:0048741);biological…
gene36361	-5.20587415192376	-0.76451714957604	0.0942028985507246	1	LOC109053729	K00735	_
gene36711	-5.20587415192376	-0.76451714957604	0.0942028985507246	1	LOC109054139	K08592	molecular_function:cysteine-type peptidase activity(GO:0008234);biological_process:proteolysis(GO:0006508)
gene38176	-5.20587415192376	-0.76451714957604	0.0942028985507246	1	LOC109055764	_	_
gene39230	-5.20587415192376	-0.76451714957604	0.0942028985507246	1	LOC109056947	_	_
gene39368	-5.20587415192376	-0.76451714957604	0.0942028985507246	1	LOC109057091	K18932	_
gene40340	-5.20587415192376	-0.76451714957604	0.0942028985507246	1	LOC109058193	K18262	_
gene40508	-5.20587415192376	-0.76451714957604	0.0942028985507246	1	LOC109058345	K10383	_
gene40656	-5.20587415192376	-0.76451714957604	0.0942028985507246	1	LOC109058523	_	_
gene41701	-5.20587415192376	-0.76451714957604	0.0942028985507246	1	LOC109059661	K08466	_
gene42017	-5.20587415192376	-0.76451714957604	0.0942028985507246	1	LOC109060011	_	_
gene4205	-5.20587415192376	-0.76451714957604	0.0942028985507246	1	LOC109061897	K10949	_
gene42193	-5.20587415192376	-0.76451714957604	0.0942028985507246	1	LOC109060185	_	_
gene42886	-5.20587415192376	-0.76451714957604	0.0942028985507246	1	LOC109060985	_	_
gene44078	-5.20587415192376	-0.76451714957604	0.0942028985507246	1	mterf1	K15031	_
gene44982	-5.20587415192376	-0.76451714957604	0.0942028985507246	1	LOC109063286	K00681	_
gene45383	-5.20587415192376	-0.76451714957604	0.0942028985507246	1	LOC109063792	_	_
gene45947	-5.20587415192376	-0.76451714957604	0.0942028985507246	1	LOC109064370	_	_
gene46850	-5.20587415192376	-0.76451714957604	0.0942028985507246	1	LOC109065404	_	_
gene47064	-5.20587415192376	-0.76451714957604	0.0942028985507246	1	LOC109065630	K11647	biological_process:regulation of transcription, DNA-templated(GO:0006355);molecular_function:DNA binding(GO:0003677);molecular_function:ATP binding(GO:0005524);molecular_function:helicase activity(GO:0004386);cellular_component:nucleus(GO:0005634)
gene47645	-5.20587415192376	-0.76451714957604	0.0942028985507246	1	LOC109066281	_	_
gene48050	-5.20587415192376	-0.76451714957604	0.0942028985507246	1	LOC109066692	_	_
gene48420	-5.20587415192376	-0.76451714957604	0.0942028985507246	1	LOC109067079	K16777	_
gene48838	-5.20587415192376	-0.76451714957604	0.0942028985507246	1	LOC109067559	_	_
gene48998	-5.20587415192376	-0.76451714957604	0.0942028985507246	1	LOC109067731	K00901	_
gene49448	-5.20587415192376	-0.76451714957604	0.0942028985507246	1	LOC109068228	_	_
gene51122	-5.20587415192376	-0.76451714957604	0.0942028985507246	1	LOC109070086	K07430	_
gene51769	-5.20587415192376	-0.76451714957604	0.0942028985507246	1	irf7	K09447	_
gene53031	-5.20587415192376	-0.76451714957604	0.0942028985507246	1	LOC109072212	_	_
gene54350	-5.20587415192376	-0.76451714957604	0.0942028985507246	1	LOC109073658	K17099	_
gene5463	-5.20587415192376	-0.76451714957604	0.0942028985507246	1	LOC109075416	K13764	_
gene54682	-5.20587415192376	-0.76451714957604	0.0942028985507246	1	LOC109074030	_	_
gene56774	-5.20587415192376	-0.76451714957604	0.0942028985507246	1	LOC109076338	K11364	_
gene57192	-5.20587415192376	-0.76451714957604	0.0942028985507246	1	LOC109076809	K19679	_
gene59230	-5.20587415192376	-0.76451714957604	0.0942028985507246	1	LOC109079069	K07859	molecular_function:GTP binding(GO:0005525);cellular_component:intracellular(GO:0005622);cellular_component:membrane(GO:0016020);biological_process:small GTPase mediated signal transduction(GO:0007264)
gene59618	-5.20587415192376	-0.76451714957604	0.0942028985507246	1	LOC109079503	_	_
gene60393	-5.20587415192376	-0.76451714957604	0.0942028985507246	1	LOC109080366	K12491	_
gene60562	-5.20587415192376	-0.76451714957604	0.0942028985507246	1	LOC109080575	K19522	_
gene60569	-5.20587415192376	-0.76451714957604	0.0942028985507246	1	LOC109080577	_	_
gene61414	-5.20587415192376	-0.76451714957604	0.0942028985507246	1	LOC109081521	_	_
gene61669	-5.20587415192376	-0.76451714957604	0.0942028985507246	1	LOC109081801	_	_
gene61685	-5.20587415192376	-0.76451714957604	0.0942028985507246	1	LOC109081818	K02154	_
gene61753	-5.20587415192376	-0.76451714957604	0.0942028985507246	1	LOC109081892	_	_
gene62402	-5.20587415192376	-0.76451714957604	0.0942028985507246	1	LOC109082610	K00699	molecular_function:transferase activity, transferring hexosyl groups(GO:0016758);biological_process:metabolic process(GO:0008152)
gene64386	-5.20587415192376	-0.76451714957604	0.0942028985507246	1	LOC109084801	_	_
gene64666	-5.20587415192376	-0.76451714957604	0.0942028985507246	1	LOC109085093	K18756	molecular_function:phosphotransferase activity, alcohol group as acceptor(GO:0016773);biological_process:phosphorylation(GO:0016310);molecular_function:uridine kinase activity(GO:0004849);molecular_function:ATP binding(GO:0005524);biological_process:axon guidance(GO:0007411);biological_process:neuron migration(GO:0001764);biological_process:skeletal muscle fiber development(GO:0048741);biological…
gene65457	-5.20587415192376	-0.76451714957604	0.0942028985507246	1	LOC109085956	_	_
gene66743	-5.20587415192376	-0.76451714957604	0.0942028985507246	1	LOC109087388	_	_
gene67284	-5.20587415192376	-0.76451714957604	0.0942028985507246	1	LOC109087971	_	molecular_function:phosphotransferase activity, alcohol group as acceptor(GO:0016773);biological_process:phosphorylation(GO:0016310);molecular_function:uridine kinase activity(GO:0004849);molecular_function:ATP binding(GO:0005524);biological_process:axon guidance(GO:0007411);biological_process:neuron migration(GO:0001764);biological_process:skeletal muscle fiber development(GO:0048741);biological…
gene67994	-5.20587415192376	-0.76451714957604	0.0942028985507246	1	LOC109088800	_	molecular_function:phosphotransferase activity, alcohol group as acceptor(GO:0016773);biological_process:phosphorylation(GO:0016310);molecular_function:uridine kinase activity(GO:0004849);molecular_function:ATP binding(GO:0005524);biological_process:axon guidance(GO:0007411);biological_process:neuron migration(GO:0001764);biological_process:skeletal muscle fiber development(GO:0048741);biological…
gene724	-5.20587415192376	-0.76451714957604	0.0942028985507246	1	LOC109098007	K00831	_
gene9508	-5.20587415192376	-0.76451714957604	0.0942028985507246	1	LOC109093559	_	molecular_function:metal ion binding(GO:0046872)
gene64622	-1.27143884184963	2.63596087400629	0.0942623129910838	1	LOC109085056	_	_
gene28822	-1.51483649204032	1.4036717154927	0.0946182717573629	1	LOC109045265	_	_
gene50904	-1.51483649204032	1.4036717154927	0.0946182717573629	1	LOC109069841	K09533	_
gene13206	-1.88883944096046	0.804828402865237	0.0967863533519141	1	LOC109096975	K17612	_
gene14935	-1.88883944096046	0.804828402865237	0.0967863533519141	1	LOC109099013	K04851	_
gene53773	-1.88883944096046	0.804828402865237	0.0967863533519141	1	LOC109073031	_	_
gene6647	-1.88883944096046	0.804828402865237	0.0967863533519141	1	LOC109087762	K03121	molecular_function:phosphotransferase activity, alcohol group as acceptor(GO:0016773);biological_process:phosphorylation(GO:0016310);molecular_function:uridine kinase activity(GO:0004849);molecular_function:ATP binding(GO:0005524);biological_process:axon guidance(GO:0007411);biological_process:neuron migration(GO:0001764);biological_process:skeletal muscle fiber development(GO:0048741);biological…
gene2192	1.62966163524461	0.753289692362669	0.0967863533519141	1	LOC109101251	_	molecular_function:phosphotransferase activity, alcohol group as acceptor(GO:0016773);biological_process:phosphorylation(GO:0016310);molecular_function:uridine kinase activity(GO:0004849);molecular_function:ATP binding(GO:0005524)
gene30197	1.62966163524461	0.753289692362669	0.0967863533519141	1	LOC109046691	K08498	_
gene30827	1.62966163524461	0.753289692362669	0.0967863533519141	1	LOC109047312	_	_
gene48792	1.62966163524461	0.753289692362669	0.0967863533519141	1	LOC109067499	K06737	_
gene66954	1.62966163524461	0.753289692362669	0.0967863533519141	1	LOC109087630	K03254	molecular_function:phosphotransferase activity, alcohol group as acceptor(GO:0016773);biological_process:phosphorylation(GO:0016310);molecular_function:uridine kinase activity(GO:0004849);molecular_function:ATP binding(GO:0005524);biological_process:axon guidance(GO:0007411);biological_process:neuron migration(GO:0001764);biological_process:skeletal muscle fiber development(GO:0048741);biological…
gene54517	-1.44287259596502	1.50545700104203	0.0972207005264275	1	LOC109073850	K14010	_
gene11563	-1.14061110936256	4.35409803016814	0.0974446644752532	1	pop5	_	cellular_component:nucleolus(GO:0005730);molecular_function:ribonuclease P activity(GO:0004526);biological_process:tRNA processing(GO:0008033)
gene52782	1.48940539638592	1.54542451073381	0.0994743656038978	1	LOC109071939	K04512	molecular_function:phosphotransferase activity, alcohol group as acceptor(GO:0016773);biological_process:phosphorylation(GO:0016310);molecular_function:uridine kinase activity(GO:0004849);molecular_function:ATP binding(GO:0005524);biological_process:axon guidance(GO:0007411);biological_process:neuron migration(GO:0001764);biological_process:skeletal muscle fiber development(GO:0048741);biological…
gene13992	-1.42532160068915	1.62961535030543	0.0994743656038978	1	LOC109097643	_	_
gene1080	2.42068868966602	0.0121522613503786	0.0999758185423419	1	LOC109095266	_	_
gene28589	2.42068868966602	0.0121522613503786	0.0999758185423419	1	LOC109045489	K11251	cellular_component:nucleosome(GO:0000786);molecular_function:DNA binding(GO:0003677);biological_process:nucleosome assembly(GO:0006334);cellular_component:nucleus(GO:0005634);molecular_function:protein heterodimerization activity(GO:0046982)
gene36322	2.42068868966602	0.0121522613503786	0.0999758185423419	1	LOC109053685	K10802	_
gene37443	2.42068868966602	0.0121522613503786	0.0999758185423419	1	LOC109055010	_	_
gene40105	2.42068868966602	0.0121522613503786	0.0999758185423419	1	LOC109057908	K05093	_
gene5310	2.42068868966602	0.0121522613503786	0.0999758185423419	1	LOC109074332	K00688	_
gene53427	2.42068868966602	0.0121522613503786	0.0999758185423419	1	LOC109072654	K09296	molecular_function:sequence-specific DNA binding transcription factor activity(GO:0003700);molecular_function:sequence-specific DNA binding(GO:0043565);biological_process:multicellular organismal development(GO:0007275);cellular_component:nucleus(GO:0005634);biological_process:regulation of transcription, DNA-templated(GO:0006355)
gene53567	2.42068868966602	0.0121522613503786	0.0999758185423419	1	LOC109072809	K11252	molecular_function:binding(GO:0005488);cellular_component:chromosome(GO:0005694)
gene53698	2.42068868966602	0.0121522613503786	0.0999758185423419	1	LOC109072946	_	molecular_function:phosphotransferase activity, alcohol group as acceptor(GO:0016773);biological_process:phosphorylation(GO:0016310);molecular_function:uridine kinase activity(GO:0004849);molecular_function:ATP binding(GO:0005524);biological_process:axon guidance(GO:0007411);biological_process:neuron migration(GO:0001764);biological_process:skeletal muscle fiber development(GO:0048741);biological…
gene54326	2.42068868966602	0.0121522613503786	0.0999758185423419	1	LOC109073635	K06944	_
gene54401	2.42068868966602	0.0121522613503786	0.0999758185423419	1	LOC109073724	K16340	_
gene62237	2.42068868966602	0.0121522613503786	0.0999758185423419	1	LOC109082424	_	_
gene62309	2.42068868966602	0.0121522613503786	0.0999758185423419	1	LOC109082496	_	_
gene65086	2.42068868966602	0.0121522613503786	0.0999758185423419	1	LOC109085562	K00888	biological_process:phosphatidylinositol phosphorylation(GO:0046854);biological_process:embryonic pectoral fin morphogenesis(GO:0035118);cellular_component:plasma membrane(GO:0005886);molecular_function:1-phosphatidylinositol 4-kinase activity(GO:0004430);biological_process:phosphatidylinositol-mediated signaling(GO:0048015)
gene11344	-2.06960065093418	0.146169433671311	0.0999758185423419	1	LOC109094832	_	_
gene13055	-2.06960065093418	0.146169433671311	0.0999758185423419	1	LOC109096881	_	_
gene18432	-2.06960065093418	0.146169433671311	0.0999758185423419	1	LOC109102904	K15504	_
gene22631	-2.06960065093418	0.146169433671311	0.0999758185423419	1	LOC109107635	K09485	_
gene24037	-2.06960065093418	0.146169433671311	0.0999758185423419	1	LOC109108921	K05156	molecular_function:phosphotransferase activity, alcohol group as acceptor(GO:0016773);biological_process:phosphorylation(GO:0016310);molecular_function:uridine kinase activity(GO:0004849);molecular_function:ATP binding(GO:0005524);biological_process:axon guidance(GO:0007411);biological_process:neuron migration(GO:0001764);biological_process:skeletal muscle fiber development(GO:0048741);biological…
gene36960	-2.06960065093418	0.146169433671311	0.0999758185423419	1	LOC109054401	K04799	_
gene39055	-2.06960065093418	0.146169433671311	0.0999758185423419	1	LOC109056749	K10429	molecular_function:phosphotransferase activity, alcohol group as acceptor(GO:0016773);biological_process:phosphorylation(GO:0016310);molecular_function:uridine kinase activity(GO:0004849);molecular_function:ATP binding(GO:0005524);biological_process:axon guidance(GO:0007411);biological_process:neuron migration(GO:0001764);biological_process:skeletal muscle fiber development(GO:0048741);biological…
gene47990	-2.06960065093418	0.146169433671311	0.0999758185423419	1	LOC109066627	K11124	_
gene63819	-2.06960065093418	0.146169433671311	0.0999758185423419	1	LOC109084170	_	molecular_function:phosphotransferase activity, alcohol group as acceptor(GO:0016773);biological_process:phosphorylation(GO:0016310);molecular_function:uridine kinase activity(GO:0004849);molecular_function:ATP binding(GO:0005524);biological_process:axon guidance(GO:0007411);biological_process:neuron migration(GO:0001764);biological_process:skeletal muscle fiber development(GO:0048741);biological…
gene66066	-2.06960065093418	0.146169433671311	0.0999758185423419	1	LOC109086666	_	_
gene9155	-2.06960065093418	0.146169433671311	0.0999758185423419	1	LOC109092958	K04197	biological_process:positive regulation of cytosolic calcium ion concentration(GO:0007204);biological_process:vasoconstriction(GO:0042310);biological_process:enteric nervous system development(GO:0048484);biological_process:G-protein coupled receptor signaling pathway(GO:0007186);biological_process:regulation of blood pressure(GO:0008217);cellular_component:integral component of membrane(GO:001602…
gene270	-1.19935915581153	3.24207283270707	0.100863857738599	1	LOC109053962	K04520	_
gene16744	1.59127897500605	0.91877334776306	0.101168536513916	1	LOC109101351	K06063	_
gene51022	1.37206594161045	1.67282309285938	0.101443449262077	1	LOC109069973	_	_
gene55444	1.37206594161045	1.67282309285938	0.101443449262077	1	LOC109074880	_	_
gene64765	1.37206594161045	1.67282309285938	0.101443449262077	1	LOC109085213	K01074	_
gene34039	-1.18180393264691	3.15291490317173	0.103863876354633	1	LOC109051256	_	_
gene16594	-1.59070025580605	1.09381463942013	0.104627052287553	1	LOC109101148	_	_
gene68160	-1.59070025580605	1.09381463942013	0.104627052287553	1	LOC109088915	K18033	molecular_function:protein tyrosine phosphatase activity(GO:0004725);biological_process:convergent extension involved in gastrulation(GO:0060027);biological_process:protein dephosphorylation(GO:0006470)
gene9642	-1.59070025580605	1.09381463942013	0.104627052287553	1	LOC109093567	K05015	_
gene38724	1.5616368172772	1.06742948474847	0.104627052287553	1	LOC109056418	_	_
gene39789	1.5616368172772	1.06742948474847	0.104627052287553	1	LOC109057592	_	biological_process:protein metabolic process(GO:0019538);molecular_function:hydrolase activity(GO:0016787);molecular_function:nucleotide binding(GO:0000166);cellular_component:intracellular part(GO:0044424)
gene24543	-1.54792388613045	1.25714027523559	0.107412427538904	1	LOC109109646	K08826	_
gene34014	-1.54792388613045	1.25714027523559	0.107412427538904	1	LOC109051069	_	_
gene59605	-1.54792388613045	1.25714027523559	0.107412427538904	1	LOC109079487	K00967	_
gene40018	1.53805016543394	1.20236127022955	0.107412427538904	1	LOC109057826	_	_
gene553	1.53805016543394	1.20236127022955	0.107412427538904	1	LOC109100057	_	_
gene5559	-1.21032640944275	2.65243277077442	0.10830398217668	1	LOC109075681	_	molecular_function:phosphotransferase activity, alcohol group as acceptor(GO:0016773);biological_process:phosphorylation(GO:0016310);molecular_function:uridine kinase activity(GO:0004849);molecular_function:ATP binding(GO:0005524);biological_process:axon guidance(GO:0007411);biological_process:neuron migration(GO:0001764);biological_process:skeletal muscle fiber development(GO:0048741);biological…
gene11773	1.179762010917	2.63215044136328	0.10830398217668	1	LOC109094995	K02599	_
gene49776	1.3238829823394	2.05284260343558	0.108432879297178	1	LOC109068589	_	_
gene25795	-1.31113417398175	2.0856934113547	0.108432879297178	1	LOC109111190	K18082	_
gene43018	-1.31113417398175	2.0856934113547	0.108432879297178	1	LOC109061115	K16506	_
gene17586	2.15368675059447	0.277737645123811	0.109379181377053	1	LOC109101988	_	_
gene2353	2.15368675059447	0.277737645123811	0.109379181377053	1	LOC109110081	K09555	molecular_function:phosphotransferase activity, alcohol group as acceptor(GO:0016773);biological_process:phosphorylation(GO:0016310);molecular_function:uridine kinase activity(GO:0004849);molecular_function:ATP binding(GO:0005524)
gene4190	2.15368675059447	0.277737645123811	0.109379181377053	1	LOC109059958	K12473	_
gene41964	2.15368675059447	0.277737645123811	0.109379181377053	1	LOC109059961	K10177	molecular_function:phosphotransferase activity, alcohol group as acceptor(GO:0016773);biological_process:phosphorylation(GO:0016310);molecular_function:uridine kinase activity(GO:0004849);molecular_function:ATP binding(GO:0005524);biological_process:axon guidance(GO:0007411);biological_process:neuron migration(GO:0001764);biological_process:skeletal muscle fiber development(GO:0048741);biological…
gene62613	2.15368675059447	0.277737645123811	0.109379181377053	1	LOC109082858	K09592	_
gene13993	1.75473656752479	0.352777418402586	0.109379181377053	1	LOC109097985	K08867	_
gene20310	1.75473656752479	0.352777418402586	0.109379181377053	1	LOC109105305	K05212	molecular_function:phosphotransferase activity, alcohol group as acceptor(GO:0016773);biological_process:phosphorylation(GO:0016310);molecular_function:uridine kinase activity(GO:0004849);molecular_function:ATP binding(GO:0005524);biological_process:axon guidance(GO:0007411);biological_process:neuron migration(GO:0001764);biological_process:skeletal muscle fiber development(GO:0048741);biological…
gene21496	1.75473656752479	0.352777418402586	0.109379181377053	1	LOC109105989	_	_
gene48908	1.75473656752479	0.352777418402586	0.109379181377053	1	LOC109067633	K14297	_
gene4994	1.75473656752479	0.352777418402586	0.109379181377053	1	LOC109065101	K06826	_
gene68284	1.75473656752479	0.352777418402586	0.109379181377053	1	LOC109089025	_	_
gene9232	1.75473656752479	0.352777418402586	0.109379181377053	1	LOC109093004	K06675	biological_process:sister chromatid cohesion(GO:0007062);molecular_function:ATP binding(GO:0005524);cellular_component:chromosome(GO:0005694);cellular_component:nucleus(GO:0005634);biological_process:chromosome condensation(GO:0030261);biological_process:DNA recombination(GO:0006310);biological_process:DNA repair(GO:0006281)
gene10093	-1.74832629455067	0.379895085372672	0.109379181377053	1	LOC109093636	K04419	_
gene10261	-1.74832629455067	0.379895085372672	0.109379181377053	1	tkfc	K00863	biological_process:glycerol metabolic process(GO:0006071);molecular_function:glycerone kinase activity(GO:0004371);molecular_function:ATP binding(GO:0005524)
gene13563	-1.74832629455067	0.379895085372672	0.109379181377053	1	LOC109097456	_	_
gene17695	-1.74832629455067	0.379895085372672	0.109379181377053	1	LOC109102029	K13305	_
gene3977	-1.74832629455067	0.379895085372672	0.109379181377053	1	znf384	_	molecular_function:phosphotransferase activity, alcohol group as acceptor(GO:0016773);biological_process:phosphorylation(GO:0016310);molecular_function:uridine kinase activity(GO:0004849);molecular_function:ATP binding(GO:0005524);biological_process:axon guidance(GO:0007411);biological_process:neuron migration(GO:0001764);biological_process:skeletal muscle fiber development(GO:0048741);biological…
gene49456	-1.74832629455067	0.379895085372672	0.109379181377053	1	LOC109068233	K05105	molecular_function:phosphotransferase activity, alcohol group as acceptor(GO:0016773);biological_process:phosphorylation(GO:0016310);molecular_function:uridine kinase activity(GO:0004849);molecular_function:ATP binding(GO:0005524);biological_process:axon guidance(GO:0007411);biological_process:neuron migration(GO:0001764);biological_process:skeletal muscle fiber development(GO:0048741);biological…
gene57918	-1.74832629455067	0.379895085372672	0.109379181377053	1	LOC109077613	K10686	_
gene65296	-1.74832629455067	0.379895085372672	0.109379181377053	1	LOC109085778	_	_
gene7356	-1.74832629455067	0.379895085372672	0.109379181377053	1	LOC109090666	_	_
gene3147	-1.46445661219704	1.36945907707347	0.10969460217431	1	LOC109049748	K10386	molecular_function:phosphotransferase activity, alcohol group as acceptor(GO:0016773);biological_process:phosphorylation(GO:0016310);molecular_function:uridine kinase activity(GO:0004849);molecular_function:ATP binding(GO:0005524);biological_process:axon guidance(GO:0007411);biological_process:neuron migration(GO:0001764);biological_process:skeletal muscle fiber development(GO:0048741);biological…
gene8759	-1.46445661219704	1.36945907707347	0.10969460217431	1	LOC109091988	K06842	_
gene53628	-1.24930873025712	2.21133404312858	0.110359518645503	1	LOC109072874	_	_
gene11050	1.4442442029195	1.40139376042967	0.111592322086933	1	LOC109094690	K19603	_
gene57901	1.4442442029195	1.40139376042967	0.111592322086933	1	LOC109077587	_	_
gene60256	1.4442442029195	1.40139376042967	0.111592322086933	1	LOC109080244	K19532	_
gene955	1.4442442029195	1.40139376042967	0.111592322086933	1	LOC109094534	K17551	_
gene11882	-1.395781905606	1.47365076298901	0.111592322086933	1	LOC109095591	K10050	_
gene13855	-1.395781905606	1.47365076298901	0.111592322086933	1	LOC109097887	_	_
gene44125	-1.395781905606	1.47365076298901	0.111592322086933	1	LOC109062364	K12183	biological_process:protein transport(GO:0015031);biological_process:cellular protein modification process(GO:0006464)
gene11354	-1.22440619134275	2.34436730999522	0.111969499203688	1	LOC109094838	K05853	molecular_function:calcium-transporting ATPase activity(GO:0005388);biological_process:regulation of heart contraction(GO:0008016);cellular_component:integral component of membrane(GO:0016021);molecular_function:metal ion binding(GO:0046872);biological_process:heart looping(GO:0001947);molecular_function:ATP binding(GO:0005524);biological_process:calcium ion transport(GO:0006816)
gene49919	1.08995538799774	4.50039437637948	0.112662964441331	1	rpl23a	K02893	_
gene49991	1.43518428269098	1.50970637990542	0.113190717327968	1	LOC109068822	K14792	_
gene61578	1.43518428269098	1.50970637990542	0.113190717327968	1	LOC109081696	K05849	biological_process:transmembrane transport(GO:0055085);molecular_function:calcium:sodium antiporter activity(GO:0005432);biological_process:regulation of heart contraction(GO:0008016);biological_process:sarcomere organization(GO:0045214);cellular_component:integral component of membrane(GO:0016021);biological_process:cellular calcium ion homeostasis(GO:0006874);biological_process:calcium ion tran…
gene17476	-1.33822648196569	1.57081282751749	0.113190717327968	1	LOC109101942	_	_
gene62880	-1.33822648196569	1.57081282751749	0.113190717327968	1	LOC109083160	K16764	_
gene9682	1.32098058640178	1.54144072788975	0.113190717327968	1	LOC109093291	_	_
gene20832	1.14276918826457	3.48810156133002	0.113406585058181	1	LOC109105139	K07887	molecular_function:GTP binding(GO:0005525);biological_process:small GTPase mediated signal transduction(GO:0007264);biological_process:protein transport(GO:0015031)
gene52458	1.2192161983679	2.51677619654069	0.114504803734337	1	LOC109071574	K09228	_
gene1817	-2.04501703690023	0.575640775623893	0.115459619797773	1	LOC109103977	_	_
gene22246	-2.04501703690023	0.575640775623893	0.115459619797773	1	LOC109106960	K01298	molecular_function:metal ion binding(GO:0046872);molecular_function:metallopeptidase activity(GO:0008237);molecular_function:carboxypeptidase activity(GO:0004180)
gene29737	-2.04501703690023	0.575640775623893	0.115459619797773	1	LOC109046408	_	_
gene43993	-2.04501703690023	0.575640775623893	0.115459619797773	1	susd6	_	_
gene4988	-2.04501703690023	0.575640775623893	0.115459619797773	1	LOC109065051	_	_
gene20256	-1.9527371970105	0.513410984582859	0.115459619797773	1	LOC109104762	K06258	_
gene37731	-1.9527371970105	0.513410984582859	0.115459619797773	1	LOC109055268	K04715	molecular_function:phosphotransferase activity, alcohol group as acceptor(GO:0016773);biological_process:phosphorylation(GO:0016310);molecular_function:uridine kinase activity(GO:0004849);molecular_function:ATP binding(GO:0005524);biological_process:axon guidance(GO:0007411);biological_process:neuron migration(GO:0001764);biological_process:skeletal muscle fiber development(GO:0048741);biological…
gene556	-1.9527371970105	0.513410984582859	0.115459619797773	1	LOC109076182	K02208	_
gene57380	-1.9527371970105	0.513410984582859	0.115459619797773	1	LOC109076964	K04468	molecular_function:MAP kinase activity(GO:0004707);biological_process:positive regulation of Wnt signaling pathway(GO:0030177);biological_process:midbrain development(GO:0030901);biological_process:peptidyl-threonine phosphorylation(GO:0018107);molecular_function:ATP binding(GO:0005524)
gene67819	-1.9527371970105	0.513410984582859	0.115459619797773	1	LOC109088476	K17551	_
gene970	-1.9527371970105	0.513410984582859	0.115459619797773	1	LOC109094589	_	_
gene3218	1.68134156199705	0.566685431152139	0.115459619797773	1	cfap206	_	molecular_function:phosphotransferase activity, alcohol group as acceptor(GO:0016773);biological_process:phosphorylation(GO:0016310);molecular_function:uridine kinase activity(GO:0004849);molecular_function:ATP binding(GO:0005524);biological_process:axon guidance(GO:0007411);biological_process:neuron migration(GO:0001764);biological_process:skeletal muscle fiber development(GO:0048741);biological…
gene32680	1.68134156199705	0.566685431152139	0.115459619797773	1	LOC109050166	K12309	_
gene55188	1.68134156199705	0.566685431152139	0.115459619797773	1	LOC109074597	_	_
gene63306	1.68134156199705	0.566685431152139	0.115459619797773	1	LOC109083613	K06054	biological_process:somite specification(GO:0001757);biological_process:regulation of neuron differentiation(GO:0045664);biological_process:regulation of transcription, DNA-templated(GO:0006355);biological_process:thalamus development(GO:0021794);biological_process:Notch signaling pathway(GO:0007219);molecular_function:DNA binding(GO:0003677);molecular_function:protein dimerization activity(GO:004…
gene6396	1.28021508388315	1.8734495929703	0.117629007658821	1	LOC109080472	K14610	_
gene6906	1.28552214692134	2.02757945349565	0.119106695437389	1	LOC109089998	K02435	_
gene13868	-1.81141992342932	0.752137531821253	0.119582318692441	1	LOC109097897	_	_
gene18262	-1.81141992342932	0.752137531821253	0.119582318692441	1	LOC109102462	K04515	_
gene56747	-1.81141992342932	0.752137531821253	0.119582318692441	1	LOC109076306	_	_
gene16738	1.53088108151312	0.691963512728149	0.119582318692441	1	LOC109100890	K15121	molecular_function:phosphotransferase activity, alcohol group as acceptor(GO:0016773);biological_process:phosphorylation(GO:0016310);molecular_function:uridine kinase activity(GO:0004849);molecular_function:ATP binding(GO:0005524);biological_process:axon guidance(GO:0007411);biological_process:neuron migration(GO:0001764);biological_process:skeletal muscle fiber development(GO:0048741);biological…
gene36161	1.53088108151312	0.691963512728149	0.119582318692441	1	LOC109053504	K09109	_
gene51067	1.53088108151312	0.691963512728149	0.119582318692441	1	LOC109070023	K04730	_
gene53282	1.53088108151312	0.691963512728149	0.119582318692441	1	LOC109072484	_	molecular_function:phosphotransferase activity, alcohol group as acceptor(GO:0016773);biological_process:phosphorylation(GO:0016310);molecular_function:uridine kinase activity(GO:0004849);molecular_function:ATP binding(GO:0005524);biological_process:axon guidance(GO:0007411);biological_process:neuron migration(GO:0001764);biological_process:skeletal muscle fiber development(GO:0048741);biological…
gene11491	-1.19530429747812	2.25187328088298	0.120781243853794	1	gripap1	_	_
gene28853	1.05748685358653	4.87883105210171	0.121472885638195	1	LOC109045293	K12603	_
gene59338	1.08117631773392	4.14883268933361	0.121980873413383	1	LOC109079135	K10693	molecular_function:zinc ion binding(GO:0008270);molecular_function:ubiquitin-protein transferase activity(GO:0004842);biological_process:regulation of pteridine metabolic process(GO:0042068);molecular_function:protein binding(GO:0005515);biological_process:axon choice point recognition(GO:0016198);biological_process:habenula development(GO:0021986);biological_process:retinal ganglion cell axon gu…
gene63297	-1.20390187987838	2.46611810284201	0.122363272766295	1	LOC109083602	K13145	_
gene41086	-1.64818218637636	0.909329944289966	0.122481004403125	1	LOC109058941	_	_
gene56909	-1.64818218637636	0.909329944289966	0.122481004403125	1	LOC109076488	K00858	_
gene6161	-1.64818218637636	0.909329944289966	0.122481004403125	1	LOC109083914	K18993	_
gene25829	1.50439966853649	0.864013548315613	0.122481004403125	1	LOC109111307	_	_
gene51809	1.50439966853649	0.864013548315613	0.122481004403125	1	LOC109070845	_	_
gene6664	-1.18672351572194	2.57835439086951	0.122968816921217	1	LOC109087945	K10077	molecular_function:phosphotransferase activity, alcohol group as acceptor(GO:0016773);biological_process:phosphorylation(GO:0016310);molecular_function:uridine kinase activity(GO:0004849);molecular_function:ATP binding(GO:0005524);biological_process:axon guidance(GO:0007411);biological_process:neuron migration(GO:0001764);biological_process:skeletal muscle fiber development(GO:0048741);biological…
gene26711	-1.52696448309185	1.05102831182262	0.124578112227463	1	dimt1	K14191	molecular_function:phosphotransferase activity, alcohol group as acceptor(GO:0016773);biological_process:phosphorylation(GO:0016310);molecular_function:uridine kinase activity(GO:0004849);molecular_function:ATP binding(GO:0005524);biological_process:axon guidance(GO:0007411);biological_process:neuron migration(GO:0001764);biological_process:skeletal muscle fiber development(GO:0048741);biological…
gene32042	-1.52696448309185	1.05102831182262	0.124578112227463	1	LOC109048933	_	_
gene33067	-1.52696448309185	1.05102831182262	0.124578112227463	1	LOC109049893	_	_
gene58338	1.48409873871778	1.01795725016031	0.124578112227463	1	LOC109078057	K05105	biological_process:regulation of focal adhesion assembly(GO:0051893);biological_process:ephrin receptor signaling pathway(GO:0048013);biological_process:apoptotic process(GO:0006915);biological_process:regulation of microtubule cytoskeleton organization(GO:0070507);biological_process:regulation of epithelial to mesenchymal transition(GO:0010717);biological_process:protein phosphorylation(GO:00064…
gene21183	2.75349340215076	-0.441350465765686	0.124959742351047	1	LOC109105793	K11409	molecular_function:phosphotransferase activity, alcohol group as acceptor(GO:0016773);biological_process:phosphorylation(GO:0016310);molecular_function:uridine kinase activity(GO:0004849);molecular_function:ATP binding(GO:0005524);biological_process:axon guidance(GO:0007411);biological_process:neuron migration(GO:0001764);biological_process:skeletal muscle fiber development(GO:0048741);biological…
gene2366	2.75349340215076	-0.441350465765686	0.124959742351047	1	LOC109110131	K05262	biological_process:brain development(GO:0007420);cellular_component:extracellular region(GO:0005576);molecular_function:hormone activity(GO:0005179);biological_process:camera-type eye development(GO:0043010)
gene27220	2.75349340215076	-0.441350465765686	0.124959742351047	1	eno4	_	cellular_component:phosphopyruvate hydratase complex(GO:0000015);molecular_function:phosphopyruvate hydratase activity(GO:0004634);molecular_function:magnesium ion binding(GO:0000287);biological_process:glycolytic process(GO:0006096)
gene27450	2.75349340215076	-0.441350465765686	0.124959742351047	1	LOC109112720	K07418	molecular_function:phosphotransferase activity, alcohol group as acceptor(GO:0016773);biological_process:phosphorylation(GO:0016310);molecular_function:uridine kinase activity(GO:0004849);molecular_function:ATP binding(GO:0005524);biological_process:axon guidance(GO:0007411);biological_process:neuron migration(GO:0001764);biological_process:skeletal muscle fiber development(GO:0048741);biological…
gene29298	2.75349340215076	-0.441350465765686	0.124959742351047	1	LOC109045849	_	_
gene30860	2.75349340215076	-0.441350465765686	0.124959742351047	1	LOC109047817	_	_
gene31365	2.75349340215076	-0.441350465765686	0.124959742351047	1	LOC109048088	K05181	molecular_function:phosphotransferase activity, alcohol group as acceptor(GO:0016773);biological_process:phosphorylation(GO:0016310);molecular_function:uridine kinase activity(GO:0004849);molecular_function:ATP binding(GO:0005524);biological_process:axon guidance(GO:0007411);biological_process:neuron migration(GO:0001764);biological_process:skeletal muscle fiber development(GO:0048741);biological…
gene316	2.75349340215076	-0.441350465765686	0.124959742351047	1	LOC109092224	_	_
gene31678	2.75349340215076	-0.441350465765686	0.124959742351047	1	LOC109048290	_	_
gene36968	2.75349340215076	-0.441350465765686	0.124959742351047	1	LOC109054406	K10312	molecular_function:phosphotransferase activity, alcohol group as acceptor(GO:0016773);biological_process:phosphorylation(GO:0016310);molecular_function:uridine kinase activity(GO:0004849);molecular_function:ATP binding(GO:0005524);biological_process:axon guidance(GO:0007411);biological_process:neuron migration(GO:0001764);biological_process:skeletal muscle fiber development(GO:0048741);biological…
gene3718	2.75349340215076	-0.441350465765686	0.124959742351047	1	LOC109054065	_	_
gene37935	2.75349340215076	-0.441350465765686	0.124959742351047	1	LOC109055515	_	_
gene3830	2.75349340215076	-0.441350465765686	0.124959742351047	1	LOC109057879	_	molecular_function:zinc ion binding(GO:0008270);molecular_function:nucleic acid binding(GO:0003676);cellular_component:intracellular(GO:0005622)
gene39061	2.75349340215076	-0.441350465765686	0.124959742351047	1	LOC109056765	K06777	_
gene40114	2.75349340215076	-0.441350465765686	0.124959742351047	1	LOC109057916	K12320	_
gene41573	2.75349340215076	-0.441350465765686	0.124959742351047	1	LOC109059506	K02915	_
gene51987	2.75349340215076	-0.441350465765686	0.124959742351047	1	col17a1	K07603	_
gene52391	2.75349340215076	-0.441350465765686	0.124959742351047	1	LOC109071501	_	_
gene52786	2.75349340215076	-0.441350465765686	0.124959742351047	1	LOC109071920	_	_
gene5504	2.75349340215076	-0.441350465765686	0.124959742351047	1	LOC109075623	K00799	_
gene55103	2.75349340215076	-0.441350465765686	0.124959742351047	1	LOC109074501	K05699	biological_process:skeletal muscle fiber development(GO:0048741);biological_process:actin crosslink formation(GO:0051764);biological_process:sarcomere organization(GO:0045214);molecular_function:actin binding(GO:0003779);molecular_function:calcium ion binding(GO:0005509);biological_process:heart development(GO:0007507);biological_process:eye development(GO:0001654);biological_process:actin filame…
gene566	2.75349340215076	-0.441350465765686	0.124959742351047	1	LOC109077050	K03249	_
gene59147	2.75349340215076	-0.441350465765686	0.124959742351047	1	LOC109078974	K10693	molecular_function:zinc ion binding(GO:0008270);molecular_function:ubiquitin-protein transferase activity(GO:0004842);biological_process:regulation of pteridine metabolic process(GO:0042068);molecular_function:protein binding(GO:0005515);biological_process:axon choice point recognition(GO:0016198);biological_process:habenula development(GO:0021986);biological_process:retinal ganglion cell axon gu…
gene59210	2.75349340215076	-0.441350465765686	0.124959742351047	1	LOC109079046	_	molecular_function:phosphotransferase activity, alcohol group as acceptor(GO:0016773);biological_process:phosphorylation(GO:0016310);molecular_function:uridine kinase activity(GO:0004849);molecular_function:ATP binding(GO:0005524);biological_process:axon guidance(GO:0007411);biological_process:neuron migration(GO:0001764);biological_process:skeletal muscle fiber development(GO:0048741);biological…
gene6186	2.75349340215076	-0.441350465765686	0.124959742351047	1	LOC109084015	K09210	_
gene62196	2.75349340215076	-0.441350465765686	0.124959742351047	1	LOC109082379	_	_
gene65807	2.75349340215076	-0.441350465765686	0.124959742351047	1	LOC109086363	_	_
gene11116	-2.54313357864574	-0.237681296790909	0.124959742351047	1	LOC109095046	K04361	_
gene11568	-2.54313357864574	-0.237681296790909	0.124959742351047	1	LOC109095360	_	_
gene13289	-2.54313357864574	-0.237681296790909	0.124959742351047	1	LOC109097032	K05112	_
gene13446	-2.54313357864574	-0.237681296790909	0.124959742351047	1	LOC109097387	_	molecular_function:phosphotransferase activity, alcohol group as acceptor(GO:0016773);biological_process:phosphorylation(GO:0016310);molecular_function:uridine kinase activity(GO:0004849);molecular_function:ATP binding(GO:0005524);biological_process:axon guidance(GO:0007411);biological_process:neuron migration(GO:0001764);biological_process:skeletal muscle fiber development(GO:0048741);biological…
gene14253	-2.54313357864574	-0.237681296790909	0.124959742351047	1	LOC109098648	_	_
gene15460	-2.54313357864574	-0.237681296790909	0.124959742351047	1	LOC109099248	_	_
gene17258	-2.54313357864574	-0.237681296790909	0.124959742351047	1	LOC109102043	K08008	_
gene21414	-2.54313357864574	-0.237681296790909	0.124959742351047	1	LOC109105934	K09048	_
gene27322	-2.54313357864574	-0.237681296790909	0.124959742351047	1	LOC109112671	K09657	_
gene2971	-2.54313357864574	-0.237681296790909	0.124959742351047	1	LOC109048483	_	_
gene31181	-2.54313357864574	-0.237681296790909	0.124959742351047	1	LOC109048338	_	molecular_function:phosphotransferase activity, alcohol group as acceptor(GO:0016773);biological_process:phosphorylation(GO:0016310);molecular_function:uridine kinase activity(GO:0004849);molecular_function:ATP binding(GO:0005524);biological_process:axon guidance(GO:0007411);biological_process:neuron migration(GO:0001764);biological_process:skeletal muscle fiber development(GO:0048741);biological…
gene32126	-2.54313357864574	-0.237681296790909	0.124959742351047	1	LOC109049332	_	_
gene35933	-2.54313357864574	-0.237681296790909	0.124959742351047	1	LOC109053248	_	_
gene37884	-2.54313357864574	-0.237681296790909	0.124959742351047	1	LOC109055451	_	_
gene43950	-2.54313357864574	-0.237681296790909	0.124959742351047	1	LOC109062156	_	_
gene49221	-2.54313357864574	-0.237681296790909	0.124959742351047	1	LOC109067981	K05864	_
gene54933	-2.54313357864574	-0.237681296790909	0.124959742351047	1	LOC109074308	K04598	biological_process:single-organism process(GO:0044699);biological_process:regulation of biological process(GO:0050789)
gene55335	-2.54313357864574	-0.237681296790909	0.124959742351047	1	LOC109074771	_	molecular_function:phosphotransferase activity, alcohol group as acceptor(GO:0016773);biological_process:phosphorylation(GO:0016310);molecular_function:uridine kinase activity(GO:0004849);molecular_function:ATP binding(GO:0005524);biological_process:axon guidance(GO:0007411);biological_process:neuron migration(GO:0001764);biological_process:skeletal muscle fiber development(GO:0048741);biological…
gene62535	-2.54313357864574	-0.237681296790909	0.124959742351047	1	LOC109082756	_	_
gene62548	-2.54313357864574	-0.237681296790909	0.124959742351047	1	LOC109082773	_	_
gene63509	-2.54313357864574	-0.237681296790909	0.124959742351047	1	LOC109083846	K18618	_
gene63597	-2.54313357864574	-0.237681296790909	0.124959742351047	1	LOC109083931	K04594	molecular_function:phosphotransferase activity, alcohol group as acceptor(GO:0016773);biological_process:phosphorylation(GO:0016310);molecular_function:uridine kinase activity(GO:0004849);molecular_function:ATP binding(GO:0005524);biological_process:axon guidance(GO:0007411);biological_process:neuron migration(GO:0001764);biological_process:skeletal muscle fiber development(GO:0048741);biological…
gene65149	-2.54313357864574	-0.237681296790909	0.124959742351047	1	LOC109085632	_	_
gene66790	-2.54313357864574	-0.237681296790909	0.124959742351047	1	wt1	K09234	molecular_function:phosphotransferase activity, alcohol group as acceptor(GO:0016773);biological_process:phosphorylation(GO:0016310);molecular_function:uridine kinase activity(GO:0004849);molecular_function:ATP binding(GO:0005524);biological_process:axon guidance(GO:0007411);biological_process:neuron migration(GO:0001764);biological_process:skeletal muscle fiber development(GO:0048741);biological…
gene67261	-2.54313357864574	-0.237681296790909	0.124959742351047	1	LOC109087916	_	_
gene67649	-2.54313357864574	-0.237681296790909	0.124959742351047	1	LOC109088405	K15106	_
gene8042	-2.54313357864574	-0.237681296790909	0.124959742351047	1	LOC109091096	K12488	;molecular_function:zinc ion binding(GO:0008270);molecular_function:phospholipid binding(GO:0005543)
gene8615	-2.54313357864574	-0.237681296790909	0.124959742351047	1	LOC109092136	K04990	_
gene67646	1.092140183941	3.3269735881014	0.126130229000283	1	LOC109088387	K08837	_
gene19635	-1.49164773391789	1.21911524684302	0.126130426840135	1	LOC109104006	_	_
gene57413	-1.49164773391789	1.21911524684302	0.126130426840135	1	LOC109077056	K07765	_
gene64044	-1.49164773391789	1.21911524684302	0.126130426840135	1	LOC109084424	K11447	_
gene27885	1.4680392391961	1.157239608731	0.126130426840135	1	LOC109113316	K14688	_
gene54509	1.4680392391961	1.157239608731	0.126130426840135	1	LOC109073839	_	_
gene20578	-1.43308696181216	1.18001561685478	0.126130426840135	1	LOC109105403	_	_
gene8364	-1.43308696181216	1.18001561685478	0.126130426840135	1	LOC109091214	K04874	molecular_function:phosphotransferase activity, alcohol group as acceptor(GO:0016773);biological_process:phosphorylation(GO:0016310);molecular_function:uridine kinase activity(GO:0004849);molecular_function:ATP binding(GO:0005524);biological_process:axon guidance(GO:0007411);biological_process:neuron migration(GO:0001764);biological_process:skeletal muscle fiber development(GO:0048741);biological…
gene23627	1.45501691468126	1.28440669419784	0.127301043405174	1	cfdp1	_	_
gene25152	1.45501691468126	1.28440669419784	0.127301043405174	1	LOC109110569	K10955	_
gene16712	-1.41225357527756	1.33437918291675	0.127301043405174	1	LOC109101186	K14326	molecular_function:zinc ion binding(GO:0008270);molecular_function:DNA binding(GO:0003677);molecular_function:ATP binding(GO:0005524);molecular_function:helicase activity(GO:0004386);cellular_component:cytoplasm(GO:0005737);biological_process:nuclear-transcribed mRNA catabolic process, nonsense-mediated decay(GO:0000184);biological_process:embryo development(GO:0009790)
gene19966	-1.41225357527756	1.33437918291675	0.127301043405174	1	LOC109104557	_	_
gene20298	-1.41225357527756	1.33437918291675	0.127301043405174	1	LOC109104784	_	_
gene28951	-1.41225357527756	1.33437918291675	0.127301043405174	1	LOC109045612	K05664	_
gene41958	-1.41225357527756	1.33437918291675	0.127301043405174	1	LOC109059948	K16478	_
gene46394	-1.41225357527756	1.33437918291675	0.127301043405174	1	clasp1	K16578	_
gene30816	-1.34710212338067	1.44109628130115	0.128197371322381	1	LOC109047300	K18037	_
gene6364	-1.34710212338067	1.44109628130115	0.128197371322381	1	LOC109085642	_	molecular_function:phosphotransferase activity, alcohol group as acceptor(GO:0016773);biological_process:phosphorylation(GO:0016310);molecular_function:uridine kinase activity(GO:0004849);molecular_function:ATP binding(GO:0005524);biological_process:axon guidance(GO:0007411);biological_process:neuron migration(GO:0001764);biological_process:skeletal muscle fiber development(GO:0048741);biological…
gene44886	1.37884551828378	1.47312551756233	0.128892330485785	1	LOC109063164	_	_
gene27879	-1.29262440685594	1.54044745832879	0.128892330485785	1	LOC109113311	K18753	_
gene43125	1.26464182199458	1.5056729025981	0.128892330485785	1	LOC109061238	K00472	molecular_function:phosphotransferase activity, alcohol group as acceptor(GO:0016773);biological_process:phosphorylation(GO:0016310);molecular_function:uridine kinase activity(GO:0004849);molecular_function:ATP binding(GO:0005524);biological_process:axon guidance(GO:0007411);biological_process:neuron migration(GO:0001764);biological_process:skeletal muscle fiber development(GO:0048741);biological…
gene26463	-1.28925549723573	1.66183444628943	0.129436724083117	1	LOC109111610	K00006	_
gene59149	1.26937898119553	1.60665054108458	0.129436724083117	1	LOC109078975	K16302	_
gene23100	-1.24636507675902	1.63338461724545	0.129436724083117	1	LOC109107955	K01540	_
gene63873	-1.37139071425618	1.71703796310567	0.129866744964837	1	klc2	K10407	molecular_function:phosphotransferase activity, alcohol group as acceptor(GO:0016773);biological_process:phosphorylation(GO:0016310);molecular_function:uridine kinase activity(GO:0004849);molecular_function:ATP binding(GO:0005524);biological_process:axon guidance(GO:0007411);biological_process:neuron migration(GO:0001764);biological_process:skeletal muscle fiber development(GO:0048741);biological…
gene60160	-1.32476869848769	1.79946239373122	0.130208682948527	1	LOC109080110	_	_
gene46277	1.23597176475139	1.84491811417785	0.130481962895157	1	LOC109064726	K13575	_
gene49234	1.23597176475139	1.84491811417785	0.130481962895157	1	LOC109067993	K15464	_
gene45864	1.05517174094607	3.90434546587909	0.130898812573275	1	LOC109064284	_	biological_process:negative regulation of peptidase activity(GO:0010466);cellular_component:extracellular region(GO:0005576);molecular_function:cysteine-type endopeptidase inhibitor activity(GO:0004869)
gene33796	1.07441300717801	3.60427423571822	0.131095508296484	1	LOC109051002	K11251	cellular_component:nucleosome(GO:0000786);molecular_function:DNA binding(GO:0003677);biological_process:nucleosome assembly(GO:0006334);cellular_component:nucleus(GO:0005634);molecular_function:protein heterodimerization activity(GO:0046982)
gene30802	1.15117805887275	2.14045932911599	0.13113287446978	1	LOC109047292	K15188	_
gene15912	1.09717616817295	3.06794564904852	0.131407308593953	1	LOC109100123	K04639	_
gene17527	1.09717616817295	3.06794564904852	0.131407308593953	1	LOC109101646	K14284	_
gene15856	2.25295432100637	-0.090349277412105	0.137873920182766	1	LOC109100089	_	_
gene15998	2.25295432100637	-0.090349277412105	0.137873920182766	1	LOC109100337	_	molecular_function:nucleic acid binding(GO:0003676);molecular_function:nucleotide binding(GO:0000166)
gene29913	2.25295432100637	-0.090349277412105	0.137873920182766	1	LOC109046893	K12327	molecular_function:phosphotransferase activity, alcohol group as acceptor(GO:0016773);biological_process:phosphorylation(GO:0016310);molecular_function:uridine kinase activity(GO:0004849);molecular_function:ATP binding(GO:0005524);biological_process:axon guidance(GO:0007411);biological_process:neuron migration(GO:0001764);biological_process:skeletal muscle fiber development(GO:0048741);biological…
gene37643	2.25295432100637	-0.090349277412105	0.137873920182766	1	sh3tc1	_	_
gene41348	2.25295432100637	-0.090349277412105	0.137873920182766	1	LOC109059274	_	_
gene42025	2.25295432100637	-0.090349277412105	0.137873920182766	1	LOC109060023	_	_
gene46032	2.25295432100637	-0.090349277412105	0.137873920182766	1	LOC109064493	_	_
gene46987	2.25295432100637	-0.090349277412105	0.137873920182766	1	LOC109065557	K00771	_
gene54285	2.25295432100637	-0.090349277412105	0.137873920182766	1	LOC109073579	_	_
gene55038	2.25295432100637	-0.090349277412105	0.137873920182766	1	LOC109074427	K16481	_
gene6203	2.25295432100637	-0.090349277412105	0.137873920182766	1	LOC109079895	_	molecular_function:phosphotransferase activity, alcohol group as acceptor(GO:0016773);biological_process:phosphorylation(GO:0016310);molecular_function:uridine kinase activity(GO:0004849);molecular_function:ATP binding(GO:0005524);biological_process:axon guidance(GO:0007411);biological_process:neuron migration(GO:0001764);biological_process:skeletal muscle fiber development(GO:0048741);biological…
gene63146	2.25295432100637	-0.090349277412105	0.137873920182766	1	LOC109083438	_	_
gene8763	2.25295432100637	-0.090349277412105	0.137873920182766	1	LOC109091989	K00252	_
gene9562	2.25295432100637	-0.090349277412105	0.137873920182766	1	LOC109092511	_	biological_process:steroid metabolic process(GO:0008202);cellular_component:endoplasmic reticulum(GO:0005783);cellular_component:membrane part(GO:0044425)
gene1088	-1.93389940801942	0.0609223599021445	0.137873920182766	1	deptor	_	_
gene13318	-1.93389940801942	0.0609223599021445	0.137873920182766	1	LOC109097179	_	_
gene14469	-1.93389940801942	0.0609223599021445	0.137873920182766	1	LOC109098297	K09403	_
gene16961	-1.93389940801942	0.0609223599021445	0.137873920182766	1	LOC109101274	K00472	_
gene21156	-1.93389940801942	0.0609223599021445	0.137873920182766	1	apbb3	_	molecular_function:phosphotransferase activity, alcohol group as acceptor(GO:0016773);biological_process:phosphorylation(GO:0016310);molecular_function:uridine kinase activity(GO:0004849);molecular_function:ATP binding(GO:0005524);biological_process:axon guidance(GO:0007411);biological_process:neuron migration(GO:0001764);biological_process:skeletal muscle fiber development(GO:0048741);biological…
gene28949	-1.93389940801942	0.0609223599021445	0.137873920182766	1	LOC109045359	_	_
gene31965	-1.93389940801942	0.0609223599021445	0.137873920182766	1	LOC109048745	_	_
gene35992	-1.93389940801942	0.0609223599021445	0.137873920182766	1	LOC109053309	K07894	_
gene41362	-1.93389940801942	0.0609223599021445	0.137873920182766	1	LOC109059287	_	biological_process:pharyngeal system development(GO:0060037);biological_process:cartilage development(GO:0051216)
gene41575	-1.93389940801942	0.0609223599021445	0.137873920182766	1	LOC109059530	K00876	_
gene45967	-1.93389940801942	0.0609223599021445	0.137873920182766	1	lgr4	K04309	molecular_function:phosphotransferase activity, alcohol group as acceptor(GO:0016773);biological_process:phosphorylation(GO:0016310);molecular_function:uridine kinase activity(GO:0004849);molecular_function:ATP binding(GO:0005524);biological_process:axon guidance(GO:0007411);biological_process:neuron migration(GO:0001764);biological_process:skeletal muscle fiber development(GO:0048741);biological…
gene52542	-1.93389940801942	0.0609223599021445	0.137873920182766	1	LOC109071656	_	_
gene58902	-1.93389940801942	0.0609223599021445	0.137873920182766	1	LOC109078698	_	molecular_function:carbohydrate binding(GO:0030246)
gene59472	-1.93389940801942	0.0609223599021445	0.137873920182766	1	LOC109079338	K16578	_
gene60167	-1.93389940801942	0.0609223599021445	0.137873920182766	1	LOC109080113	K05730	_
gene60384	-1.93389940801942	0.0609223599021445	0.137873920182766	1	LOC109080364	K18756	_
gene63638	-1.93389940801942	0.0609223599021445	0.137873920182766	1	LOC109083977	_	molecular_function:phosphotransferase activity, alcohol group as acceptor(GO:0016773);biological_process:phosphorylation(GO:0016310);molecular_function:uridine kinase activity(GO:0004849);molecular_function:ATP binding(GO:0005524);biological_process:axon guidance(GO:0007411);biological_process:neuron migration(GO:0001764);biological_process:skeletal muscle fiber development(GO:0048741);biological…
gene64444	-1.93389940801942	0.0609223599021445	0.137873920182766	1	LOC109084863	_	_
gene65072	-1.93389940801942	0.0609223599021445	0.137873920182766	1	LOC109085544	K06274	_
gene8562	-1.93389940801942	0.0609223599021445	0.137873920182766	1	LOC109092120	K04426	_
gene8821	-1.93389940801942	0.0609223599021445	0.137873920182766	1	LOC109092316	_	_
gene9138	-1.93389940801942	0.0609223599021445	0.137873920182766	1	LOC109092943	_	_
gene19144	-1.0257379986431	4.07810898448993	0.140542973834595	1	LOC109103413	K03020	molecular_function:DNA-directed RNA polymerase activity(GO:0003899);biological_process:transcription, DNA-templated(GO:0006351);molecular_function:DNA binding(GO:0003677);molecular_function:protein dimerization activity(GO:0046983);cellular_component:nucleus(GO:0005634)
gene57112	-1.15591896742182	2.43391479357081	0.14120145451628	1	LOC109076710	K04366	_
gene15633	-1.13887487581533	2.21431499868151	0.142604727686172	1	LOC109099314	_	_
gene22250	-1.13887487581533	2.21431499868151	0.142604727686172	1	LOC109107510	K15107	_
gene38819	-1.13887487581533	2.21431499868151	0.142604727686172	1	LOC109056477	_	molecular_function:phosphotransferase activity, alcohol group as acceptor(GO:0016773);biological_process:phosphorylation(GO:0016310);molecular_function:uridine kinase activity(GO:0004849);molecular_function:ATP binding(GO:0005524);biological_process:axon guidance(GO:0007411);biological_process:neuron migration(GO:0001764);biological_process:skeletal muscle fiber development(GO:0048741);biological…
gene23194	-1.07785419848381	3.19712507643766	0.14325100212711	1	LOC109108026	K01110	_
gene23482	-1.21626747142054	2.0217544891258	0.143857495635951	1	LOC109108235	_	_
gene39414	1.20559781737267	1.97574788018508	0.143857495635951	1	LOC109057143	_	molecular_function:phosphotransferase activity, alcohol group as acceptor(GO:0016773);biological_process:phosphorylation(GO:0016310);molecular_function:uridine kinase activity(GO:0004849);molecular_function:ATP binding(GO:0005524);biological_process:axon guidance(GO:0007411);biological_process:neuron migration(GO:0001764);biological_process:skeletal muscle fiber development(GO:0048741);biological…
gene13616	2.01762064714106	0.192511289518641	0.14388880828403	1	LOC109097495	_	cellular_component:nuclear outer membrane(GO:0005640);cellular_component:integral component of membrane(GO:0016021);biological_process:ergosterol biosynthetic process(GO:0006696);molecular_function:C-8 sterol isomerase activity(GO:0000247);biological_process:lipid transport(GO:0006869);cellular_component:endoplasmic reticulum membrane(GO:0005789);cellular_component:nuclear inner membrane(GO:00056…
gene31150	2.01762064714106	0.192511289518641	0.14388880828403	1	LOC109047936	_	_
gene45983	2.01762064714106	0.192511289518641	0.14388880828403	1	LOC109064416	_	_
gene46314	2.01762064714106	0.192511289518641	0.14388880828403	1	LOC109064798	_	_
gene9556	2.01762064714106	0.192511289518641	0.14388880828403	1	LOC109093213	K04161	molecular_function:serotonin receptor activity(GO:0004993);biological_process:behavior(GO:0007610);biological_process:G-protein coupled receptor signaling pathway(GO:0007186);biological_process:negative regulation of cAMP metabolic process(GO:0030815);cellular_component:integral component of plasma membrane(GO:0005887)
gene10369	-1.63412259826147	0.30798815341679	0.14388880828403	1	LOC109094091	K10407	_
gene14171	-1.63412259826147	0.30798815341679	0.14388880828403	1	LOC109098118	_	_
gene16630	-1.63412259826147	0.30798815341679	0.14388880828403	1	LOC109100823	_	molecular_function:DNA binding(GO:0003677);cellular_component:nucleus(GO:0005634);molecular_function:zinc ion binding(GO:0008270);biological_process:regulation of transcription, DNA-templated(GO:0006355)
gene19153	-1.63412259826147	0.30798815341679	0.14388880828403	1	LOC109103716	K05105	_
gene20513	-1.63412259826147	0.30798815341679	0.14388880828403	1	fsbp	_	_
gene28175	-1.63412259826147	0.30798815341679	0.14388880828403	1	LOC109113512	_	molecular_function:phosphotransferase activity, alcohol group as acceptor(GO:0016773);biological_process:phosphorylation(GO:0016310);molecular_function:uridine kinase activity(GO:0004849);molecular_function:ATP binding(GO:0005524);biological_process:axon guidance(GO:0007411);biological_process:neuron migration(GO:0001764);biological_process:skeletal muscle fiber development(GO:0048741);biological…
gene32663	-1.63412259826147	0.30798815341679	0.14388880828403	1	LOC109049599	K00850	_
gene36119	-1.63412259826147	0.30798815341679	0.14388880828403	1	LOC109053437	K13084	molecular_function:phosphotransferase activity, alcohol group as acceptor(GO:0016773);biological_process:phosphorylation(GO:0016310);molecular_function:uridine kinase activity(GO:0004849);molecular_function:ATP binding(GO:0005524);biological_process:axon guidance(GO:0007411);biological_process:neuron migration(GO:0001764);biological_process:skeletal muscle fiber development(GO:0048741);biological…
gene37039	-1.63412259826147	0.30798815341679	0.14388880828403	1	LOC109054491	_	molecular_function:phosphotransferase activity, alcohol group as acceptor(GO:0016773);biological_process:phosphorylation(GO:0016310);molecular_function:uridine kinase activity(GO:0004849);molecular_function:ATP binding(GO:0005524);biological_process:axon guidance(GO:0007411);biological_process:neuron migration(GO:0001764);biological_process:skeletal muscle fiber development(GO:0048741);biological…
gene39566	-1.63412259826147	0.30798815341679	0.14388880828403	1	LOC109057334	_	molecular_function:phosphotransferase activity, alcohol group as acceptor(GO:0016773);biological_process:phosphorylation(GO:0016310);molecular_function:uridine kinase activity(GO:0004849);molecular_function:ATP binding(GO:0005524);biological_process:axon guidance(GO:0007411);biological_process:neuron migration(GO:0001764);biological_process:skeletal muscle fiber development(GO:0048741);biological…
gene40424	-1.63412259826147	0.30798815341679	0.14388880828403	1	LOC109058273	K06231	_
gene41698	-1.63412259826147	0.30798815341679	0.14388880828403	1	LOC109059648	K17988	_
gene43839	-1.63412259826147	0.30798815341679	0.14388880828403	1	LOC109062085	K11650	_
gene45447	-1.63412259826147	0.30798815341679	0.14388880828403	1	LOC109063825	_	_
gene59287	-1.63412259826147	0.30798815341679	0.14388880828403	1	LOC109079141	_	_
gene60749	-1.63412259826147	0.30798815341679	0.14388880828403	1	LOC109080771	_	_
gene61088	-1.63412259826147	0.30798815341679	0.14388880828403	1	LOC109081153	K05264	cellular_component:extracellular region(GO:0005576);molecular_function:hormone activity(GO:0005179);biological_process:phospholipase C-activating G-protein coupled receptor signaling pathway(GO:0007200);biological_process:adenylate cyclase-modulating G-protein coupled receptor signaling pathway(GO:0007188)
gene65302	-1.63412259826147	0.30798815341679	0.14388880828403	1	LOC109085802	_	cellular_component:extracellular region(GO:0005576);molecular_function:calcium ion binding(GO:0005509)
gene68776	-1.63412259826147	0.30798815341679	0.14388880828403	1	LOC109089599	K08860	_
gene7802	-1.63412259826147	0.30798815341679	0.14388880828403	1	LOC109091023	K09299	_
gene12289	1.61867046407137	0.272009341253078	0.14388880828403	1	LOC109096062	K15731	_
gene23744	1.61867046407137	0.272009341253078	0.14388880828403	1	ttc25	_	_
gene3387	1.61867046407137	0.272009341253078	0.14388880828403	1	LOC109051293	K09228	_
gene44724	1.61867046407137	0.272009341253078	0.14388880828403	1	LOC109063015	K07843	biological_process:small GTPase mediated signal transduction(GO:0007264);;molecular_function:GTPase activity(GO:0003924);cellular_component:membrane(GO:0016020);molecular_function:GTP binding(GO:0005525)
gene44789	1.61867046407137	0.272009341253078	0.14388880828403	1	LOC109063060	_	_
gene48158	1.61867046407137	0.272009341253078	0.14388880828403	1	LOC109066812	_	_
gene700	1.61867046407137	0.272009341253078	0.14388880828403	1	LOC109092604	_	_
gene15279	-1.21350138630668	1.92828041837448	0.144316741100934	1	LOC109099497	K09680	biological_process:coenzyme A biosynthetic process(GO:0015937);molecular_function:ATP binding(GO:0005524);molecular_function:pantothenate kinase activity(GO:0004594)
gene23653	-1.21350138630668	1.92828041837448	0.144316741100934	1	LOC109108688	K08808	biological_process:protein phosphorylation(GO:0006468);molecular_function:ATP binding(GO:0005524);molecular_function:protein serine/threonine kinase activity(GO:0004674)
gene68613	-1.21350138630668	1.92828041837448	0.144316741100934	1	LOC109089419	K02207	molecular_function:acid-amino acid ligase activity(GO:0016881)
gene17507	1.19840422707402	1.897980414254	0.144316741100934	1	LOC109101636	_	_
gene42497	-1.24764639544392	1.85306044218928	0.144796626766213	1	LOC109060512	_	_
gene29889	1.02414887497798	3.93572578337301	0.145261725590022	1	LOC109046503	K09850	_
gene36530	-1.28643689961264	1.77369840603061	0.145295824188101	1	adam9	_	molecular_function:phosphotransferase activity, alcohol group as acceptor(GO:0016773);biological_process:phosphorylation(GO:0016310);molecular_function:uridine kinase activity(GO:0004849);molecular_function:ATP binding(GO:0005524);biological_process:axon guidance(GO:0007411);biological_process:neuron migration(GO:0001764);biological_process:skeletal muscle fiber development(GO:0048741);biological…
gene12919	-1.33090753998179	1.68971126942012	0.14581152060297	1	LOC109096804	_	_
gene45324	-1.33090753998179	1.68971126942012	0.14581152060297	1	LOC109063674	_	_
gene6098	1.21515786750059	1.57244800381581	0.146338567327805	1	LOC109083375	K00744	_
gene12898	-1.20216037851227	1.6043374465573	0.146338567327805	1	LOC109096792	K13710	_
gene62625	-1.20216037851227	1.6043374465573	0.146338567327805	1	LOC109082856	_	_
gene64085	-1.09427641399676	2.83410353420642	0.146707674950506	1	LOC109084459	K07532	_
gene1001	-1.85414901345186	0.448258456186128	0.146764610526278	1	LOC109094817	K18464	biological_process:axonogenesis(GO:0007409);biological_process:heart contraction(GO:0060047);cellular_component:WASH complex(GO:0071203)
gene10462	-1.85414901345186	0.448258456186128	0.146764610526278	1	LOC109094151	K04496	molecular_function:NAD binding(GO:0051287);biological_process:oxidation-reduction process(GO:0055114);molecular_function:oxidoreductase activity, acting on the CH-OH group of donors, NAD or NADP as acceptor(GO:0016616)
gene1363	-1.85414901345186	0.448258456186128	0.146764610526278	1	LOC109097391	_	molecular_function:phosphotransferase activity, alcohol group as acceptor(GO:0016773);biological_process:phosphorylation(GO:0016310);molecular_function:uridine kinase activity(GO:0004849);molecular_function:ATP binding(GO:0005524)
gene26149	-1.85414901345186	0.448258456186128	0.146764610526278	1	LOC109111395	_	_
gene33375	-1.85414901345186	0.448258456186128	0.146764610526278	1	LOC109050074	K08213	_
gene45539	-1.85414901345186	0.448258456186128	0.146764610526278	1	LOC109063911	_	_
gene45948	-1.85414901345186	0.448258456186128	0.146764610526278	1	LOC109064386	K16449	_
gene68584	-1.85414901345186	0.448258456186128	0.146764610526278	1	LOC109089386	K04671	_
gene10899	1.56687961551326	0.49698199056445	0.146764610526278	1	LOC109094595	K04631	_
gene36034	1.56687961551326	0.49698199056445	0.146764610526278	1	LOC109053356	_	_
gene36758	1.56687961551326	0.49698199056445	0.146764610526278	1	LOC109054200	_	_
gene39233	1.56687961551326	0.49698199056445	0.146764610526278	1	LOC109056966	_	_
gene40707	1.56687961551326	0.49698199056445	0.146764610526278	1	LOC109058588	K13051	molecular_function:phosphotransferase activity, alcohol group as acceptor(GO:0016773);biological_process:phosphorylation(GO:0016310);molecular_function:uridine kinase activity(GO:0004849);molecular_function:ATP binding(GO:0005524);biological_process:axon guidance(GO:0007411);biological_process:neuron migration(GO:0001764);biological_process:skeletal muscle fiber development(GO:0048741);biological…
gene48056	1.56687961551326	0.49698199056445	0.146764610526278	1	LOC109066695	K05019	_
gene49851	1.56687961551326	0.49698199056445	0.146764610526278	1	LOC109068673	_	_
gene49894	1.56687961551326	0.49698199056445	0.146764610526278	1	LOC109068719	_	molecular_function:phosphotransferase activity, alcohol group as acceptor(GO:0016773);biological_process:phosphorylation(GO:0016310);molecular_function:uridine kinase activity(GO:0004849);molecular_function:ATP binding(GO:0005524);biological_process:axon guidance(GO:0007411);biological_process:neuron migration(GO:0001764);biological_process:skeletal muscle fiber development(GO:0048741);biological…
gene50753	1.56687961551326	0.49698199056445	0.146764610526278	1	bbs5	K16748	biological_process:melanosome transport(GO:0032402);biological_process:pigment granule aggregation in cell center(GO:0051877);biological_process:heart looping(GO:0001947);cellular_component:ciliary membrane(GO:0060170);biological_process:Kupffer's vesicle development(GO:0070121);biological_process:intracellular transport(GO:0046907)
gene65195	1.56687961551326	0.49698199056445	0.146764610526278	1	LOC109085651	K06525	_
gene28873	1.32021694333339	1.43563989707662	0.146868120462719	1	LOC109045583	_	molecular_function:phosphotransferase activity, alcohol group as acceptor(GO:0016773);biological_process:phosphorylation(GO:0016310);molecular_function:uridine kinase activity(GO:0004849);molecular_function:ATP binding(GO:0005524);biological_process:axon guidance(GO:0007411);biological_process:neuron migration(GO:0001764);biological_process:skeletal muscle fiber development(GO:0048741);biological…
gene4732	-1.24553371649692	1.50940054832516	0.146868120462719	1	LOC109067087	K06756	_
gene59299	-1.24553371649692	1.50940054832516	0.146868120462719	1	LOC109079119	K01265	_
gene65600	-1.24553371649692	1.50940054832516	0.146868120462719	1	LOC109086149	_	molecular_function:phosphotransferase activity, alcohol group as acceptor(GO:0016773);biological_process:phosphorylation(GO:0016310);molecular_function:uridine kinase activity(GO:0004849);molecular_function:ATP binding(GO:0005524);biological_process:axon guidance(GO:0007411);biological_process:neuron migration(GO:0001764);biological_process:skeletal muscle fiber development(GO:0048741);biological…
gene41734	1.20601324704419	1.46904122077995	0.146868120462719	1	LOC109059703	_	_
gene1248	1.3193156717665	1.3215849199323	0.147385428216678	1	LOC109096668	K14795	_
gene27902	1.3193156717665	1.3215849199323	0.147385428216678	1	LOC109113325	K10435	molecular_function:phosphotransferase activity, alcohol group as acceptor(GO:0016773);biological_process:phosphorylation(GO:0016310);molecular_function:uridine kinase activity(GO:0004849);molecular_function:ATP binding(GO:0005524);biological_process:axon guidance(GO:0007411);biological_process:neuron migration(GO:0001764);biological_process:skeletal muscle fiber development(GO:0048741);biological…
gene27573	-1.29672224353739	1.40775714407727	0.147385428216678	1	LOC109112803	K09032	_
gene67708	-1.29672224353739	1.40775714407727	0.147385428216678	1	LOC109088418	_	_
gene48959	1.04329172831756	3.29502507880963	0.148052711926965	1	LOC109067678	K02357	_
gene1535	-1.72960906662019	0.69736375932632	0.148066420146509	1	LOC109099105	K04538	molecular_function:phosphotransferase activity, alcohol group as acceptor(GO:0016773);biological_process:phosphorylation(GO:0016310);molecular_function:uridine kinase activity(GO:0004849);molecular_function:ATP binding(GO:0005524)
gene20536	-1.72960906662019	0.69736375932632	0.148066420146509	1	LOC109105384	K08559	_
gene23180	-1.72960906662019	0.69736375932632	0.148066420146509	1	LOC109108016	_	_
gene28511	-1.72960906662019	0.69736375932632	0.148066420146509	1	LOC109113727	K11723	_
gene40400	-1.72960906662019	0.69736375932632	0.148066420146509	1	LOC109058224	_	_
gene50095	-1.72960906662019	0.69736375932632	0.148066420146509	1	LOC109068942	K08136	_
gene1804	-0.956614090659588	7.92835629774147	0.14820031649264	1	LOC109099987	K01689	cellular_component:phosphopyruvate hydratase complex(GO:0000015);molecular_function:phosphopyruvate hydratase activity(GO:0004634);molecular_function:magnesium ion binding(GO:0000287);biological_process:glycolytic process(GO:0006096)
gene5085	1.3944567757201	1.11073475654771	0.148269995906107	1	LOC109070171	K15617	molecular_function:phosphotransferase activity, alcohol group as acceptor(GO:0016773);biological_process:phosphorylation(GO:0016310);molecular_function:uridine kinase activity(GO:0004849);molecular_function:ATP binding(GO:0005524);biological_process:axon guidance(GO:0007411);biological_process:neuron migration(GO:0001764);biological_process:skeletal muscle fiber development(GO:0048741);biological…
gene60867	1.3944567757201	1.11073475654771	0.148269995906107	1	LOC109080908	K12867	cellular_component:intracellular(GO:0005622);biological_process:RNA processing(GO:0006396)
gene16685	-1.37204819628188	1.13977842355148	0.148269995906107	1	LOC109100862	_	_
gene28724	-1.37204819628188	1.13977842355148	0.148269995906107	1	LOC109045529	_	_
gene67788	-1.37204819628188	1.13977842355148	0.148269995906107	1	LOC109088493	K00741	_
gene19991	-1.57470650145999	0.860431131842426	0.148529576267713	1	LOC109104581	_	_
gene33406	-1.57470650145999	0.860431131842426	0.148529576267713	1	bcl2	K02161	_
gene41278	-1.57470650145999	0.860431131842426	0.148529576267713	1	LOC109059210	_	_
gene66633	-1.57470650145999	0.860431131842426	0.148529576267713	1	LOC109087260	K14971	_
gene20886	1.4119513183602	0.807203482123965	0.148529576267713	1	LOC109105166	K10266	_
gene2337	1.4119513183602	0.807203482123965	0.148529576267713	1	LOC109109977	K17506	_
gene33733	1.4119513183602	0.807203482123965	0.148529576267713	1	LOC109050924	_	_
gene60118	1.4119513183602	0.807203482123965	0.148529576267713	1	LOC109080065	_	molecular_function:phosphotransferase activity, alcohol group as acceptor(GO:0016773);biological_process:phosphorylation(GO:0016310);molecular_function:uridine kinase activity(GO:0004849);molecular_function:ATP binding(GO:0005524);biological_process:axon guidance(GO:0007411);biological_process:neuron migration(GO:0001764);biological_process:skeletal muscle fiber development(GO:0048741);biological…
gene63584	1.4119513183602	0.807203482123965	0.148529576267713	1	txn2	K03671	_
gene20088	-1.46028230575065	1.00687659372719	0.148529576267714	1	LOC109104643	_	_
gene20315	-1.46028230575065	1.00687659372719	0.148529576267714	1	LOC109104805	_	_
gene21282	-1.46028230575065	1.00687659372719	0.148529576267714	1	LOC109105846	_	_
gene43319	-1.46028230575065	1.00687659372719	0.148529576267714	1	LOC109061452	_	_
gene62478	-1.46028230575065	1.00687659372719	0.148529576267714	1	LOC109082698	K02353	_
gene20420	1.40215547432784	0.966817696269981	0.148529576267714	1	LOC109104884	K14525	_
gene22890	1.40215547432784	0.966817696269981	0.148529576267714	1	c33h14orf1	_	molecular_function:phosphotransferase activity, alcohol group as acceptor(GO:0016773);biological_process:phosphorylation(GO:0016310);molecular_function:uridine kinase activity(GO:0004849);molecular_function:ATP binding(GO:0005524);biological_process:axon guidance(GO:0007411);biological_process:neuron migration(GO:0001764);biological_process:skeletal muscle fiber development(GO:0048741);biological…
gene41254	1.40215547432784	0.966817696269981	0.148529576267714	1	LOC109059176	K11468	molecular_function:phosphotransferase activity, alcohol group as acceptor(GO:0016773);biological_process:phosphorylation(GO:0016310);molecular_function:uridine kinase activity(GO:0004849);molecular_function:ATP binding(GO:0005524);biological_process:axon guidance(GO:0007411);biological_process:neuron migration(GO:0001764);biological_process:skeletal muscle fiber development(GO:0048741);biological…
gene63150	1.40215547432784	0.966817696269981	0.148529576267714	1	LOC109083442	K09095	_
gene23387	1.08179798325764	2.6126186012128	0.149176129780794	1	LOC109108483	_	_
gene24767	-0.964228217467427	6.24102249244872	0.149402374095909	1	LOC109109877	_	_
gene62354	0.981549941894271	4.56391305785349	0.149498346479526	1	LOC109082558	K15133	biological_process:regulation of transcription from RNA polymerase II promoter(GO:0006357);molecular_function:RNA polymerase II transcription cofactor activity(GO:0001104);cellular_component:mediator complex(GO:0016592)
gene27906	-1.11333979053167	2.46877582546239	0.15102521744368	1	LOC109113326	K05096	_
gene31278	-1.05950364977367	2.94678350182788	0.153099367421032	1	LOC109048033	_	_
gene18733	-1.02778847096693	3.62859111154715	0.153900052785222	1	LOC109103516	K15449	molecular_function:phosphotransferase activity, alcohol group as acceptor(GO:0016773);biological_process:phosphorylation(GO:0016310);molecular_function:uridine kinase activity(GO:0004849);molecular_function:ATP binding(GO:0005524);biological_process:axon guidance(GO:0007411);biological_process:neuron migration(GO:0001764);biological_process:skeletal muscle fiber development(GO:0048741);biological…
gene15217	-1.08982738730775	2.25480260686148	0.154098818225586	1	LOC109099759	K15682	molecular_function:phosphotransferase activity, alcohol group as acceptor(GO:0016773);biological_process:phosphorylation(GO:0016310);molecular_function:uridine kinase activity(GO:0004849);molecular_function:ATP binding(GO:0005524);biological_process:axon guidance(GO:0007411);biological_process:neuron migration(GO:0001764);biological_process:skeletal muscle fiber development(GO:0048741);biological…
gene53055	1.01221100410501	3.58522944212197	0.154303913078447	1	LOC109072219	_	_
gene33483	-1.06389577682233	2.86064690699103	0.15432701313308	1	LOC109050839	K04406	_
gene8468	1.18049304052724	2.09574016426863	0.155982679824079	1	LOC109091260	_	molecular_function:phosphotransferase activity, alcohol group as acceptor(GO:0016773);biological_process:phosphorylation(GO:0016310);molecular_function:uridine kinase activity(GO:0004849);molecular_function:ATP binding(GO:0005524);biological_process:axon guidance(GO:0007411);biological_process:neuron migration(GO:0001764);biological_process:skeletal muscle fiber development(GO:0048741);biological…
gene38723	-1.1318065173359	2.1329179512225	0.155982679824079	1	LOC109056417	K19681	_
gene40296	0.941631443103298	7.12929621931858	0.156124606205937	1	rpl28	K02903	_
gene56699	-1.01387688183478	3.48054947673941	0.156541763223131	1	LOC109076259	_	_
gene22385	-1.15613945792704	2.06788028670315	0.157034322122272	1	LOC109107048	K08508	_
gene42551	1.00660972600462	3.44659009214746	0.157038654076011	1	LOC109060568	K10251	_
gene19239	1.06401180486922	2.64399989339071	0.158037227983698	1	LOC109104221	_	_
gene13143	-1.18320644513558	1.99976943976055	0.158170437092508	1	LOC109096936	K07899	_
gene22446	-1.14936998242345	1.97743009235965	0.158170437092508	1	LOC109107090	K17633	_
gene23933	0.98260499486911	4.19928255220624	0.15867895032638	1	LOC109108847	_	_
gene8214	0.990257068334922	3.94711004423813	0.160449371504866	1	LOC109091649	_	molecular_function:peptidase inhibitor activity(GO:0030414)
gene56098	-1.2103067520039	1.82825510000821	0.160737956986252	1	LOC109075599	K19464	_
gene66588	-1.01070746369182	3.25840127932978	0.161103069019565	1	LOC109087202	K09533	molecular_function:phosphotransferase activity, alcohol group as acceptor(GO:0016773);biological_process:phosphorylation(GO:0016310);molecular_function:uridine kinase activity(GO:0004849);molecular_function:ATP binding(GO:0005524);biological_process:axon guidance(GO:0007411);biological_process:neuron migration(GO:0001764);biological_process:skeletal muscle fiber development(GO:0048741);biological…
gene57396	1.0145883016977	2.91543361691718	0.161105297798147	1	LOC109076983	K17890	_
gene1	5.21394060389476	-0.90424437601371	0.161490683229814	1	LOC109102519	_	molecular_function:phosphotransferase activity, alcohol group as acceptor(GO:0016773);biological_process:phosphorylation(GO:0016310);molecular_function:uridine kinase activity(GO:0004849);molecular_function:ATP binding(GO:0005524)
gene10198	5.21394060389476	-0.90424437601371	0.161490683229814	1	LOC109093986	_	_
gene10206	5.21394060389476	-0.90424437601371	0.161490683229814	1	LOC109093671	_	_
gene10574	5.21394060389476	-0.90424437601371	0.161490683229814	1	LOC109094225	_	molecular_function:phosphotransferase activity, alcohol group as acceptor(GO:0016773);biological_process:phosphorylation(GO:0016310);molecular_function:uridine kinase activity(GO:0004849);molecular_function:ATP binding(GO:0005524);biological_process:axon guidance(GO:0007411);biological_process:neuron migration(GO:0001764);biological_process:skeletal muscle fiber development(GO:0048741);biological…
gene12535	5.21394060389476	-0.90424437601371	0.161490683229814	1	LOC109096583	_	biological_process:regulation of BMP signaling pathway(GO:0030510);biological_process:notochord cell differentiation(GO:0060034);molecular_function:calcium ion binding(GO:0005509);biological_process:dorsal/ventral pattern formation(GO:0009953)
gene13317	5.21394060389476	-0.90424437601371	0.161490683229814	1	LOC109097178	_	_
gene1369	5.21394060389476	-0.90424437601371	0.161490683229814	1	LOC109091910	K11853	_
gene14275	5.21394060389476	-0.90424437601371	0.161490683229814	1	LOC109098227	_	_
gene14422	5.21394060389476	-0.90424437601371	0.161490683229814	1	LOC109098278	K10595	_
gene15682	5.21394060389476	-0.90424437601371	0.161490683229814	1	gfra1	_	molecular_function:phosphotransferase activity, alcohol group as acceptor(GO:0016773);biological_process:phosphorylation(GO:0016310);molecular_function:uridine kinase activity(GO:0004849);molecular_function:ATP binding(GO:0005524);biological_process:axon guidance(GO:0007411);biological_process:neuron migration(GO:0001764);biological_process:skeletal muscle fiber development(GO:0048741);biological…
gene15833	5.21394060389476	-0.90424437601371	0.161490683229814	1	LOC109100081	_	_
gene16526	5.21394060389476	-0.90424437601371	0.161490683229814	1	LOC109101120	K05843	_
gene1929	5.21394060389476	-0.90424437601371	0.161490683229814	1	LOC109104756	_	_
gene19652	5.21394060389476	-0.90424437601371	0.161490683229814	1	LOC109104505	K18711	_
gene19788	5.21394060389476	-0.90424437601371	0.161490683229814	1	LOC109104115	K11849	_
gene21454	5.21394060389476	-0.90424437601371	0.161490683229814	1	LOC109105963	_	_
gene21676	5.21394060389476	-0.90424437601371	0.161490683229814	1	LOC109106109	_	molecular_function:phosphotransferase activity, alcohol group as acceptor(GO:0016773);biological_process:phosphorylation(GO:0016310);molecular_function:uridine kinase activity(GO:0004849);molecular_function:ATP binding(GO:0005524);biological_process:axon guidance(GO:0007411);biological_process:neuron migration(GO:0001764);biological_process:skeletal muscle fiber development(GO:0048741);biological…
gene21985	5.21394060389476	-0.90424437601371	0.161490683229814	1	LOC109106796	_	molecular_function:phosphotransferase activity, alcohol group as acceptor(GO:0016773);biological_process:phosphorylation(GO:0016310);molecular_function:uridine kinase activity(GO:0004849);molecular_function:ATP binding(GO:0005524);biological_process:axon guidance(GO:0007411);biological_process:neuron migration(GO:0001764);biological_process:skeletal muscle fiber development(GO:0048741);biological…
gene23136	5.21394060389476	-0.90424437601371	0.161490683229814	1	LOC109108401	K12360	_
gene24888	5.21394060389476	-0.90424437601371	0.161490683229814	1	LOC109109951	K05222	molecular_function:phosphotransferase activity, alcohol group as acceptor(GO:0016773);biological_process:phosphorylation(GO:0016310);molecular_function:uridine kinase activity(GO:0004849);molecular_function:ATP binding(GO:0005524);biological_process:axon guidance(GO:0007411);biological_process:neuron migration(GO:0001764);biological_process:skeletal muscle fiber development(GO:0048741);biological…
gene25805	5.21394060389476	-0.90424437601371	0.161490683229814	1	LOC109111196	_	_
gene26716	5.21394060389476	-0.90424437601371	0.161490683229814	1	LOC109111782	K09301	_
gene26722	5.21394060389476	-0.90424437601371	0.161490683229814	1	LOC109111783	K09301	molecular_function:phosphotransferase activity, alcohol group as acceptor(GO:0016773);biological_process:phosphorylation(GO:0016310);molecular_function:uridine kinase activity(GO:0004849);molecular_function:ATP binding(GO:0005524);biological_process:axon guidance(GO:0007411);biological_process:neuron migration(GO:0001764);biological_process:skeletal muscle fiber development(GO:0048741);biological…
gene2681	5.21394060389476	-0.90424437601371	0.161490683229814	1	LOC109111949	_	_
gene27147	5.21394060389476	-0.90424437601371	0.161490683229814	1	ppp1r32	K17571	_
gene27410	5.21394060389476	-0.90424437601371	0.161490683229814	1	LOC109112990	K11842	;biological_process:proteolysis(GO:0006508);molecular_function:ubiquitin-specific protease activity(GO:0004843);biological_process:regulation of synaptic transmission, GABAergic(GO:0032228);biological_process:protein deubiquitination(GO:0016579);biological_process:behavioral fear response(GO:0001662)
gene28127	5.21394060389476	-0.90424437601371	0.161490683229814	1	LOC109113475	_	biological_process:endocrine pancreas development(GO:0031018);biological_process:gastrulation(GO:0007369);biological_process:regulation of transcription, DNA-templated(GO:0006355);molecular_function:sequence-specific DNA binding(GO:0043565);molecular_function:sequence-specific DNA binding transcription factor activity(GO:0003700);cellular_component:nucleus(GO:0005634)
gene28147	5.21394060389476	-0.90424437601371	0.161490683229814	1	LOC109044874	K13177	_
gene28915	5.21394060389476	-0.90424437601371	0.161490683229814	1	LOC109045323	K12309	molecular_function:beta-galactosidase activity(GO:0004565);biological_process:carbohydrate metabolic process(GO:0005975)
gene33669	5.21394060389476	-0.90424437601371	0.161490683229814	1	LOC109050651	K07914	_
gene33776	5.21394060389476	-0.90424437601371	0.161490683229814	1	sept3	K16938	_
gene34259	5.21394060389476	-0.90424437601371	0.161490683229814	1	LOC109051385	_	_
gene34698	5.21394060389476	-0.90424437601371	0.161490683229814	1	LOC109051895	K09107	_
gene34961	5.21394060389476	-0.90424437601371	0.161490683229814	1	LOC109052145	K17263	_
gene35202	5.21394060389476	-0.90424437601371	0.161490683229814	1	LOC109052447	K15047	_
gene35614	5.21394060389476	-0.90424437601371	0.161490683229814	1	LOC109052906	K04428	_
gene37633	5.21394060389476	-0.90424437601371	0.161490683229814	1	LOC109055155	K05769	_
gene38597	5.21394060389476	-0.90424437601371	0.161490683229814	1	LOC109056219	_	_
gene38974	5.21394060389476	-0.90424437601371	0.161490683229814	1	LOC109056692	_	_
gene39508	5.21394060389476	-0.90424437601371	0.161490683229814	1	rgs11	K16449	_
gene39522	5.21394060389476	-0.90424437601371	0.161490683229814	1	LOC109057315	_	_
gene39627	5.21394060389476	-0.90424437601371	0.161490683229814	1	LOC109057384	_	_
gene40450	5.21394060389476	-0.90424437601371	0.161490683229814	1	LOC109058297	_	molecular_function:phosphotransferase activity, alcohol group as acceptor(GO:0016773);biological_process:phosphorylation(GO:0016310);molecular_function:uridine kinase activity(GO:0004849);molecular_function:ATP binding(GO:0005524);biological_process:axon guidance(GO:0007411);biological_process:neuron migration(GO:0001764);biological_process:skeletal muscle fiber development(GO:0048741);biological…
gene4065	5.21394060389476	-0.90424437601371	0.161490683229814	1	LOC109059150	_	_
gene41639	5.21394060389476	-0.90424437601371	0.161490683229814	1	LOC109059588	K08826	_
gene42936	5.21394060389476	-0.90424437601371	0.161490683229814	1	LOC109061017	_	_
gene43162	5.21394060389476	-0.90424437601371	0.161490683229814	1	LOC109061280	K18622	_
gene43299	5.21394060389476	-0.90424437601371	0.161490683229814	1	LOC109061436	K17260	cellular_component:cytoplasm(GO:0005737);cellular_component:cytoskeleton(GO:0005856);molecular_function:actin binding(GO:0003779);molecular_function:ATP binding(GO:0005524);cellular_component:cell projection(GO:0042995)
gene43364	5.21394060389476	-0.90424437601371	0.161490683229814	1	LOC109061511	K00893	molecular_function:phosphotransferase activity, alcohol group as acceptor(GO:0016773);molecular_function:kinase activity(GO:0016301);biological_process:phosphorylation(GO:0016310);biological_process:nucleobase-containing compound metabolic process(GO:0006139);molecular_function:ATP binding(GO:0005524)
gene44010	5.21394060389476	-0.90424437601371	0.161490683229814	1	LOC109062198	_	_
gene45377	5.21394060389476	-0.90424437601371	0.161490683229814	1	LOC109063787	_	_
gene46969	5.21394060389476	-0.90424437601371	0.161490683229814	1	LOC109065506	_	molecular_function:phosphotransferase activity, alcohol group as acceptor(GO:0016773);biological_process:phosphorylation(GO:0016310);molecular_function:uridine kinase activity(GO:0004849);molecular_function:ATP binding(GO:0005524);biological_process:axon guidance(GO:0007411);biological_process:neuron migration(GO:0001764);biological_process:skeletal muscle fiber development(GO:0048741);biological…
gene47528	5.21394060389476	-0.90424437601371	0.161490683229814	1	LOC109066117	_	_
gene47869	5.21394060389476	-0.90424437601371	0.161490683229814	1	LOC109066425	K09361	_
gene48260	5.21394060389476	-0.90424437601371	0.161490683229814	1	LOC109066922	K19684	_
gene48859	5.21394060389476	-0.90424437601371	0.161490683229814	1	LOC109067580	K11426	_
gene49419	5.21394060389476	-0.90424437601371	0.161490683229814	1	LOC109068198	_	_
gene49555	5.21394060389476	-0.90424437601371	0.161490683229814	1	LOC109068343	K06874	_
gene50135	5.21394060389476	-0.90424437601371	0.161490683229814	1	LOC109068984	_	_
gene5077	5.21394060389476	-0.90424437601371	0.161490683229814	1	LOC109070105	_	molecular_function:phosphotransferase activity, alcohol group as acceptor(GO:0016773);biological_process:phosphorylation(GO:0016310);molecular_function:uridine kinase activity(GO:0004849);molecular_function:ATP binding(GO:0005524);biological_process:axon guidance(GO:0007411);biological_process:neuron migration(GO:0001764);biological_process:skeletal muscle fiber development(GO:0048741);biological…
gene50770	5.21394060389476	-0.90424437601371	0.161490683229814	1	LOC109069694	K10055	_
gene5090	5.21394060389476	-0.90424437601371	0.161490683229814	1	LOC109070190	_	molecular_function:phosphotransferase activity, alcohol group as acceptor(GO:0016773);biological_process:phosphorylation(GO:0016310);molecular_function:uridine kinase activity(GO:0004849);molecular_function:ATP binding(GO:0005524);biological_process:axon guidance(GO:0007411);biological_process:neuron migration(GO:0001764);biological_process:skeletal muscle fiber development(GO:0048741);biological…
gene52009	5.21394060389476	-0.90424437601371	0.161490683229814	1	LOC109071066	K04600	_
gene52841	5.21394060389476	-0.90424437601371	0.161490683229814	1	LOC109072004	_	_
gene53285	5.21394060389476	-0.90424437601371	0.161490683229814	1	LOC109072511	_	_
gene57943	5.21394060389476	-0.90424437601371	0.161490683229814	1	LOC109077623	_	_
gene58856	5.21394060389476	-0.90424437601371	0.161490683229814	1	LOC109078647	K18660	_
gene58928	5.21394060389476	-0.90424437601371	0.161490683229814	1	LOC109078727	K04734	_
gene60444	5.21394060389476	-0.90424437601371	0.161490683229814	1	LOC109080421	K09228	_
gene61942	5.21394060389476	-0.90424437601371	0.161490683229814	1	LOC109082105	_	_
gene62774	5.21394060389476	-0.90424437601371	0.161490683229814	1	LOC109083026	_	_
gene64959	5.21394060389476	-0.90424437601371	0.161490683229814	1	LOC109085423	_	_
gene65239	5.21394060389476	-0.90424437601371	0.161490683229814	1	LOC109085761	K08037	molecular_function:phosphotransferase activity, alcohol group as acceptor(GO:0016773);biological_process:phosphorylation(GO:0016310);molecular_function:uridine kinase activity(GO:0004849);molecular_function:ATP binding(GO:0005524);biological_process:axon guidance(GO:0007411);biological_process:neuron migration(GO:0001764);biological_process:skeletal muscle fiber development(GO:0048741);biological…
gene67688	5.21394060389476	-0.90424437601371	0.161490683229814	1	LOC109088375	K10392	_
gene68242	5.21394060389476	-0.90424437601371	0.161490683229814	1	LOC109089063	_	_
gene68842	5.21394060389476	-0.90424437601371	0.161490683229814	1	LOC109089670	K18952	biological_process:nuclear migration(GO:0007097);biological_process:protein phosphorylation(GO:0006468);biological_process:intracellular signal transduction(GO:0035556);molecular_function:zinc ion binding(GO:0008270);molecular_function:protein serine/threonine kinase activity(GO:0004674);biological_process:retina morphogenesis in camera-type eye(GO:0060042);molecular_function:ATP binding(GO:00055…
gene7430	5.21394060389476	-0.90424437601371	0.161490683229814	1	LOC109090723	K12469	_
gene8335	5.21394060389476	-0.90424437601371	0.161490683229814	1	LOC109091198	_	_
gene8865	5.21394060389476	-0.90424437601371	0.161490683229814	1	LOC109092339	K12192	_
gene8960	5.21394060389476	-0.90424437601371	0.161490683229814	1	LOC109092060	K07208	biological_process:small GTPase mediated signal transduction(GO:0007264);;molecular_function:GTPase activity(GO:0003924);cellular_component:membrane(GO:0016020);molecular_function:GTP binding(GO:0005525)
gene8990	5.21394060389476	-0.90424437601371	0.161490683229814	1	LOC109092412	K04834	_
gene9355	5.21394060389476	-0.90424437601371	0.161490683229814	1	LOC109093081	_	_
gene10077	-4.8936852630601	-0.93172259890585	0.161490683229814	1	LOC109093629	K06238	molecular_function:RNA binding(GO:0003723);biological_process:heart development(GO:0007507);molecular_function:nucleotide binding(GO:0000166)
gene10404	-4.8936852630601	-0.93172259890585	0.161490683229814	1	lrguk	_	_
gene10930	-4.8936852630601	-0.93172259890585	0.161490683229814	1	LOC109094610	K01403	molecular_function:phosphotransferase activity, alcohol group as acceptor(GO:0016773);biological_process:phosphorylation(GO:0016310);molecular_function:uridine kinase activity(GO:0004849);molecular_function:ATP binding(GO:0005524);biological_process:axon guidance(GO:0007411);biological_process:neuron migration(GO:0001764);biological_process:skeletal muscle fiber development(GO:0048741);biological…
gene10973	-4.8936852630601	-0.93172259890585	0.161490683229814	1	LOC109094486	_	_
gene11087	-4.8936852630601	-0.93172259890585	0.161490683229814	1	LOC109094528	_	_
gene11149	-4.8936852630601	-0.93172259890585	0.161490683229814	1	LOC109094779	K01528	_
gene11163	-4.8936852630601	-0.93172259890585	0.161490683229814	1	LOC109094789	_	_
gene12006	-4.8936852630601	-0.93172259890585	0.161490683229814	1	LOC109095688	K16580	_
gene1220	-4.8936852630601	-0.93172259890585	0.161490683229814	1	LOC109096476	_	_
gene12242	-4.8936852630601	-0.93172259890585	0.161490683229814	1	LOC109096032	K17447	molecular_function:phosphotransferase activity, alcohol group as acceptor(GO:0016773);biological_process:phosphorylation(GO:0016310);molecular_function:uridine kinase activity(GO:0004849);molecular_function:ATP binding(GO:0005524);biological_process:axon guidance(GO:0007411);biological_process:neuron migration(GO:0001764);biological_process:skeletal muscle fiber development(GO:0048741);biological…
gene12540	-4.8936852630601	-0.93172259890585	0.161490683229814	1	LOC109096244	_	_
gene13111	-4.8936852630601	-0.93172259890585	0.161490683229814	1	LOC109096925	K14388	cellular_component:integral component of membrane(GO:0016021);molecular_function:secondary active monocarboxylate transmembrane transporter activity(GO:0015355);biological_process:sodium ion transport(GO:0006814);biological_process:transmembrane transport(GO:0055085);molecular_function:symporter activity(GO:0015293)
gene13182	-4.8936852630601	-0.93172259890585	0.161490683229814	1	LOC109096954	_	_
gene13398	-4.8936852630601	-0.93172259890585	0.161490683229814	1	LOC109097198	K12075	_
gene13668	-4.8936852630601	-0.93172259890585	0.161490683229814	1	LOC109097550	K12380	molecular_function:phosphotransferase activity, alcohol group as acceptor(GO:0016773);biological_process:phosphorylation(GO:0016310);molecular_function:uridine kinase activity(GO:0004849);molecular_function:ATP binding(GO:0005524);biological_process:axon guidance(GO:0007411);biological_process:neuron migration(GO:0001764);biological_process:skeletal muscle fiber development(GO:0048741);biological…
gene13763	-4.8936852630601	-0.93172259890585	0.161490683229814	1	LOC109097826	K06235	biological_process:cell proliferation in forebrain(GO:0021846);molecular_function:zinc ion binding(GO:0008270);molecular_function:nucleic acid binding(GO:0003676);cellular_component:intracellular(GO:0005622);biological_process:dorsal/ventral pattern formation(GO:0009953);biological_process:neural tube formation(GO:0001841);biological_process:embryonic retina morphogenesis in camera-type eye(GO:00…
gene13840	-4.8936852630601	-0.93172259890585	0.161490683229814	1	LOC109098176	_	_
gene13967	-4.8936852630601	-0.93172259890585	0.161490683229814	1	LOC109097634	_	_
gene14279	-4.8936852630601	-0.93172259890585	0.161490683229814	1	LOC109098651	_	_
gene14744	-4.8936852630601	-0.93172259890585	0.161490683229814	1	LOC109098861	_	molecular_function:phosphotransferase activity, alcohol group as acceptor(GO:0016773);biological_process:phosphorylation(GO:0016310);molecular_function:uridine kinase activity(GO:0004849);molecular_function:ATP binding(GO:0005524);biological_process:axon guidance(GO:0007411);biological_process:neuron migration(GO:0001764);biological_process:skeletal muscle fiber development(GO:0048741);biological…
gene14769	-4.8936852630601	-0.93172259890585	0.161490683229814	1	LOC109099071	_	_
gene15220	-4.8936852630601	-0.93172259890585	0.161490683229814	1	LOC109099460	K04439	biological_process:signal transduction(GO:0007165);biological_process:embryonic hemopoiesis(GO:0035162);molecular_function:protein binding(GO:0005515);biological_process:lateral mesoderm development(GO:0048368)
gene16147	-4.8936852630601	-0.93172259890585	0.161490683229814	1	LOC109100278	_	molecular_function:calcium ion binding(GO:0005509)
gene16509	-4.8936852630601	-0.93172259890585	0.161490683229814	1	LOC109101114	_	_
gene16749	-4.8936852630601	-0.93172259890585	0.161490683229814	1	LOC109101201	_	_
gene18178	-4.8936852630601	-0.93172259890585	0.161490683229814	1	LOC109102403	_	_
gene18965	-4.8936852630601	-0.93172259890585	0.161490683229814	1	LOC109103580	K17481	_
gene19192	-4.8936852630601	-0.93172259890585	0.161490683229814	1	LOC109103668	K07193	_
gene19447	-4.8936852630601	-0.93172259890585	0.161490683229814	1	LOC109103873	K07359	_
gene20332	-4.8936852630601	-0.93172259890585	0.161490683229814	1	LOC109105569	_	_
gene20850	-4.8936852630601	-0.93172259890585	0.161490683229814	1	LOC109105508	K13510	_
gene21147	-4.8936852630601	-0.93172259890585	0.161490683229814	1	LOC109105779	_	_
gene21612	-4.8936852630601	-0.93172259890585	0.161490683229814	1	LOC109106058	K09340	molecular_function:sequence-specific DNA binding transcription factor activity(GO:0003700);molecular_function:sequence-specific DNA binding(GO:0043565);cellular_component:nucleus(GO:0005634);biological_process:regulation of transcription, DNA-templated(GO:0006355)
gene22369	-4.8936852630601	-0.93172259890585	0.161490683229814	1	LOC109107035	K00678	_
gene23070	-4.8936852630601	-0.93172259890585	0.161490683229814	1	LOC109107944	_	_
gene24138	-4.8936852630601	-0.93172259890585	0.161490683229814	1	LOC109108992	K11989	_
gene24495	-4.8936852630601	-0.93172259890585	0.161490683229814	1	LOC109109782	K04539	_
gene24833	-4.8936852630601	-0.93172259890585	0.161490683229814	1	LOC109109917	_	_
gene25015	-4.8936852630601	-0.93172259890585	0.161490683229814	1	LOC109110035	K06847	_
gene25265	-4.8936852630601	-0.93172259890585	0.161490683229814	1	LOC109110390	_	molecular_function:phosphotransferase activity, alcohol group as acceptor(GO:0016773);biological_process:phosphorylation(GO:0016310);molecular_function:uridine kinase activity(GO:0004849);molecular_function:ATP binding(GO:0005524);biological_process:axon guidance(GO:0007411);biological_process:neuron migration(GO:0001764);biological_process:skeletal muscle fiber development(GO:0048741);biological…
gene25713	-4.8936852630601	-0.93172259890585	0.161490683229814	1	LOC109110899	_	_
gene26245	-4.8936852630601	-0.93172259890585	0.161490683229814	1	LOC109111463	K02740	_
gene26553	-4.8936852630601	-0.93172259890585	0.161490683229814	1	LOC109112262	K04597	_
gene27329	-4.8936852630601	-0.93172259890585	0.161490683229814	1	LOC109112889	K06709	molecular_function:phosphotransferase activity, alcohol group as acceptor(GO:0016773);biological_process:phosphorylation(GO:0016310);molecular_function:uridine kinase activity(GO:0004849);molecular_function:ATP binding(GO:0005524);biological_process:axon guidance(GO:0007411);biological_process:neuron migration(GO:0001764);biological_process:skeletal muscle fiber development(GO:0048741);biological…
gene27991	-4.8936852630601	-0.93172259890585	0.161490683229814	1	LOC109044815	K18080	molecular_function:phosphotransferase activity, alcohol group as acceptor(GO:0016773);biological_process:phosphorylation(GO:0016310);molecular_function:uridine kinase activity(GO:0004849);molecular_function:ATP binding(GO:0005524);biological_process:axon guidance(GO:0007411);biological_process:neuron migration(GO:0001764);biological_process:skeletal muscle fiber development(GO:0048741);biological…
gene28353	-4.8936852630601	-0.93172259890585	0.161490683229814	1	LOC109044957	_	biological_process:homophilic cell adhesion via plasma membrane adhesion molecules(GO:0007156);biological_process:sensory organ development(GO:0007423);cellular_component:plasma membrane(GO:0005886);biological_process:detection of mechanical stimulus involved in sensory perception(GO:0050974);molecular_function:calcium ion binding(GO:0005509);biological_process:hair cell differentiation(GO:003531…
gene28972	-4.8936852630601	-0.93172259890585	0.161490683229814	1	LOC109045371	K06838	biological_process:axon guidance(GO:0007411);molecular_function:calcium ion binding(GO:0005509);cellular_component:extracellular region(GO:0005576);biological_process:positive regulation of axon extension(GO:0045773)
gene29408	-4.8936852630601	-0.93172259890585	0.161490683229814	1	LOC109045914	K12361	_
gene29639	-4.8936852630601	-0.93172259890585	0.161490683229814	1	LOC109046077	_	_
gene29704	-4.8936852630601	-0.93172259890585	0.161490683229814	1	LOC109046324	K14427	_
gene29802	-4.8936852630601	-0.93172259890585	0.161490683229814	1	LOC109046446	K04714	_
gene29831	-4.8936852630601	-0.93172259890585	0.161490683229814	1	LOC109046464	_	_
gene30142	-4.8936852630601	-0.93172259890585	0.161490683229814	1	LOC109046655	_	_
gene30705	-4.8936852630601	-0.93172259890585	0.161490683229814	1	LOC109047771	K01490	_
gene3073	-4.8936852630601	-0.93172259890585	0.161490683229814	1	LOC109049211	_	_
gene31785	-4.8936852630601	-0.93172259890585	0.161490683229814	1	LOC109048638	K18081	_
gene32721	-4.8936852630601	-0.93172259890585	0.161490683229814	1	LOC109049631	_	_
gene33626	-4.8936852630601	-0.93172259890585	0.161490683229814	1	LOC109050621	_	_
gene33675	-4.8936852630601	-0.93172259890585	0.161490683229814	1	LOC109050657	K09083	_
gene33819	-4.8936852630601	-0.93172259890585	0.161490683229814	1	LOC109051006	K10288	_
gene3424	-4.8936852630601	-0.93172259890585	0.161490683229814	1	LOC109051765	K09057	molecular_function:phosphotransferase activity, alcohol group as acceptor(GO:0016773);biological_process:phosphorylation(GO:0016310);molecular_function:uridine kinase activity(GO:0004849);molecular_function:ATP binding(GO:0005524);biological_process:axon guidance(GO:0007411);biological_process:neuron migration(GO:0001764);biological_process:skeletal muscle fiber development(GO:0048741);biological…
gene34772	-4.8936852630601	-0.93172259890585	0.161490683229814	1	LOC109051955	K07601	_
gene35190	-4.8936852630601	-0.93172259890585	0.161490683229814	1	LOC109052420	K10951	cellular_component:basolateral plasma membrane(GO:0016323);biological_process:inner ear morphogenesis(GO:0042472);molecular_function:cation:chloride symporter activity(GO:0015377);biological_process:swim bladder inflation(GO:0048798);biological_process:transmembrane transport(GO:0055085);biological_process:ion transport(GO:0006811);cellular_component:integral component of membrane(GO:0016021)
gene35223	-4.8936852630601	-0.93172259890585	0.161490683229814	1	LOC109052442	_	_
gene35239	-4.8936852630601	-0.93172259890585	0.161490683229814	1	LOC109052480	K17448	_
gene35580	-4.8936852630601	-0.93172259890585	0.161490683229814	1	LOC109052822	_	_
gene3589	-4.8936852630601	-0.93172259890585	0.161490683229814	1	LOC109052881	K19627	biological_process:signal transduction(GO:0007165)
gene35929	-4.8936852630601	-0.93172259890585	0.161490683229814	1	LOC109053195	K12380	_
gene37468	-4.8936852630601	-0.93172259890585	0.161490683229814	1	LOC109054979	_	_
gene37482	-4.8936852630601	-0.93172259890585	0.161490683229814	1	LOC109054959	K19008	molecular_function:phosphotransferase activity, alcohol group as acceptor(GO:0016773);biological_process:phosphorylation(GO:0016310);molecular_function:uridine kinase activity(GO:0004849);molecular_function:ATP binding(GO:0005524);biological_process:axon guidance(GO:0007411);biological_process:neuron migration(GO:0001764);biological_process:skeletal muscle fiber development(GO:0048741);biological…
gene37700	-4.8936852630601	-0.93172259890585	0.161490683229814	1	LOC109055231	_	_
gene37779	-4.8936852630601	-0.93172259890585	0.161490683229814	1	LOC109055323	K07380	molecular_function:phosphotransferase activity, alcohol group as acceptor(GO:0016773);biological_process:phosphorylation(GO:0016310);molecular_function:uridine kinase activity(GO:0004849);molecular_function:ATP binding(GO:0005524);biological_process:axon guidance(GO:0007411);biological_process:neuron migration(GO:0001764);biological_process:skeletal muscle fiber development(GO:0048741);biological…
gene37955	-4.8936852630601	-0.93172259890585	0.161490683229814	1	LOC109055518	K09223	_
gene38082	-4.8936852630601	-0.93172259890585	0.161490683229814	1	LOC109055660	K05169	_
gene38635	-4.8936852630601	-0.93172259890585	0.161490683229814	1	LOC109056302	K02678	_
gene38883	-4.8936852630601	-0.93172259890585	0.161490683229814	1	LOC109056555	_	_
gene3926	-4.8936852630601	-0.93172259890585	0.161490683229814	1	LOC109062266	K13365	_
gene39459	-4.8936852630601	-0.93172259890585	0.161490683229814	1	LOC109057194	_	_
gene39523	-4.8936852630601	-0.93172259890585	0.161490683229814	1	LOC109057274	_	_
gene40085	-4.8936852630601	-0.93172259890585	0.161490683229814	1	LOC109057870	K16882	_
gene40363	-4.8936852630601	-0.93172259890585	0.161490683229814	1	LOC109058182	K16499	cellular_component:integral component of membrane(GO:0016021);biological_process:homophilic cell adhesion via plasma membrane adhesion molecules(GO:0007156);molecular_function:calcium ion binding(GO:0005509);cellular_component:plasma membrane(GO:0005886)
gene40467	-4.8936852630601	-0.93172259890585	0.161490683229814	1	LOC109058323	K17551	molecular_function:phosphotransferase activity, alcohol group as acceptor(GO:0016773);biological_process:phosphorylation(GO:0016310);molecular_function:uridine kinase activity(GO:0004849);molecular_function:ATP binding(GO:0005524);biological_process:axon guidance(GO:0007411);biological_process:neuron migration(GO:0001764);biological_process:skeletal muscle fiber development(GO:0048741);biological…
gene41538	-4.8936852630601	-0.93172259890585	0.161490683229814	1	LOC109059490	K16847	molecular_function:phosphotransferase activity, alcohol group as acceptor(GO:0016773);biological_process:phosphorylation(GO:0016310);molecular_function:uridine kinase activity(GO:0004849);molecular_function:ATP binding(GO:0005524);biological_process:axon guidance(GO:0007411);biological_process:neuron migration(GO:0001764);biological_process:skeletal muscle fiber development(GO:0048741);biological…
gene4212	-4.8936852630601	-0.93172259890585	0.161490683229814	1	LOC109060072	K06054	molecular_function:phosphotransferase activity, alcohol group as acceptor(GO:0016773);biological_process:phosphorylation(GO:0016310);molecular_function:uridine kinase activity(GO:0004849);molecular_function:ATP binding(GO:0005524);biological_process:axon guidance(GO:0007411);biological_process:neuron migration(GO:0001764);biological_process:skeletal muscle fiber development(GO:0048741);biological…
gene42167	-4.8936852630601	-0.93172259890585	0.161490683229814	1	LOC109060171	_	_
gene43282	-4.8936852630601	-0.93172259890585	0.161490683229814	1	LOC109061417	_	_
gene43456	-4.8936852630601	-0.93172259890585	0.161490683229814	1	LOC109061590	_	_
gene43737	-4.8936852630601	-0.93172259890585	0.161490683229814	1	LOC109061929	K02295	biological_process:response to light stimulus(GO:0009416);biological_process:DNA repair(GO:0006281);molecular_function:DNA photolyase activity(GO:0003913);biological_process:response to temperature stimulus(GO:0009266)
gene4407	-4.8936852630601	-0.93172259890585	0.161490683229814	1	LOC109062815	_	_
gene44182	-4.8936852630601	-0.93172259890585	0.161490683229814	1	LOC109062413	_	_
gene44210	-4.8936852630601	-0.93172259890585	0.161490683229814	1	LOC109062452	K02599	molecular_function:phosphotransferase activity, alcohol group as acceptor(GO:0016773);biological_process:phosphorylation(GO:0016310);molecular_function:uridine kinase activity(GO:0004849);molecular_function:ATP binding(GO:0005524);biological_process:axon guidance(GO:0007411);biological_process:neuron migration(GO:0001764);biological_process:skeletal muscle fiber development(GO:0048741);biological…
gene44474	-4.8936852630601	-0.93172259890585	0.161490683229814	1	LOC109062735	_	_
gene44788	-4.8936852630601	-0.93172259890585	0.161490683229814	1	LOC109063083	K01596	biological_process:gluconeogenesis(GO:0006094);molecular_function:GTP binding(GO:0005525);molecular_function:kinase activity(GO:0016301);biological_process:phosphorylation(GO:0016310);molecular_function:phosphoenolpyruvate carboxykinase (GTP) activity(GO:0004613);biological_process:response to glucose(GO:0009749)
gene4510	-4.8936852630601	-0.93172259890585	0.161490683229814	1	LOC109065382	K04302	molecular_function:phosphotransferase activity, alcohol group as acceptor(GO:0016773);biological_process:phosphorylation(GO:0016310);molecular_function:uridine kinase activity(GO:0004849);molecular_function:ATP binding(GO:0005524);biological_process:axon guidance(GO:0007411);biological_process:neuron migration(GO:0001764);biological_process:skeletal muscle fiber development(GO:0048741);biological…
gene46250	-4.8936852630601	-0.93172259890585	0.161490683229814	1	LOC109064693	_	_
gene46415	-4.8936852630601	-0.93172259890585	0.161490683229814	1	LOC109064896	K15187	molecular_function:phosphotransferase activity, alcohol group as acceptor(GO:0016773);biological_process:phosphorylation(GO:0016310);molecular_function:uridine kinase activity(GO:0004849);molecular_function:ATP binding(GO:0005524);biological_process:axon guidance(GO:0007411);biological_process:neuron migration(GO:0001764);biological_process:skeletal muscle fiber development(GO:0048741);biological…
gene46537	-4.8936852630601	-0.93172259890585	0.161490683229814	1	LOC109065020	K13207	_
gene4666	-4.8936852630601	-0.93172259890585	0.161490683229814	1	LOC109064196	_	_
gene46968	-4.8936852630601	-0.93172259890585	0.161490683229814	1	LOC109065489	K13762	molecular_function:zinc ion binding(GO:0008270);molecular_function:DNA binding(GO:0003677)
gene47172	-4.8936852630601	-0.93172259890585	0.161490683229814	1	LOC109065691	_	_
gene47173	-4.8936852630601	-0.93172259890585	0.161490683229814	1	LOC109065726	_	_
gene47187	-4.8936852630601	-0.93172259890585	0.161490683229814	1	LOC109065740	K00182	biological_process:multicellular organismal development(GO:0007275);cellular_component:proteinaceous extracellular matrix(GO:0005578);molecular_function:receptor binding(GO:0005102);biological_process:Wnt signaling pathway(GO:0016055)
gene47238	-4.8936852630601	-0.93172259890585	0.161490683229814	1	LOC109065796	K16671	biological_process:positive regulation of transcription from RNA polymerase II promoter(GO:0045944);biological_process:exocrine pancreas development(GO:0031017);molecular_function:sequence-specific DNA binding(GO:0043565);biological_process:hindbrain development(GO:0030902);molecular_function:protein binding(GO:0005515);molecular_function:sequence-specific DNA binding transcription factor activit…
gene47275	-4.8936852630601	-0.93172259890585	0.161490683229814	1	LOC109065839	_	molecular_function:phosphotransferase activity, alcohol group as acceptor(GO:0016773);biological_process:phosphorylation(GO:0016310);molecular_function:uridine kinase activity(GO:0004849);molecular_function:ATP binding(GO:0005524);biological_process:axon guidance(GO:0007411);biological_process:neuron migration(GO:0001764);biological_process:skeletal muscle fiber development(GO:0048741);biological…
gene47392	-4.8936852630601	-0.93172259890585	0.161490683229814	1	LOC109065906	_	_
gene48162	-4.8936852630601	-0.93172259890585	0.161490683229814	1	LOC109066814	K16802	_
gene48419	-4.8936852630601	-0.93172259890585	0.161490683229814	1	irx2	_	_
gene48439	-4.8936852630601	-0.93172259890585	0.161490683229814	1	LOC109067127	_	_
gene48890	-4.8936852630601	-0.93172259890585	0.161490683229814	1	LOC109067613	_	_
gene49097	-4.8936852630601	-0.93172259890585	0.161490683229814	1	LOC109067842	K16358	_
gene49566	-4.8936852630601	-0.93172259890585	0.161490683229814	1	LOC109068359	_	_
gene50921	-4.8936852630601	-0.93172259890585	0.161490683229814	1	LOC109069860	K06843	_
gene50973	-4.8936852630601	-0.93172259890585	0.161490683229814	1	LOC109069918	_	_
gene51224	-4.8936852630601	-0.93172259890585	0.161490683229814	1	LOC109070197	K12626	_
gene51238	-4.8936852630601	-0.93172259890585	0.161490683229814	1	LOC109070212	K17591	_
gene52054	-4.8936852630601	-0.93172259890585	0.161490683229814	1	LOC109071127	_	_
gene52228	-4.8936852630601	-0.93172259890585	0.161490683229814	1	LOC109071314	_	molecular_function:protein prenyltransferase activity(GO:0008318)
gene52464	-4.8936852630601	-0.93172259890585	0.161490683229814	1	LOC109071582	_	_
gene52512	-4.8936852630601	-0.93172259890585	0.161490683229814	1	LOC109071629	_	molecular_function:phosphotransferase activity, alcohol group as acceptor(GO:0016773);biological_process:phosphorylation(GO:0016310);molecular_function:uridine kinase activity(GO:0004849);molecular_function:ATP binding(GO:0005524);biological_process:axon guidance(GO:0007411);biological_process:neuron migration(GO:0001764);biological_process:skeletal muscle fiber development(GO:0048741);biological…
gene5304	-4.8936852630601	-0.93172259890585	0.161490683229814	1	LOC109074270	K16449	molecular_function:phosphotransferase activity, alcohol group as acceptor(GO:0016773);biological_process:phosphorylation(GO:0016310);molecular_function:uridine kinase activity(GO:0004849);molecular_function:ATP binding(GO:0005524);biological_process:axon guidance(GO:0007411);biological_process:neuron migration(GO:0001764);biological_process:skeletal muscle fiber development(GO:0048741);biological…
gene53057	-4.8936852630601	-0.93172259890585	0.161490683229814	1	LOC109072252	_	_
gene53067	-4.8936852630601	-0.93172259890585	0.161490683229814	1	LOC109072257	K04459	_
gene53105	-4.8936852630601	-0.93172259890585	0.161490683229814	1	LOC109072298	K04285	biological_process:rhythmic process(GO:0048511);cellular_component:integral component of membrane(GO:0016021);molecular_function:melatonin receptor activity(GO:0008502);biological_process:G-protein coupled receptor signaling pathway(GO:0007186);cellular_component:plasma membrane(GO:0005886)
gene5317	-4.8936852630601	-0.93172259890585	0.161490683229814	1	LOC109074384	_	_
gene53508	-4.8936852630601	-0.93172259890585	0.161490683229814	1	LOC109072744	K07201	_
gene53762	-4.8936852630601	-0.93172259890585	0.161490683229814	1	LOC109073017	K05237	_
gene53844	-4.8936852630601	-0.93172259890585	0.161490683229814	1	LOC109073099	_	_
gene53965	-4.8936852630601	-0.93172259890585	0.161490683229814	1	LOC109073238	_	_
gene54538	-4.8936852630601	-0.93172259890585	0.161490683229814	1	LOC109073870	K05627	_
gene54565	-4.8936852630601	-0.93172259890585	0.161490683229814	1	LOC109073901	_	_
gene54609	-4.8936852630601	-0.93172259890585	0.161490683229814	1	eng	_	_
gene56741	-4.8936852630601	-0.93172259890585	0.161490683229814	1	LOC109076301	K19511	molecular_function:phosphotransferase activity, alcohol group as acceptor(GO:0016773);biological_process:phosphorylation(GO:0016310);molecular_function:uridine kinase activity(GO:0004849);molecular_function:ATP binding(GO:0005524);biological_process:axon guidance(GO:0007411);biological_process:neuron migration(GO:0001764);biological_process:skeletal muscle fiber development(GO:0048741);biological…
gene57285	-4.8936852630601	-0.93172259890585	0.161490683229814	1	LOC109076899	K06735	_
gene57572	-4.8936852630601	-0.93172259890585	0.161490683229814	1	LOC109077214	K04810	_
gene58275	-4.8936852630601	-0.93172259890585	0.161490683229814	1	LOC109077977	K04948	_
gene58587	-4.8936852630601	-0.93172259890585	0.161490683229814	1	LOC109078335	K04958	molecular_function:phosphotransferase activity, alcohol group as acceptor(GO:0016773);biological_process:phosphorylation(GO:0016310);molecular_function:uridine kinase activity(GO:0004849);molecular_function:ATP binding(GO:0005524);biological_process:axon guidance(GO:0007411);biological_process:neuron migration(GO:0001764);biological_process:skeletal muscle fiber development(GO:0048741);biological…
gene58848	-4.8936852630601	-0.93172259890585	0.161490683229814	1	LOC109078636	K08831	biological_process:angiogenesis(GO:0001525);biological_process:positive regulation of gene expression(GO:0010628);;biological_process:regulation of mRNA splicing, via spliceosome(GO:0048024);biological_process:nuclear speck organization(GO:0035063);cellular_component:cytoplasm(GO:0005737);cellular_component:nucleolus(GO:0005730);biological_process:positive regulation of cell proliferation(GO:0008…
gene60040	-4.8936852630601	-0.93172259890585	0.161490683229814	1	LOC109079982	K06778	molecular_function:phosphotransferase activity, alcohol group as acceptor(GO:0016773);biological_process:phosphorylation(GO:0016310);molecular_function:uridine kinase activity(GO:0004849);molecular_function:ATP binding(GO:0005524);biological_process:axon guidance(GO:0007411);biological_process:neuron migration(GO:0001764);biological_process:skeletal muscle fiber development(GO:0048741);biological…
gene60091	-4.8936852630601	-0.93172259890585	0.161490683229814	1	LOC109080034	K10289	cellular_component:SCF ubiquitin ligase complex(GO:0019005);biological_process:cell division(GO:0051301);biological_process:negative regulation of centrosome duplication(GO:0010826);biological_process:protein ubiquitination(GO:0016567);biological_process:mitotic nuclear division(GO:0007067);cellular_component:centriole(GO:0005814);biological_process:SCF-dependent proteasomal ubiquitin-dependent p…
gene60942	-4.8936852630601	-0.93172259890585	0.161490683229814	1	LOC109080988	_	_
gene61535	-4.8936852630601	-0.93172259890585	0.161490683229814	1	LOC109081644	K06840	molecular_function:phosphotransferase activity, alcohol group as acceptor(GO:0016773);biological_process:phosphorylation(GO:0016310);molecular_function:uridine kinase activity(GO:0004849);molecular_function:ATP binding(GO:0005524);biological_process:axon guidance(GO:0007411);biological_process:neuron migration(GO:0001764);biological_process:skeletal muscle fiber development(GO:0048741);biological…
gene62084	-4.8936852630601	-0.93172259890585	0.161490683229814	1	LOC109082259	_	_
gene62339	-4.8936852630601	-0.93172259890585	0.161490683229814	1	LOC109082538	_	molecular_function:phosphotransferase activity, alcohol group as acceptor(GO:0016773);biological_process:phosphorylation(GO:0016310);molecular_function:uridine kinase activity(GO:0004849);molecular_function:ATP binding(GO:0005524);biological_process:axon guidance(GO:0007411);biological_process:neuron migration(GO:0001764);biological_process:skeletal muscle fiber development(GO:0048741);biological…
gene62365	-4.8936852630601	-0.93172259890585	0.161490683229814	1	LOC109082568	K18460	cellular_component:nuclear pore(GO:0005643);molecular_function:protein transporter activity(GO:0008565);biological_process:intracellular protein transport(GO:0006886)
gene62375	-4.8936852630601	-0.93172259890585	0.161490683229814	1	LOC109082580	K12314	cellular_component:cytoskeleton(GO:0005856);cellular_component:cytoplasm(GO:0005737);molecular_function:ATP binding(GO:0005524)
gene62448	-4.8936852630601	-0.93172259890585	0.161490683229814	1	LOC109082664	_	molecular_function:scavenger receptor activity(GO:0005044);cellular_component:integral component of plasma membrane(GO:0005887);biological_process:cellular iron ion homeostasis(GO:0006879);biological_process:iron ion transmembrane transport(GO:0034755);biological_process:protein homotrimerization(GO:0070207);molecular_function:ferritin receptor activity(GO:0070287);biological_process:endocytosis(…
gene63075	-4.8936852630601	-0.93172259890585	0.161490683229814	1	LOC109083365	_	_
gene63163	-4.8936852630601	-0.93172259890585	0.161490683229814	1	fads6	K12419	_
gene6332	-4.8936852630601	-0.93172259890585	0.161490683229814	1	LOC109085365	K10356	_
gene63988	-4.8936852630601	-0.93172259890585	0.161490683229814	1	LOC109084374	_	_
gene64256	-4.8936852630601	-0.93172259890585	0.161490683229814	1	LOC109084653	_	_
gene64374	-4.8936852630601	-0.93172259890585	0.161490683229814	1	LOC109084771	K06752	cellular_component:membrane(GO:0016020);biological_process:immune system process(GO:0002376)
gene64901	-4.8936852630601	-0.93172259890585	0.161490683229814	1	LOC109085356	K12665	molecular_function:phosphotransferase activity, alcohol group as acceptor(GO:0016773);biological_process:phosphorylation(GO:0016310);molecular_function:uridine kinase activity(GO:0004849);molecular_function:ATP binding(GO:0005524);biological_process:axon guidance(GO:0007411);biological_process:neuron migration(GO:0001764);biological_process:skeletal muscle fiber development(GO:0048741);biological…
gene64980	-4.8936852630601	-0.93172259890585	0.161490683229814	1	LOC109085446	_	_
gene6561	-4.8936852630601	-0.93172259890585	0.161490683229814	1	LOC109087101	K04661	_
gene66720	-4.8936852630601	-0.93172259890585	0.161490683229814	1	LOC109087324	_	_
gene68330	-4.8936852630601	-0.93172259890585	0.161490683229814	1	LOC109089082	K09604	_
gene68963	-4.8936852630601	-0.93172259890585	0.161490683229814	1	LOC109089805	_	_
gene7202	-4.8936852630601	-0.93172259890585	0.161490683229814	1	LOC109090556	_	_
gene7940	-4.8936852630601	-0.93172259890585	0.161490683229814	1	bnc1	_	_
gene8363	-4.8936852630601	-0.93172259890585	0.161490683229814	1	LOC109091744	K04876	_
gene8537	-4.8936852630601	-0.93172259890585	0.161490683229814	1	LOC109092102	K18441	molecular_function:phospholipid binding(GO:0005543);biological_process:regulation of ARF protein signal transduction(GO:0032012);molecular_function:ARF guanyl-nucleotide exchange factor activity(GO:0005086)
gene8783	-4.8936852630601	-0.93172259890585	0.161490683229814	1	LOC109092471	_	_
gene9509	-4.8936852630601	-0.93172259890585	0.161490683229814	1	LOC109093184	K04534	molecular_function:signal transducer activity(GO:0004871);molecular_function:G-protein coupled serotonin receptor binding(GO:0031821);cellular_component:heterotrimeric G-protein complex(GO:0005834);;molecular_function:G-protein beta/gamma-subunit complex binding(GO:0031683);molecular_function:GTPase activity(GO:0003924);biological_process:dopamine receptor signaling pathway(GO:0007212);biological…
gene64385	-1.24705877740405	1.74744607253005	0.162194339527866	1	LOC109084799	K15171	biological_process:transcription, DNA-templated(GO:0006351);cellular_component:nucleus(GO:0005634)
gene55364	1.1707907976369	1.63625524925809	0.163785631322321	1	LOC109074790	K03097	biological_process:protein phosphorylation(GO:0006468);molecular_function:ATP binding(GO:0005524);molecular_function:protein serine/threonine kinase activity(GO:0004674)
gene9323	1.1707907976369	1.63625524925809	0.163785631322321	1	LOC109093057	_	_
gene36351	-1.12489357878906	2.34717731747131	0.164266711764849	1	LOC109053710	K15464	_
gene36173	0.942974374788775	5.01153249238784	0.164644415588365	1	LOC109053539	K11253	_
gene25510	1.04007292065692	2.74990269586584	0.164737040640274	1	LOC109110335	_	biological_process:actin filament depolymerization(GO:0030042);molecular_function:actin binding(GO:0003779);molecular_function:oxidoreductase activity, acting on paired donors, with incorporation or reduction of molecular oxygen, NAD(P)H as one donor, and incorporation of one atom of oxygen(GO:0016709);molecular_function:FAD binding(GO:0071949);biological_process:oxidation-reduction process(GO:00…
gene60480	-1.01587029146219	3.36026064566054	0.164801654831664	1	LOC109080473	_	_
gene17423	1.0139071449702	3.07647741632924	0.164826020819068	1	LOC109101922	K14303	molecular_function:phosphotransferase activity, alcohol group as acceptor(GO:0016773);biological_process:phosphorylation(GO:0016310);molecular_function:uridine kinase activity(GO:0004849);molecular_function:ATP binding(GO:0005524);biological_process:axon guidance(GO:0007411);biological_process:neuron migration(GO:0001764);biological_process:skeletal muscle fiber development(GO:0048741);biological…
gene11628	-1.15655830340253	1.57466701262996	0.165529427854026	1	LOC109095389	K15187	molecular_function:phosphotransferase activity, alcohol group as acceptor(GO:0016773);biological_process:phosphorylation(GO:0016310);molecular_function:uridine kinase activity(GO:0004849);molecular_function:ATP binding(GO:0005524);biological_process:axon guidance(GO:0007411);biological_process:neuron migration(GO:0001764);biological_process:skeletal muscle fiber development(GO:0048741);biological…
gene36386	-1.15655830340253	1.57466701262996	0.165529427854026	1	LOC109053772	K00911	molecular_function:phosphotransferase activity, alcohol group as acceptor(GO:0016773);biological_process:phosphorylation(GO:0016310);molecular_function:uridine kinase activity(GO:0004849);molecular_function:ATP binding(GO:0005524);biological_process:axon guidance(GO:0007411);biological_process:neuron migration(GO:0001764);biological_process:skeletal muscle fiber development(GO:0048741);biological…
gene67487	-1.15655830340253	1.57466701262996	0.165529427854026	1	LOC109088196	K00472	_
gene38782	-0.997652889992887	3.03006636630985	0.166572437978515	1	LOC109056452	K00021	_
gene67987	1.02112138439252	2.65820298812369	0.166884352471674	1	LOC109088768	K06115	molecular_function:phosphotransferase activity, alcohol group as acceptor(GO:0016773);biological_process:phosphorylation(GO:0016310);molecular_function:uridine kinase activity(GO:0004849);molecular_function:ATP binding(GO:0005524);biological_process:axon guidance(GO:0007411);biological_process:neuron migration(GO:0001764);biological_process:skeletal muscle fiber development(GO:0048741);biological…
gene17461	1.25910451092651	1.39720434789207	0.16744566951526	1	LOC109101612	K12593	_
gene46929	1.25910451092651	1.39720434789207	0.16744566951526	1	LOC109065451	_	_
gene41766	-1.1968539342716	1.47764046454732	0.16744566951526	1	LOC109059733	_	_
gene17067	1.14490081463731	1.43150362279472	0.16744566951526	1	LOC109101756	_	_
gene23108	1.14490081463731	1.43150362279472	0.16744566951526	1	LOC109107969	K05746	_
gene30828	1.14490081463731	1.43150362279472	0.16744566951526	1	LOC109047314	_	_
gene38226	-1.24451920661791	1.37359421559878	0.169556502359247	1	LOC109055823	K19656	_
gene40113	-1.24451920661791	1.37359421559878	0.169556502359247	1	LOC109057921	_	_
gene30176	0.994075884545401	3.39055315677168	0.169571132464117	1	LOC109046675	K18188	molecular_function:phosphotransferase activity, alcohol group as acceptor(GO:0016773);biological_process:phosphorylation(GO:0016310);molecular_function:uridine kinase activity(GO:0004849);molecular_function:ATP binding(GO:0005524);biological_process:axon guidance(GO:0007411);biological_process:neuron migration(GO:0001764);biological_process:skeletal muscle fiber development(GO:0048741);biological…
gene44595	1.01721676325076	3.1675027058854	0.16958955176285	1	LOC109062888	K11252	cellular_component:nucleosome(GO:0000786);molecular_function:DNA binding(GO:0003677);biological_process:nucleosome assembly(GO:0006334);cellular_component:nucleus(GO:0005634);molecular_function:protein heterodimerization activity(GO:0046982)
gene51284	0.944853193138628	4.2556174285578	0.170610032894394	1	LOC109070263	K03241	_
gene47761	-1.30181430499605	1.26143190728804	0.171885536243144	1	LOC109066360	K17257	_
gene8549	-1.30181430499605	1.26143190728804	0.171885536243144	1	LOC109091920	_	biological_process:intracellular signal transduction(GO:0035556);cellular_component:intracellular(GO:0005622);molecular_function:metal ion binding(GO:0046872);;biological_process:positive regulation of GTPase activity(GO:0043547);molecular_function:phorbol ester receptor activity(GO:0001565)
gene3246	-1.24325353289031	1.22346207001906	0.171885536243144	1	LOC109050505	_	_
gene53743	-1.24325353289031	1.22346207001906	0.171885536243144	1	LOC109072999	_	_
gene55641	-1.24325353289031	1.22346207001906	0.171885536243144	1	LOC109075098	_	molecular_function:phosphotransferase activity, alcohol group as acceptor(GO:0016773);biological_process:phosphorylation(GO:0016310);molecular_function:uridine kinase activity(GO:0004849);molecular_function:ATP binding(GO:0005524);biological_process:axon guidance(GO:0007411);biological_process:neuron migration(GO:0001764);biological_process:skeletal muscle fiber development(GO:0048741);biological…
gene62255	-1.24325353289031	1.22346207001906	0.171885536243144	1	LOC109082444	K11583	_
gene62927	-1.24325353289031	1.22346207001906	0.171885536243144	1	LOC109083194	K13702	_
gene9083	1.13212213245631	1.99855615634206	0.171981170076906	1	LOC109092525	_	_
gene45005	1.0536146045098	2.45815258552333	0.172070701297704	1	LOC109063299	_	_
gene47391	-1.11472083257519	1.95472466948721	0.17395066268291	1	LOC109065973	K17598	_
gene19734	1.31691869716068	1.06276021784758	0.174455762077239	1	LOC109104083	K15008	biological_process:cell-cell signaling(GO:0007267)
gene57890	1.31691869716068	1.06276021784758	0.174455762077239	1	LOC109077570	K11252	_
gene61338	1.31691869716068	1.06276021784758	0.174455762077239	1	LOC109081436	_	_
gene11645	-1.30831242356767	1.09833501451598	0.174455762077239	1	LOC109095402	_	_
gene15454	-1.30831242356767	1.09833501451598	0.174455762077239	1	LOC109099602	_	_
gene47459	-1.30831242356767	1.09833501451598	0.174455762077239	1	LOC109066053	_	_
gene18833	0.958081676429744	3.73167663247575	0.175134471699074	1	LOC109103205	K09186	_
gene6131	-1.14160199278754	1.88085778841785	0.176109953984148	1	LOC109083631	_	_
gene61401	-1.14160199278754	1.88085778841785	0.176109953984148	1	LOC109081507	K06820	cellular_component:integral component of membrane(GO:0016021);biological_process:signal transduction(GO:0007165);biological_process:multicellular organismal development(GO:0007275);molecular_function:receptor activity(GO:0004872);cellular_component:intracellular(GO:0005622)
gene31070	1.1085177302837	1.8413689025419	0.176109953984148	1	LOC109047429	_	_
gene24295	1.05204903352119	2.30657326261851	0.177010860088581	1	LOC109109551	K08673	_
gene37561	-1.39036804885486	0.961268966349251	0.17728449326109	1	LOC109055072	_	_
gene39366	-1.39036804885486	0.961268966349251	0.17728449326109	1	LOC109057099	K14684	_
gene39419	-1.39036804885486	0.961268966349251	0.17728449326109	1	LOC109057152	_	_
gene17408	1.31527616785827	0.913895594059938	0.17728449326109	1	LOC109101578	K04459	_
gene24770	1.31527616785827	0.913895594059938	0.17728449326109	1	LOC109110434	K01047	_
gene32429	1.31527616785827	0.913895594059938	0.17728449326109	1	LOC109049438	K13237	_
gene48975	1.31527616785827	0.913895594059938	0.17728449326109	1	LOC109067707	K11660	_
gene52299	1.31527616785827	0.913895594059938	0.17728449326109	1	LOC109071395	K03728	_
gene6699	1.31527616785827	0.913895594059938	0.17728449326109	1	LOC109088381	K17589	_
gene8721	1.31527616785827	0.913895594059938	0.17728449326109	1	LOC109091974	K16458	_
gene9287	1.31527616785827	0.913895594059938	0.17728449326109	1	LOC109093036	_	molecular_function:phosphotransferase activity, alcohol group as acceptor(GO:0016773);biological_process:phosphorylation(GO:0016310);molecular_function:uridine kinase activity(GO:0004849);molecular_function:ATP binding(GO:0005524);biological_process:axon guidance(GO:0007411);biological_process:neuron migration(GO:0001764);biological_process:skeletal muscle fiber development(GO:0048741);biological…
gene9296	1.31527616785827	0.913895594059938	0.17728449326109	1	LOC109093539	K09308	molecular_function:phosphotransferase activity, alcohol group as acceptor(GO:0016773);biological_process:phosphorylation(GO:0016310);molecular_function:uridine kinase activity(GO:0004849);molecular_function:ATP binding(GO:0005524);biological_process:axon guidance(GO:0007411);biological_process:neuron migration(GO:0001764);biological_process:skeletal muscle fiber development(GO:0048741);biological…
gene55804	0.947294339389993	3.64695755280084	0.178229526669745	1	LOC109075279	K15284	_
gene63052	-1.00712465461805	2.91233409311561	0.178428578474696	1	LOC109083342	K10048	_
gene60027	1.1431940653845	1.78618849003077	0.178487534915162	1	LOC109079967	_	_
gene53271	1.03979322675385	2.24501563310824	0.178921629643651	1	dyx1c1	_	molecular_function:phosphotransferase activity, alcohol group as acceptor(GO:0016773);biological_process:phosphorylation(GO:0016310);molecular_function:uridine kinase activity(GO:0004849);molecular_function:ATP binding(GO:0005524);biological_process:axon guidance(GO:0007411);biological_process:neuron migration(GO:0001764);biological_process:skeletal muscle fiber development(GO:0048741);biological…
gene27415	-1.49728698392886	0.80974140714266	0.180371559600513	1	lnx1	K10692	_
gene28508	-1.49728698392886	0.80974140714266	0.180371559600513	1	LOC109045020	_	molecular_function:phosphotransferase activity, alcohol group as acceptor(GO:0016773);biological_process:phosphorylation(GO:0016310);molecular_function:uridine kinase activity(GO:0004849);molecular_function:ATP binding(GO:0005524);biological_process:axon guidance(GO:0007411);biological_process:neuron migration(GO:0001764);biological_process:skeletal muscle fiber development(GO:0048741);biological…
gene36479	-1.49728698392886	0.80974140714266	0.180371559600513	1	LOC109053860	K02677	_
gene37454	-1.49728698392886	0.80974140714266	0.180371559600513	1	LOC109054952	K11349	_
gene38074	-1.49728698392886	0.80974140714266	0.180371559600513	1	LOC109055657	_	biological_process:embryo development(GO:0009790)
gene49878	-1.49728698392886	0.80974140714266	0.180371559600513	1	LOC109068702	K04380	_
gene59886	-1.49728698392886	0.80974140714266	0.180371559600513	1	LOC109079799	K10392	molecular_function:phosphotransferase activity, alcohol group as acceptor(GO:0016773);biological_process:phosphorylation(GO:0016310);molecular_function:uridine kinase activity(GO:0004849);molecular_function:ATP binding(GO:0005524);biological_process:axon guidance(GO:0007411);biological_process:neuron migration(GO:0001764);biological_process:skeletal muscle fiber development(GO:0048741);biological…
gene68093	-1.49728698392886	0.80974140714266	0.180371559600513	1	LOC109088870	K06115	_
gene8131	-1.49728698392886	0.80974140714266	0.180371559600513	1	LOC109091600	_	_
gene8914	-1.49728698392886	0.80974140714266	0.180371559600513	1	LOC109092367	K08009	_
gene8930	-1.49728698392886	0.80974140714266	0.180371559600513	1	LOC109092375	K08848	molecular_function:phosphotransferase activity, alcohol group as acceptor(GO:0016773);biological_process:phosphorylation(GO:0016310);molecular_function:uridine kinase activity(GO:0004849);molecular_function:ATP binding(GO:0005524);biological_process:axon guidance(GO:0007411);biological_process:neuron migration(GO:0001764);biological_process:skeletal muscle fiber development(GO:0048741);biological…
gene10636	1.31317076462871	0.74818474932849	0.180371559600513	1	LOC109094273	K12820	molecular_function:nucleic acid binding(GO:0003676);molecular_function:ATP binding(GO:0005524);molecular_function:ATP-dependent helicase activity(GO:0008026)
gene47489	1.31317076462871	0.74818474932849	0.180371559600513	1	LOC109066024	_	_
gene48984	1.31317076462871	0.74818474932849	0.180371559600513	1	LOC109067718	_	_
gene7188	1.31317076462871	0.74818474932849	0.180371559600513	1	LOC109090551	K11251	molecular_function:phosphotransferase activity, alcohol group as acceptor(GO:0016773);biological_process:phosphorylation(GO:0016310);molecular_function:uridine kinase activity(GO:0004849);molecular_function:ATP binding(GO:0005524);biological_process:axon guidance(GO:0007411);biological_process:neuron migration(GO:0001764);biological_process:skeletal muscle fiber development(GO:0048741);biological…
gene9955	1.31317076462871	0.74818474932849	0.180371559600513	1	rnf32	_	molecular_function:zinc ion binding(GO:0008270)
gene1575	1.13076786615812	1.69734759345653	0.181117809515981	1	LOC109098701	K18622	molecular_function:phosphotransferase activity, alcohol group as acceptor(GO:0016773);biological_process:phosphorylation(GO:0016310);molecular_function:uridine kinase activity(GO:0004849);molecular_function:ATP binding(GO:0005524)
gene11229	-1.00814273803422	2.82401011360138	0.181279589967392	1	LOC109095131	K14825	_
gene66926	-0.964705646530152	3.38879920865523	0.182526374386566	1	LOC109087584	K07542	_
gene33838	1.00069479844833	2.76307828791121	0.18283273989831	1	LOC109050776	_	_
gene24417	1.05007509047184	2.13732187770034	0.183242364079848	1	LOC109109161	_	cellular_component:integral component of membrane(GO:0016021);biological_process:oxidation-reduction process(GO:0055114);molecular_function:cytochrome-b5 reductase activity, acting on NAD(P)H(GO:0004128);biological_process:sterol biosynthetic process(GO:0016126)
gene17564	-1.04986325294595	2.15600062379124	0.183242364079848	1	LOC109101673	K10294	molecular_function:ARF guanyl-nucleotide exchange factor activity(GO:0005086);biological_process:regulation of ARF protein signal transduction(GO:0032012);cellular_component:cell junction(GO:0030054);biological_process:vesicle-mediated transport(GO:0016192);biological_process:regulation of catalytic activity(GO:0050790);cellular_component:nucleus(GO:0005634);cellular_component:trans-Golgi network…
gene1970	-1.64287859038921	0.640335218128018	0.183671546964094	1	LOC109100611	K04608	_
gene23529	-1.64287859038921	0.640335218128018	0.183671546964094	1	LOC109108641	_	_
gene24028	-1.64287859038921	0.640335218128018	0.183671546964094	1	LOC109109457	_	_
gene36462	-1.64287859038921	0.640335218128018	0.183671546964094	1	LOC109053831	K09444	_
gene43111	-1.64287859038921	0.640335218128018	0.183671546964094	1	LOC109061229	K03989	_
gene59407	-1.64287859038921	0.640335218128018	0.183671546964094	1	LOC109079258	_	_
gene60665	-1.64287859038921	0.640335218128018	0.183671546964094	1	LOC109080673	K08020	_
gene61751	-1.64287859038921	0.640335218128018	0.183671546964094	1	LOC109081890	K17560	_
gene6249	-1.64287859038921	0.640335218128018	0.183671546964094	1	LOC109084673	_	_
gene12084	1.42483667885674	0.628053114704068	0.183671546964094	1	LOC109095711	K19018	_
gene17751	1.42483667885674	0.628053114704068	0.183671546964094	1	LOC109102114	_	_
gene39520	1.42483667885674	0.628053114704068	0.183671546964094	1	LOC109057314	_	molecular_function:phosphotransferase activity, alcohol group as acceptor(GO:0016773);biological_process:phosphorylation(GO:0016310);molecular_function:uridine kinase activity(GO:0004849);molecular_function:ATP binding(GO:0005524);biological_process:axon guidance(GO:0007411);biological_process:neuron migration(GO:0001764);biological_process:skeletal muscle fiber development(GO:0048741);biological…
gene43164	1.42483667885674	0.628053114704068	0.183671546964094	1	LOC109061281	K18622	molecular_function:phosphotransferase activity, alcohol group as acceptor(GO:0016773);biological_process:phosphorylation(GO:0016310);molecular_function:uridine kinase activity(GO:0004849);molecular_function:ATP binding(GO:0005524);biological_process:axon guidance(GO:0007411);biological_process:neuron migration(GO:0001764);biological_process:skeletal muscle fiber development(GO:0048741);biological…
gene44245	1.42483667885674	0.628053114704068	0.183671546964094	1	LOC109062480	K16506	_
gene47343	1.11656968394196	1.60276127737805	0.184042679181339	1	tecta	K18273	molecular_function:phosphotransferase activity, alcohol group as acceptor(GO:0016773);biological_process:phosphorylation(GO:0016310);molecular_function:uridine kinase activity(GO:0004849);molecular_function:ATP binding(GO:0005524);biological_process:axon guidance(GO:0007411);biological_process:neuron migration(GO:0001764);biological_process:skeletal muscle fiber development(GO:0048741);biological…
gene9340	1.10272343879785	2.04631794212165	0.185697575757272	1	LOC109093075	K10158	_
gene68287	-1.06926015145748	2.09198298782601	0.185697575757272	1	LOC109089024	_	_
gene11552	-2.35401007796753	-0.350715531246783	0.18695652173913	1	LOC109095344	_	_
gene14170	-2.35401007796753	-0.350715531246783	0.18695652173913	1	LOC109098116	_	_
gene14230	-2.35401007796753	-0.350715531246783	0.18695652173913	1	LOC109097713	_	_
gene14373	-2.35401007796753	-0.350715531246783	0.18695652173913	1	LOC109098663	K03948	cellular_component:mitochondrial respiratory chain complex IV(GO:0005751);biological_process:transport(GO:0006810);biological_process:electron transport chain(GO:0022900);molecular_function:cytochrome-c oxidase activity(GO:0004129)
gene15812	-2.35401007796753	-0.350715531246783	0.18695652173913	1	LOC109099870	K10408	_
gene16117	-2.35401007796753	-0.350715531246783	0.18695652173913	1	LOC109100258	_	_
gene16272	-2.35401007796753	-0.350715531246783	0.18695652173913	1	LOC109100543	_	_
gene16564	-2.35401007796753	-0.350715531246783	0.18695652173913	1	LOC109101331	_	_
gene191	-2.35401007796753	-0.350715531246783	0.18695652173913	1	LOC109048076	K01931	_
gene20063	-2.35401007796753	-0.350715531246783	0.18695652173913	1	LOC109104629	K09321	_
gene20249	-2.35401007796753	-0.350715531246783	0.18695652173913	1	LOC109104755	_	_
gene20786	-2.35401007796753	-0.350715531246783	0.18695652173913	1	LOC109105484	K17495	_
gene25675	-2.35401007796753	-0.350715531246783	0.18695652173913	1	LOC109111145	K06689	molecular_function:acid-amino acid ligase activity(GO:0016881)
gene28868	-2.35401007796753	-0.350715531246783	0.18695652173913	1	LOC109045299	_	_
gene3110	-2.35401007796753	-0.350715531246783	0.18695652173913	1	LOC109045108	K15621	_
gene31996	-2.35401007796753	-0.350715531246783	0.18695652173913	1	LOC109048907	_	_
gene32582	-2.35401007796753	-0.350715531246783	0.18695652173913	1	LOC109049254	K10056	_
gene34133	-2.35401007796753	-0.350715531246783	0.18695652173913	1	LOC109051138	K09029	molecular_function:phosphotransferase activity, alcohol group as acceptor(GO:0016773);biological_process:phosphorylation(GO:0016310);molecular_function:uridine kinase activity(GO:0004849);molecular_function:ATP binding(GO:0005524);biological_process:axon guidance(GO:0007411);biological_process:neuron migration(GO:0001764);biological_process:skeletal muscle fiber development(GO:0048741);biological…
gene35688	-2.35401007796753	-0.350715531246783	0.18695652173913	1	LOC109052960	K19600	_
gene36653	-2.35401007796753	-0.350715531246783	0.18695652173913	1	pax1	K09382	molecular_function:DNA binding(GO:0003677);biological_process:multicellular organismal development(GO:0007275);cellular_component:nucleus(GO:0005634);biological_process:regulation of transcription, DNA-templated(GO:0006355)
gene36732	-2.35401007796753	-0.350715531246783	0.18695652173913	1	LOC109054150	K12389	_
gene37490	-2.35401007796753	-0.350715531246783	0.18695652173913	1	LOC109055026	K08857	_
gene37705	-2.35401007796753	-0.350715531246783	0.18695652173913	1	LOC109055234	K17854	_
gene3811	-2.35401007796753	-0.350715531246783	0.18695652173913	1	LOC109061514	K09370	molecular_function:zinc ion binding(GO:0008270);biological_process:neuron fate specification(GO:0048665);biological_process:atrial cardiac muscle cell differentiation(GO:0055011);biological_process:exocrine pancreas development(GO:0031017);biological_process:peripheral nervous system neuron axonogenesis(GO:0048936);biological_process:regulation of transcription, DNA-templated(GO:0006355);biologic…
gene38899	-2.35401007796753	-0.350715531246783	0.18695652173913	1	LOC109056577	_	_
gene39421	-2.35401007796753	-0.350715531246783	0.18695652173913	1	LOC109057159	_	_
gene40152	-2.35401007796753	-0.350715531246783	0.18695652173913	1	LOC109057949	K08879	_
gene40201	-2.35401007796753	-0.350715531246783	0.18695652173913	1	LOC109058016	K17353	_
gene42213	-2.35401007796753	-0.350715531246783	0.18695652173913	1	LOC109060220	K11825	biological_process:transport(GO:0006810);cellular_component:membrane(GO:0016020)
gene42351	-2.35401007796753	-0.350715531246783	0.18695652173913	1	LOC109060381	_	_
gene43089	-2.35401007796753	-0.350715531246783	0.18695652173913	1	LOC109061220	_	_
gene4387	-2.35401007796753	-0.350715531246783	0.18695652173913	1	LOC109063006	_	_
gene44502	-2.35401007796753	-0.350715531246783	0.18695652173913	1	LOC109062775	_	_
gene45110	-2.35401007796753	-0.350715531246783	0.18695652173913	1	LOC109063426	_	_
gene45220	-2.35401007796753	-0.350715531246783	0.18695652173913	1	LOC109063528	K04527	_
gene45296	-2.35401007796753	-0.350715531246783	0.18695652173913	1	LOC109063663	K08110	_
gene46113	-2.35401007796753	-0.350715531246783	0.18695652173913	1	LOC109064480	K15631	_
gene46785	-2.35401007796753	-0.350715531246783	0.18695652173913	1	LOC109065293	K11856	_
gene49115	-2.35401007796753	-0.350715531246783	0.18695652173913	1	LOC109067864	_	_
gene51049	-2.35401007796753	-0.350715531246783	0.18695652173913	1	LOC109070002	K05766	_
gene51602	-2.35401007796753	-0.350715531246783	0.18695652173913	1	LOC109070617	K17353	molecular_function:phosphotransferase activity, alcohol group as acceptor(GO:0016773);biological_process:phosphorylation(GO:0016310);molecular_function:uridine kinase activity(GO:0004849);molecular_function:ATP binding(GO:0005524);biological_process:axon guidance(GO:0007411);biological_process:neuron migration(GO:0001764);biological_process:skeletal muscle fiber development(GO:0048741);biological…
gene53351	-2.35401007796753	-0.350715531246783	0.18695652173913	1	LOC109072569	_	_
gene56053	-2.35401007796753	-0.350715531246783	0.18695652173913	1	LOC109075549	_	_
gene58288	-2.35401007796753	-0.350715531246783	0.18695652173913	1	LOC109078009	_	molecular_function:phosphotransferase activity, alcohol group as acceptor(GO:0016773);biological_process:phosphorylation(GO:0016310);molecular_function:uridine kinase activity(GO:0004849);molecular_function:ATP binding(GO:0005524);biological_process:axon guidance(GO:0007411);biological_process:neuron migration(GO:0001764);biological_process:skeletal muscle fiber development(GO:0048741);biological…
gene61082	-2.35401007796753	-0.350715531246783	0.18695652173913	1	LOC109081152	_	molecular_function:zinc ion binding(GO:0008270);cellular_component:intracellular(GO:0005622);molecular_function:DNA binding(GO:0003677)
gene61255	-2.35401007796753	-0.350715531246783	0.18695652173913	1	LOC109081338	_	_
gene61574	-2.35401007796753	-0.350715531246783	0.18695652173913	1	LOC109081698	K04344	_
gene62403	-2.35401007796753	-0.350715531246783	0.18695652173913	1	LOC109082621	K08784	molecular_function:phosphotransferase activity, alcohol group as acceptor(GO:0016773);biological_process:phosphorylation(GO:0016310);molecular_function:uridine kinase activity(GO:0004849);molecular_function:ATP binding(GO:0005524);biological_process:axon guidance(GO:0007411);biological_process:neuron migration(GO:0001764);biological_process:skeletal muscle fiber development(GO:0048741);biological…
gene62998	-2.35401007796753	-0.350715531246783	0.18695652173913	1	LOC109083273	_	_
gene63171	-2.35401007796753	-0.350715531246783	0.18695652173913	1	LOC109083466	_	_
gene64063	-2.35401007796753	-0.350715531246783	0.18695652173913	1	LOC109084433	_	_
gene66639	-2.35401007796753	-0.350715531246783	0.18695652173913	1	LOC109087256	K14435	_
gene67533	-2.35401007796753	-0.350715531246783	0.18695652173913	1	LOC109088191	K04346	molecular_function:signal transducer activity(GO:0004871);biological_process:Rho protein signal transduction(GO:0007266);biological_process:negative regulation of cell-cell adhesion mediated by cadherin(GO:2000048);cellular_component:brush border membrane(GO:0031526);cellular_component:heterotrimeric G-protein complex(GO:0005834);biological_process:cell migration involved in gastrulation(GO:00420…
gene68637	-2.35401007796753	-0.350715531246783	0.18695652173913	1	LOC109089446	_	_
gene6924	-2.35401007796753	-0.350715531246783	0.18695652173913	1	LOC109090369	K04973	_
gene8202	-2.35401007796753	-0.350715531246783	0.18695652173913	1	LOC109091145	K05646	molecular_function:phosphotransferase activity, alcohol group as acceptor(GO:0016773);biological_process:phosphorylation(GO:0016310);molecular_function:uridine kinase activity(GO:0004849);molecular_function:ATP binding(GO:0005524);biological_process:axon guidance(GO:0007411);biological_process:neuron migration(GO:0001764);biological_process:skeletal muscle fiber development(GO:0048741);biological…
gene14627	1.44254767866112	0.423917401732161	0.187025841917751	1	LOC109098617	K10505	_
gene27586	1.44254767866112	0.423917401732161	0.187025841917751	1	LOC109112814	_	_
gene32964	1.44254767866112	0.423917401732161	0.187025841917751	1	LOC109050240	K04601	_
gene40819	1.44254767866112	0.423917401732161	0.187025841917751	1	LOC109058703	_	_
gene44002	1.44254767866112	0.423917401732161	0.187025841917751	1	LOC109062231	_	molecular_function:phosphotransferase activity, alcohol group as acceptor(GO:0016773);biological_process:phosphorylation(GO:0016310);molecular_function:uridine kinase activity(GO:0004849);molecular_function:ATP binding(GO:0005524);biological_process:axon guidance(GO:0007411);biological_process:neuron migration(GO:0001764);biological_process:skeletal muscle fiber development(GO:0048741);biological…
gene50220	1.44254767866112	0.423917401732161	0.187025841917751	1	slco2a1	K14345	molecular_function:phosphotransferase activity, alcohol group as acceptor(GO:0016773);biological_process:phosphorylation(GO:0016310);molecular_function:uridine kinase activity(GO:0004849);molecular_function:ATP binding(GO:0005524);biological_process:axon guidance(GO:0007411);biological_process:neuron migration(GO:0001764);biological_process:skeletal muscle fiber development(GO:0048741);biological…
gene65351	1.44254767866112	0.423917401732161	0.187025841917751	1	LOC109085891	K02576	_
gene67301	1.44254767866112	0.423917401732161	0.187025841917751	1	LOC109087980	_	_
gene67416	1.44254767866112	0.423917401732161	0.187025841917751	1	LOC109088118	_	_
gene68958	1.44254767866112	0.423917401732161	0.187025841917751	1	LOC109089800	_	_
gene7000	1.44254767866112	0.423917401732161	0.187025841917751	1	LOC109090028	_	_
gene18422	-1.1094676130435	1.54434566739889	0.187313647910818	1	LOC109102551	K03260	_
gene48821	-1.1094676130435	1.54434566739889	0.187313647910818	1	LOC109067538	_	_
gene23432	1.100190528143	1.50163896654995	0.187313647910818	1	LOC109108627	K11252	_
gene25937	1.100190528143	1.50163896654995	0.187313647910818	1	LOC109111232	K15377	_
gene61501	1.100190528143	1.50163896654995	0.187313647910818	1	impa2	_	_
gene28093	-0.978072367547879	2.65972598549009	0.188102596373027	1	LOC109113463	K18592	_
gene41259	-1.05488265255121	2.36718183265853	0.188369774898864	1	LOC109059165	K13676	_
gene15025	-1.09075809495929	2.02498790622766	0.18838664683413	1	pick1	_	molecular_function:protein domain specific binding(GO:0019904)
gene42379	-1.09075809495929	2.02498790622766	0.18838664683413	1	LOC109060407	K04424	_
gene4438	-1.09075809495929	2.02498790622766	0.18838664683413	1	LOC109056108	_	molecular_function:phosphotransferase activity, alcohol group as acceptor(GO:0016773);biological_process:phosphorylation(GO:0016310);molecular_function:uridine kinase activity(GO:0004849);molecular_function:ATP binding(GO:0005524);biological_process:axon guidance(GO:0007411);biological_process:neuron migration(GO:0001764);biological_process:skeletal muscle fiber development(GO:0048741);biological…
gene49620	-1.09075809495929	2.02498790622766	0.18838664683413	1	LOC109068416	K00894	molecular_function:kinase activity(GO:0016301);biological_process:phosphorylation(GO:0016310);biological_process:glycerophospholipid biosynthetic process(GO:0046474)
gene29374	0.921702343117304	3.36854791696005	0.189377709839824	1	ccng2	K10146	_
gene20080	1.86737245803198	0.102186246089594	0.189983809938349	1	LOC109105241	K16682	_
gene21798	1.86737245803198	0.102186246089594	0.189983809938349	1	LOC109106204	_	_
gene24305	1.86737245803198	0.102186246089594	0.189983809938349	1	LOC109109105	K10182	_
gene26636	1.86737245803198	0.102186246089594	0.189983809938349	1	LOC109111726	_	biological_process:Kupffer's vesicle development(GO:0070121)
gene287	1.86737245803198	0.102186246089594	0.189983809938349	1	LOC109055626	_	_
gene29736	1.86737245803198	0.102186246089594	0.189983809938349	1	LOC109046409	_	molecular_function:phosphotransferase activity, alcohol group as acceptor(GO:0016773);biological_process:phosphorylation(GO:0016310);molecular_function:uridine kinase activity(GO:0004849);molecular_function:ATP binding(GO:0005524);biological_process:axon guidance(GO:0007411);biological_process:neuron migration(GO:0001764);biological_process:skeletal muscle fiber development(GO:0048741);biological…
gene31739	1.86737245803198	0.102186246089594	0.189983809938349	1	LOC109048605	K17595	_
gene41957	1.86737245803198	0.102186246089594	0.189983809938349	1	LOC109059929	_	_
gene45809	1.86737245803198	0.102186246089594	0.189983809938349	1	LOC109064231	K14754	molecular_function:phosphotransferase activity, alcohol group as acceptor(GO:0016773);biological_process:phosphorylation(GO:0016310);molecular_function:uridine kinase activity(GO:0004849);molecular_function:ATP binding(GO:0005524);biological_process:axon guidance(GO:0007411);biological_process:neuron migration(GO:0001764);biological_process:skeletal muscle fiber development(GO:0048741);biological…
gene60887	1.86737245803198	0.102186246089594	0.189983809938349	1	LOC109080928	_	_
gene60971	1.86737245803198	0.102186246089594	0.189983809938349	1	LOC109081016	K04967	_
gene7489	1.86737245803198	0.102186246089594	0.189983809938349	1	LOC109090763	_	_
gene15798	-1.51009533867536	0.232150643397854	0.189983809938349	1	LOC109100051	K19326	_
gene17187	-1.51009533867536	0.232150643397854	0.189983809938349	1	LOC109101808	_	molecular_function:phosphotransferase activity, alcohol group as acceptor(GO:0016773);biological_process:phosphorylation(GO:0016310);molecular_function:uridine kinase activity(GO:0004849);molecular_function:ATP binding(GO:0005524);biological_process:axon guidance(GO:0007411);biological_process:neuron migration(GO:0001764);biological_process:skeletal muscle fiber development(GO:0048741);biological…
gene17247	-1.51009533867536	0.232150643397854	0.189983809938349	1	LOC109101490	_	_
gene20008	-1.51009533867536	0.232150643397854	0.189983809938349	1	LOC109105224	_	_
gene21855	-1.51009533867536	0.232150643397854	0.189983809938349	1	otud7b	K11860	molecular_function:phosphotransferase activity, alcohol group as acceptor(GO:0016773);biological_process:phosphorylation(GO:0016310);molecular_function:uridine kinase activity(GO:0004849);molecular_function:ATP binding(GO:0005524);biological_process:axon guidance(GO:0007411);biological_process:neuron migration(GO:0001764);biological_process:skeletal muscle fiber development(GO:0048741);biological…
gene21971	-1.51009533867536	0.232150643397854	0.189983809938349	1	LOC109106784	_	_
gene2595	-1.51009533867536	0.232150643397854	0.189983809938349	1	LOC109108668	K17572	_
gene26690	-1.51009533867536	0.232150643397854	0.189983809938349	1	LOC109111765	_	_
gene26756	-1.51009533867536	0.232150643397854	0.189983809938349	1	LOC109111810	K06822	_
gene32102	-1.51009533867536	0.232150643397854	0.189983809938349	1	LOC109048969	K05706	molecular_function:phosphotransferase activity, alcohol group as acceptor(GO:0016773);biological_process:phosphorylation(GO:0016310);molecular_function:uridine kinase activity(GO:0004849);molecular_function:ATP binding(GO:0005524);biological_process:axon guidance(GO:0007411);biological_process:neuron migration(GO:0001764);biological_process:skeletal muscle fiber development(GO:0048741);biological…
gene39710	-1.51009533867536	0.232150643397854	0.189983809938349	1	LOC109057474	_	_
gene40288	-1.51009533867536	0.232150643397854	0.189983809938349	1	LOC109058100	K04964	_
gene4329	-1.51009533867536	0.232150643397854	0.189983809938349	1	LOC109061029	_	molecular_function:phosphotransferase activity, alcohol group as acceptor(GO:0016773);biological_process:phosphorylation(GO:0016310);molecular_function:uridine kinase activity(GO:0004849);molecular_function:ATP binding(GO:0005524);biological_process:axon guidance(GO:0007411);biological_process:neuron migration(GO:0001764);biological_process:skeletal muscle fiber development(GO:0048741);biological…
gene52082	-1.51009533867536	0.232150643397854	0.189983809938349	1	LOC109071146	_	molecular_function:phosphotransferase activity, alcohol group as acceptor(GO:0016773);biological_process:phosphorylation(GO:0016310);molecular_function:uridine kinase activity(GO:0004849);molecular_function:ATP binding(GO:0005524);biological_process:axon guidance(GO:0007411);biological_process:neuron migration(GO:0001764);biological_process:skeletal muscle fiber development(GO:0048741);biological…
gene60202	-1.51009533867536	0.232150643397854	0.189983809938349	1	LOC109080158	K08875	_
gene60796	-1.51009533867536	0.232150643397854	0.189983809938349	1	LOC109080833	K10261	_
gene64647	-1.51009533867536	0.232150643397854	0.189983809938349	1	LOC109085086	_	_
gene68183	-1.51009533867536	0.232150643397854	0.189983809938349	1	LOC109088920	K18932	molecular_function:phosphotransferase activity, alcohol group as acceptor(GO:0016773);biological_process:phosphorylation(GO:0016310);molecular_function:uridine kinase activity(GO:0004849);molecular_function:ATP binding(GO:0005524);biological_process:axon guidance(GO:0007411);biological_process:neuron migration(GO:0001764);biological_process:skeletal muscle fiber development(GO:0048741);biological…
gene7468	-1.51009533867536	0.232150643397854	0.189983809938349	1	LOC109090750	K14458	_
gene1142	1.46842227496229	0.186685499915899	0.189983809938349	1	LOC109091178	K11494	_
gene25134	1.46842227496229	0.186685499915899	0.189983809938349	1	LOC109110084	_	_
gene26221	1.46842227496229	0.186685499915899	0.189983809938349	1	LOC109111449	K16308	_
gene2665	1.46842227496229	0.186685499915899	0.189983809938349	1	LOC109111766	_	_
gene29803	1.46842227496229	0.186685499915899	0.189983809938349	1	LOC109046448	_	molecular_function:heme binding(GO:0020037);molecular_function:oxidoreductase activity, acting on paired donors, with incorporation or reduction of molecular oxygen(GO:0016705);molecular_function:iron ion binding(GO:0005506);molecular_function:electron carrier activity(GO:0009055);biological_process:oxidation-reduction process(GO:0055114)
gene336	1.46842227496229	0.186685499915899	0.189983809938349	1	LOC109092786	K17849	molecular_function:phosphotransferase activity, alcohol group as acceptor(GO:0016773);biological_process:phosphorylation(GO:0016310);molecular_function:uridine kinase activity(GO:0004849);molecular_function:ATP binding(GO:0005524)
gene33792	1.46842227496229	0.186685499915899	0.189983809938349	1	LOC109050743	K11252	_
gene36350	1.46842227496229	0.186685499915899	0.189983809938349	1	LOC109053713	K05252	_
gene40493	1.46842227496229	0.186685499915899	0.189983809938349	1	LOC109058338	K14427	molecular_function:phosphotransferase activity, alcohol group as acceptor(GO:0016773);biological_process:phosphorylation(GO:0016310);molecular_function:uridine kinase activity(GO:0004849);molecular_function:ATP binding(GO:0005524);biological_process:axon guidance(GO:0007411);biological_process:neuron migration(GO:0001764);biological_process:skeletal muscle fiber development(GO:0048741);biological…
gene45549	1.46842227496229	0.186685499915899	0.189983809938349	1	LOC109063921	_	molecular_function:phosphotransferase activity, alcohol group as acceptor(GO:0016773);biological_process:phosphorylation(GO:0016310);molecular_function:uridine kinase activity(GO:0004849);molecular_function:ATP binding(GO:0005524);biological_process:axon guidance(GO:0007411);biological_process:neuron migration(GO:0001764);biological_process:skeletal muscle fiber development(GO:0048741);biological…
gene49630	1.46842227496229	0.186685499915899	0.189983809938349	1	LOC109068426	_	_
gene51090	1.46842227496229	0.186685499915899	0.189983809938349	1	LOC109070048	_	_
gene61785	1.46842227496229	0.186685499915899	0.189983809938349	1	LOC109081922	K09313	_
gene63874	1.46842227496229	0.186685499915899	0.189983809938349	1	LOC109084225	_	_
gene67828	1.46842227496229	0.186685499915899	0.189983809938349	1	LOC109088543	K15116	cellular_component:mitochondrial inner membrane(GO:0005743);biological_process:transmembrane transport(GO:0055085);cellular_component:integral component of membrane(GO:0016021)
gene38199	0.89507298560604	4.41928069432159	0.190842685677377	1	polr2k	K03009	molecular_function:DNA-directed RNA polymerase activity(GO:0003899);biological_process:transcription, DNA-templated(GO:0006351);molecular_function:DNA binding(GO:0003677)
gene23816	1.19528841218038	1.3577702325563	0.190994648430987	1	LOC109109381	K08543	biological_process:steroid hormone mediated signaling pathway(GO:0043401);molecular_function:zinc ion binding(GO:0008270);biological_process:regulation of transcription, DNA-templated(GO:0006355);molecular_function:sequence-specific DNA binding(GO:0043565);molecular_function:steroid hormone receptor activity(GO:0003707);molecular_function:ligand-activated sequence-specific DNA binding RNA polymer…
gene21131	1.08108471589118	1.39301490412011	0.190994648430987	1	LOC109106416	K13178	molecular_function:phosphotransferase activity, alcohol group as acceptor(GO:0016773);biological_process:phosphorylation(GO:0016310);molecular_function:uridine kinase activity(GO:0004849);molecular_function:ATP binding(GO:0005524);biological_process:axon guidance(GO:0007411);biological_process:neuron migration(GO:0001764);biological_process:skeletal muscle fiber development(GO:0048741);biological…
gene30226	1.08108471589118	1.39301490412011	0.190994648430987	1	LOC109046708	K08857	molecular_function:phosphotransferase activity, alcohol group as acceptor(GO:0016773);biological_process:phosphorylation(GO:0016310);molecular_function:uridine kinase activity(GO:0004849);molecular_function:ATP binding(GO:0005524);biological_process:axon guidance(GO:0007411);biological_process:neuron migration(GO:0001764);biological_process:skeletal muscle fiber development(GO:0048741);biological…
gene32408	1.08108471589118	1.39301490412011	0.190994648430987	1	LOC109049430	K18763	_
gene46468	1.08108471589118	1.39301490412011	0.190994648430987	1	LOC109064926	K17598	_
gene52577	0.920316178676973	3.7075261660519	0.191164077871782	1	LOC109071703	_	_
gene12892	2.06312089208452	-0.200340664741959	0.191275790676091	1	LOC109096789	K07621	cellular_component:integral component of membrane(GO:0016021);molecular_function:gap junction channel activity(GO:0005243);biological_process:cell communication(GO:0007154);cellular_component:connexon complex(GO:0005922)
gene14677	2.06312089208452	-0.200340664741959	0.191275790676091	1	LOC109098645	K06030	_
gene16195	2.06312089208452	-0.200340664741959	0.191275790676091	1	LOC109100393	_	_
gene17439	2.06312089208452	-0.200340664741959	0.191275790676091	1	LOC109101597	K15287	_
gene19658	2.06312089208452	-0.200340664741959	0.191275790676091	1	LOC109104021	K08803	_
gene23980	2.06312089208452	-0.200340664741959	0.191275790676091	1	LOC109109731	_	_
gene24437	2.06312089208452	-0.200340664741959	0.191275790676091	1	LOC109109604	K11856	_
gene24887	2.06312089208452	-0.200340664741959	0.191275790676091	1	LOC109110477	K05222	_
gene29510	2.06312089208452	-0.200340664741959	0.191275790676091	1	LOC109045983	_	_
gene2984	2.06312089208452	-0.200340664741959	0.191275790676091	1	LOC109048533	K00901	_
gene3210	2.06312089208452	-0.200340664741959	0.191275790676091	1	LOC109050292	K18412	_
gene32559	2.06312089208452	-0.200340664741959	0.191275790676091	1	LOC109049247	_	_
gene32753	2.06312089208452	-0.200340664741959	0.191275790676091	1	LOC109049676	_	_
gene36083	2.06312089208452	-0.200340664741959	0.191275790676091	1	LOC109053407	K12755	molecular_function:calcium ion binding(GO:0005509)
gene39328	2.06312089208452	-0.200340664741959	0.191275790676091	1	LOC109057072	K10430	_
gene40321	2.06312089208452	-0.200340664741959	0.191275790676091	1	LOC109058142	_	_
gene41502	2.06312089208452	-0.200340664741959	0.191275790676091	1	LOC109059441	K19007	_
gene41727	2.06312089208452	-0.200340664741959	0.191275790676091	1	LOC109059697	K04454	_
gene42679	2.06312089208452	-0.200340664741959	0.191275790676091	1	LOC109060750	K13126	_
gene42769	2.06312089208452	-0.200340664741959	0.191275790676091	1	LOC109060817	_	_
gene4294	2.06312089208452	-0.200340664741959	0.191275790676091	1	LOC109060717	_	cellular_component:mitochondrial respiratory chain complex IV(GO:0005751);molecular_function:cytochrome-c oxidase activity(GO:0004129)
gene44685	2.06312089208452	-0.200340664741959	0.191275790676091	1	LOC109062943	_	_
gene46503	2.06312089208452	-0.200340664741959	0.191275790676091	1	LOC109064995	_	cellular_component:integral component of membrane(GO:0016021);biological_process:G-protein coupled receptor signaling pathway(GO:0007186);cellular_component:plasma membrane(GO:0005886);molecular_function:G-protein coupled receptor activity(GO:0004930)
gene49924	2.06312089208452	-0.200340664741959	0.191275790676091	1	LOC109068745	K05850	_
gene5825	2.06312089208452	-0.200340664741959	0.191275790676091	1	LOC109081672	_	_
gene63015	2.06312089208452	-0.200340664741959	0.191275790676091	1	LOC109083295	_	_
gene64713	2.06312089208452	-0.200340664741959	0.191275790676091	1	LOC109085156	_	_
gene65338	2.06312089208452	-0.200340664741959	0.191275790676091	1	LOC109085838	_	_
gene65494	2.06312089208452	-0.200340664741959	0.191275790676091	1	LOC109086016	K04662	_
gene66585	2.06312089208452	-0.200340664741959	0.191275790676091	1	LOC109087199	K08898	_
gene66913	2.06312089208452	-0.200340664741959	0.191275790676091	1	LOC109087559	_	_
gene67333	2.06312089208452	-0.200340664741959	0.191275790676091	1	LOC109088009	_	_
gene15938	-1.78409604905889	-0.0298914318371771	0.191275790676091	1	itih3	_	molecular_function:phosphotransferase activity, alcohol group as acceptor(GO:0016773);biological_process:phosphorylation(GO:0016310);molecular_function:uridine kinase activity(GO:0004849);molecular_function:ATP binding(GO:0005524);biological_process:axon guidance(GO:0007411);biological_process:neuron migration(GO:0001764);biological_process:skeletal muscle fiber development(GO:0048741);biological…
gene16627	-1.78409604905889	-0.0298914318371771	0.191275790676091	1	LOC109100820	K06540	_
gene18504	-1.78409604905889	-0.0298914318371771	0.191275790676091	1	LOC109102935	K04407	_
gene23964	-1.78409604905889	-0.0298914318371771	0.191275790676091	1	LOC109109435	K17218	_
gene24470	-1.78409604905889	-0.0298914318371771	0.191275790676091	1	LOC109109624	_	_
gene289	-1.78409604905889	-0.0298914318371771	0.191275790676091	1	LOC109055942	K04916	molecular_function:potassium channel activity(GO:0005267);biological_process:potassium ion transmembrane transport(GO:0071805);cellular_component:integral component of membrane(GO:0016021)
gene33546	-1.78409604905889	-0.0298914318371771	0.191275790676091	1	LOC109050574	K04539	_
gene34530	-1.78409604905889	-0.0298914318371771	0.191275790676091	1	LOC109051694	_	_
gene34587	-1.78409604905889	-0.0298914318371771	0.191275790676091	1	LOC109051767	_	_
gene37330	-1.78409604905889	-0.0298914318371771	0.191275790676091	1	LOC109054844	K07359	molecular_function:phosphotransferase activity, alcohol group as acceptor(GO:0016773);biological_process:phosphorylation(GO:0016310);molecular_function:uridine kinase activity(GO:0004849);molecular_function:ATP binding(GO:0005524);biological_process:axon guidance(GO:0007411);biological_process:neuron migration(GO:0001764);biological_process:skeletal muscle fiber development(GO:0048741);biological…
gene43192	-1.78409604905889	-0.0298914318371771	0.191275790676091	1	LOC109061295	_	_
gene4404	-1.78409604905889	-0.0298914318371771	0.191275790676091	1	LOC109056033	_	_
gene44096	-1.78409604905889	-0.0298914318371771	0.191275790676091	1	LOC109062348	K13296	_
gene47784	-1.78409604905889	-0.0298914318371771	0.191275790676091	1	LOC109066440	K06464	_
gene48958	-1.78409604905889	-0.0298914318371771	0.191275790676091	1	LOC109067687	_	_
gene49850	-1.78409604905889	-0.0298914318371771	0.191275790676091	1	LOC109068671	_	_
gene51138	-1.78409604905889	-0.0298914318371771	0.191275790676091	1	LOC109070103	_	_
gene51245	-1.78409604905889	-0.0298914318371771	0.191275790676091	1	LOC109070220	K17904	_
gene54985	-1.78409604905889	-0.0298914318371771	0.191275790676091	1	LOC109074367	_	_
gene60866	-1.78409604905889	-0.0298914318371771	0.191275790676091	1	LOC109080904	K10502	_
gene62013	-1.78409604905889	-0.0298914318371771	0.191275790676091	1	LOC109082169	K12898	_
gene64166	-1.78409604905889	-0.0298914318371771	0.191275790676091	1	LOC109084548	_	_
gene64805	-1.78409604905889	-0.0298914318371771	0.191275790676091	1	LOC109085256	_	_
gene65529	-1.78409604905889	-0.0298914318371771	0.191275790676091	1	LOC109086044	K05148	molecular_function:phosphotransferase activity, alcohol group as acceptor(GO:0016773);biological_process:phosphorylation(GO:0016310);molecular_function:uridine kinase activity(GO:0004849);molecular_function:ATP binding(GO:0005524);biological_process:axon guidance(GO:0007411);biological_process:neuron migration(GO:0001764);biological_process:skeletal muscle fiber development(GO:0048741);biological…
gene8500	-1.78409604905889	-0.0298914318371771	0.191275790676091	1	LOC109091819	K10654	biological_process:methylation(GO:0032259);molecular_function:methyltransferase activity(GO:0008168)
gene35642	1.07674139041112	1.89450688413087	0.191344486220157	1	LOC109052915	K16481	_
gene4723	1.07674139041112	1.89450688413087	0.191344486220157	1	LOC109066923	K09593	_
gene19316	-0.947692647178717	2.99759309612796	0.192169154401512	1	LOC109103799	K04379	_
gene6178	0.976079350258834	2.74754283311055	0.193207607472917	1	LOC109078608	_	molecular_function:kinase activity(GO:0016301);biological_process:phosphorylation(GO:0016310)
gene65025	1.00426648288096	2.22289848982404	0.193363992650525	1	LOC109085511	_	_
gene42734	0.887258172450877	4.41429042148269	0.194341389526962	1	LOC109060821	K11251	_
gene67829	-0.988411259378668	2.5054431107697	0.194519217408664	1	LOC109088546	K00901	_
gene54549	0.931115041645931	3.24951339979189	0.19479649579589	1	LOC109073884	K15122	_
gene2728	1.25254556355865	1.2800491805842	0.195165871422322	1	LOC109112122	_	_
gene48659	1.25254556355865	1.2800491805842	0.195165871422322	1	LOC109067354	_	_
gene5993	1.25254556355865	1.2800491805842	0.195165871422322	1	LOC109082787	_	_
gene65516	1.25254556355865	1.2800491805842	0.195165871422322	1	LOC109086060	K10442	_
gene15372	-1.19035608854895	1.33856535836384	0.195165871422322	1	LOC109099556	_	_
gene53335	-1.19035608854895	1.33856535836384	0.195165871422322	1	LOC109072552	_	_
gene8533	-1.19035608854895	1.33856535836384	0.195165871422322	1	LOC109091287	_	_
gene12174	0.935620560893793	2.89924582120796	0.195723519918498	1	elac1	K00784	biological_process:tRNA 3'-trailer cleavage(GO:0042779);molecular_function:endoribonuclease activity, producing 5'-phosphomonoesters(GO:0016891)
gene17979	-1.00261003855701	2.19815298413139	0.196190742710217	1	LOC109102734	K05450	_
gene38190	0.881695872298162	4.65230662326819	0.19725035058083	1	LOC109055776	K03009	molecular_function:DNA-directed RNA polymerase activity(GO:0003899);biological_process:transcription, DNA-templated(GO:0006351);molecular_function:DNA binding(GO:0003677)
gene21806	-0.952772091176479	2.87701387200877	0.197654758447321	1	LOC109106211	K04532	biological_process:metabolic process(GO:0008152);molecular_function:nucleotide binding(GO:0000166);molecular_function:catalytic activity(GO:0003824)
gene12240	-1.13259683092026	1.77726999545105	0.198244505586032	1	LOC109096039	_	_
gene15327	-1.13259683092026	1.77726999545105	0.198244505586032	1	LOC109099202	_	biological_process:platelet aggregation(GO:0070527)
gene32829	-1.13259683092026	1.77726999545105	0.198244505586032	1	LOC109050199	_	_
gene66623	-1.13259683092026	1.77726999545105	0.198244505586032	1	LOC109087244	K07050	_
gene2956	1.0944674419311	1.75594696333059	0.198244505586032	1	LOC109048404	K09171	_
gene28374	1.01110647964971	2.38293346012744	0.199631830118137	1	LOC109044967	K12822	molecular_function:phosphotransferase activity, alcohol group as acceptor(GO:0016773);biological_process:phosphorylation(GO:0016310);molecular_function:uridine kinase activity(GO:0004849);molecular_function:ATP binding(GO:0005524);biological_process:axon guidance(GO:0007411);biological_process:neuron migration(GO:0001764);biological_process:skeletal muscle fiber development(GO:0048741);biological…
gene43994	-0.956422630262533	2.6457558367635	0.199722062417212	1	LOC109062225	K12893	molecular_function:phosphotransferase activity, alcohol group as acceptor(GO:0016773);biological_process:phosphorylation(GO:0016310);molecular_function:uridine kinase activity(GO:0004849);molecular_function:ATP binding(GO:0005524);biological_process:axon guidance(GO:0007411);biological_process:neuron migration(GO:0001764);biological_process:skeletal muscle fiber development(GO:0048741);biological…
gene14430	1.24465341675956	1.15270039912688	0.199928990393375	1	LOC109098484	K11256	molecular_function:phosphotransferase activity, alcohol group as acceptor(GO:0016773);biological_process:phosphorylation(GO:0016310);molecular_function:uridine kinase activity(GO:0004849);molecular_function:ATP binding(GO:0005524);biological_process:axon guidance(GO:0007411);biological_process:neuron migration(GO:0001764);biological_process:skeletal muscle fiber development(GO:0048741);biological…
gene39458	1.24465341675956	1.15270039912688	0.199928990393375	1	LOC109057198	K14427	molecular_function:phosphotransferase activity, alcohol group as acceptor(GO:0016773);biological_process:phosphorylation(GO:0016310);molecular_function:uridine kinase activity(GO:0004849);molecular_function:ATP binding(GO:0005524);biological_process:axon guidance(GO:0007411);biological_process:neuron migration(GO:0001764);biological_process:skeletal muscle fiber development(GO:0048741);biological…
gene40433	1.24465341675956	1.15270039912688	0.199928990393375	1	LOC109058258	K08525	biological_process:steroid hormone mediated signaling pathway(GO:0043401);molecular_function:zinc ion binding(GO:0008270);molecular_function:sequence-specific DNA binding(GO:0043565);molecular_function:sequence-specific DNA binding transcription factor activity(GO:0003700);molecular_function:steroid hormone receptor activity(GO:0003707);biological_process:negative regulation of transcription, DNA…
gene37179	-1.18221476736003	1.18441919642866	0.199928990393375	1	LOC109054656	K08462	_
gene59498	-1.18221476736003	1.18441919642866	0.199928990393375	1	LOC109079368	K02353	_
gene616	-1.18221476736003	1.18441919642866	0.199928990393375	1	LOC109079817	_	_
gene14489	0.913753640584663	3.52210517664884	0.200596681151687	1	LOC109098525	K03163	_
gene659	0.913297842742363	3.1299209936219	0.201280481348889	1	LOC109092396	_	_
gene36390	-0.930647222812121	2.98659889388162	0.201562876529964	1	LOC109053752	K12476	molecular_function:GTPase activity(GO:0003924);molecular_function:calcium ion binding(GO:0005509);molecular_function:GTP binding(GO:0005525)
gene1616	0.860832295413773	5.13357677428743	0.202185645735477	1	LOC109102707	_	molecular_function:phosphotransferase activity, alcohol group as acceptor(GO:0016773);biological_process:phosphorylation(GO:0016310);molecular_function:uridine kinase activity(GO:0004849);molecular_function:ATP binding(GO:0005524)
gene32822	-1.1649235603836	1.69339877346475	0.202301582863787	1	LOC109049724	K06696	molecular_function:phosphotransferase activity, alcohol group as acceptor(GO:0016773);biological_process:phosphorylation(GO:0016310);molecular_function:uridine kinase activity(GO:0004849);molecular_function:ATP binding(GO:0005524);biological_process:axon guidance(GO:0007411);biological_process:neuron migration(GO:0001764);biological_process:skeletal muscle fiber development(GO:0048741);biological…
gene38945	-1.12203313990689	1.6655620504403	0.202301582863787	1	LOC109056652	K00911	_
gene50087	-1.12203313990689	1.6655620504403	0.202301582863787	1	LOC109068935	_	_
gene33782	1.07851095774716	1.66522681576159	0.202301582863787	1	LOC109050742	K11252	_
gene48495	1.07851095774716	1.66522681576159	0.202301582863787	1	LOC109067185	K13576	molecular_function:phosphotransferase activity, alcohol group as acceptor(GO:0016773);biological_process:phosphorylation(GO:0016310);molecular_function:uridine kinase activity(GO:0004849);molecular_function:ATP binding(GO:0005524);biological_process:axon guidance(GO:0007411);biological_process:neuron migration(GO:0001764);biological_process:skeletal muscle fiber development(GO:0048741);biological…
gene54419	-1.03693981477469	2.07105308308952	0.202661542194312	1	LOC109073739	_	molecular_function:phosphotransferase activity, alcohol group as acceptor(GO:0016773);biological_process:phosphorylation(GO:0016310);molecular_function:uridine kinase activity(GO:0004849);molecular_function:ATP binding(GO:0005524);biological_process:axon guidance(GO:0007411);biological_process:neuron migration(GO:0001764);biological_process:skeletal muscle fiber development(GO:0048741);biological…
gene48193	0.933088752570813	3.08495037363381	0.20310523039606	1	LOC109066853	K14691	_
gene66545	-0.902790091398181	3.49303733237539	0.203417255974589	1	LOC109087162	_	_
gene8233	0.878204070024074	4.36205300854276	0.203909369815087	1	LOC109091661	K00413	_
gene58315	0.951036609054878	2.73184465472074	0.204180474860842	1	LOC109078027	K06832	_
gene23145	-1.24163024622648	1.05561034160498	0.205414303363307	1	dnaaf3	_	_
gene31235	-1.24163024622648	1.05561034160498	0.205414303363307	1	LOC109048350	K06484	biological_process:extracellular matrix assembly(GO:0085029);biological_process:skeletal system development(GO:0001501);biological_process:integrin-mediated signaling pathway(GO:0007229);biological_process:cell adhesion(GO:0007155);biological_process:somitogenesis(GO:0001756);molecular_function:protein heterodimerization activity(GO:0046982);molecular_function:fibronectin binding(GO:0001968);cell…
gene32513	-1.24163024622648	1.05561034160498	0.205414303363307	1	LOC109049214	K04439	biological_process:regulation of smoothened signaling pathway(GO:0008589);biological_process:muscle organ development(GO:0007517)
gene37365	-1.24163024622648	1.05561034160498	0.205414303363307	1	LOC109054853	K14704	_
gene39285	-1.24163024622648	1.05561034160498	0.205414303363307	1	LOC109057029	K16602	_
gene55403	-1.24163024622648	1.05561034160498	0.205414303363307	1	LOC109074833	_	_
gene8638	-1.24163024622648	1.05561034160498	0.205414303363307	1	LOC109092466	K10184	_
gene28807	1.23497543277073	1.01322109799849	0.205414303363307	1	LOC109045256	_	_
gene34281	1.23497543277073	1.01322109799849	0.205414303363307	1	LOC109051422	_	_
gene53588	1.23497543277073	1.01322109799849	0.205414303363307	1	LOC109072828	_	_
gene54152	1.23497543277073	1.01322109799849	0.205414303363307	1	LOC109073447	K10524	_
gene32246	1.04750902462652	1.94574848609075	0.206387793063181	1	LOC109049062	K00750	molecular_function:phosphotransferase activity, alcohol group as acceptor(GO:0016773);biological_process:phosphorylation(GO:0016310);molecular_function:uridine kinase activity(GO:0004849);molecular_function:ATP binding(GO:0005524);biological_process:axon guidance(GO:0007411);biological_process:neuron migration(GO:0001764);biological_process:skeletal muscle fiber development(GO:0048741);biological…
gene8065	1.04750902462652	1.94574848609075	0.206387793063181	1	LOC109091563	K04958	_
gene27926	-1.0222724823989	1.98072506841559	0.206387793063181	1	LOC109113336	K09297	_
gene35565	-1.0222724823989	1.98072506841559	0.206387793063181	1	cdkal1	_	_
gene41360	1.06023091953476	1.56851142670131	0.206863588987426	1	dmrta2	K19491	_
gene7712	0.864030265156008	4.17754088345629	0.207336856967426	1	rybp	K11469	_
gene21766	-0.934189800555779	2.86503910038408	0.208043093511495	1	LOC109106182	K09538	_
gene50789	-0.934189800555779	2.86503910038408	0.208043093511495	1	LOC109069714	_	molecular_function:phosphotransferase activity, alcohol group as acceptor(GO:0016773);biological_process:phosphorylation(GO:0016310);molecular_function:uridine kinase activity(GO:0004849);molecular_function:ATP binding(GO:0005524);biological_process:axon guidance(GO:0007411);biological_process:neuron migration(GO:0001764);biological_process:skeletal muscle fiber development(GO:0048741);biological…
gene14994	0.953050821788118	2.65573426011961	0.209262972952026	1	LOC109099045	_	_
gene2905	-0.908021378411618	3.38213336623036	0.209776354429759	1	LOC109047956	_	_
gene49944	-0.941934571637406	2.8262485987055	0.210466462200307	1	LOC109068772	_	_
gene26748	-0.975698907333283	2.43931028588761	0.210777640903582	1	LOC109111806	K08116	molecular_function:phosphotransferase activity, alcohol group as acceptor(GO:0016773);biological_process:phosphorylation(GO:0016310);molecular_function:uridine kinase activity(GO:0004849);molecular_function:ATP binding(GO:0005524);biological_process:axon guidance(GO:0007411);biological_process:neuron migration(GO:0001764);biological_process:skeletal muscle fiber development(GO:0048741);biological…
gene33690	-1.31689236393849	0.914105625114633	0.211790393653143	1	LOC109050654	K03172	_
gene34580	-1.31689236393849	0.914105625114633	0.211790393653143	1	LOC109051749	K02353	_
gene34797	-1.31689236393849	0.914105625114633	0.211790393653143	1	grhl1	K09275	molecular_function:phosphotransferase activity, alcohol group as acceptor(GO:0016773);biological_process:phosphorylation(GO:0016310);molecular_function:uridine kinase activity(GO:0004849);molecular_function:ATP binding(GO:0005524);biological_process:axon guidance(GO:0007411);biological_process:neuron migration(GO:0001764);biological_process:skeletal muscle fiber development(GO:0048741);biological…
gene37350	-1.31689236393849	0.914105625114633	0.211790393653143	1	LOC109054848	_	_
gene47676	-1.31689236393849	0.914105625114633	0.211790393653143	1	LOC109066303	K15595	_
gene56022	-1.31689236393849	0.914105625114633	0.211790393653143	1	LOC109075515	_	_
gene19894	1.22282781768198	0.859063290433084	0.211790393653143	1	LOC109104458	K06065	_
gene48221	1.22282781768198	0.859063290433084	0.211790393653143	1	LOC109066881	_	_
gene13754	-1.06078783081818	1.51334387982267	0.212030359129101	1	iqch	_	_
gene32581	-1.06078783081818	1.51334387982267	0.212030359129101	1	LOC109049487	K19475	molecular_function:phosphotransferase activity, alcohol group as acceptor(GO:0016773);biological_process:phosphorylation(GO:0016310);molecular_function:uridine kinase activity(GO:0004849);molecular_function:ATP binding(GO:0005524);biological_process:axon guidance(GO:0007411);biological_process:neuron migration(GO:0001764);biological_process:skeletal muscle fiber development(GO:0048741);biological…
gene59930	-1.06078783081818	1.51334387982267	0.212030359129101	1	LOC109079854	_	_
gene61142	-1.06078783081818	1.51334387982267	0.212030359129101	1	LOC109081206	_	_
gene62647	-1.06078783081818	1.51334387982267	0.212030359129101	1	LOC109082883	K18443	_
gene6923	-1.06078783081818	1.51334387982267	0.212030359129101	1	LOC109090357	_	_
gene22036	1.03907809573612	1.46495660774603	0.212030359129101	1	LOC109107438	_	biological_process:negative regulation of JNK cascade(GO:0046329);biological_process:negative regulation of Wnt signaling pathway(GO:0030178);biological_process:regulation of protein homodimerization activity(GO:0043496);biological_process:negative regulation of JUN kinase activity(GO:0043508);biological_process:determination of ventral identity(GO:0048264);biological_process:negative regulation …
gene24815	1.03907809573612	1.46495660774603	0.212030359129101	1	LOC109109904	_	_
gene8880	1.03907809573612	1.46495660774603	0.212030359129101	1	LOC109092349	K03031	cellular_component:proteasome regulatory particle(GO:0005838);biological_process:proteolysis(GO:0006508)
gene58817	0.989036324941565	2.15764460029209	0.212686622335208	1	LOC109078602	K11852	molecular_function:phosphotransferase activity, alcohol group as acceptor(GO:0016773);biological_process:phosphorylation(GO:0016310);molecular_function:uridine kinase activity(GO:0004849);molecular_function:ATP binding(GO:0005524);biological_process:axon guidance(GO:0007411);biological_process:neuron migration(GO:0001764);biological_process:skeletal muscle fiber development(GO:0048741);biological…
gene7912	-0.972325174386533	2.1787436283339	0.212686622335208	1	LOC109091436	_	molecular_function:phosphotransferase activity, alcohol group as acceptor(GO:0016773);biological_process:phosphorylation(GO:0016310);molecular_function:uridine kinase activity(GO:0004849);molecular_function:ATP binding(GO:0005524);biological_process:axon guidance(GO:0007411);biological_process:neuron migration(GO:0001764);biological_process:skeletal muscle fiber development(GO:0048741);biological…
gene51381	-0.950148206859742	2.78638577170731	0.213041913130253	1	LOC109070375	K00894	_
gene33715	0.923357741089168	3.04926223473675	0.214401390374983	1	LOC109050921	K16482	_
gene10697	0.894781014033944	3.17352578777871	0.214892738329695	1	rps13	K02953	_
gene9854	-0.943674175031094	2.5859130570222	0.215077177752754	1	LOC109092813	_	_
gene16108	0.92679819149908	2.55775336805489	0.215077177752754	1	lrrc20	_	_
gene3176	-1.06593055047247	1.83175302197728	0.215096039393539	1	LOC109049961	K01227	_
gene3775	-1.06593055047247	1.83175302197728	0.215096039393539	1	LOC109057490	K00784	_
gene38227	-1.06593055047247	1.83175302197728	0.215096039393539	1	LOC109055829	K06820	molecular_function:phosphotransferase activity, alcohol group as acceptor(GO:0016773);biological_process:phosphorylation(GO:0016310);molecular_function:uridine kinase activity(GO:0004849);molecular_function:ATP binding(GO:0005524);biological_process:axon guidance(GO:0007411);biological_process:neuron migration(GO:0001764);biological_process:skeletal muscle fiber development(GO:0048741);biological…
gene4308	-1.06593055047247	1.83175302197728	0.215096039393539	1	LOC109060789	K09028	molecular_function:sequence-specific DNA binding transcription factor activity(GO:0003700);molecular_function:sequence-specific DNA binding(GO:0043565);cellular_component:nucleus(GO:0005634);biological_process:regulation of transcription, DNA-templated(GO:0006355)
gene32628	1.06138320857537	1.81224913325961	0.215096039393539	1	LOC109050154	K16675	_
gene35472	1.06138320857537	1.81224913325961	0.215096039393539	1	LOC109052735	_	_
gene31269	-0.874835837747913	3.50230748556906	0.215934856316876	1	LOC109048030	_	_
gene38490	-0.987316887067533	2.11571586653511	0.216737339662008	1	LOC109056122	K01510	_
gene29641	0.972305488742451	2.08934033332008	0.216737339662008	1	LOC109046078	K13756	molecular_function:phosphotransferase activity, alcohol group as acceptor(GO:0016773);biological_process:phosphorylation(GO:0016310);molecular_function:uridine kinase activity(GO:0004849);molecular_function:ATP binding(GO:0005524);biological_process:axon guidance(GO:0007411);biological_process:neuron migration(GO:0001764);biological_process:skeletal muscle fiber development(GO:0048741);biological…
gene3158	-0.9005885406033	3.15255180309018	0.217049047116981	1	LOC109045321	K07861	molecular_function:GTP binding(GO:0005525);cellular_component:intracellular(GO:0005622);cellular_component:membrane(GO:0016020);biological_process:small GTPase mediated signal transduction(GO:0007264)
gene12271	-1.09427101750883	1.41184274761673	0.217929755033943	1	stac3	_	molecular_function:metal ion binding(GO:0046872);biological_process:intracellular signal transduction(GO:0035556)
gene2163	-1.09427101750883	1.41184274761673	0.217929755033943	1	LOC109106218	_	_
gene32342	-1.09427101750883	1.41184274761673	0.217929755033943	1	LOC109049115	_	_
gene5566	0.867071843639481	3.63554620347813	0.217986972611403	1	LOC109071899	_	_
gene7025	-0.929782684428276	2.52345414771752	0.218309246681841	1	LOC109090441	K18081	molecular_function:protein tyrosine phosphatase activity(GO:0004725);biological_process:peptidyl-tyrosine dephosphorylation(GO:0035335)
gene59327	-0.915365038667336	2.85296069340137	0.218983189961861	1	LOC109079151	_	_
gene13986	-1.41547612711973	0.757124111401571	0.219276673781679	1	LOC109097982	_	cellular_component:integral component of membrane(GO:0016021);biological_process:intracellular signal transduction(GO:0035556)
gene15200	-1.41547612711973	0.757124111401571	0.219276673781679	1	LOC109099155	_	_
gene4735	-1.41547612711973	0.757124111401571	0.219276673781679	1	LOC109067027	K17886	_
gene52229	-1.41547612711973	0.757124111401571	0.219276673781679	1	LOC109071315	_	molecular_function:phosphotransferase activity, alcohol group as acceptor(GO:0016773);biological_process:phosphorylation(GO:0016310);molecular_function:uridine kinase activity(GO:0004849);molecular_function:ATP binding(GO:0005524);biological_process:axon guidance(GO:0007411);biological_process:neuron migration(GO:0001764);biological_process:skeletal muscle fiber development(GO:0048741);biological…
gene64676	-1.41547612711973	0.757124111401571	0.219276673781679	1	LOC109085112	K16583	_
gene39890	0.90342657531168	3.09533933986345	0.21931510991118	1	knop1	_	_
gene49563	0.872296216812411	3.33753341059754	0.219492902407925	1	LOC109068360	K12610	_
gene43813	-0.869968872725258	3.44427634643427	0.219549906809454	1	LOC109061945	K03155	_
gene35971	-1.09211365664587	1.7510551728095	0.220226314158085	1	LOC109053294	_	_
gene64474	-1.09211365664587	1.7510551728095	0.220226314158085	1	LOC109084895	_	_
gene66387	-1.09211365664587	1.7510551728095	0.220226314158085	1	dennd5a	_	molecular_function:phosphotransferase activity, alcohol group as acceptor(GO:0016773);biological_process:phosphorylation(GO:0016310);molecular_function:uridine kinase activity(GO:0004849);molecular_function:ATP binding(GO:0005524);biological_process:axon guidance(GO:0007411);biological_process:neuron migration(GO:0001764);biological_process:skeletal muscle fiber development(GO:0048741);biological…
gene61765	1.04403738992714	1.7250898885589	0.220226314158085	1	LOC109081899	K04429	_
gene41366	-1.00387878848973	2.04980211007922	0.221197600348578	1	LOC109059303	K04441	_
gene44884	-1.00387878848973	2.04980211007922	0.221197600348578	1	LOC109063162	_	molecular_function:phosphotransferase activity, alcohol group as acceptor(GO:0016773);biological_process:phosphorylation(GO:0016310);molecular_function:uridine kinase activity(GO:0004849);molecular_function:ATP binding(GO:0005524);biological_process:axon guidance(GO:0007411);biological_process:neuron migration(GO:0001764);biological_process:skeletal muscle fiber development(GO:0048741);biological…
gene8309	0.836958522234805	4.72651193535812	0.221285311938574	1	LOC109091716	K16481	_
gene63547	-0.890539331455404	3.31018341570283	0.221547475181891	1	LOC109083872	K05766	_
gene29076	-0.987754333779914	2.25773032838632	0.221620789837888	1	LOC109045653	K08835	molecular_function:protein kinase activity(GO:0004672);biological_process:protein phosphorylation(GO:0006468);molecular_function:ATP binding(GO:0005524)
gene10601	0.947990330668405	2.24202133000179	0.221620789837888	1	LOC109094241	_	_
gene7498	0.947990330668405	2.24202133000179	0.221620789837888	1	LOC109090191	_	_
gene18344	0.875949252134958	3.16179613690125	0.223940988589495	1	LOC109102508	K14959	_
gene48826	1.1825346373208	1.2373456005537	0.224728201808579	1	LOC109067545	_	molecular_function:phosphatase activity(GO:0016791);cellular_component:integral component of membrane(GO:0016021);cellular_component:endoplasmic reticulum membrane(GO:0005789)
gene60141	1.1825346373208	1.2373456005537	0.224728201808579	1	LOC109080095	K00522	molecular_function:phosphotransferase activity, alcohol group as acceptor(GO:0016773);biological_process:phosphorylation(GO:0016310);molecular_function:uridine kinase activity(GO:0004849);molecular_function:ATP binding(GO:0005524);biological_process:axon guidance(GO:0007411);biological_process:neuron migration(GO:0001764);biological_process:skeletal muscle fiber development(GO:0048741);biological…
gene672	1.1825346373208	1.2373456005537	0.224728201808579	1	LOC109092460	K11253	_
gene16554	-1.1340799363364	1.30262511881952	0.224728201808579	1	fam181a	_	_
gene51707	-1.1340799363364	1.30262511881952	0.224728201808579	1	LOC109070735	_	_
gene10277	-1.07551916423066	1.26572437096064	0.224728201808579	1	LOC109094035	K09216	_
gene3015	-1.07551916423066	1.26572437096064	0.224728201808579	1	LOC109048789	K11703	biological_process:lipopolysaccharide biosynthetic process(GO:0009103)
gene49908	-1.07551916423066	1.26572437096064	0.224728201808579	1	LOC109068736	_	_
gene5573	-1.07551916423066	1.26572437096064	0.224728201808579	1	LOC109076241	_	_
gene61903	-1.07551916423066	1.26572437096064	0.224728201808579	1	LOC109082059	_	_
gene45753	-0.930286796454458	2.77361536715462	0.224835284061643	1	LOC109064159	_	_
gene44513	0.912414398456797	2.59030098900052	0.225186955756313	1	LOC109062784	K03347	_
gene56426	-1.07782844166013	1.63715327003689	0.226003706889304	1	LOC109075949	K16727	_
gene980	1.02428984405222	1.63241140905999	0.226003706889304	1	LOC109090651	K12409	_
gene1697	-0.986770644312399	1.95805137229628	0.226132133294651	1	LOC109106947	K05730	molecular_function:metal ion binding(GO:0046872);molecular_function:Rho guanyl-nucleotide exchange factor activity(GO:0005089);molecular_function:phospholipid binding(GO:0005543);cellular_component:intracellular(GO:0005622);biological_process:regulation of Rho protein signal transduction(GO:0035023)
gene18984	-0.986770644312399	1.95805137229628	0.226132133294651	1	LOC109103586	K15174	biological_process:positive regulation of transcription from RNA polymerase II promoter(GO:0045944);molecular_function:RNA polymerase II core binding(GO:0000993);biological_process:heart development(GO:0007507);cellular_component:Cdc73/Paf1 complex(GO:0016593);biological_process:negative regulation of transcription from RNA polymerase II promoter(GO:0000122);biological_process:positive regulation…
gene43288	-0.986770644312399	1.95805137229628	0.226132133294651	1	LOC109061421	K10645	biological_process:regulation of receptor internalization(GO:0002090);biological_process:melanocyte differentiation(GO:0030318);molecular_function:zinc ion binding(GO:0008270);cellular_component:cytoplasmic vesicle(GO:0031410);molecular_function:ubiquitin-protein transferase activity(GO:0004842);biological_process:protein autoubiquitination(GO:0051865);cellular_component:ubiquitin ligase complex(…
gene36935	0.862693366572219	3.51129321912912	0.226823551448294	1	LOC109054358	_	_
gene23129	0.889897268138912	2.87080976785046	0.227415934577116	1	LOC109107967	K10495	_
gene3561	-0.807564628084176	5.53277115250298	0.227479315904494	1	LOC109046626	K04433	molecular_function:phosphotransferase activity, alcohol group as acceptor(GO:0016773);biological_process:phosphorylation(GO:0016310);molecular_function:uridine kinase activity(GO:0004849);molecular_function:ATP binding(GO:0005524);biological_process:axon guidance(GO:0007411);biological_process:neuron migration(GO:0001764);biological_process:skeletal muscle fiber development(GO:0048741);biological…
gene41784	0.796972204898823	7.30262075453825	0.227945531158327	1	LOC109059759	_	_
gene22367	-1.55059875049947	0.580857936967909	0.22815758642039	1	LOC109107033	_	molecular_function:phosphotransferase activity, alcohol group as acceptor(GO:0016773);biological_process:phosphorylation(GO:0016310);molecular_function:uridine kinase activity(GO:0004849);molecular_function:ATP binding(GO:0005524);biological_process:axon guidance(GO:0007411);biological_process:neuron migration(GO:0001764);biological_process:skeletal muscle fiber development(GO:0048741);biological…
gene33318	-1.55059875049947	0.580857936967909	0.22815758642039	1	LOC109050043	_	_
gene47945	-1.55059875049947	0.580857936967909	0.22815758642039	1	thsd7a	_	biological_process:angiogenesis(GO:0001525);biological_process:blood vessel endothelial cell migration(GO:0043534)
gene49745	-1.55059875049947	0.580857936967909	0.22815758642039	1	LOC109068548	_	molecular_function:phosphotransferase activity, alcohol group as acceptor(GO:0016773);biological_process:phosphorylation(GO:0016310);molecular_function:uridine kinase activity(GO:0004849);molecular_function:ATP binding(GO:0005524);biological_process:axon guidance(GO:0007411);biological_process:neuron migration(GO:0001764);biological_process:skeletal muscle fiber development(GO:0048741);biological…
gene6284	-1.55059875049947	0.580857936967909	0.22815758642039	1	LOC109084961	_	_
gene64031	-1.55059875049947	0.580857936967909	0.22815758642039	1	LOC109084407	_	_
gene66455	-1.55059875049947	0.580857936967909	0.22815758642039	1	LOC109087063	_	_
gene17267	-1.45201056694084	0.518711892773845	0.22815758642039	1	LOC109102044	_	_
gene17925	-1.45201056694084	0.518711892773845	0.22815758642039	1	LOC109102239	K09653	_
gene17970	-1.45201056694084	0.518711892773845	0.22815758642039	1	LOC109102963	K08038	_
gene19097	-1.45201056694084	0.518711892773845	0.22815758642039	1	LOC109103379	K04462	_
gene19601	-1.45201056694084	0.518711892773845	0.22815758642039	1	LOC109104353	_	_
gene22750	-1.45201056694084	0.518711892773845	0.22815758642039	1	LOC109107301	_	_
gene32077	-1.45201056694084	0.518711892773845	0.22815758642039	1	LOC109049309	_	_
gene42093	-1.45201056694084	0.518711892773845	0.22815758642039	1	LOC109060110	K10517	_
gene49646	-1.45201056694084	0.518711892773845	0.22815758642039	1	LOC109068443	K02154	_
gene61286	-1.45201056694084	0.518711892773845	0.22815758642039	1	LOC109081377	_	_
gene6175	-1.45201056694084	0.518711892773845	0.22815758642039	1	LOC109084028	K09210	_
gene12626	1.31037473237295	0.561332092347177	0.22815758642039	1	LOC109096636	_	_
gene15673	1.31037473237295	0.561332092347177	0.22815758642039	1	adap1	_	_
gene15707	1.31037473237295	0.561332092347177	0.22815758642039	1	LOC109099836	_	_
gene21794	1.31037473237295	0.561332092347177	0.22815758642039	1	LOC109106199	K18932	molecular_function:zinc ion binding(GO:0008270)
gene3457	1.31037473237295	0.561332092347177	0.22815758642039	1	LOC109052100	_	molecular_function:phosphotransferase activity, alcohol group as acceptor(GO:0016773);biological_process:phosphorylation(GO:0016310);molecular_function:uridine kinase activity(GO:0004849);molecular_function:ATP binding(GO:0005524);biological_process:axon guidance(GO:0007411);biological_process:neuron migration(GO:0001764);biological_process:skeletal muscle fiber development(GO:0048741);biological…
gene38459	1.31037473237295	0.561332092347177	0.22815758642039	1	drc3	_	molecular_function:phosphotransferase activity, alcohol group as acceptor(GO:0016773);biological_process:phosphorylation(GO:0016310);molecular_function:uridine kinase activity(GO:0004849);molecular_function:ATP binding(GO:0005524);biological_process:axon guidance(GO:0007411);biological_process:neuron migration(GO:0001764);biological_process:skeletal muscle fiber development(GO:0048741);biological…
gene39009	1.31037473237295	0.561332092347177	0.22815758642039	1	LOC109056684	K04873	_
gene42419	1.31037473237295	0.561332092347177	0.22815758642039	1	LOC109060441	K10523	biological_process:negative regulation of protein ubiquitination(GO:0031397);biological_process:proteasome-mediated ubiquitin-dependent protein catabolic process(GO:0043161);cellular_component:Cul3-RING ubiquitin ligase complex(GO:0031463);cellular_component:nucleus(GO:0005634)
gene65040	1.31037473237295	0.561332092347177	0.22815758642039	1	LOC109085512	K15307	_
gene13275	0.897716919755243	2.53989370139083	0.228785023284555	1	LOC109097018	_	_
gene27565	-0.890288410879528	3.11077544317333	0.228934159293779	1	LOC109112796	_	molecular_function:phosphotransferase activity, alcohol group as acceptor(GO:0016773);biological_process:phosphorylation(GO:0016310);molecular_function:uridine kinase activity(GO:0004849);molecular_function:ATP binding(GO:0005524);biological_process:axon guidance(GO:0007411);biological_process:neuron migration(GO:0001764);biological_process:skeletal muscle fiber development(GO:0048741);biological…
gene46287	-0.890288410879528	3.11077544317333	0.228934159293779	1	LOC109064729	K07298	_
gene46777	0.804763613515897	5.27238354795929	0.229591556013762	1	LOC109065289	_	_
gene54131	0.945682878532752	2.34239911260867	0.229627569863434	1	LOC109073421	K12456	_
gene45768	-0.832346510413887	3.99058403906381	0.230363834923052	1	LOC109064137	K10407	_
gene54482	0.950675489523499	2.13418268919876	0.230584112647289	1	LOC109073809	K02514	molecular_function:sequence-specific DNA binding transcription factor activity(GO:0003700);biological_process:regulation of transcription, DNA-templated(GO:0006355)
gene53849	0.810674339220163	5.20760720359388	0.230631580836183	1	LOC109073113	_	_
gene22505	0.795470890753692	6.53439698176996	0.230698560687609	1	LOC109107125	K02736	_
gene6599	-1.00548179561604	1.88428493056617	0.231619943143215	1	LOC109087414	_	_
gene33163	-0.8344194906013	3.97294178792882	0.231870363395685	1	LOC109050306	_	_
gene13750	1.00160234458436	1.53347142075764	0.232557797259539	1	epha5	K05106	_
gene36631	1.00160234458436	1.53347142075764	0.232557797259539	1	LOC109054019	K09657	_
gene58830	1.00160234458436	1.53347142075764	0.232557797259539	1	LOC109078618	K09597	_
gene23997	1.16711533820014	1.10613216113363	0.232646353568644	1	LOC109109450	_	_
gene25503	1.16711533820014	1.10613216113363	0.232646353568644	1	LOC109110684	K16490	_
gene34997	1.16711533820014	1.10613216113363	0.232646353568644	1	LOC109052198	K11661	_
gene61861	1.16711533820014	1.10613216113363	0.232646353568644	1	LOC109082009	K04456	molecular_function:phospholipid binding(GO:0005543);biological_process:protein phosphorylation(GO:0006468);molecular_function:ATP binding(GO:0005524);molecular_function:protein serine/threonine kinase activity(GO:0004674)
gene6775	1.16711533820014	1.10613216113363	0.232646353568644	1	LOC109088979	K08826	molecular_function:DNA binding(GO:0003677);biological_process:protein phosphorylation(GO:0006468);molecular_function:ATP binding(GO:0005524);biological_process:regulation of melanocyte differentiation(GO:0045634);molecular_function:protein serine/threonine kinase activity(GO:0004674)
gene49471	-1.11847899464583	1.14424039709479	0.232646353568644	1	mgst3	K00799	_
gene50158	-1.11847899464583	1.14424039709479	0.232646353568644	1	LOC109069008	_	_
gene52820	-1.11847899464583	1.14424039709479	0.232646353568644	1	LOC109071975	_	_
gene67941	-1.11847899464583	1.14424039709479	0.232646353568644	1	LOC109088674	_	_
gene58351	-0.905591753110571	2.5080563272613	0.232658788148201	1	LOC109078073	K06831	_
gene1604	-0.903013685151404	2.80130746280564	0.233785787186282	1	LOC109102645	K10455	_
gene51290	-0.946233997593908	2.29708124925714	0.234057220098112	1	LOC109070269	K14008	_
gene4755	0.929353956472346	2.2824210868974	0.234057220098112	1	LOC109067307	_	_
gene63116	-0.954996550384744	2.09512554741766	0.235741276746541	1	LOC109083412	K04649	molecular_function:acid-amino acid ligase activity(GO:0016881)
gene19413	0.931789925505111	2.06476627117028	0.235741276746541	1	LOC109103854	_	molecular_function:phosphotransferase activity, alcohol group as acceptor(GO:0016773);biological_process:phosphorylation(GO:0016310);molecular_function:uridine kinase activity(GO:0004849);molecular_function:ATP binding(GO:0005524);biological_process:axon guidance(GO:0007411);biological_process:neuron migration(GO:0001764);biological_process:skeletal muscle fiber development(GO:0048741);biological…
gene19028	0.879103582600288	2.89705900739381	0.235759230371836	1	LOC109103607	K02926	_
gene26189	0.802966366317803	4.80090645726412	0.235881034651554	1	LOC109111428	K06689	molecular_function:acid-amino acid ligase activity(GO:0016881)
gene38797	0.783412138689223	6.9636361768548	0.236231134950982	1	LOC109056457	K02929	_
gene27385	-0.804870428152767	4.82847679137962	0.236347138830371	1	LOC109112703	_	_
gene55061	0.943678672574889	2.43627954809425	0.23684064926146	1	LOC109074454	_	molecular_function:acylphosphatase activity(GO:0003998)
gene58346	-0.889724372521898	2.74771811828445	0.237284758100482	1	LOC109078061	K09680	_
gene4760	0.887219678979706	2.72946503109466	0.237284758100482	1	LOC109067333	_	_
gene6166	-0.822718957672944	4.07569794396843	0.237464224877087	1	LOC109079811	K13094	_
gene49285	-0.825709601613649	3.96741177321388	0.237493340375015	1	LOC109068055	K10428	_
gene20416	1.01265658512197	1.7825589406576	0.237758446927772	1	LOC109105333	K02997	molecular_function:structural constituent of ribosome(GO:0003735);cellular_component:small ribosomal subunit(GO:0015935);biological_process:translation(GO:0006412);molecular_function:rRNA binding(GO:0019843)
gene46813	1.01265658512197	1.7825589406576	0.237758446927772	1	LOC109065324	_	molecular_function:zinc ion binding(GO:0008270);cellular_component:intracellular(GO:0005622);biological_process:regulation of transcription, DNA-templated(GO:0006355);biological_process:regulation of canonical Wnt signaling pathway(GO:0060828);biological_process:regulation of non-canonical Wnt signaling pathway(GO:2000050);molecular_function:transcription regulatory region sequence-specific DNA b…
gene14372	1.30648157520771	0.347151536861746	0.238790282278216	1	LOC109098451	_	_
gene26728	1.30648157520771	0.347151536861746	0.238790282278216	1	LOC109111787	K09308	_
gene33484	1.30648157520771	0.347151536861746	0.238790282278216	1	LOC109050840	K10357	_
gene41305	1.30648157520771	0.347151536861746	0.238790282278216	1	LOC109059226	K09501	_
gene41800	1.30648157520771	0.347151536861746	0.238790282278216	1	LOC109059771	K09078	_
gene41933	1.30648157520771	0.347151536861746	0.238790282278216	1	LOC109059922	K12495	_
gene44104	1.30648157520771	0.347151536861746	0.238790282278216	1	LOC109062319	K06704	_
gene45877	1.30648157520771	0.347151536861746	0.238790282278216	1	LOC109064295	K08756	_
gene49320	1.30648157520771	0.347151536861746	0.238790282278216	1	LOC109068091	K07901	biological_process:melanosome transport(GO:0032402);biological_process:small GTPase mediated signal transduction(GO:0007264);biological_process:protein transport(GO:0015031);molecular_function:GTP binding(GO:0005525);biological_process:photoreceptor cell outer segment organization(GO:0035845)
gene52861	1.30648157520771	0.347151536861746	0.238790282278216	1	LOC109072020	K16449	_
gene56349	1.30648157520771	0.347151536861746	0.238790282278216	1	LOC109075870	_	_
gene59006	1.30648157520771	0.347151536861746	0.238790282278216	1	LOC109078813	K00844	cellular_component:cytosol(GO:0005829);biological_process:cellular glucose homeostasis(GO:0001678);molecular_function:ATP binding(GO:0005524);biological_process:glycolytic process(GO:0006096);biological_process:phosphorylation(GO:0016310);molecular_function:glucokinase activity(GO:0004340);molecular_function:mannokinase activity(GO:0019158);molecular_function:fructokinase activity(GO:0008865)
gene59467	1.30648157520771	0.347151536861746	0.238790282278216	1	LOC109079336	_	_
gene65488	1.30648157520771	0.347151536861746	0.238790282278216	1	LOC109086011	_	_
gene52114	-0.958689752340142	2.23912774274547	0.238888832563498	1	LOC109071185	K18400	_
gene24589	0.911566596309968	2.21987556763302	0.238888832563498	1	LOC109109660	_	_
gene27499	0.866480468924414	2.85638660447036	0.23908931316794	1	LOC109112762	K05754	cellular_component:cytoskeleton(GO:0005856);biological_process:regulation of actin filament polymerization(GO:0030833)
gene57911	-1.0104079509749	1.48163006127013	0.240055021172086	1	LOC109077579	K14834	_
gene6518	-1.0104079509749	1.48163006127013	0.240055021172086	1	LOC109086689	_	biological_process:signal transduction(GO:0007165);cellular_component:intracellular(GO:0005622)
gene13832	0.975261996989993	1.42736718625211	0.240055021172086	1	LOC109097596	K08868	molecular_function:phosphotransferase activity, alcohol group as acceptor(GO:0016773);biological_process:phosphorylation(GO:0016310);molecular_function:uridine kinase activity(GO:0004849);molecular_function:ATP binding(GO:0005524);biological_process:axon guidance(GO:0007411);biological_process:neuron migration(GO:0001764);biological_process:skeletal muscle fiber development(GO:0048741);biological…
gene31430	0.975261996989993	1.42736718625211	0.240055021172086	1	LOC109048423	K13119	_
gene63968	0.975261996989993	1.42736718625211	0.240055021172086	1	LOC109084317	_	_
gene67706	0.975261996989993	1.42736718625211	0.240055021172086	1	LOC109088415	_	_
gene10886	-0.845633217696909	3.18542820006238	0.240304845442325	1	LOC109094578	K12641	molecular_function:phosphotransferase activity, alcohol group as acceptor(GO:0016773);biological_process:phosphorylation(GO:0016310);molecular_function:uridine kinase activity(GO:0004849);molecular_function:ATP binding(GO:0005524);biological_process:axon guidance(GO:0007411);biological_process:neuron migration(GO:0001764);biological_process:skeletal muscle fiber development(GO:0048741);biological…
gene32548	0.808516073282379	4.03197311152788	0.240569892364647	1	LOC109049242	_	molecular_function:phosphotransferase activity, alcohol group as acceptor(GO:0016773);biological_process:phosphorylation(GO:0016310);molecular_function:uridine kinase activity(GO:0004849);molecular_function:ATP binding(GO:0005524);biological_process:axon guidance(GO:0007411);biological_process:neuron migration(GO:0001764);biological_process:skeletal muscle fiber development(GO:0048741);biological…
gene65236	0.977594767730725	1.96901604261267	0.241442656772387	1	LOC109085767	K09613	molecular_function:metal ion binding(GO:0046872);biological_process:proteolysis(GO:0006508);cellular_component:COP9 signalosome(GO:0008180);molecular_function:metallopeptidase activity(GO:0008237);cellular_component:perinuclear region of cytoplasm(GO:0048471)
gene19625	-0.935393175929338	2.00629582398481	0.241442656772387	1	uba5	K12164	molecular_function:phosphotransferase activity, alcohol group as acceptor(GO:0016773);biological_process:phosphorylation(GO:0016310);molecular_function:uridine kinase activity(GO:0004849);molecular_function:ATP binding(GO:0005524);biological_process:axon guidance(GO:0007411);biological_process:neuron migration(GO:0001764);biological_process:skeletal muscle fiber development(GO:0048741);biological…
gene68177	0.910912590389531	1.99189150362412	0.241442656772387	1	LOC109088937	K11253	molecular_function:phosphotransferase activity, alcohol group as acceptor(GO:0016773);biological_process:phosphorylation(GO:0016310);molecular_function:uridine kinase activity(GO:0004849);molecular_function:ATP binding(GO:0005524);biological_process:axon guidance(GO:0007411);biological_process:neuron migration(GO:0001764);biological_process:skeletal muscle fiber development(GO:0048741);biological…
gene12106	-1.17171598933068	1.01152214351055	0.241983056496189	1	LOC109095950	_	molecular_function:phosphotransferase activity, alcohol group as acceptor(GO:0016773);biological_process:phosphorylation(GO:0016310);molecular_function:uridine kinase activity(GO:0004849);molecular_function:ATP binding(GO:0005524);biological_process:axon guidance(GO:0007411);biological_process:neuron migration(GO:0001764);biological_process:skeletal muscle fiber development(GO:0048741);biological…
gene1646	-1.17171598933068	1.01152214351055	0.241983056496189	1	LOC109099437	K01115	molecular_function:phosphatidylinositol binding(GO:0035091);biological_process:cell communication(GO:0007154);biological_process:metabolic process(GO:0008152);biological_process:angiogenesis(GO:0001525);molecular_function:phospholipase D activity(GO:0004630)
gene30675	-1.17171598933068	1.01152214351055	0.241983056496189	1	LOC109047784	K04288	_
gene34624	-1.17171598933068	1.01152214351055	0.241983056496189	1	LOC109051802	_	_
gene38104	-1.17171598933068	1.01152214351055	0.241983056496189	1	LOC109055680	_	_
gene18040	1.14809612630117	0.962012973403922	0.241983056496189	1	LOC109102761	K05741	_
gene3822	1.14809612630117	0.962012973403922	0.241983056496189	1	LOC109057750	K19195	_
gene44504	1.14809612630117	0.962012973403922	0.241983056496189	1	LOC109062741	K00725	molecular_function:phosphotransferase activity, alcohol group as acceptor(GO:0016773);biological_process:phosphorylation(GO:0016310);molecular_function:uridine kinase activity(GO:0004849);molecular_function:ATP binding(GO:0005524);biological_process:axon guidance(GO:0007411);biological_process:neuron migration(GO:0001764);biological_process:skeletal muscle fiber development(GO:0048741);biological…
gene66516	1.14809612630117	0.962012973403922	0.241983056496189	1	lins1	_	_
gene13620	0.872640874401203	3.04723941335932	0.242005863278517	1	LOC109097718	_	molecular_function:phosphotransferase activity, alcohol group as acceptor(GO:0016773);biological_process:phosphorylation(GO:0016310);molecular_function:uridine kinase activity(GO:0004849);molecular_function:ATP binding(GO:0005524);biological_process:axon guidance(GO:0007411);biological_process:neuron migration(GO:0001764);biological_process:skeletal muscle fiber development(GO:0048741);biological…
gene3026	0.872640874401203	3.04723941335932	0.242005863278517	1	LOC109048869	K09355	molecular_function:phosphotransferase activity, alcohol group as acceptor(GO:0016773);biological_process:phosphorylation(GO:0016310);molecular_function:uridine kinase activity(GO:0004849);molecular_function:ATP binding(GO:0005524);biological_process:axon guidance(GO:0007411);biological_process:neuron migration(GO:0001764);biological_process:skeletal muscle fiber development(GO:0048741);biological…
gene22423	0.812497710801492	3.94544876987116	0.243252660441637	1	LOC109107074	_	_
gene64789	-1.05046161389981	1.72433374715095	0.2446691295594	1	LOC109085242	K07939	molecular_function:phosphotransferase activity, alcohol group as acceptor(GO:0016773);biological_process:phosphorylation(GO:0016310);molecular_function:uridine kinase activity(GO:0004849);molecular_function:ATP binding(GO:0005524);biological_process:axon guidance(GO:0007411);biological_process:neuron migration(GO:0001764);biological_process:skeletal muscle fiber development(GO:0048741);biological…
gene10097	-1.0075711934231	1.69708549115982	0.2446691295594	1	LOC109093916	K16195	molecular_function:RNA binding(GO:0003723);biological_process:heart development(GO:0007507);molecular_function:nucleotide binding(GO:0000166)
gene34640	-1.0075711934231	1.69708549115982	0.2446691295594	1	LOC109051813	_	_
gene38046	0.991780481516177	1.69359219183919	0.2446691295594	1	LOC109055618	K04742	_
gene57624	0.784338718921335	4.94104183890059	0.245207343907198	1	LOC109077274	_	_
gene31658	0.826002201046438	3.10368754481207	0.246248448182457	1	LOC109048279	K02272	molecular_function:cytochrome-c oxidase activity(GO:0004129)
gene52065	-0.934810759863655	2.35279242292572	0.246285367397795	1	LOC109071132	_	_
gene45507	-0.88315227474612	2.78866757412014	0.246400305193327	1	LOC109063874	_	_
gene10187	0.875365166739811	2.75838907343801	0.246400305193327	1	LOC109093977	_	cellular_component:integral component of membrane(GO:0016021)
gene59998	0.875365166739811	2.75838907343801	0.246400305193327	1	LOC109079932	K15731	molecular_function:phosphatase activity(GO:0016791)
gene5564	-0.8470197035578	2.89321929490838	0.247573723672548	1	LOC109076153	K14009	_
gene22796	0.957622527836207	1.89103190149277	0.247777780363225	1	LOC109107696	_	_
gene29699	0.957622527836207	1.89103190149277	0.247777780363225	1	LOC109046321	_	_
gene31552	0.957622527836207	1.89103190149277	0.247777780363225	1	LOC109048213	K08789	_
gene49500	0.957622527836207	1.89103190149277	0.247777780363225	1	LOC109068284	_	_
gene30820	-0.950373088879763	1.9349998830308	0.247777780363225	1	LOC109047304	K14168	molecular_function:phosphotransferase activity, alcohol group as acceptor(GO:0016773);biological_process:phosphorylation(GO:0016310);molecular_function:uridine kinase activity(GO:0004849);molecular_function:ATP binding(GO:0005524);biological_process:axon guidance(GO:0007411);biological_process:neuron migration(GO:0001764);biological_process:skeletal muscle fiber development(GO:0048741);biological…
gene30259	-0.848775350704096	3.28356577623796	0.247989685992635	1	LOC109046727	K09063	_
gene48424	1.12851830397253	1.31728508097955	0.24871273400875	1	LOC109067076	K10368	molecular_function:actin binding(GO:0003779)
gene62948	1.12851830397253	1.31728508097955	0.24871273400875	1	LOC109083230	_	biological_process:Kupffer's vesicle development(GO:0070121);biological_process:visual perception(GO:0007601)
gene19039	-1.04010789943988	1.37772966764911	0.24871273400875	1	LOC109103616	_	_
gene47213	-1.04010789943988	1.37772966764911	0.24871273400875	1	LOC109065752	K08046	_
gene13810	1.01431460768333	1.35352639238087	0.24871273400875	1	LOC109097856	K07199	molecular_function:kinase activity(GO:0016301);biological_process:phosphorylation(GO:0016310)
gene35789	1.01431460768333	1.35352639238087	0.24871273400875	1	LOC109053080	K02329	_
gene42298	1.01431460768333	1.35352639238087	0.24871273400875	1	LOC109060315	K07893	_
gene55276	1.01431460768333	1.35352639238087	0.24871273400875	1	LOC109074696	K06087	_
gene63728	1.01431460768333	1.35352639238087	0.24871273400875	1	LOC109084073	_	_
gene64371	1.01431460768333	1.35352639238087	0.24871273400875	1	rsl24d1	K02896	molecular_function:phosphotransferase activity, alcohol group as acceptor(GO:0016773);biological_process:phosphorylation(GO:0016310);molecular_function:uridine kinase activity(GO:0004849);molecular_function:ATP binding(GO:0005524);biological_process:axon guidance(GO:0007411);biological_process:neuron migration(GO:0001764);biological_process:skeletal muscle fiber development(GO:0048741);biological…
gene62936	-0.852048074847094	2.85516820483881	0.251361881878143	1	LOC109083204	_	_
gene12214	0.842677305071391	2.84182322628345	0.251361881878143	1	LOC109096015	_	biological_process:regulation of cyclin-dependent protein serine/threonine kinase activity(GO:0000079);molecular_function:protein kinase binding(GO:0019901)
gene16144	1.69963808937233	0.00611178932514866	0.251568225104038	1	LOC109100310	_	_
gene20650	1.69963808937233	0.00611178932514866	0.251568225104038	1	LOC109105432	_	_
gene26998	1.69963808937233	0.00611178932514866	0.251568225104038	1	LOC109111982	K07825	_
gene27639	1.69963808937233	0.00611178932514866	0.251568225104038	1	LOC109112848	_	_
gene28310	1.69963808937233	0.00611178932514866	0.251568225104038	1	LOC109113605	_	_
gene29604	1.69963808937233	0.00611178932514866	0.251568225104038	1	LOC109046054	K18493	biological_process:eye development(GO:0001654);biological_process:forebrain development(GO:0030900);molecular_function:metal ion binding(GO:0046872);molecular_function:DNA binding(GO:0003677);biological_process:transcription, DNA-templated(GO:0006351)
gene29942	1.69963808937233	0.00611178932514866	0.251568225104038	1	LOC109046537	K01134	molecular_function:phosphotransferase activity, alcohol group as acceptor(GO:0016773);biological_process:phosphorylation(GO:0016310);molecular_function:uridine kinase activity(GO:0004849);molecular_function:ATP binding(GO:0005524);biological_process:axon guidance(GO:0007411);biological_process:neuron migration(GO:0001764);biological_process:skeletal muscle fiber development(GO:0048741);biological…
gene32747	1.69963808937233	0.00611178932514866	0.251568225104038	1	LOC109049672	K16190	_
gene37204	1.69963808937233	0.00611178932514866	0.251568225104038	1	LOC109054672	_	_
gene38297	1.69963808937233	0.00611178932514866	0.251568225104038	1	LOC109055906	K04246	_
gene42344	1.69963808937233	0.00611178932514866	0.251568225104038	1	ace	K01283	_
gene44219	1.69963808937233	0.00611178932514866	0.251568225104038	1	LOC109062461	_	molecular_function:phosphotransferase activity, alcohol group as acceptor(GO:0016773);biological_process:phosphorylation(GO:0016310);molecular_function:uridine kinase activity(GO:0004849);molecular_function:ATP binding(GO:0005524);biological_process:axon guidance(GO:0007411);biological_process:neuron migration(GO:0001764);biological_process:skeletal muscle fiber development(GO:0048741);biological…
gene44353	1.69963808937233	0.00611178932514866	0.251568225104038	1	LOC109062579	_	molecular_function:phosphotransferase activity, alcohol group as acceptor(GO:0016773);biological_process:phosphorylation(GO:0016310);molecular_function:uridine kinase activity(GO:0004849);molecular_function:ATP binding(GO:0005524);biological_process:axon guidance(GO:0007411);biological_process:neuron migration(GO:0001764);biological_process:skeletal muscle fiber development(GO:0048741);biological…
gene48389	1.69963808937233	0.00611178932514866	0.251568225104038	1	LOC109067062	K12373	molecular_function:phosphotransferase activity, alcohol group as acceptor(GO:0016773);biological_process:phosphorylation(GO:0016310);molecular_function:uridine kinase activity(GO:0004849);molecular_function:ATP binding(GO:0005524);biological_process:axon guidance(GO:0007411);biological_process:neuron migration(GO:0001764);biological_process:skeletal muscle fiber development(GO:0048741);biological…
gene59140	1.69963808937233	0.00611178932514866	0.251568225104038	1	LOC109078966	_	molecular_function:phosphotransferase activity, alcohol group as acceptor(GO:0016773);biological_process:phosphorylation(GO:0016310);molecular_function:uridine kinase activity(GO:0004849);molecular_function:ATP binding(GO:0005524);biological_process:axon guidance(GO:0007411);biological_process:neuron migration(GO:0001764);biological_process:skeletal muscle fiber development(GO:0048741);biological…
gene59510	1.69963808937233	0.00611178932514866	0.251568225104038	1	LOC109079374	K09602	_
gene59625	1.69963808937233	0.00611178932514866	0.251568225104038	1	LOC109079510	_	_
gene62744	1.69963808937233	0.00611178932514866	0.251568225104038	1	LOC109082995	K11413	_
gene6492	1.69963808937233	0.00611178932514866	0.251568225104038	1	LOC109086384	_	_
gene66694	1.69963808937233	0.00611178932514866	0.251568225104038	1	LOC109087301	_	_
gene68337	1.69963808937233	0.00611178932514866	0.251568225104038	1	LOC109089122	_	_
gene6962	1.69963808937233	0.00611178932514866	0.251568225104038	1	LOC109090399	_	_
gene984	1.69963808937233	0.00611178932514866	0.251568225104038	1	LOC109090676	K12169	_
gene10063	-1.3743940957606	0.151928780962245	0.251568225104038	1	LOC109094356	_	_
gene12009	-1.3743940957606	0.151928780962245	0.251568225104038	1	LOC109095893	K07920	_
gene12373	-1.3743940957606	0.151928780962245	0.251568225104038	1	LOC109096113	_	_
gene12862	-1.3743940957606	0.151928780962245	0.251568225104038	1	LOC109097104	K15186	_
gene13045	-1.3743940957606	0.151928780962245	0.251568225104038	1	LOC109096871	K09313	_
gene16547	-1.3743940957606	0.151928780962245	0.251568225104038	1	LOC109101127	K19027	molecular_function:phosphotransferase activity, alcohol group as acceptor(GO:0016773);biological_process:phosphorylation(GO:0016310);molecular_function:uridine kinase activity(GO:0004849);molecular_function:ATP binding(GO:0005524);biological_process:axon guidance(GO:0007411);biological_process:neuron migration(GO:0001764);biological_process:skeletal muscle fiber development(GO:0048741);biological…
gene19996	-1.3743940957606	0.151928780962245	0.251568225104038	1	LOC109104577	_	molecular_function:phosphotransferase activity, alcohol group as acceptor(GO:0016773);biological_process:phosphorylation(GO:0016310);molecular_function:uridine kinase activity(GO:0004849);molecular_function:ATP binding(GO:0005524);biological_process:axon guidance(GO:0007411);biological_process:neuron migration(GO:0001764);biological_process:skeletal muscle fiber development(GO:0048741);biological…
gene21638	-1.3743940957606	0.151928780962245	0.251568225104038	1	LOC109106583	K04829	_
gene23063	-1.3743940957606	0.151928780962245	0.251568225104038	1	LOC109107937	K06087	_
gene27806	-1.3743940957606	0.151928780962245	0.251568225104038	1	LOC109113814	K00888	_
gene30844	-1.3743940957606	0.151928780962245	0.251568225104038	1	LOC109047322	_	molecular_function:phosphotransferase activity, alcohol group as acceptor(GO:0016773);biological_process:phosphorylation(GO:0016310);molecular_function:uridine kinase activity(GO:0004849);molecular_function:ATP binding(GO:0005524);biological_process:axon guidance(GO:0007411);biological_process:neuron migration(GO:0001764);biological_process:skeletal muscle fiber development(GO:0048741);biological…
gene32674	-1.3743940957606	0.151928780962245	0.251568225104038	1	LOC109050414	K17392	molecular_function:nucleotide binding(GO:0000166);molecular_function:RNA binding(GO:0003723)
gene33755	-1.3743940957606	0.151928780962245	0.251568225104038	1	LOC109050929	_	_
gene35821	-1.3743940957606	0.151928780962245	0.251568225104038	1	LOC109053118	_	_
gene37636	-1.3743940957606	0.151928780962245	0.251568225104038	1	LOC109055161	K04799	_
gene40375	-1.3743940957606	0.151928780962245	0.251568225104038	1	LOC109058189	K11255	_
gene4518	-1.3743940957606	0.151928780962245	0.251568225104038	1	LOC109063693	K17697	molecular_function:guanyl-nucleotide exchange factor activity(GO:0005085);biological_process:small GTPase mediated signal transduction(GO:0007264)
gene46630	-1.3743940957606	0.151928780962245	0.251568225104038	1	LOC109065116	K06515	_
gene47781	-1.3743940957606	0.151928780962245	0.251568225104038	1	LOC109066426	_	_
gene49604	-1.3743940957606	0.151928780962245	0.251568225104038	1	LOC109068398	_	_
gene50091	-1.3743940957606	0.151928780962245	0.251568225104038	1	LOC109068932	K17923	_
gene51187	-1.3743940957606	0.151928780962245	0.251568225104038	1	LOC109070149	K12475	molecular_function:phosphotransferase activity, alcohol group as acceptor(GO:0016773);biological_process:phosphorylation(GO:0016310);molecular_function:uridine kinase activity(GO:0004849);molecular_function:ATP binding(GO:0005524);biological_process:axon guidance(GO:0007411);biological_process:neuron migration(GO:0001764);biological_process:skeletal muscle fiber development(GO:0048741);biological…
gene53884	-1.3743940957606	0.151928780962245	0.251568225104038	1	LOC109073150	_	_
gene56461	-1.3743940957606	0.151928780962245	0.251568225104038	1	LOC109075973	_	biological_process:transmembrane transport(GO:0055085);biological_process:protein phosphorylation(GO:0006468);biological_process:ossification(GO:0001503);biological_process:melanocyte differentiation(GO:0030318);molecular_function:protein serine/threonine kinase activity(GO:0004674);cellular_component:integral component of membrane(GO:0016021);biological_process:renal system process(GO:0003014);b…
gene5667	-1.3743940957606	0.151928780962245	0.251568225104038	1	LOC109072226	K19020	molecular_function:phosphotransferase activity, alcohol group as acceptor(GO:0016773);biological_process:phosphorylation(GO:0016310);molecular_function:uridine kinase activity(GO:0004849);molecular_function:ATP binding(GO:0005524);biological_process:axon guidance(GO:0007411);biological_process:neuron migration(GO:0001764);biological_process:skeletal muscle fiber development(GO:0048741);biological…
gene60315	-1.3743940957606	0.151928780962245	0.251568225104038	1	LOC109080289	K18412	_
gene61784	-1.3743940957606	0.151928780962245	0.251568225104038	1	LOC109081927	K18082	_
gene61905	-1.3743940957606	0.151928780962245	0.251568225104038	1	slc7a4	K13866	_
gene63538	-1.3743940957606	0.151928780962245	0.251568225104038	1	LOC109083864	K08015	_
gene64978	-1.3743940957606	0.151928780962245	0.251568225104038	1	LOC109085444	K12569	_
gene65408	-1.3743940957606	0.151928780962245	0.251568225104038	1	LOC109085871	K00710	_
gene66634	-1.3743940957606	0.151928780962245	0.251568225104038	1	LOC109087252	_	_
gene67148	-1.3743940957606	0.151928780962245	0.251568225104038	1	LOC109087820	K17503	_
gene881	-1.3743940957606	0.151928780962245	0.251568225104038	1	LOC109093913	_	molecular_function:phosphotransferase activity, alcohol group as acceptor(GO:0016773);biological_process:phosphorylation(GO:0016310);molecular_function:uridine kinase activity(GO:0004849);molecular_function:ATP binding(GO:0005524)
gene10365	1.30068790630264	0.0962602083396021	0.251568225104038	1	LOC109093735	_	_
gene11834	1.30068790630264	0.0962602083396021	0.251568225104038	1	LOC109095015	K05207	molecular_function:phosphotransferase activity, alcohol group as acceptor(GO:0016773);biological_process:phosphorylation(GO:0016310);molecular_function:uridine kinase activity(GO:0004849);molecular_function:ATP binding(GO:0005524);biological_process:axon guidance(GO:0007411);biological_process:neuron migration(GO:0001764);biological_process:skeletal muscle fiber development(GO:0048741);biological…
gene1231	1.30068790630264	0.0962602083396021	0.251568225104038	1	LOC109091422	K16506	cellular_component:integral component of membrane(GO:0016021);biological_process:calcium-dependent cell-cell adhesion via plasma membrane cell adhesion molecules(GO:0016339);biological_process:homophilic cell adhesion via plasma membrane adhesion molecules(GO:0007156);molecular_function:calcium ion binding(GO:0005509);cellular_component:plasma membrane(GO:0005886)
gene18622	1.30068790630264	0.0962602083396021	0.251568225104038	1	LOC109103060	K07834	biological_process:small GTPase mediated signal transduction(GO:0007264);;molecular_function:GTPase activity(GO:0003924);cellular_component:membrane(GO:0016020);molecular_function:GTP binding(GO:0005525)
gene19198	1.30068790630264	0.0962602083396021	0.251568225104038	1	LOC109103671	K06791	_
gene25839	1.30068790630264	0.0962602083396021	0.251568225104038	1	LOC109110972	_	molecular_function:phosphotransferase activity, alcohol group as acceptor(GO:0016773);biological_process:phosphorylation(GO:0016310);molecular_function:uridine kinase activity(GO:0004849);molecular_function:ATP binding(GO:0005524);biological_process:axon guidance(GO:0007411);biological_process:neuron migration(GO:0001764);biological_process:skeletal muscle fiber development(GO:0048741);biological…
gene37251	1.30068790630264	0.0962602083396021	0.251568225104038	1	LOC109054726	K05289	_
gene38821	1.30068790630264	0.0962602083396021	0.251568225104038	1	LOC109056474	_	molecular_function:phosphotransferase activity, alcohol group as acceptor(GO:0016773);biological_process:phosphorylation(GO:0016310);molecular_function:uridine kinase activity(GO:0004849);molecular_function:ATP binding(GO:0005524);biological_process:axon guidance(GO:0007411);biological_process:neuron migration(GO:0001764);biological_process:skeletal muscle fiber development(GO:0048741);biological…
gene40458	1.30068790630264	0.0962602083396021	0.251568225104038	1	LOC109058302	_	_
gene40700	1.30068790630264	0.0962602083396021	0.251568225104038	1	LOC109058550	K18168	biological_process:protein-FAD linkage(GO:0018293);biological_process:mitochondrial electron transport, succinate to ubiquinone(GO:0006121);cellular_component:mitochondrion(GO:0005739)
gene42526	1.30068790630264	0.0962602083396021	0.251568225104038	1	LOC109060579	K06271	molecular_function:structural constituent of cytoskeleton(GO:0005200);biological_process:cytoskeletal anchoring at plasma membrane(GO:0007016);molecular_function:actin binding(GO:0003779);cellular_component:focal adhesion(GO:0005925);biological_process:cell adhesion(GO:0007155);cellular_component:ruffle(GO:0001726);molecular_function:insulin receptor binding(GO:0005158);cellular_component:actin c…
gene46255	1.30068790630264	0.0962602083396021	0.251568225104038	1	LOC109064709	K06462	_
gene46589	1.30068790630264	0.0962602083396021	0.251568225104038	1	LOC109065075	_	_
gene46640	1.30068790630264	0.0962602083396021	0.251568225104038	1	LOC109065141	K03649	_
gene54104	1.30068790630264	0.0962602083396021	0.251568225104038	1	LOC109073398	K13140	_
gene59636	1.30068790630264	0.0962602083396021	0.251568225104038	1	LOC109079524	K10685	molecular_function:ligase activity(GO:0016874);molecular_function:metal ion binding(GO:0046872);biological_process:protein sumoylation(GO:0016925);molecular_function:ATP binding(GO:0005524);cellular_component:nucleus(GO:0005634);molecular_function:SUMO activating enzyme activity(GO:0019948)
gene59883	1.30068790630264	0.0962602083396021	0.251568225104038	1	LOC109079797	K11828	_
gene60205	1.30068790630264	0.0962602083396021	0.251568225104038	1	LOC109080164	_	_
gene62824	1.30068790630264	0.0962602083396021	0.251568225104038	1	LOC109083080	K02295	molecular_function:phosphotransferase activity, alcohol group as acceptor(GO:0016773);biological_process:phosphorylation(GO:0016310);molecular_function:uridine kinase activity(GO:0004849);molecular_function:ATP binding(GO:0005524);biological_process:axon guidance(GO:0007411);biological_process:neuron migration(GO:0001764);biological_process:skeletal muscle fiber development(GO:0048741);biological…
gene64663	1.30068790630264	0.0962602083396021	0.251568225104038	1	yars2	K01866	molecular_function:RNA binding(GO:0003723);molecular_function:ATP binding(GO:0005524);biological_process:tyrosyl-tRNA aminoacylation(GO:0006437);molecular_function:tyrosine-tRNA ligase activity(GO:0004831);cellular_component:cytoplasm(GO:0005737)
gene65112	1.30068790630264	0.0962602083396021	0.251568225104038	1	LOC109085599	K06087	_
gene66432	1.30068790630264	0.0962602083396021	0.251568225104038	1	LOC109087041	K06704	_
gene685	1.30068790630264	0.0962602083396021	0.251568225104038	1	LOC109092584	_	_
gene7645	1.30068790630264	0.0962602083396021	0.251568225104038	1	LOC109090251	K17570	_
gene8491	1.30068790630264	0.0962602083396021	0.251568225104038	1	LOC109091268	K12490	_
gene59178	-0.917743407542068	2.27898845682624	0.25164363684946	1	LOC109079012	_	_
gene34834	0.810999720881442	3.3922224140164	0.252052505392519	1	LOC109052061	K05906	_
gene16839	-1.03222636655039	1.60814813269786	0.252505408599599	1	LOC109101236	_	_
gene2241	-1.03222636655039	1.60814813269786	0.252505408599599	1	LOC109107440	K08852	_
gene40915	-1.03222636655039	1.60814813269786	0.252505408599599	1	LOC109058824	_	_
gene51931	-1.03222636655039	1.60814813269786	0.252505408599599	1	LOC109070985	_	_
gene44108	0.912046817581103	2.41687698030489	0.252912837748818	1	LOC109062357	K15589	molecular_function:signal transducer activity(GO:0004871);biological_process:dopaminergic neuron differentiation(GO:0071542);biological_process:single organismal cell-cell adhesion(GO:0016337);biological_process:swim bladder inflation(GO:0048798);biological_process:liver morphogenesis(GO:0072576);biological_process:cardiac ventricle morphogenesis(GO:0003208);biological_process:hypothalamus cell d…
gene12104	-1.23947284640736	0.865276168715183	0.25315323578977	1	LOC109095721	_	biological_process:single-organism cellular process(GO:0044763);biological_process:negative regulation of biological process(GO:0048519);biological_process:positive regulation of biological process(GO:0048518);biological_process:single-multicellular organism process(GO:0044707);biological_process:regulation of multicellular organismal process(GO:0051239);biological_process:immune system process(G…
gene15065	-1.23947284640736	0.865276168715183	0.25315323578977	1	lhx4	K09374	_
gene15474	-1.23947284640736	0.865276168715183	0.25315323578977	1	nfe2l1	K09040	_
gene18137	-1.23947284640736	0.865276168715183	0.25315323578977	1	LOC109102378	_	_
gene21998	-1.23947284640736	0.865276168715183	0.25315323578977	1	LOC109106806	_	molecular_function:phosphotransferase activity, alcohol group as acceptor(GO:0016773);biological_process:phosphorylation(GO:0016310);molecular_function:uridine kinase activity(GO:0004849);molecular_function:ATP binding(GO:0005524);biological_process:axon guidance(GO:0007411);biological_process:neuron migration(GO:0001764);biological_process:skeletal muscle fiber development(GO:0048741);biological…
gene26002	-1.23947284640736	0.865276168715183	0.25315323578977	1	LOC109111260	K16302	_
gene35956	-1.23947284640736	0.865276168715183	0.25315323578977	1	LOC109053271	K11247	_
gene44405	-1.23947284640736	0.865276168715183	0.25315323578977	1	LOC109062661	K05725	_
gene48245	-1.23947284640736	0.865276168715183	0.25315323578977	1	LOC109066906	_	molecular_function:phosphotransferase activity, alcohol group as acceptor(GO:0016773);biological_process:phosphorylation(GO:0016310);molecular_function:uridine kinase activity(GO:0004849);molecular_function:ATP binding(GO:0005524);biological_process:axon guidance(GO:0007411);biological_process:neuron migration(GO:0001764);biological_process:skeletal muscle fiber development(GO:0048741);biological…
gene55795	-1.23947284640736	0.865276168715183	0.25315323578977	1	LOC109075267	K12580	_
gene6182	-1.23947284640736	0.865276168715183	0.25315323578977	1	LOC109084070	_	_
gene8715	-1.23947284640736	0.865276168715183	0.25315323578977	1	LOC109092233	K04368	biological_process:protein phosphorylation(GO:0006468);molecular_function:ATP binding(GO:0005524);molecular_function:protein serine/threonine kinase activity(GO:0004674)
gene21356	1.1240472639505	0.802178844535988	0.25315323578977	1	LOC109106501	K06102	_
gene35577	1.1240472639505	0.802178844535988	0.25315323578977	1	LOC109052815	K11252	cellular_component:nucleosome(GO:0000786);molecular_function:DNA binding(GO:0003677);biological_process:nucleosome assembly(GO:0006334);cellular_component:nucleus(GO:0005634);molecular_function:protein heterodimerization activity(GO:0046982)
gene42987	1.1240472639505	0.802178844535988	0.25315323578977	1	cbfa2t2	K10053	molecular_function:phosphotransferase activity, alcohol group as acceptor(GO:0016773);biological_process:phosphorylation(GO:0016310);molecular_function:uridine kinase activity(GO:0004849);molecular_function:ATP binding(GO:0005524);biological_process:axon guidance(GO:0007411);biological_process:neuron migration(GO:0001764);biological_process:skeletal muscle fiber development(GO:0048741);biological…
gene59152	1.1240472639505	0.802178844535988	0.25315323578977	1	LOC109078978	_	_
gene979	0.854826499278537	2.55516362323847	0.253916073426188	1	LOC109094678	_	_
gene34589	-0.857370507492857	2.81608497451947	0.255393989327979	1	LOC109051758	_	_
gene4693	-0.921935524099778	2.07422440778765	0.256416110841684	1	LOC109066733	K08488	molecular_function:phosphotransferase activity, alcohol group as acceptor(GO:0016773);biological_process:phosphorylation(GO:0016310);molecular_function:uridine kinase activity(GO:0004849);molecular_function:ATP binding(GO:0005524);biological_process:axon guidance(GO:0007411);biological_process:neuron migration(GO:0001764);biological_process:skeletal muscle fiber development(GO:0048741);biological…
gene8844	-0.921935524099778	2.07422440778765	0.256416110841684	1	LOC109092019	K04859	_
gene23015	-0.888099061387645	2.05300276636523	0.256416110841684	1	LOC109107909	_	_
gene67544	-0.888099061387645	2.05300276636523	0.256416110841684	1	LOC109088237	_	_
gene8093	-0.888099061387645	2.05300276636523	0.256416110841684	1	LOC109091551	K11247	_
gene34520	0.821644174183849	3.18139919405755	0.257180072821806	1	LOC109051699	K06267	_
gene28036	-0.787292193555969	3.98082687774901	0.25734856362182	1	LOC109045076	_	molecular_function:selenium binding(GO:0008430);cellular_component:endoplasmic reticulum lumen(GO:0005788)
gene15435	-0.929027575081008	2.22027216188945	0.257503889604792	1	LOC109099787	_	_
gene15883	-0.929027575081008	2.22027216188945	0.257503889604792	1	LOC109100107	K07189	_
gene39561	-0.929027575081008	2.22027216188945	0.257503889604792	1	LOC109057293	K02633	molecular_function:phosphotransferase activity, alcohol group as acceptor(GO:0016773);biological_process:phosphorylation(GO:0016310);molecular_function:uridine kinase activity(GO:0004849);molecular_function:ATP binding(GO:0005524);biological_process:axon guidance(GO:0007411);biological_process:neuron migration(GO:0001764);biological_process:skeletal muscle fiber development(GO:0048741);biological…
gene47061	-0.929027575081008	2.22027216188945	0.257503889604792	1	LOC109065533	_	_
gene17798	1.10895217384481	1.19340751586841	0.25882024410886	1	LOC109102139	K08102	molecular_function:phosphotransferase activity, alcohol group as acceptor(GO:0016773);biological_process:phosphorylation(GO:0016310);molecular_function:uridine kinase activity(GO:0004849);molecular_function:ATP binding(GO:0005524);biological_process:axon guidance(GO:0007411);biological_process:neuron migration(GO:0001764);biological_process:skeletal muscle fiber development(GO:0048741);biological…
gene19697	1.10895217384481	1.19340751586841	0.25882024410886	1	LOC109104382	K04979	_
gene29000	1.10895217384481	1.19340751586841	0.25882024410886	1	LOC109045386	K09205	_
gene44573	1.10895217384481	1.19340751586841	0.25882024410886	1	LOC109062858	_	_
gene57849	1.10895217384481	1.19340751586841	0.25882024410886	1	LOC109077510	_	_
gene59200	1.10895217384481	1.19340751586841	0.25882024410886	1	LOC109079033	_	_
gene68429	1.10895217384481	1.19340751586841	0.25882024410886	1	LOC109089217	_	molecular_function:phosphotransferase activity, alcohol group as acceptor(GO:0016773);biological_process:phosphorylation(GO:0016310);molecular_function:uridine kinase activity(GO:0004849);molecular_function:ATP binding(GO:0005524);biological_process:axon guidance(GO:0007411);biological_process:neuron migration(GO:0001764);biological_process:skeletal muscle fiber development(GO:0048741);biological…
gene702	0.837734372691868	2.503525643088	0.258883812207412	1	LOC109087885	_	_
gene45818	-0.75687372653385	5.15580231388666	0.259015504528351	1	pcnp	_	molecular_function:phosphotransferase activity, alcohol group as acceptor(GO:0016773);biological_process:phosphorylation(GO:0016310);molecular_function:uridine kinase activity(GO:0004849);molecular_function:ATP binding(GO:0005524);biological_process:axon guidance(GO:0007411);biological_process:neuron migration(GO:0001764);biological_process:skeletal muscle fiber development(GO:0048741);biological…
gene25813	-0.882186142731225	2.64820053984039	0.259337626356611	1	LOC109110952	_	_
gene32531	-0.882186142731225	2.64820053984039	0.259337626356611	1	LOC109049227	_	_
gene2914	0.858233435086615	2.63653461283076	0.259337626356611	1	LOC109113539	K10877	_
gene35731	0.858233435086615	2.63653461283076	0.259337626356611	1	LOC109053016	K08855	_
gene22359	-0.814981828223643	3.16609800408527	0.260558426571664	1	LOC109107546	K03068	cellular_component:integral component of membrane(GO:0016021)
gene9373	-0.814981828223643	3.16609800408527	0.260558426571664	1	LOC109093095	K01367	cellular_component:intracellular(GO:0005622);biological_process:proteolysis(GO:0006508);molecular_function:calcium-dependent cysteine-type endopeptidase activity(GO:0004198);molecular_function:calcium ion binding(GO:0005509)
gene42632	0.810123805210627	3.14805668030886	0.260558426571664	1	LOC109060688	K10433	molecular_function:phosphotransferase activity, alcohol group as acceptor(GO:0016773);biological_process:phosphorylation(GO:0016310);molecular_function:uridine kinase activity(GO:0004849);molecular_function:ATP binding(GO:0005524);biological_process:axon guidance(GO:0007411);biological_process:neuron migration(GO:0001764);biological_process:skeletal muscle fiber development(GO:0048741);biological…
gene30959	0.940489912177491	1.49760460315297	0.261463781565666	1	LOC109047350	_	_
gene46743	0.940489912177491	1.49760460315297	0.261463781565666	1	LOC109065259	_	molecular_function:phosphotransferase activity, alcohol group as acceptor(GO:0016773);biological_process:phosphorylation(GO:0016310);molecular_function:uridine kinase activity(GO:0004849);molecular_function:ATP binding(GO:0005524);biological_process:axon guidance(GO:0007411);biological_process:neuron migration(GO:0001764);biological_process:skeletal muscle fiber development(GO:0048741);biological…
gene56781	0.940489912177491	1.49760460315297	0.261463781565666	1	LOC109076345	K17477	_
gene6244	0.758477245360059	5.08278746929458	0.261730932627243	1	LOC109084701	_	_
gene54707	-0.754538580505541	5.19437779408789	0.261743826047442	1	LOC109074058	K09595	_
gene19781	-0.986069253989488	1.7808405933492	0.262816068266437	1	LOC109104513	_	_
gene20623	-0.986069253989488	1.7808405933492	0.262816068266437	1	LOC109105419	_	_
gene23016	-0.986069253989488	1.7808405933492	0.262816068266437	1	LOC109107911	_	_
gene39120	-0.986069253989488	1.7808405933492	0.262816068266437	1	LOC109056806	_	_
gene47054	-0.986069253989488	1.7808405933492	0.262816068266437	1	LOC109065530	_	_
gene55162	-0.986069253989488	1.7808405933492	0.262816068266437	1	LOC109074570	K07375	cellular_component:tubulin complex(GO:0045298);molecular_function:GTPase activating protein binding(GO:0032794);cellular_component:cell body(GO:0044297);cellular_component:nuclear envelope lumen(GO:0005641);molecular_function:GTP binding(GO:0005525);molecular_function:MHC class I protein binding(GO:0042288);;biological_process:spindle assembly(GO:0051225);cellular_component:cytoplasm(GO:0005737);…
gene9892	-0.986069253989488	1.7808405933492	0.262816068266437	1	LOC109093417	_	_
gene2803	0.962226533118007	1.75227599592108	0.262816068266437	1	LOC109047215	_	_
gene31861	0.93335144859896	1.94234592093072	0.263542462154277	1	LOC109048696	_	molecular_function:phosphotransferase activity, alcohol group as acceptor(GO:0016773);biological_process:phosphorylation(GO:0016310);molecular_function:uridine kinase activity(GO:0004849);molecular_function:ATP binding(GO:0005524);biological_process:axon guidance(GO:0007411);biological_process:neuron migration(GO:0001764);biological_process:skeletal muscle fiber development(GO:0048741);biological…
[truncated: 31,694 more rows]
