# Supplementary material for: Effects of short-time exposure to atrazine on miRNA expression profiles in the gonad of common carp (Cyprinus carpio)
Source: BMC Genomics. 2019 Jul 17;20:587. doi: 10.1186/s12864-019-5896-6 (PMC6636164; doi:10.1186/s12864-019-5896-6)
Supplement: Supplementary file 7 — Differentially expressed mRNAs of juvenile testis after exposed to atrazine for 8 h. (XLS 24312 kb) [file 12864_2019_5896_MOESM7_ESM.xls]

id	logFC	logCPM	PValue	FDR	GeneSymbol	KO	GO
gene1769	-3.84139639624742	4.97727816804647	5.44616830796414e-07	0.0196682121682528	LOC109104009	K10418	_
gene39966	-4.37379923029415	3.3698786919821	8.82437677199129e-07	0.0196682121682528	LOC109057798	_	_
gene14162	-3.22838169243523	5.08047693513164	1.34658134479688e-05	0.200088522023369	LOC109097690	K02128	_
gene59948	3.40400202165809	3.50222670520528	2.20668985394684e-05	0.24591903404847	ndufa6	K03950	molecular_function:phosphotransferase activity, alcohol group as acceptor(GO:0016773);biological_process:phosphorylation(GO:0016310);molecular_function:uridine kinase activity(GO:0004849);molecular_function:ATP binding(GO:0005524);biological_process:axon guidance(GO:0007411);biological_process:neuron migration(GO:0001764);biological_process:skeletal muscle fiber development(GO:0048741);biological…
gene34965	2.96079565242776	4.31147194607601	6.59766438786147e-05	0.588208170835402	LOC109052176	K09377	molecular_function:zinc ion binding(GO:0008270)
gene45001	-3.81231830898678	1.94873643634473	9.86135179196441e-05	0.670905318842496	LOC109063297	K03940	_
gene68501	-7.54370058860099	0.961694101115066	0.000125561101170857	0.670905318842496	LOC109089276	K03211	_
gene67611	-3.26474040710803	2.76787648449203	0.000138325667862048	0.670905318842496	LOC109088310	K07528	_
gene38135	7.51685314482335	0.824246495746931	0.00016479894528675	0.670905318842496	fgf17	K04358	molecular_function:growth factor activity(GO:0008083);biological_process:negative regulation of endodermal cell fate specification(GO:0042664);biological_process:mesoderm development(GO:0007498);biological_process:positive regulation of cell division(GO:0051781);biological_process:nervous system development(GO:0007399);biological_process:anterior/posterior pattern specification(GO:0009952);cellul…
gene37921	3.27515036257574	2.32853337847302	0.000165341241340571	0.670905318842496	LOC109055480	K07610	_
gene60144	-2.94628866293527	3.52667156974722	0.000172658717198655	0.670905318842496	LOC109080088	K00522	molecular_function:phosphotransferase activity, alcohol group as acceptor(GO:0016773);biological_process:phosphorylation(GO:0016310);molecular_function:uridine kinase activity(GO:0004849);molecular_function:ATP binding(GO:0005524);biological_process:axon guidance(GO:0007411);biological_process:neuron migration(GO:0001764);biological_process:skeletal muscle fiber development(GO:0048741);biological…
gene52565	3.90229458443506	1.7477964796218	0.000180605779350561	0.670905318842496	LOC109071694	_	_
gene24029	-7.42407855001642	0.860582827540794	0.000217959895379251	0.747384481255451	LOC109108915	_	_
gene61110	-2.72958010732032	3.76246675070134	0.000304832326920351	0.967877220936177	LOC109081179	_	_
gene39336	7.2957730064354	0.635854368991634	0.00039082463999038	0.967877220936177	LOC109057061	K10647	_
gene40057	7.2957730064354	0.635854368991634	0.00039082463999038	0.967877220936177	LOC109057859	K01185	_
gene68510	7.2957730064354	0.635854368991634	0.00039082463999038	0.967877220936177	LOC109089290	K14825	_
gene8209	7.2957730064354	0.635854368991634	0.00039082463999038	0.967877220936177	LOC109091150	K05646	_
gene51811	-3.18838794236277	2.31739194589122	0.000444112605624288	1	LOC109070848	K02130	_
gene67272	2.57802213414582	3.80871575930196	0.000470582246849528	1	LOC109087929	K00418	_
gene14431	4.50919646990028	0.934351067134198	0.000621965454637039	1	LOC109098283	_	_
gene52847	4.50919646990028	0.934351067134198	0.000621965454637039	1	LOC109071991	K18806	_
gene12633	-3.38912010102958	1.59091985013005	0.000681597990169718	1	LOC109097075	_	_
gene9643	3.39070162889465	1.68081961982755	0.000727000819905272	1	LOC109092736	K06821	cellular_component:membrane(GO:0016020);biological_process:single-organism process(GO:0044699)
gene40454	3.89154129021623	1.22756086585966	0.00074710593628716	1	LOC109058300	_	_
gene49627	3.53576606995149	1.43325352590727	0.000977184386010254	1	LOC109068423	K13963	molecular_function:phosphotransferase activity, alcohol group as acceptor(GO:0016773);biological_process:phosphorylation(GO:0016310);molecular_function:uridine kinase activity(GO:0004849);molecular_function:ATP binding(GO:0005524);biological_process:axon guidance(GO:0007411);biological_process:neuron migration(GO:0001764);biological_process:skeletal muscle fiber development(GO:0048741);biological…
gene32188	7.03457379368923	0.419970935721627	0.00100640923777743	1	LOC109049018	K14010	molecular_function:phosphotransferase activity, alcohol group as acceptor(GO:0016773);biological_process:phosphorylation(GO:0016310);molecular_function:uridine kinase activity(GO:0004849);molecular_function:ATP binding(GO:0005524);biological_process:axon guidance(GO:0007411);biological_process:neuron migration(GO:0001764);biological_process:skeletal muscle fiber development(GO:0048741);biological…
gene62255	-6.99094126882338	0.504717373164498	0.00100640923777743	1	LOC109082444	K11583	_
gene67269	-4.2110708165111	0.964936004736026	0.0010280315158364	1	LOC109087921	_	molecular_function:kinetochore binding(GO:0043515);cellular_component:spindle pole(GO:0000922);biological_process:mitotic metaphase plate congression(GO:0007080);biological_process:cell division(GO:0051301);biological_process:protein localization to kinetochore(GO:0034501);cellular_component:condensed chromosome outer kinetochore(GO:0000940);biological_process:establishment of mitotic spindle ori…
gene68445	3.7810006316753	1.13514176941459	0.00114105268048252	1	LOC109089227	K11255	_
gene51679	4.37244485899507	0.820770967493072	0.00133433984732175	1	LOC109070702	K17307	_
gene32283	2.85984862050282	1.77130579459164	0.0013478488169123	1	LOC109049386	K04360	_
gene48395	-6.90418713153639	0.435572708006537	0.00140897293288839	1	LOC109067068	K12497	molecular_function:zinc ion binding(GO:0008270);molecular_function:nucleic acid binding(GO:0003676);cellular_component:intracellular(GO:0005622)
gene9988	3.43991937222964	1.35323810583948	0.00141891316373699	1	LOC109092864	K15603	molecular_function:phosphotransferase activity, alcohol group as acceptor(GO:0016773);biological_process:phosphorylation(GO:0016310);molecular_function:uridine kinase activity(GO:0004849);molecular_function:ATP binding(GO:0005524);biological_process:axon guidance(GO:0007411);biological_process:neuron migration(GO:0001764);biological_process:skeletal muscle fiber development(GO:0048741);biological…
gene14066	-3.18635865428004	1.4248860752469	0.00141891316373699	1	LOC109097662	_	_
gene34006	-2.60721945729476	2.64416764934234	0.00144597865248596	1	LOC109051064	K09550	biological_process:protein folding(GO:0006457);cellular_component:prefoldin complex(GO:0016272);molecular_function:unfolded protein binding(GO:0051082)
gene28239	2.58035437779802	2.47939680111232	0.00164946279421696	1	LOC109113553	_	_
gene34844	4.29887941646399	0.760541860201936	0.00174367916303401	1	LOC109052066	_	molecular_function:phosphotransferase activity, alcohol group as acceptor(GO:0016773);biological_process:phosphorylation(GO:0016310);molecular_function:uridine kinase activity(GO:0004849);molecular_function:ATP binding(GO:0005524);biological_process:axon guidance(GO:0007411);biological_process:neuron migration(GO:0001764);biological_process:skeletal muscle fiber development(GO:0048741);biological…
gene65018	3.18194832305141	1.50635503930035	0.00194757718538983	1	LOC109085488	_	molecular_function:phosphotransferase activity, alcohol group as acceptor(GO:0016773);biological_process:phosphorylation(GO:0016310);molecular_function:uridine kinase activity(GO:0004849);molecular_function:ATP binding(GO:0005524);biological_process:axon guidance(GO:0007411);biological_process:neuron migration(GO:0001764);biological_process:skeletal muscle fiber development(GO:0048741);biological…
gene50968	2.71577128378713	1.85878307977342	0.00196943869217604	1	LOC109069912	K18597	_
gene51812	2.71577128378713	1.85878307977342	0.00196943869217604	1	LOC109070847	K14404	_
gene10628	6.82981487108959	0.256326634677133	0.00199604498825856	1	LOC109094262	_	_
gene25952	6.82981487108959	0.256326634677133	0.00199604498825856	1	LOC109111047	_	cellular_component:membrane(GO:0016020);molecular_function:GTPase activity(GO:0003924);molecular_function:GTP binding(GO:0005525)
gene42251	6.82981487108959	0.256326634677133	0.00199604498825856	1	LOC109060271	_	_
gene46011	6.82981487108959	0.256326634677133	0.00199604498825856	1	LOC109064432	K17493	_
gene62935	6.82981487108959	0.256326634677133	0.00199604498825856	1	LOC109083203	K04576	_
gene66954	6.82981487108959	0.256326634677133	0.00199604498825856	1	LOC109087630	K03254	molecular_function:phosphotransferase activity, alcohol group as acceptor(GO:0016773);biological_process:phosphorylation(GO:0016310);molecular_function:uridine kinase activity(GO:0004849);molecular_function:ATP binding(GO:0005524);biological_process:axon guidance(GO:0007411);biological_process:neuron migration(GO:0001764);biological_process:skeletal muscle fiber development(GO:0048741);biological…
gene44679	-6.81188050433124	0.362858125503787	0.00199604498825856	1	LOC109062940	_	_
gene24663	2.58694751947615	2.23501990163096	0.0020415033608477	1	LOC109109681	K07610	_
gene16858	3.3372489906937	1.26865123090217	0.00208845136183976	1	LOC109101243	_	_
gene53636	3.59747887354767	0.984717229258676	0.00222797953938056	1	LOC109072881	K02577	_
gene27097	-3.40249307542116	1.10716163855482	0.00222797953938056	1	LOC109112442	_	_
gene21850	2.17221516202123	4.55033196527728	0.00227228553394464	1	LOC109106242	_	_
gene24498	4.22136023826453	0.697762675327874	0.00229484211686659	1	LOC109109637	K06545	_
gene62237	4.22136023826453	0.697762675327874	0.00229484211686659	1	LOC109082424	_	_
gene10147	-3.9496459955632	0.7550894142536	0.00229484211686659	1	LOC109093619	K13867	_
gene54509	-3.9496459955632	0.7550894142536	0.00229484211686659	1	LOC109073839	_	_
gene24125	-2.90977326838429	1.56191917615114	0.00231636916637195	1	LOC109109485	_	molecular_function:phosphotransferase activity, alcohol group as acceptor(GO:0016773);biological_process:phosphorylation(GO:0016310);molecular_function:uridine kinase activity(GO:0004849);molecular_function:ATP binding(GO:0005524);biological_process:axon guidance(GO:0007411);biological_process:neuron migration(GO:0001764);biological_process:skeletal muscle fiber development(GO:0048741);biological…
gene66956	-2.81077115278533	2.00334122150906	0.0023787472214816	1	LOC109087618	K03254	molecular_function:phosphotransferase activity, alcohol group as acceptor(GO:0016773);biological_process:phosphorylation(GO:0016310);molecular_function:uridine kinase activity(GO:0004849);molecular_function:ATP binding(GO:0005524);biological_process:axon guidance(GO:0007411);biological_process:neuron migration(GO:0001764);biological_process:skeletal muscle fiber development(GO:0048741);biological…
gene41976	2.69989725617654	1.64219208583005	0.00248497941631823	1	LOC109059956	K09100	molecular_function:signal transducer activity(GO:0004871);biological_process:regulation of transcription, DNA-templated(GO:0006355);molecular_function:DNA binding(GO:0003677);biological_process:hypothalamus cell differentiation(GO:0021979);molecular_function:protein dimerization activity(GO:0046983);molecular_function:sequence-specific DNA binding transcription factor activity(GO:0003700);biologi…
gene56014	2.69989725617654	1.64219208583005	0.00248497941631823	1	LOC109075502	_	_
gene1759	-3.04944153438257	1.31498128175845	0.00254733269163407	1	LOC109099886	K10062	molecular_function:phosphotransferase activity, alcohol group as acceptor(GO:0016773);biological_process:phosphorylation(GO:0016310);molecular_function:uridine kinase activity(GO:0004849);molecular_function:ATP binding(GO:0005524)
gene67357	2.4045509959188	2.73399117234043	0.00259676738145334	1	LOC109088038	_	_
gene40807	-3.34620696406289	1.06234235603316	0.00281198466110548	1	LOC109058698	K17533	molecular_function:phosphotransferase activity, alcohol group as acceptor(GO:0016773);biological_process:phosphorylation(GO:0016310);molecular_function:uridine kinase activity(GO:0004849);molecular_function:ATP binding(GO:0005524);biological_process:axon guidance(GO:0007411);biological_process:neuron migration(GO:0001764);biological_process:skeletal muscle fiber development(GO:0048741);biological…
gene52747	-3.34620696406289	1.06234235603316	0.00281198466110548	1	LOC109071904	K06758	_
gene10915	6.7153941187052	0.167187863984369	0.0028638906353275	1	LOC109094602	_	molecular_function:phosphotransferase activity, alcohol group as acceptor(GO:0016773);biological_process:phosphorylation(GO:0016310);molecular_function:uridine kinase activity(GO:0004849);molecular_function:ATP binding(GO:0005524);biological_process:axon guidance(GO:0007411);biological_process:neuron migration(GO:0001764);biological_process:skeletal muscle fiber development(GO:0048741);biological…
gene46145	6.7153941187052	0.167187863984369	0.0028638906353275	1	LOC109064566	K05769	_
gene50764	6.7153941187052	0.167187863984369	0.0028638906353275	1	LOC109069679	K14480	_
gene44002	-6.71326174377594	0.286185122276113	0.0028638906353275	1	LOC109062231	_	molecular_function:phosphotransferase activity, alcohol group as acceptor(GO:0016773);biological_process:phosphorylation(GO:0016310);molecular_function:uridine kinase activity(GO:0004849);molecular_function:ATP binding(GO:0005524);biological_process:axon guidance(GO:0007411);biological_process:neuron migration(GO:0001764);biological_process:skeletal muscle fiber development(GO:0048741);biological…
gene61414	2.41889318544168	2.45831021773594	0.0029692297657888	1	LOC109081521	_	_
gene17494	-3.87615333122506	0.697346807591212	0.00304284898278224	1	LOC109101626	_	_
gene17984	-3.87615333122506	0.697346807591212	0.00304284898278224	1	LOC109102736	K14382	_
gene61082	-3.87615333122506	0.697346807591212	0.00304284898278224	1	LOC109081152	_	molecular_function:zinc ion binding(GO:0008270);cellular_component:intracellular(GO:0005622);molecular_function:DNA binding(GO:0003677)
gene12389	2.49639359750581	2.01927389722033	0.00356068586702348	1	LOC109096122	K08285	_
gene22730	2.13254656968678	3.73134803835302	0.00356206144137554	1	LOC109107670	K07610	cellular_component:intermediate filament(GO:0005882);molecular_function:structural molecule activity(GO:0005198)
gene30329	-3.2876354075924	1.01604845133545	0.00356754128733709	1	LOC109047040	K11828	_
gene32149	2.10480518346946	3.85134764737587	0.00394059348945772	1	LOC109049342	K17494	_
gene10138	2.67754615709236	1.38794427138721	0.00396476409114236	1	LOC109093946	K09604	_
gene6136	2.67754615709236	1.38794427138721	0.00396476409114236	1	LOC109083658	_	_
gene13044	4.05258250604411	0.563622876280998	0.00406643732561418	1	LOC109096416	K17540	_
gene14550	4.05258250604411	0.563622876280998	0.00406643732561418	1	LOC109098566	_	molecular_function:phosphotransferase activity, alcohol group as acceptor(GO:0016773);biological_process:phosphorylation(GO:0016310);molecular_function:uridine kinase activity(GO:0004849);molecular_function:ATP binding(GO:0005524);biological_process:axon guidance(GO:0007411);biological_process:neuron migration(GO:0001764);biological_process:skeletal muscle fiber development(GO:0048741);biological…
gene2805	-3.79871496191788	0.637133089708633	0.00406643732561418	1	LOC109047233	K17300	_
gene20776	6.59111078961416	0.0723411052800774	0.0041656591059309	1	LOC109105104	K07925	molecular_function:GTP binding(GO:0005525);biological_process:small GTPase mediated signal transduction(GO:0007264);biological_process:protein transport(GO:0015031)
gene31888	6.59111078961416	0.0723411052800774	0.0041656591059309	1	LOC109048703	_	_
gene48682	6.59111078961416	0.0723411052800774	0.0041656591059309	1	LOC109067383	K08115	_
gene67253	2.15059230382018	3.26237804518614	0.00432302054753856	1	LOC109087943	K08957	biological_process:protein phosphorylation(GO:0006468);molecular_function:ATP binding(GO:0005524);molecular_function:protein serine/threonine kinase activity(GO:0004674);biological_process:Wnt signaling pathway(GO:0016055);biological_process:cell morphogenesis(GO:0000902);cellular_component:nuclear speck(GO:0016607);cellular_component:centrosome(GO:0005813);biological_process:cell division(GO:005…
gene11503	-2.34831647474677	2.43520531834913	0.0043330018783985	1	LOC109095315	_	_
gene64565	-2.37090842355229	2.32529313547942	0.00438832230870761	1	LOC109084995	_	_
gene12248	3.46072726264246	0.875228201572875	0.004550577327918	1	LOC109095767	_	_
gene64288	3.46072726264246	0.875228201572875	0.004550577327918	1	LOC109084703	K19470	_
gene52577	-3.16283637762705	0.918623460910336	0.004550577327918	1	LOC109071703	_	_
gene35251	3.10698987054392	1.08345597637778	0.00472911248264208	1	LOC109052472	_	_
gene67587	-2.89815483322007	1.19576319277129	0.00472911248264208	1	LOC109088279	_	_
gene67651	2.62529783298207	1.34731725969055	0.00477114221294496	1	LOC109088393	K08424	_
gene50919	2.37885728305986	2.06828246812848	0.0050741099927176	1	LOC109069858	_	_
gene38367	2.15479672090904	2.69823664899358	0.0052446770819789	1	LOC109056006	K10510	_
gene52511	2.41439653196509	1.79686175187046	0.00532896198915214	1	LOC109071635	K15286	molecular_function:phosphotransferase activity, alcohol group as acceptor(GO:0016773);biological_process:phosphorylation(GO:0016310);molecular_function:uridine kinase activity(GO:0004849);molecular_function:ATP binding(GO:0005524);biological_process:axon guidance(GO:0007411);biological_process:neuron migration(GO:0001764);biological_process:skeletal muscle fiber development(GO:0048741);biological…
gene59209	3.96016102551836	0.491712440047234	0.00547933918345486	1	LOC109079045	K12329	_
gene61522	-3.71688305320398	0.574227074112352	0.00547933918345486	1	LOC109081638	_	_
gene23769	2.51997493842832	1.50073749977872	0.00561969162459746	1	LOC109109705	K09294	_
gene53956	3.38716182011137	0.817297197243166	0.00583707232015651	1	LOC109073228	_	molecular_function:kinase activity(GO:0016301);biological_process:phosphorylation(GO:0016310)
gene44839	2.37499264768152	1.76621141862678	0.00613111227831043	1	LOC109063151	_	_
gene13233	-6.49315905863675	0.119059181263581	0.00614930629923133	1	lrrc10	_	_
gene18871	-6.49315905863675	0.119059181263581	0.00614930629923133	1	LOC109103236	_	_
gene1937	-6.49315905863675	0.119059181263581	0.00614930629923133	1	LOC109098765	K06243	_
gene23078	-6.49315905863675	0.119059181263581	0.00614930629923133	1	LOC109107949	_	_
gene37724	-6.49315905863675	0.119059181263581	0.00614930629923133	1	LOC109055264	K13782	_
gene38310	-6.49315905863675	0.119059181263581	0.00614930629923133	1	LOC109055935	_	_
gene55290	-6.49315905863675	0.119059181263581	0.00614930629923133	1	LOC109074698	_	molecular_function:phosphotransferase activity, alcohol group as acceptor(GO:0016773);biological_process:phosphorylation(GO:0016310);molecular_function:uridine kinase activity(GO:0004849);molecular_function:ATP binding(GO:0005524);biological_process:axon guidance(GO:0007411);biological_process:neuron migration(GO:0001764);biological_process:skeletal muscle fiber development(GO:0048741);biological…
gene13567	6.45510290682543	-0.0289966109728596	0.00614930629923133	1	LOC109097256	K05455	_
gene28588	6.45510290682543	-0.0289966109728596	0.00614930629923133	1	LOC109045488	K05462	_
gene27915	2.27472679163287	2.11566234239713	0.00620187447975896	1	LOC109113342	K09308	biological_process:endocrine pancreas development(GO:0031018);biological_process:exocrine pancreas development(GO:0031017);biological_process:regulation of transcription, DNA-templated(GO:0006355);biological_process:embryonic pectoral fin morphogenesis(GO:0035118);molecular_function:sequence-specific DNA binding(GO:0043565);molecular_function:sequence-specific DNA binding transcription factor act…
gene24668	-2.10800015653999	2.66579124726875	0.00666474896511475	1	LOC109109290	K14610	cellular_component:membrane(GO:0016020);molecular_function:folic acid binding(GO:0005542);biological_process:transport(GO:0006810);molecular_function:reduced folate carrier activity(GO:0008518)
gene37540	-2.44069712824551	1.90866048595338	0.00673260815400972	1	LOC109055060	K01106	_
gene13094	2.33448224454698	1.7349134824244	0.00706622769692159	1	LOC109096910	K13868	_
gene53880	-2.78769637863795	1.11027363353123	0.00728935726099651	1	LOC109073146	_	_
gene13528	1.9571450162333	3.39332795180885	0.00736028389929905	1	LOC109097437	K09501	molecular_function:phosphotransferase activity, alcohol group as acceptor(GO:0016773);biological_process:phosphorylation(GO:0016310);molecular_function:uridine kinase activity(GO:0004849);molecular_function:ATP binding(GO:0005524);biological_process:axon guidance(GO:0007411);biological_process:neuron migration(GO:0001764);biological_process:skeletal muscle fiber development(GO:0048741);biological…
gene20769	2.21190137585163	2.18497939360704	0.00740285799606766	1	LOC109105100	_	molecular_function:phosphotransferase activity, alcohol group as acceptor(GO:0016773);biological_process:phosphorylation(GO:0016310);molecular_function:uridine kinase activity(GO:0004849);molecular_function:ATP binding(GO:0005524);biological_process:axon guidance(GO:0007411);biological_process:neuron migration(GO:0001764);biological_process:skeletal muscle fiber development(GO:0048741);biological…
gene23348	3.8614111492182	0.416138543504458	0.00744742835955295	1	LOC109108469	_	_
gene56285	3.8614111492182	0.416138543504458	0.00744742835955295	1	LOC109075802	K16536	_
gene61393	3.8614111492182	0.416138543504458	0.00744742835955295	1	LOC109081498	_	_
gene63697	3.8614111492182	0.416138543504458	0.00744742835955295	1	LOC109084041	K07201	biological_process:cellular response to stimulus(GO:0051716);biological_process:multicellular organismal development(GO:0007275);biological_process:regulation of transcription, DNA-templated(GO:0006355);cellular_component:intracellular part(GO:0044424);biological_process:anatomical structure development(GO:0048856);molecular_function:DNA binding(GO:0003677)
gene6700	3.8614111492182	0.416138543504458	0.00744742835955295	1	LOC109088396	K09322	_
gene65913	-3.63012891591699	0.508376565836021	0.00744742835955295	1	LOC109086480	_	_
gene68035	-3.63012891591699	0.508376565836021	0.00744742835955295	1	LOC109088743	_	_
gene26721	3.30964264191191	0.757013181574008	0.00753089017827616	1	LOC109112319	_	_
gene29908	-3.0262105866445	0.813943874728118	0.00753089017827616	1	LOC109047068	_	_
gene37262	-3.0262105866445	0.813943874728118	0.00753089017827616	1	LOC109054745	K15455	_
gene67614	-3.0262105866445	0.813943874728118	0.00753089017827616	1	LOC109088317	K11844	_
gene11235	2.42083372115611	1.42460562290986	0.00792497664488404	1	LOC109095136	_	_
gene68246	2.42083372115611	1.42460562290986	0.00792497664488404	1	LOC109089066	_	_
gene52781	2.24491583432958	1.96381001982917	0.00823405619093919	1	LOC109071938	K02677	biological_process:intracellular signal transduction(GO:0035556);molecular_function:protein kinase C activity(GO:0004697);biological_process:protein phosphorylation(GO:0006468);molecular_function:ATP binding(GO:0005524);molecular_function:zinc ion binding(GO:0008270)
gene54517	2.24491583432958	1.96381001982917	0.00823405619093919	1	LOC109073850	K14010	_
gene8861	1.82466416241853	5.09492780740639	0.00829107272774734	1	mylk	K00907	molecular_function:phosphotransferase activity, alcohol group as acceptor(GO:0016773);biological_process:phosphorylation(GO:0016310);molecular_function:uridine kinase activity(GO:0004849);molecular_function:ATP binding(GO:0005524);biological_process:axon guidance(GO:0007411);biological_process:neuron migration(GO:0001764);biological_process:skeletal muscle fiber development(GO:0048741);biological…
gene26593	1.83933396094382	4.7460869692909	0.00841813961677393	1	LOC109112277	K12875	_
gene11242	-2.54873902360046	1.27930584913177	0.00847458320738612	1	LOC109095524	_	_
gene44367	2.45613940486349	1.21830579227194	0.00847458320738612	1	LOC109062614	K12041	_
gene46889	2.45613940486349	1.21830579227194	0.00847458320738612	1	LOC109065430	_	_
gene51452	2.45613940486349	1.21830579227194	0.00847458320738612	1	LOC109070441	K10401	_
gene67770	2.45613940486349	1.21830579227194	0.00847458320738612	1	LOC109088502	K08229	_
gene20468	2.34924276930356	1.57041296330908	0.00873716472491918	1	LOC109104926	_	_
gene10853	-6.36908339154538	0.0274245434196377	0.00922395944884698	1	LOC109094717	K05406	_
gene13804	-6.36908339154538	0.0274245434196377	0.00922395944884698	1	LOC109098172	K05512	_
gene16381	-6.36908339154538	0.0274245434196377	0.00922395944884698	1	LOC109100630	_	_
gene18220	-6.36908339154538	0.0274245434196377	0.00922395944884698	1	LOC109102435	K04992	_
gene24593	-6.36908339154538	0.0274245434196377	0.00922395944884698	1	LOC109109242	_	_
gene29857	-6.36908339154538	0.0274245434196377	0.00922395944884698	1	LOC109046481	_	_
gene36794	-6.36908339154538	0.0274245434196377	0.00922395944884698	1	LOC109054229	_	_
gene53461	-6.36908339154538	0.0274245434196377	0.00922395944884698	1	LOC109072694	_	_
gene62077	-6.36908339154538	0.0274245434196377	0.00922395944884698	1	LOC109082251	K16295	_
gene62567	-6.36908339154538	0.0274245434196377	0.00922395944884698	1	LOC109082794	K12075	_
gene62656	-6.36908339154538	0.0274245434196377	0.00922395944884698	1	LOC109082895	_	_
gene882	-6.36908339154538	0.0274245434196377	0.00922395944884698	1	LOC109090329	_	_
gene14541	6.30492571584473	-0.137782030534018	0.00922395944884698	1	LOC109098319	K01158	_
gene35995	6.30492571584473	-0.137782030534018	0.00922395944884698	1	LOC109053312	_	_
gene4247	6.30492571584473	-0.137782030534018	0.00922395944884698	1	LOC109055551	K10651	_
gene42990	6.30492571584473	-0.137782030534018	0.00922395944884698	1	LOC109061101	K09037	_
gene5863	6.30492571584473	-0.137782030534018	0.00922395944884698	1	LOC109078902	K16342	_
gene60819	6.30492571584473	-0.137782030534018	0.00922395944884698	1	LOC109080851	_	_
gene63188	6.30492571584473	-0.137782030534018	0.00922395944884698	1	LOC109083483	_	_
gene64070	6.30492571584473	-0.137782030534018	0.00922395944884698	1	LOC109084449	_	cellular_component:cytoplasm(GO:0005737);cellular_component:cytoskeleton(GO:0005856);biological_process:regulation of cell shape(GO:0008360);cellular_component:plasma membrane(GO:0005886);biological_process:regulation of signal transduction(GO:0009966);molecular_function:structural molecule activity(GO:0005198)
gene8849	6.30492571584473	-0.137782030534018	0.00922395944884698	1	LOC109092328	_	_
gene10150	1.89174976693686	3.54219699998395	0.00934824883949211	1	LOC109093955	K06501	_
gene57347	3.22772048676799	0.694177465683574	0.00977491077602312	1	LOC109076987	_	_
gene66940	3.22772048676799	0.694177465683574	0.00977491077602312	1	LOC109087574	_	_
gene39941	-2.95271792230636	0.758528642629808	0.00977491077602312	1	LOC109057734	_	_
gene10116	1.7558471781006	6.12708636341949	0.00990768338888483	1	LOC109093928	K09276	_
gene15259	1.73524682238453	8.59620579482782	0.00995193192153178	1	LOC109099485	K12313	_
gene58935	3.75540210291872	0.336507900542495	0.0102150537634409	1	LOC109078731	_	molecular_function:phosphotransferase activity, alcohol group as acceptor(GO:0016773);biological_process:phosphorylation(GO:0016310);molecular_function:uridine kinase activity(GO:0004849);molecular_function:ATP binding(GO:0005524);biological_process:axon guidance(GO:0007411);biological_process:neuron migration(GO:0001764);biological_process:skeletal muscle fiber development(GO:0048741);biological…
gene33054	-3.53782228871184	0.439292292858535	0.0102150537634409	1	LOC109050137	_	_
gene23511	2.70753549486504	1.12879377064892	0.0103313122846097	1	LOC109108249	K03247	cellular_component:eukaryotic translation initiation factor 3 complex(GO:0005852);biological_process:translational initiation(GO:0006413);biological_process:brain development(GO:0007420);biological_process:heart development(GO:0007507);molecular_function:translation initiation factor activity(GO:0003743)
gene4982	2.70753549486504	1.12879377064892	0.0103313122846097	1	LOC109069170	_	_
gene55933	2.70753549486504	1.12879377064892	0.0103313122846097	1	LOC109075418	K05664	_
gene6318	2.70753549486504	1.12879377064892	0.0103313122846097	1	LOC109085316	_	_
gene38177	-2.49652741725789	1.23962614768633	0.0103313122846097	1	LOC109055805	K11147	_
gene45567	2.39503871283229	1.17268570636227	0.0103313122846097	1	LOC109063944	K06521	_
gene6004	2.39503871283229	1.17268570636227	0.0103313122846097	1	LOC109082831	K17410	_
gene51492	2.09765664171478	2.20594708645387	0.010643248656022	1	LOC109070494	K05421	molecular_function:phosphotransferase activity, alcohol group as acceptor(GO:0016773);biological_process:phosphorylation(GO:0016310);molecular_function:uridine kinase activity(GO:0004849);molecular_function:ATP binding(GO:0005524);biological_process:axon guidance(GO:0007411);biological_process:neuron migration(GO:0001764);biological_process:skeletal muscle fiber development(GO:0048741);biological…
gene36968	-2.41606608697753	1.68958117600239	0.010933546540933	1	LOC109054406	K10312	molecular_function:phosphotransferase activity, alcohol group as acceptor(GO:0016773);biological_process:phosphorylation(GO:0016310);molecular_function:uridine kinase activity(GO:0004849);molecular_function:ATP binding(GO:0005524);biological_process:axon guidance(GO:0007411);biological_process:neuron migration(GO:0001764);biological_process:skeletal muscle fiber development(GO:0048741);biological…
gene11217	2.24988039192094	1.67026225520178	0.010933546540933	1	LOC109095119	K03178	_
gene22970	2.3143735251243	1.34435710908653	0.0112943168087902	1	LOC109107876	K14207	_
gene38223	2.3143735251243	1.34435710908653	0.0112943168087902	1	LOC109055826	K06462	_
gene50853	2.90643496311993	0.927615283396375	0.0114318296119844	1	LOC109069787	K18050	molecular_function:phosphotransferase activity, alcohol group as acceptor(GO:0016773);biological_process:phosphorylation(GO:0016310);molecular_function:uridine kinase activity(GO:0004849);molecular_function:ATP binding(GO:0005524);biological_process:axon guidance(GO:0007411);biological_process:neuron migration(GO:0001764);biological_process:skeletal muscle fiber development(GO:0048741);biological…
gene35688	-2.66807434005338	1.01924753289031	0.0114318296119844	1	LOC109052960	K19600	_
gene62164	-2.66807434005338	1.01924753289031	0.0114318296119844	1	LOC109082343	K14360	_
gene14385	-2.60432579220212	0.971423850032768	0.0114318296119844	1	LOC109098267	K11449	_
gene30151	-2.60432579220212	0.971423850032768	0.0114318296119844	1	LOC109046973	_	_
gene5931	-2.60432579220212	0.971423850032768	0.0114318296119844	1	LOC109078585	_	molecular_function:phosphotransferase activity, alcohol group as acceptor(GO:0016773);biological_process:phosphorylation(GO:0016310);molecular_function:uridine kinase activity(GO:0004849);molecular_function:ATP binding(GO:0005524);biological_process:axon guidance(GO:0007411);biological_process:neuron migration(GO:0001764);biological_process:skeletal muscle fiber development(GO:0048741);biological…
gene35053	2.13561068775164	1.88031119176089	0.0119999361528779	1	vav3	K05730	_
gene20652	-2.47090943566006	1.49914749565439	0.0120651988601594	1	LOC109105024	_	_
gene3156	-2.47090943566006	1.49914749565439	0.0120651988601594	1	LOC109049864	K05757	_
gene29371	2.25339607158171	1.49792853552419	0.0120651988601594	1	LOC109045889	_	_
gene13530	1.78545002105015	3.73161513110897	0.0124245282880911	1	LOC109097439	K17965	_
gene45622	2.64373219834626	1.08023623665805	0.012638100438361	1	LOC109063967	K14945	biological_process:mRNA transport(GO:0051028);biological_process:positive regulation of gene expression(GO:0010628);biological_process:mRNA processing(GO:0006397);cellular_component:cytoplasm(GO:0005737);biological_process:RNA splicing(GO:0008380);biological_process:spermatid development(GO:0007286);biological_process:regulation of translation(GO:0006417);molecular_function:RNA binding(GO:0003723…
gene58465	2.64373219834626	1.08023623665805	0.012638100438361	1	LOC109078200	_	_
gene13369	-2.37772966814836	1.65998686155598	0.0126920484217834	1	LOC109097501	_	cellular_component:integral component of membrane(GO:0016021);molecular_function:structural constituent of eye lens(GO:0005212)
gene15046	2.20564322612185	1.63684800315747	0.0126920484217834	1	LOC109099351	K09448	_
gene1380	3.14086490969149	0.628564998596363	0.0127669382396858	1	LOC109091995	_	_
gene47435	3.14086490969149	0.628564998596363	0.0127669382396858	1	LOC109066032	_	_
gene5150	3.14086490969149	0.628564998596363	0.0127669382396858	1	LOC109073045	_	_
gene14616	-2.87527955299918	0.700839037172258	0.0127669382396858	1	LOC109098611	K04958	_
gene34412	-2.87527955299918	0.700839037172258	0.0127669382396858	1	LOC109051546	K17102	_
gene46517	-2.87527955299918	0.700839037172258	0.0127669382396858	1	LOC109064999	_	_
gene46850	-2.87527955299918	0.700839037172258	0.0127669382396858	1	LOC109065404	_	_
gene63563	-1.9562386460726	2.79736876741949	0.012771237420586	1	LOC109083898	K02963	_
gene64802	1.73735259779154	4.42885996263055	0.0129730626578653	1	LOC109085255	_	_
gene63081	1.89988681412469	2.57699276739979	0.0131632373358219	1	LOC109083369	_	molecular_function:phosphotransferase activity, alcohol group as acceptor(GO:0016773);biological_process:phosphorylation(GO:0016310);molecular_function:uridine kinase activity(GO:0004849);molecular_function:ATP binding(GO:0005524);biological_process:axon guidance(GO:0007411);biological_process:neuron migration(GO:0001764);biological_process:skeletal muscle fiber development(GO:0048741);biological…
gene44542	2.25804473850489	1.30254626956788	0.0135381606501129	1	LOC109062817	K09309	molecular_function:DNA binding(GO:0003677)
gene20438	2.09725447817448	1.85139844530418	0.0136412355573253	1	LOC109104896	K01107	_
gene68270	2.09725447817448	1.85139844530418	0.0136412355573253	1	LOC109089027	_	_
gene10132	-2.11494646702199	1.98654986897703	0.0140065070146026	1	LOC109093943	K18532	_
gene3098	-6.23332419044507	-0.0705823867180923	0.0140786749482402	1	LOC109049421	K17256	_
gene3821	-6.23332419044507	-0.0705823867180923	0.0140786749482402	1	LOC109054447	_	_
gene38834	-6.23332419044507	-0.0705823867180923	0.0140786749482402	1	LOC109056513	K01077	_
gene550	-6.23332419044507	-0.0705823867180923	0.0140786749482402	1	LOC109084254	_	_
gene57455	-6.23332419044507	-0.0705823867180923	0.0140786749482402	1	LOC109077088	K12842	_
gene586	-6.23332419044507	-0.0705823867180923	0.0140786749482402	1	LOC109100816	K04515	_
gene62193	-6.23332419044507	-0.0705823867180923	0.0140786749482402	1	LOC109082376	_	_
gene62697	-6.23332419044507	-0.0705823867180923	0.0140786749482402	1	LOC109082953	K13162	_
gene65203	-6.23332419044507	-0.0705823867180923	0.0140786749482402	1	LOC109085688	_	_
gene66987	-6.23332419044507	-0.0705823867180923	0.0140786749482402	1	LOC109087621	K00277	_
gene9168	-6.23332419044507	-0.0705823867180923	0.0140786749482402	1	LOC109092973	_	_
gene37551	6.13727984757441	-0.255201359681132	0.0140786749482402	1	LOC109055057	K13211	_
gene38338	6.13727984757441	-0.255201359681132	0.0140786749482402	1	LOC109055957	K11140	_
gene39652	6.13727984757441	-0.255201359681132	0.0140786749482402	1	LOC109057446	_	_
gene43912	6.13727984757441	-0.255201359681132	0.0140786749482402	1	LOC109062065	K06247	_
gene61445	6.13727984757441	-0.255201359681132	0.0140786749482402	1	LOC109081557	K04431	_
gene63284	6.13727984757441	-0.255201359681132	0.0140786749482402	1	LOC109083589	_	molecular_function:hydrogen ion transmembrane transporter activity(GO:0015078);molecular_function:ATPase activity, coupled to transmembrane movement of ions, rotational mechanism(GO:0044769);cellular_component:membrane(GO:0016020);molecular_function:cation-transporting ATPase activity(GO:0019829)
gene65431	6.13727984757441	-0.255201359681132	0.0140786749482402	1	LOC109085938	K05051	_
gene8983	6.13727984757441	-0.255201359681132	0.0140786749482402	1	LOC109092408	K04866	_
gene17701	3.64098135053432	0.25236001711499	0.0141458840472237	1	LOC109102078	K04296	_
gene34349	3.64098135053432	0.25236001711499	0.0141458840472237	1	LOC109051521	K02213	_
gene51458	3.64098135053432	0.25236001711499	0.0141458840472237	1	LOC109070458	K19676	biological_process:photoreceptor cell maintenance(GO:0045494);cellular_component:cilium(GO:0005929);biological_process:cilium assembly(GO:0042384);biological_process:regulation of TOR signaling(GO:0032006);biological_process:pronephros development(GO:0048793)
gene62325	3.64098135053432	0.25236001711499	0.0141458840472237	1	LOC109082525	K09560	_
gene8973	3.64098135053432	0.25236001711499	0.0141458840472237	1	LOC109092495	_	_
gene17139	-3.43920352815654	0.366640278097309	0.0141458840472237	1	LOC109101415	_	_
gene17240	-3.43920352815654	0.366640278097309	0.0141458840472237	1	LOC109101830	K15537	molecular_function:phosphotransferase activity, alcohol group as acceptor(GO:0016773);biological_process:phosphorylation(GO:0016310);molecular_function:uridine kinase activity(GO:0004849);molecular_function:ATP binding(GO:0005524);biological_process:axon guidance(GO:0007411);biological_process:neuron migration(GO:0001764);biological_process:skeletal muscle fiber development(GO:0048741);biological…
gene17649	-3.43920352815654	0.366640278097309	0.0141458840472237	1	LOC109102068	K19473	molecular_function:sequence-specific DNA binding transcription factor activity(GO:0003700);molecular_function:sequence-specific DNA binding(GO:0043565);cellular_component:nucleus(GO:0005634);biological_process:regulation of transcription, DNA-templated(GO:0006355)
gene64323	-3.43920352815654	0.366640278097309	0.0141458840472237	1	LOC109084650	K08428	_
gene68668	2.83286952058885	0.871809341304838	0.0144137056017465	1	LOC109089479	K00544	cellular_component:cytosol(GO:0005829);biological_process:methionine biosynthetic process(GO:0009086);molecular_function:zinc ion binding(GO:0008270);molecular_function:betaine-homocysteine S-methyltransferase activity(GO:0047150);biological_process:methylation(GO:0032259);molecular_function:S-adenosylmethionine-homocysteine S-methyltransferase activity(GO:0008898)
gene8703	2.83286952058885	0.871809341304838	0.0144137056017465	1	LOC109091968	_	_
gene20708	-2.53762963092869	0.92191495575332	0.0144137056017465	1	LOC109105449	K06238	_
gene40793	-2.53762963092869	0.92191495575332	0.0144137056017465	1	LOC109058675	K08518	_
gene8753	-2.33834667029441	1.62975693190571	0.0147607568170662	1	LOC109092266	K08789	_
gene3607	2.16000659734304	1.60266388436453	0.0147607568170662	1	LOC109046788	K06115	_
gene44477	1.82119885494247	3.10723694001073	0.0154748120779111	1	LOC109062738	K04646	_
gene15832	1.85188478042522	2.54097571645583	0.0155102972588591	1	LOC109100079	_	_
gene48287	2.57697610509846	1.03003786011363	0.0155140960586224	1	LOC109066951	K18037	_
gene55361	2.57697610509846	1.03003786011363	0.0155140960586224	1	LOC109074785	K00261	_
gene789	2.57697610509846	1.03003786011363	0.0155140960586224	1	LOC109093187	K07838	biological_process:small GTPase mediated signal transduction(GO:0007264);;molecular_function:GTPase activity(GO:0003924);cellular_component:membrane(GO:0016020);molecular_function:GTP binding(GO:0005525)
gene11952	-2.38606896267578	1.15673901663222	0.0155140960586224	1	LOC109096135	_	_
gene14809	-2.02599428897653	2.05833802543355	0.0160393282918396	1	LOC109098915	_	_
gene60280	2.0197500601478	2.03828406257449	0.0160393282918396	1	LOC109080227	_	_
gene7280	2.00477768073133	2.13548881999885	0.0162330341398281	1	LOC109090614	K06089	molecular_function:phosphotransferase activity, alcohol group as acceptor(GO:0016773);biological_process:phosphorylation(GO:0016310);molecular_function:uridine kinase activity(GO:0004849);molecular_function:ATP binding(GO:0005524);biological_process:axon guidance(GO:0007411);biological_process:neuron migration(GO:0001764);biological_process:skeletal muscle fiber development(GO:0048741);biological…
gene25974	2.19942696892724	1.25952503804646	0.016272845331725	1	LOC109111059	K14282	molecular_function:phosphotransferase activity, alcohol group as acceptor(GO:0016773);biological_process:phosphorylation(GO:0016310);molecular_function:uridine kinase activity(GO:0004849);molecular_function:ATP binding(GO:0005524);biological_process:axon guidance(GO:0007411);biological_process:neuron migration(GO:0001764);biological_process:skeletal muscle fiber development(GO:0048741);biological…
gene37438	2.19942696892724	1.25952503804646	0.016272845331725	1	LOC109054937	_	_
gene28867	-1.711648905018	3.975093219979	0.0165559124061521	1	LOC109045581	_	_
gene15800	3.04844342916574	0.55991947229434	0.0167825540461803	1	LOC109100321	_	_
gene42061	3.04844342916574	0.55991947229434	0.0167825540461803	1	LOC109060061	K16578	_
gene61653	3.04844342916574	0.55991947229434	0.0167825540461803	1	LOC109081800	_	_
gene15838	-2.79344764428528	0.640680092687037	0.0167825540461803	1	LOC109099877	_	_
gene27860	-2.79344764428528	0.640680092687037	0.0167825540461803	1	LOC109045063	_	_
gene29496	-2.79344764428528	0.640680092687037	0.0167825540461803	1	LOC109046257	_	_
gene34573	-2.79344764428528	0.640680092687037	0.0167825540461803	1	LOC109051730	K10654	_
gene42148	-2.79344764428528	0.640680092687037	0.0167825540461803	1	LOC109060155	_	_
gene61507	-2.79344764428528	0.640680092687037	0.0167825540461803	1	LOC109081624	K01312	molecular_function:phosphotransferase activity, alcohol group as acceptor(GO:0016773);biological_process:phosphorylation(GO:0016310);molecular_function:uridine kinase activity(GO:0004849);molecular_function:ATP binding(GO:0005524);biological_process:axon guidance(GO:0007411);biological_process:neuron migration(GO:0001764);biological_process:skeletal muscle fiber development(GO:0048741);biological…
gene65306	-2.79344764428528	0.640680092687037	0.0167825540461803	1	LOC109085803	K09662	_
gene9201	2.15072569004578	1.42172301998419	0.0168100689128942	1	LOC109092990	K09677	_
gene60911	1.71148106351398	3.70625886749244	0.0169382319947537	1	LOC109080954	K04692	_
gene61580	1.82559960211674	2.65991670054298	0.016998823604326	1	LOC109081703	K04406	_
gene51379	2.0826123417911	1.70033140113302	0.0174853841937787	1	LOC109070370	K15122	molecular_function:phosphotransferase activity, alcohol group as acceptor(GO:0016773);biological_process:phosphorylation(GO:0016310);molecular_function:uridine kinase activity(GO:0004849);molecular_function:ATP binding(GO:0005524);biological_process:axon guidance(GO:0007411);biological_process:neuron migration(GO:0001764);biological_process:skeletal muscle fiber development(GO:0048741);biological…
gene60872	1.9850809661379	2.01235594304747	0.0179854977206921	1	LOC109080911	K01915	molecular_function:glutamate-ammonia ligase activity(GO:0004356);molecular_function:ATP binding(GO:0005524);biological_process:glutamine biosynthetic process(GO:0006542)
gene19762	2.75535034238939	0.813825202443614	0.0182584032797007	1	LOC109104100	K04306	_
gene19774	2.75535034238939	0.813825202443614	0.0182584032797007	1	LOC109104413	_	molecular_function:phosphotransferase activity, alcohol group as acceptor(GO:0016773);biological_process:phosphorylation(GO:0016310);molecular_function:uridine kinase activity(GO:0004849);molecular_function:ATP binding(GO:0005524);biological_process:axon guidance(GO:0007411);biological_process:neuron migration(GO:0001764);biological_process:skeletal muscle fiber development(GO:0048741);biological…
gene24197	2.75535034238939	0.813825202443614	0.0182584032797007	1	LOC109109520	K17592	_
gene50253	1.77371474781197	3.16516032948263	0.0183652236281367	1	LOC109069125	_	_
gene28515	-2.32749740620529	1.11338653620005	0.0191124192825838	1	LOC109045025	K06841	_
gene41500	-2.32749740620529	1.11338653620005	0.0191124192825838	1	LOC109059438	_	_
gene10896	2.13832627689605	1.21522175634191	0.0196149576707273	1	LOC109094455	_	molecular_function:hydrolase activity(GO:0016787)
gene53666	2.13832627689605	1.21522175634191	0.0196149576707273	1	LOC109072915	_	_
gene19988	3.51669802144329	0.163150903918957	0.0197868807531717	1	LOC109104580	_	_
gene45820	3.51669802144329	0.163150903918957	0.0197868807531717	1	LOC109064194	_	_
gene53567	3.51669802144329	0.163150903918957	0.0197868807531717	1	LOC109072809	K11252	molecular_function:binding(GO:0005488);cellular_component:chromosome(GO:0005694)
gene66884	3.51669802144329	0.163150903918957	0.0197868807531717	1	LOC109087540	K07871	biological_process:mitochondrion transport along microtubule(GO:0047497);molecular_function:calcium ion binding(GO:0005509);biological_process:small GTPase mediated signal transduction(GO:0007264);biological_process:apoptotic process(GO:0006915);biological_process:cellular homeostasis(GO:0019725);cellular_component:integral component of mitochondrial outer membrane(GO:0031307);molecular_function:…
gene22891	-3.33334557715419	0.290032145240773	0.0197868807531717	1	LOC109107808	K06927	_
gene26273	-3.33334557715419	0.290032145240773	0.0197868807531717	1	LOC109112164	_	_
gene38240	-3.33334557715419	0.290032145240773	0.0197868807531717	1	tmem179	_	molecular_function:phosphotransferase activity, alcohol group as acceptor(GO:0016773);biological_process:phosphorylation(GO:0016310);molecular_function:uridine kinase activity(GO:0004849);molecular_function:ATP binding(GO:0005524);biological_process:axon guidance(GO:0007411);biological_process:neuron migration(GO:0001764);biological_process:skeletal muscle fiber development(GO:0048741);biological…
gene43437	-3.33334557715419	0.290032145240773	0.0197868807531717	1	LOC109061593	K19473	molecular_function:phosphotransferase activity, alcohol group as acceptor(GO:0016773);biological_process:phosphorylation(GO:0016310);molecular_function:uridine kinase activity(GO:0004849);molecular_function:ATP binding(GO:0005524);biological_process:axon guidance(GO:0007411);biological_process:neuron migration(GO:0001764);biological_process:skeletal muscle fiber development(GO:0048741);biological…
gene43978	-3.33334557715419	0.290032145240773	0.0197868807531717	1	LOC109062218	K06712	_
gene5351	-3.33334557715419	0.290032145240773	0.0197868807531717	1	LOC109074574	K08794	_
gene5647	-3.33334557715419	0.290032145240773	0.0197868807531717	1	ccdc17	_	_
gene51877	2.09651381812425	1.38210256840723	0.0199098304259444	1	LOC109070922	_	_
gene50427	1.88813278121093	2.33149252916739	0.0200209666380232	1	LOC109069321	_	molecular_function:phosphotransferase activity, alcohol group as acceptor(GO:0016773);biological_process:phosphorylation(GO:0016310);molecular_function:uridine kinase activity(GO:0004849);molecular_function:ATP binding(GO:0005524);biological_process:axon guidance(GO:0007411);biological_process:neuron migration(GO:0001764);biological_process:skeletal muscle fiber development(GO:0048741);biological…
gene953	-2.21330464022799	1.53496276466621	0.0200776589825623	1	LOC109094522	K06485	_
gene18010	-1.9082800867454	2.2124726576616	0.0201163984411056	1	LOC109102289	K06560	_
gene55669	1.97565932342537	1.76111496587985	0.0202026097211348	1	LOC109075128	K04860	_
gene16452	1.74516957710974	2.84261846599268	0.0209734353441634	1	LOC109100683	_	_
gene36364	1.67980534382409	3.13984003514048	0.0216311144669232	1	LOC109053732	K10380	_
gene12412	-6.0834501867843	-0.175911716715566	0.0219001610305958	1	LOC109096198	K06087	cellular_component:membrane(GO:0016020)
gene17199	-6.0834501867843	-0.175911716715566	0.0219001610305958	1	LOC109101459	_	_
gene3092	-6.0834501867843	-0.175911716715566	0.0219001610305958	1	LOC109049388	_	_
gene41110	-6.0834501867843	-0.175911716715566	0.0219001610305958	1	LOC109059024	K08144	_
gene44099	-6.0834501867843	-0.175911716715566	0.0219001610305958	1	LOC109062358	_	_
gene44414	-6.0834501867843	-0.175911716715566	0.0219001610305958	1	LOC109062650	_	_
gene45637	-6.0834501867843	-0.175911716715566	0.0219001610305958	1	LOC109064037	_	_
gene48483	-6.0834501867843	-0.175911716715566	0.0219001610305958	1	LOC109067161	_	_
gene49714	-6.0834501867843	-0.175911716715566	0.0219001610305958	1	LOC109068519	_	_
gene56475	-6.0834501867843	-0.175911716715566	0.0219001610305958	1	LOC109076005	_	_
gene56865	-6.0834501867843	-0.175911716715566	0.0219001610305958	1	LOC109076440	_	_
gene5868	-6.0834501867843	-0.175911716715566	0.0219001610305958	1	LOC109078942	_	_
gene59261	-6.0834501867843	-0.175911716715566	0.0219001610305958	1	LOC109079096	K15048	_
gene62292	-6.0834501867843	-0.175911716715566	0.0219001610305958	1	LOC109082483	K06840	_
gene62865	-6.0834501867843	-0.175911716715566	0.0219001610305958	1	LOC109083098	_	_
gene66946	-6.0834501867843	-0.175911716715566	0.0219001610305958	1	LOC109087592	K09177	_
gene68945	-6.0834501867843	-0.175911716715566	0.0219001610305958	1	LOC109089786	_	_
gene830	-6.0834501867843	-0.175911716715566	0.0219001610305958	1	LOC109090090	_	_
gene12888	-5.91618213665446	-0.289742515101934	0.0219001610305958	1	LOC109096347	K13247	_
gene13168	-5.91618213665446	-0.289742515101934	0.0219001610305958	1	LOC109096945	_	_
gene15629	-5.91618213665446	-0.289742515101934	0.0219001610305958	1	LOC109099718	_	_
gene1713	-5.91618213665446	-0.289742515101934	0.0219001610305958	1	LOC109106966	K19538	_
gene20309	-5.91618213665446	-0.289742515101934	0.0219001610305958	1	LOC109105304	K11450	biological_process:oxidation-reduction process(GO:0055114);biological_process:histone H3-K4 demethylation(GO:0034720);biological_process:regulation of transcription, DNA-templated(GO:0006355);biological_process:regulation of retinoic acid biosynthetic process(GO:1900052);molecular_function:DNA binding(GO:0003677);molecular_function:oxidoreductase activity(GO:0016491);molecular_function:flavin ade…
gene20704	-5.91618213665446	-0.289742515101934	0.0219001610305958	1	LOC109105063	_	_
gene24373	-5.91618213665446	-0.289742515101934	0.0219001610305958	1	LOC109109581	_	molecular_function:phosphotransferase activity, alcohol group as acceptor(GO:0016773);biological_process:phosphorylation(GO:0016310);molecular_function:uridine kinase activity(GO:0004849);molecular_function:ATP binding(GO:0005524);biological_process:axon guidance(GO:0007411);biological_process:neuron migration(GO:0001764);biological_process:skeletal muscle fiber development(GO:0048741);biological…
gene27671	-5.91618213665446	-0.289742515101934	0.0219001610305958	1	LOC109113110	_	_
gene28926	-5.91618213665446	-0.289742515101934	0.0219001610305958	1	LOC109045335	K10371	cellular_component:troponin complex(GO:0005861)
gene28965	-5.91618213665446	-0.289742515101934	0.0219001610305958	1	LOC109045616	_	_
gene30456	-5.91618213665446	-0.289742515101934	0.0219001610305958	1	LOC109047623	_	_
gene31950	-5.91618213665446	-0.289742515101934	0.0219001610305958	1	LOC109048856	_	_
gene34624	-5.91618213665446	-0.289742515101934	0.0219001610305958	1	LOC109051802	_	_
gene36569	-5.91618213665446	-0.289742515101934	0.0219001610305958	1	LOC109053955	_	_
gene37846	-5.91618213665446	-0.289742515101934	0.0219001610305958	1	LOC109055398	_	_
gene37849	-5.91618213665446	-0.289742515101934	0.0219001610305958	1	LOC109055445	_	_
gene3796	-5.91618213665446	-0.289742515101934	0.0219001610305958	1	LOC109057624	K19470	_
gene41264	-5.91618213665446	-0.289742515101934	0.0219001610305958	1	LOC109059197	K04456	_
gene43160	-5.91618213665446	-0.289742515101934	0.0219001610305958	1	LOC109061277	_	_
gene44747	-5.91618213665446	-0.289742515101934	0.0219001610305958	1	LOC109063045	K04358	_
gene46015	-5.91618213665446	-0.289742515101934	0.0219001610305958	1	LOC109064433	K17290	_
gene48064	-5.91618213665446	-0.289742515101934	0.0219001610305958	1	LOC109066705	_	_
gene51673	-5.91618213665446	-0.289742515101934	0.0219001610305958	1	LOC109070696	_	_
gene52235	-5.91618213665446	-0.289742515101934	0.0219001610305958	1	LOC109071328	_	_
gene53973	-5.91618213665446	-0.289742515101934	0.0219001610305958	1	LOC109073248	_	_
gene54275	-5.91618213665446	-0.289742515101934	0.0219001610305958	1	LOC109073588	_	_
gene54756	-5.91618213665446	-0.289742515101934	0.0219001610305958	1	LOC109074115	_	molecular_function:phosphotransferase activity, alcohol group as acceptor(GO:0016773);biological_process:phosphorylation(GO:0016310);molecular_function:uridine kinase activity(GO:0004849);molecular_function:ATP binding(GO:0005524);biological_process:axon guidance(GO:0007411);biological_process:neuron migration(GO:0001764);biological_process:skeletal muscle fiber development(GO:0048741);biological…
gene56991	-5.91618213665446	-0.289742515101934	0.0219001610305958	1	LOC109076577	_	_
gene61293	-5.91618213665446	-0.289742515101934	0.0219001610305958	1	LOC109081384	_	_
gene63476	-5.91618213665446	-0.289742515101934	0.0219001610305958	1	LOC109083792	K05771	_
gene66674	-5.91618213665446	-0.289742515101934	0.0219001610305958	1	LOC109087345	K10371	_
gene67011	-5.91618213665446	-0.289742515101934	0.0219001610305958	1	LOC109087655	K18037	_
gene67312	-5.91618213665446	-0.289742515101934	0.0219001610305958	1	LOC109087987	_	_
gene68663	-5.91618213665446	-0.289742515101934	0.0219001610305958	1	LOC109089474	_	_
gene27843	1.86287983088138	2.22449277875361	0.0221354316878304	1	LOC109113286	_	biological_process:regulation of transcription, DNA-templated(GO:0006355);biological_process:regulation of cyclin-dependent protein serine/threonine kinase activity(GO:0000079);molecular_function:protein kinase binding(GO:0019901)
gene2765	-2.70669350699829	0.57783071829827	0.0222080971802885	1	LOC109113138	_	_
gene37908	-2.70669350699829	0.57783071829827	0.0222080971802885	1	LOC109055472	_	_
gene44505	-2.70669350699829	0.57783071829827	0.0222080971802885	1	LOC109062742	_	_
gene51083	-2.70669350699829	0.57783071829827	0.0222080971802885	1	LOC109070041	K05190	_
gene56927	-2.70669350699829	0.57783071829827	0.0222080971802885	1	LOC109076506	_	cellular_component:integral component of membrane(GO:0016021);biological_process:multicellular organismal development(GO:0007275)
gene57522	-2.70669350699829	0.57783071829827	0.0222080971802885	1	LOC109077161	_	biological_process:response to chemical(GO:0042221)
gene46362	2.67342818724546	0.753486510098416	0.0232390343625049	1	LOC109064797	_	_
gene40870	-2.39420733688143	0.81733364162915	0.0232390343625049	1	LOC109058756	K11985	_
gene4803	-2.39420733688143	0.81733364162915	0.0232390343625049	1	LOC109067527	K09228	_
gene59566	-2.39420733688143	0.81733364162915	0.0232390343625049	1	LOC109079447	K09322	_
gene51091	-2.1198450912254	1.66257511681109	0.0232941789476079	1	LOC109070049	K10639	_
gene41230	1.9927385472132	1.63417544019023	0.0232941789476079	1	LOC109059134	K06642	_
gene23127	-2.16909379767897	1.50188943005797	0.0234829545345835	1	LOC109107973	K07622	_
gene63381	2.50698058744105	0.978084454213861	0.0236304132064657	1	LOC109083694	_	_
gene65670	2.50698058744105	0.978084454213861	0.0236304132064657	1	LOC109086213	K08803	_
gene3296	-2.26644692409121	1.06865319753437	0.0236304132064657	1	LOC109045800	_	_
gene42325	-2.26644692409121	1.06865319753437	0.0236304132064657	1	LOC109060354	_	molecular_function:phosphotransferase activity, alcohol group as acceptor(GO:0016773);biological_process:phosphorylation(GO:0016310);molecular_function:uridine kinase activity(GO:0004849);molecular_function:ATP binding(GO:0005524);biological_process:axon guidance(GO:0007411);biological_process:neuron migration(GO:0001764);biological_process:skeletal muscle fiber development(GO:0048741);biological…
gene1522	-2.28530508199265	1.35833492936686	0.0236354579360651	1	LOC109102056	_	_
gene52056	-2.28530508199265	1.35833492936686	0.0236354579360651	1	LOC109071113	K05862	_
gene1530	2.04018503150484	1.34139715669807	0.0236354579360651	1	LOC109106791	K11168	_
gene30589	2.04018503150484	1.34139715669807	0.0236354579360651	1	LOC109047686	_	molecular_function:phosphotransferase activity, alcohol group as acceptor(GO:0016773);biological_process:phosphorylation(GO:0016310);molecular_function:uridine kinase activity(GO:0004849);molecular_function:ATP binding(GO:0005524);biological_process:axon guidance(GO:0007411);biological_process:neuron migration(GO:0001764);biological_process:skeletal muscle fiber development(GO:0048741);biological…
gene44383	2.04018503150484	1.34139715669807	0.0236354579360651	1	LOC109062636	K17581	_
gene45193	2.04018503150484	1.34139715669807	0.0236354579360651	1	LOC109063534	_	_
gene56747	2.04018503150484	1.34139715669807	0.0236354579360651	1	LOC109076306	_	_
gene33836	2.33123541631351	1.12562088293665	0.0237106835763675	1	znf469	_	_
gene61039	2.33123541631351	1.12562088293665	0.0237106835763675	1	LOC109081097	K04204	_
gene21804	2.07452298037726	1.16955820148119	0.0237106835763675	1	LOC109106208	K10416	molecular_function:GTP binding(GO:0005525);molecular_function:motor activity(GO:0003774);biological_process:small GTPase mediated signal transduction(GO:0007264)
gene25795	2.07452298037726	1.16955820148119	0.0237106835763675	1	LOC109111190	K18082	_
gene39354	2.07452298037726	1.16955820148119	0.0237106835763675	1	LOC109057082	K04667	_
gene239	1.50792371366143	7.50680791463255	0.0246996968509403	1	LOC109052026	K08228	_
gene42279	-1.85292840024462	2.17129870478979	0.0247605616365231	1	LOC109060300	_	_
gene47510	1.54806177281607	4.67508756026961	0.0250461836162194	1	LOC109066101	_	_
gene63481	-1.85969865831831	2.06055415669996	0.0251214522931512	1	LOC109083802	_	_
gene22456	1.56960572976335	4.3755169539766	0.025184610027169	1	LOC109107093	K16859	_
gene20944	1.80137864392395	2.35038799733191	0.0260910234742531	1	LOC109106337	_	molecular_function:phosphotransferase activity, alcohol group as acceptor(GO:0016773);biological_process:phosphorylation(GO:0016310);molecular_function:uridine kinase activity(GO:0004849);molecular_function:ATP binding(GO:0005524);biological_process:axon guidance(GO:0007411);biological_process:neuron migration(GO:0001764);biological_process:skeletal muscle fiber development(GO:0048741);biological…
gene33276	-2.00784446341821	1.75197516493853	0.0264291625770283	1	LOC109050331	K02264	cellular_component:mitochondrial inner membrane(GO:0005743);biological_process:embryonic organ development(GO:0048568);biological_process:spinal cord motor neuron differentiation(GO:0021522);molecular_function:cytochrome-c oxidase activity(GO:0004129)
gene48051	1.93273833813034	1.72975686283453	0.0264291625770283	1	LOC109066693	K01793	_
gene60564	1.53576720280014	4.54800100070591	0.0268105617982078	1	LOC109080573	_	cellular_component:cytoplasm(GO:0005737);biological_process:cellular response to UV-B(GO:0071493);molecular_function:DNA binding, bending(GO:0008301);biological_process:cellular response to antibiotic(GO:0071236);biological_process:response to zinc ion(GO:0010043);molecular_function:peptide binding(GO:0042277);molecular_function:zinc ion binding(GO:0008270);biological_process:apoptotic process(GO…
gene11067	1.94561100933791	1.59995835498258	0.0269513598606971	1	LOC109094695	_	_
gene21695	1.94561100933791	1.59995835498258	0.0269513598606971	1	LOC109106129	K11653	_
gene35555	1.94561100933791	1.59995835498258	0.0269513598606971	1	LOC109052805	K10180	_
gene7261	1.66873806880515	2.84104288417415	0.0270533160335253	1	LOC109090598	K01509	_
gene43191	1.47593914533324	8.00047357530194	0.0273806036354169	1	LOC109061320	_	_
gene22238	-2.12348518360421	1.46801905851191	0.0275183359579766	1	LOC109107508	K16533	_
gene19683	1.96148951808526	1.45746905998765	0.0275183359579766	1	LOC109104043	K00981	_
gene6098	1.96148951808526	1.45746905998765	0.0275183359579766	1	LOC109083375	K00744	_
gene63493	1.67841991447445	2.73665776584669	0.0278429479716152	1	LOC109083824	K17592	_
gene7352	1.52217625508526	4.475188216923	0.0279275972643614	1	ptges	K15729	_
gene14241	3.38069013865455	0.0682315286314453	0.0279694254255361	1	LOC109098215	K01025	biological_process:xenobiotic metabolic process(GO:0006805);molecular_function:sulfotransferase activity(GO:0008146)
gene22232	3.38069013865455	0.0682315286314453	0.0279694254255361	1	LOC109107503	_	molecular_function:phosphotransferase activity, alcohol group as acceptor(GO:0016773);biological_process:phosphorylation(GO:0016310);molecular_function:uridine kinase activity(GO:0004849);molecular_function:ATP binding(GO:0005524);biological_process:axon guidance(GO:0007411);biological_process:neuron migration(GO:0001764);biological_process:skeletal muscle fiber development(GO:0048741);biological…
gene30532	3.38069013865455	0.0682315286314453	0.0279694254255361	1	LOC109047474	K09385	_
gene30862	3.38069013865455	0.0682315286314453	0.0279694254255361	1	LOC109047840	K09084	_
gene37969	3.38069013865455	0.0682315286314453	0.0279694254255361	1	LOC109055541	_	_
gene42194	3.38069013865455	0.0682315286314453	0.0279694254255361	1	LOC109060186	_	_
gene45373	3.38069013865455	0.0682315286314453	0.0279694254255361	1	LOC109063721	K08635	_
gene57403	3.38069013865455	0.0682315286314453	0.0279694254255361	1	LOC109076975	K17890	_
gene58549	3.38069013865455	0.0682315286314453	0.0279694254255361	1	LOC109078282	_	_
gene59005	3.38069013865455	0.0682315286314453	0.0279694254255361	1	LOC109078806	K05733	molecular_function:phosphotransferase activity, alcohol group as acceptor(GO:0016773);biological_process:phosphorylation(GO:0016310);molecular_function:uridine kinase activity(GO:0004849);molecular_function:ATP binding(GO:0005524);biological_process:axon guidance(GO:0007411);biological_process:neuron migration(GO:0001764);biological_process:skeletal muscle fiber development(GO:0048741);biological…
gene63989	3.38069013865455	0.0682315286314453	0.0279694254255361	1	LOC109084359	_	_
gene64713	3.38069013865455	0.0682315286314453	0.0279694254255361	1	LOC109085156	_	_
gene66439	3.38069013865455	0.0682315286314453	0.0279694254255361	1	LOC109087051	_	_
gene68017	3.38069013865455	0.0682315286314453	0.0279694254255361	1	LOC109088732	K13539	_
gene1293	-3.21910084301734	0.209012648577739	0.0279694254255361	1	LOC109096930	_	_
gene13430	-3.21910084301734	0.209012648577739	0.0279694254255361	1	LOC109097205	_	_
gene15110	-3.21910084301734	0.209012648577739	0.0279694254255361	1	LOC109099391	_	_
gene2767	-3.21910084301734	0.209012648577739	0.0279694254255361	1	LOC109053209	_	_
gene47509	-3.21910084301734	0.209012648577739	0.0279694254255361	1	tkt	K00615	_
gene53572	-3.21910084301734	0.209012648577739	0.0279694254255361	1	LOC109072813	_	_
gene54716	-3.21910084301734	0.209012648577739	0.0279694254255361	1	LOC109074061	K10352	molecular_function:actin binding(GO:0003779);cellular_component:myosin complex(GO:0016459);biological_process:somite specification(GO:0001757);molecular_function:ATP binding(GO:0005524);molecular_function:motor activity(GO:0003774)
gene46054	-1.82876139325256	2.03778560153799	0.0280835466439832	1	LOC109064468	K14435	_
gene19013	1.98156726192719	1.29954616917751	0.0281231456187105	1	nlk	K04468	molecular_function:MAP kinase activity(GO:0004707);biological_process:positive regulation of Wnt signaling pathway(GO:0030177);biological_process:midbrain development(GO:0030901);biological_process:peptidyl-threonine phosphorylation(GO:0018107);molecular_function:ATP binding(GO:0005524)
gene4236	1.98156726192719	1.29954616917751	0.0281231456187105	1	LOC109060487	_	_
gene42606	1.8374196099828	1.90385325725014	0.0287326638475683	1	LOC109060658	K12374	_
gene24895	2.26447932306571	1.07701738715609	0.028743675911825	1	LOC109110482	_	_
gene34577	2.26447932306571	1.07701738715609	0.028743675911825	1	LOC109051733	K09220	_
gene35884	2.26447932306571	1.07701738715609	0.028743675911825	1	LOC109053159	K12800	_
gene58948	2.26447932306571	1.07701738715609	0.028743675911825	1	LOC109078748	K13711	cellular_component:host cell presynaptic membrane(GO:0044231);molecular_function:AP-3 adaptor complex binding(GO:0035651);cellular_component:cell junction(GO:0030054);cellular_component:mitochondrion(GO:0005739);cellular_component:dendrite(GO:0030425);cellular_component:BLOC-1 complex(GO:0031083);molecular_function:1-phosphatidylinositol 4-kinase activity(GO:0004430);cellular_component:endosome(G…
gene28205	2.00776688712946	1.12244875609511	0.028743675911825	1	LOC109113528	K09451	_
gene40288	2.00776688712946	1.12244875609511	0.028743675911825	1	LOC109058100	K04964	_
gene23665	1.65309312667086	3.02963664569604	0.0289386799520152	1	LOC109108687	_	_
gene9540	-1.55453069332944	3.8582342375885	0.0289441125338982	1	LOC109093204	K06063	molecular_function:phosphotransferase activity, alcohol group as acceptor(GO:0016773);biological_process:phosphorylation(GO:0016310);molecular_function:uridine kinase activity(GO:0004849);molecular_function:ATP binding(GO:0005524);biological_process:axon guidance(GO:0007411);biological_process:neuron migration(GO:0001764);biological_process:skeletal muscle fiber development(GO:0048741);biological…
gene14837	-1.61031811301004	3.37462336574559	0.0289704726917087	1	LOC109098751	_	cellular_component:dynein complex(GO:0030286);molecular_function:dynein intermediate chain binding(GO:0045505);biological_process:transforming growth factor beta receptor signaling pathway(GO:0007179)
gene30850	1.77057320367623	2.24485966042401	0.0291569647177374	1	LOC109047328	_	_
gene15822	2.43341514490996	0.924249455048098	0.0293230855505571	1	LOC109100069	K05437	_
gene38485	2.43341514490996	0.924249455048098	0.0293230855505571	1	LOC109056143	K14445	_
gene49243	2.43341514490996	0.924249455048098	0.0293230855505571	1	LOC109068003	_	_
gene62273	2.43341514490996	0.924249455048098	0.0293230855505571	1	LOC109082466	K17447	_
gene54168	-2.20269837623994	1.0224477875128	0.0293230855505571	1	gpr143	K08470	_
gene10139	-2.13600221496651	0.974669762209958	0.0293230855505571	1	LOC109094362	K01301	molecular_function:peptidase activity(GO:0008233);biological_process:proteolysis(GO:0006508)
gene30548	-2.13600221496651	0.974669762209958	0.0293230855505571	1	LOC109047481	_	_
gene40106	-2.13600221496651	0.974669762209958	0.0293230855505571	1	lgi3	_	_
gene4061	-2.13600221496651	0.974669762209958	0.0293230855505571	1	LOC109058858	_	_
gene45515	-2.13600221496651	0.974669762209958	0.0293230855505571	1	LOC109063879	_	_
gene67200	-2.13600221496651	0.974669762209958	0.0293230855505571	1	LOC109087867	_	_
gene56509	1.6628430846769	2.78208639187427	0.0293608941671021	1	LOC109076044	_	_
gene10371	2.8436845065661	0.412309631123577	0.0295884315906562	1	LOC109094096	K04497	_
gene2506	2.8436845065661	0.412309631123577	0.0295884315906562	1	LOC109111039	K18772	_
gene46178	2.8436845065661	0.412309631123577	0.0295884315906562	1	LOC109064623	K01314	_
gene47159	2.8436845065661	0.412309631123577	0.0295884315906562	1	LOC109065679	_	_
gene48317	2.8436845065661	0.412309631123577	0.0295884315906562	1	LOC109066969	K04583	molecular_function:phosphotransferase activity, alcohol group as acceptor(GO:0016773);biological_process:phosphorylation(GO:0016310);molecular_function:uridine kinase activity(GO:0004849);molecular_function:ATP binding(GO:0005524);biological_process:axon guidance(GO:0007411);biological_process:neuron migration(GO:0001764);biological_process:skeletal muscle fiber development(GO:0048741);biological…
gene49823	2.8436845065661	0.412309631123577	0.0295884315906562	1	LOC109068639	_	_
gene50561	2.8436845065661	0.412309631123577	0.0295884315906562	1	LOC109069459	K19496	_
gene63633	2.8436845065661	0.412309631123577	0.0295884315906562	1	LOC109083969	_	_
gene13142	-2.61438687979314	0.51203882198152	0.0295884315906562	1	LOC109096937	_	biological_process:ER to Golgi vesicle-mediated transport(GO:0006888);cellular_component:intracellular(GO:0005622)
gene25874	-2.61438687979314	0.51203882198152	0.0295884315906562	1	LOC109111313	_	_
gene26977	-2.61438687979314	0.51203882198152	0.0295884315906562	1	LOC109111965	_	_
gene31172	-2.61438687979314	0.51203882198152	0.0295884315906562	1	LOC109048335	K03899	_
gene35472	-2.61438687979314	0.51203882198152	0.0295884315906562	1	LOC109052735	_	_
gene36815	-2.61438687979314	0.51203882198152	0.0295884315906562	1	LOC109054242	K01581	_
gene64712	-2.61438687979314	0.51203882198152	0.0295884315906562	1	LOC109085149	_	_
gene31431	2.58657261016897	0.690594514484873	0.0297217605337739	1	LOC109048122	K13119	cellular_component:nucleus(GO:0005634)
gene35126	2.58657261016897	0.690594514484873	0.0297217605337739	1	LOC109052351	_	_
gene44833	2.58657261016897	0.690594514484873	0.0297217605337739	1	LOC109063112	_	molecular_function:zinc ion binding(GO:0008270);molecular_function:nucleic acid binding(GO:0003676)
gene58709	2.58657261016897	0.690594514484873	0.0297217605337739	1	LOC109078476	_	_
gene62866	2.58657261016897	0.690594514484873	0.0297217605337739	1	LOC109083120	_	_
gene28348	-2.31676896757425	0.761969929449267	0.0297217605337739	1	LOC109113628	_	_
gene33788	-2.31676896757425	0.761969929449267	0.0297217605337739	1	LOC109050738	_	_
gene48095	-2.31676896757425	0.761969929449267	0.0297217605337739	1	LOC109066754	K09087	_
gene7669	-2.31676896757425	0.761969929449267	0.0297217605337739	1	pdha1	K00161	molecular_function:pyruvate dehydrogenase (acetyl-transferring) activity(GO:0004739);cellular_component:intracellular membrane-bounded organelle(GO:0043231);biological_process:glycolytic process(GO:0006096);biological_process:oxidation-reduction process(GO:0055114)
gene60331	-1.54669617119569	4.04424307222763	0.0297865425532852	1	LOC109080304	K17812	molecular_function:heme binding(GO:0020037);molecular_function:oxidoreductase activity, acting on paired donors, with incorporation or reduction of molecular oxygen(GO:0016705);molecular_function:monooxygenase activity(GO:0004497);molecular_function:iron ion binding(GO:0005506);molecular_function:electron carrier activity(GO:0009055);biological_process:oxidation-reduction process(GO:0055114)
gene55050	1.64130094387457	2.92446163222979	0.0298207849875855	1	LOC109074440	_	_
gene13544	-1.69571632306328	2.74578276808758	0.0298778465526673	1	LOC109097247	K17888	_
gene61227	1.65643231182417	2.72063419773399	0.0298778465526673	1	LOC109081299	K14683	_
gene21349	1.88850117233124	1.69772211215823	0.0302912486970679	1	LOC109105888	K15162	biological_process:endoderm development(GO:0007492);biological_process:iridophore differentiation(GO:0050935);biological_process:midbrain development(GO:0030901);biological_process:kidney development(GO:0001822);biological_process:regulation of transcription from RNA polymerase II promoter(GO:0006357);biological_process:embryonic pectoral fin morphogenesis(GO:0035118);cellular_component:mediator …
gene54954	1.88850117233124	1.69772211215823	0.0302912486970679	1	LOC109074330	K04459	_
gene26349	-1.67522229533163	2.42723714300748	0.0305514980955044	1	LOC109112190	K13237	_
gene24932	-1.79536802068102	2.12888539834943	0.0305765047948065	1	LOC109109971	_	_
gene38766	-1.76570307709676	2.10718999116827	0.0305765047948065	1	LOC109056450	K04322	_
gene22935	1.57808975208866	3.41423052705717	0.0309708914814381	1	LOC109107860	_	_
gene23342	1.54401976921508	3.72576571969532	0.0311257915810583	1	LOC109108132	_	_
gene2712	-1.99480306115897	1.5699541493827	0.0312329375150456	1	LOC109109082	K03943	biological_process:mitochondrial electron transport, NADH to ubiquinone(GO:0006120);molecular_function:metal ion binding(GO:0046872);molecular_function:NADH dehydrogenase (ubiquinone) activity(GO:0008137);cellular_component:mitochondrial respiratory chain complex I(GO:0005747);molecular_function:2 iron, 2 sulfur cluster binding(GO:0051537)
gene52277	-1.99480306115897	1.5699541493827	0.0312329375150456	1	LOC109071357	K10352	cellular_component:myosin filament(GO:0032982);molecular_function:actin binding(GO:0003779);molecular_function:ATP binding(GO:0005524);cellular_component:myofibril(GO:0030016);molecular_function:motor activity(GO:0003774);molecular_function:calmodulin binding(GO:0005516)
gene18501	-1.79714614171546	2.01464272746875	0.0314236705186103	1	LOC109102933	_	_
gene43116	1.51596265638959	4.14816774431279	0.0317749301455189	1	LOC109061231	_	molecular_function:zinc ion binding(GO:0008270)
gene4905	1.63410441087796	2.70443458311814	0.0320728940038847	1	LOC109068527	K13215	_
gene5112	1.90727764616374	1.4188404519412	0.032308876478145	1	LOC109070268	K04600	_
gene35938	1.79801572569924	1.87544008813801	0.0323867627071913	1	LOC109053199	_	_
gene41764	1.79801572569924	1.87544008813801	0.0323867627071913	1	LOC109059741	K12328	_
gene50873	1.5252415818222	3.56887316329155	0.0329845402446016	1	LOC109069801	K16529	_
gene23946	1.71954673521004	2.36902788341718	0.0333342845729475	1	LOC109108863	K06521	molecular_function:phosphotransferase activity, alcohol group as acceptor(GO:0016773);biological_process:phosphorylation(GO:0016310);molecular_function:uridine kinase activity(GO:0004849);molecular_function:ATP binding(GO:0005524);biological_process:axon guidance(GO:0007411);biological_process:neuron migration(GO:0001764);biological_process:skeletal muscle fiber development(GO:0048741);biological…
gene68832	-1.87754262245049	1.80945931750686	0.0334902018981447	1	LOC109089660	_	_
gene68103	-2.18270561460009	1.28225878626077	0.0335404257499039	1	LOC109088835	K17527	_
gene2431	1.920466569896	1.25648376113086	0.0335404257499039	1	LOC109108091	K10494	molecular_function:phosphotransferase activity, alcohol group as acceptor(GO:0016773);biological_process:phosphorylation(GO:0016310);molecular_function:uridine kinase activity(GO:0004849);molecular_function:ATP binding(GO:0005524)
gene52796	1.920466569896	1.25648376113086	0.0335404257499039	1	LOC109071948	K06820	_
gene62411	1.920466569896	1.25648376113086	0.0335404257499039	1	LOC109082616	_	_
gene65502	1.44122348537523	5.30908019113385	0.0340133738926369	1	LOC109086023	K04671	_
gene13771	-1.88963671929315	1.66516311877103	0.034765336565713	1	LOC109097578	K11390	_
gene1459	1.84286454355244	1.6649811757346	0.034765336565713	1	LOC109101822	K05751	_
gene11482	5.94755980308411	-0.382750230362568	0.0347826086956522	1	LOC109094884	_	_
gene11711	5.94755980308411	-0.382750230362568	0.0347826086956522	1	LOC109094964	_	_
gene27782	5.94755980308411	-0.382750230362568	0.0347826086956522	1	slc6a9	K05038	_
gene30834	5.94755980308411	-0.382750230362568	0.0347826086956522	1	LOC109047317	K13912	_
gene33451	5.94755980308411	-0.382750230362568	0.0347826086956522	1	LOC109050120	K09395	_
gene34949	5.94755980308411	-0.382750230362568	0.0347826086956522	1	LOC109052162	_	_
gene35146	5.94755980308411	-0.382750230362568	0.0347826086956522	1	LOC109052373	_	_
gene37115	5.94755980308411	-0.382750230362568	0.0347826086956522	1	LOC109054553	K18273	_
gene3799	5.94755980308411	-0.382750230362568	0.0347826086956522	1	LOC109057607	_	_
gene38277	5.94755980308411	-0.382750230362568	0.0347826086956522	1	LOC109055891	_	_
gene42604	5.94755980308411	-0.382750230362568	0.0347826086956522	1	LOC109060655	_	_
gene42684	5.94755980308411	-0.382750230362568	0.0347826086956522	1	LOC109060721	K07994	molecular_function:metalloendopeptidase activity(GO:0004222);biological_process:proteolysis(GO:0006508);molecular_function:calcium ion binding(GO:0005509);cellular_component:extracellular matrix(GO:0031012);molecular_function:zinc ion binding(GO:0008270)
gene45162	5.94755980308411	-0.382750230362568	0.0347826086956522	1	LOC109063488	_	_
gene4559	5.94755980308411	-0.382750230362568	0.0347826086956522	1	LOC109065528	K00710	_
gene46367	5.94755980308411	-0.382750230362568	0.0347826086956522	1	LOC109064832	_	_
gene46411	5.94755980308411	-0.382750230362568	0.0347826086956522	1	LOC109064895	K10603	molecular_function:phosphotransferase activity, alcohol group as acceptor(GO:0016773);biological_process:phosphorylation(GO:0016310);molecular_function:uridine kinase activity(GO:0004849);molecular_function:ATP binding(GO:0005524);biological_process:axon guidance(GO:0007411);biological_process:neuron migration(GO:0001764);biological_process:skeletal muscle fiber development(GO:0048741);biological…
gene48947	5.94755980308411	-0.382750230362568	0.0347826086956522	1	LOC109067674	_	_
gene51643	5.94755980308411	-0.382750230362568	0.0347826086956522	1	LOC109070645	_	molecular_function:phosphotransferase activity, alcohol group as acceptor(GO:0016773);biological_process:phosphorylation(GO:0016310);molecular_function:uridine kinase activity(GO:0004849);molecular_function:ATP binding(GO:0005524);biological_process:axon guidance(GO:0007411);biological_process:neuron migration(GO:0001764);biological_process:skeletal muscle fiber development(GO:0048741);biological…
gene54565	5.94755980308411	-0.382750230362568	0.0347826086956522	1	LOC109073901	_	_
gene57422	5.94755980308411	-0.382750230362568	0.0347826086956522	1	LOC109077039	K16495	cellular_component:integral component of membrane(GO:0016021);biological_process:homophilic cell adhesion via plasma membrane adhesion molecules(GO:0007156);molecular_function:calcium ion binding(GO:0005509);cellular_component:plasma membrane(GO:0005886)
gene5807	5.94755980308411	-0.382750230362568	0.0347826086956522	1	LOC109081593	_	_
gene60357	5.94755980308411	-0.382750230362568	0.0347826086956522	1	LOC109080333	K12800	molecular_function:phosphotransferase activity, alcohol group as acceptor(GO:0016773);biological_process:phosphorylation(GO:0016310);molecular_function:uridine kinase activity(GO:0004849);molecular_function:ATP binding(GO:0005524);biological_process:axon guidance(GO:0007411);biological_process:neuron migration(GO:0001764);biological_process:skeletal muscle fiber development(GO:0048741);biological…
gene63512	5.94755980308411	-0.382750230362568	0.0347826086956522	1	LOC109083834	_	_
gene8114	5.94755980308411	-0.382750230362568	0.0347826086956522	1	LOC109091584	K04875	_
gene8920	5.94755980308411	-0.382750230362568	0.0347826086956522	1	LOC109092043	K11150	_
gene12303	-5.72694596469394	-0.413562728863	0.0347826086956522	1	LOC109095791	_	_
gene14134	-5.72694596469394	-0.413562728863	0.0347826086956522	1	LOC109098096	K09307	_
gene15600	-5.72694596469394	-0.413562728863	0.0347826086956522	1	LOC109099700	K02185	_
gene16171	-5.72694596469394	-0.413562728863	0.0347826086956522	1	pla2g12b	K01047	_
gene17105	-5.72694596469394	-0.413562728863	0.0347826086956522	1	st8sia3	K06613	_
gene18703	-5.72694596469394	-0.413562728863	0.0347826086956522	1	LOC109103505	_	_
gene18738	-5.72694596469394	-0.413562728863	0.0347826086956522	1	LOC109103518	_	_
gene26281	-5.72694596469394	-0.413562728863	0.0347826086956522	1	LOC109111488	_	_
gene27008	-5.72694596469394	-0.413562728863	0.0347826086956522	1	LOC109112408	_	_
gene27016	-5.72694596469394	-0.413562728863	0.0347826086956522	1	c38h1orf87	_	_
gene27856	-5.72694596469394	-0.413562728863	0.0347826086956522	1	LOC109113820	_	molecular_function:phosphotransferase activity, alcohol group as acceptor(GO:0016773);biological_process:phosphorylation(GO:0016310);molecular_function:uridine kinase activity(GO:0004849);molecular_function:ATP binding(GO:0005524);biological_process:axon guidance(GO:0007411);biological_process:neuron migration(GO:0001764);biological_process:skeletal muscle fiber development(GO:0048741);biological…
gene28849	-5.72694596469394	-0.413562728863	0.0347826086956522	1	LOC109045288	K07944	molecular_function:GTP binding(GO:0005525);cellular_component:intracellular(GO:0005622);biological_process:small GTPase mediated signal transduction(GO:0007264)
gene30281	-5.72694596469394	-0.413562728863	0.0347826086956522	1	LOC109047104	K04255	_
gene31106	-5.72694596469394	-0.413562728863	0.0347826086956522	1	LOC109048312	K06727	_
gene3287	-5.72694596469394	-0.413562728863	0.0347826086956522	1	LOC109050823	_	_
gene35433	-5.72694596469394	-0.413562728863	0.0347826086956522	1	LOC109052714	K12800	molecular_function:phosphotransferase activity, alcohol group as acceptor(GO:0016773);biological_process:phosphorylation(GO:0016310);molecular_function:uridine kinase activity(GO:0004849);molecular_function:ATP binding(GO:0005524);biological_process:axon guidance(GO:0007411);biological_process:neuron migration(GO:0001764);biological_process:skeletal muscle fiber development(GO:0048741);biological…
gene36269	-5.72694596469394	-0.413562728863	0.0347826086956522	1	LOC109053615	_	_
gene37703	-5.72694596469394	-0.413562728863	0.0347826086956522	1	LOC109055233	_	_
gene39684	-5.72694596469394	-0.413562728863	0.0347826086956522	1	LOC109057443	_	_
gene41398	-5.72694596469394	-0.413562728863	0.0347826086956522	1	LOC109059316	_	_
gene42727	-5.72694596469394	-0.413562728863	0.0347826086956522	1	LOC109060783	_	_
gene43995	-5.72694596469394	-0.413562728863	0.0347826086956522	1	LOC109062175	K14341	_
gene44913	-5.72694596469394	-0.413562728863	0.0347826086956522	1	LOC109063205	_	_
gene46480	-5.72694596469394	-0.413562728863	0.0347826086956522	1	LOC109064963	_	_
gene50861	-5.72694596469394	-0.413562728863	0.0347826086956522	1	LOC109069792	_	molecular_function:phosphotransferase activity, alcohol group as acceptor(GO:0016773);biological_process:phosphorylation(GO:0016310);molecular_function:uridine kinase activity(GO:0004849);molecular_function:ATP binding(GO:0005524);biological_process:axon guidance(GO:0007411);biological_process:neuron migration(GO:0001764);biological_process:skeletal muscle fiber development(GO:0048741);biological…
gene52421	-5.72694596469394	-0.413562728863	0.0347826086956522	1	LOC109071531	K05689	_
gene52496	-5.72694596469394	-0.413562728863	0.0347826086956522	1	LOC109071590	K04496	biological_process:retinoic acid receptor signaling pathway(GO:0048384);molecular_function:NAD binding(GO:0051287);biological_process:oxidation-reduction process(GO:0055114);molecular_function:oxidoreductase activity, acting on the CH-OH group of donors, NAD or NADP as acceptor(GO:0016616)
gene53320	-5.72694596469394	-0.413562728863	0.0347826086956522	1	LOC109072535	K16578	_
gene54648	-5.72694596469394	-0.413562728863	0.0347826086956522	1	LOC109073992	_	_
gene56181	-5.72694596469394	-0.413562728863	0.0347826086956522	1	LOC109075689	_	_
gene56488	-5.72694596469394	-0.413562728863	0.0347826086956522	1	LOC109076020	K11721	_
gene58856	-5.72694596469394	-0.413562728863	0.0347826086956522	1	LOC109078647	K18660	_
gene60096	-5.72694596469394	-0.413562728863	0.0347826086956522	1	LOC109080040	K04805	_
gene66256	-5.72694596469394	-0.413562728863	0.0347826086956522	1	LOC109086841	K05039	_
gene66376	-5.72694596469394	-0.413562728863	0.0347826086956522	1	LOC109086975	K05038	_
gene68353	-5.72694596469394	-0.413562728863	0.0347826086956522	1	LOC109089088	_	_
gene68388	-5.72694596469394	-0.413562728863	0.0347826086956522	1	LOC109089150	_	_
gene57218	1.54249057298781	3.03977402282673	0.0357781622184576	1	LOC109076840	_	_
gene12174	-1.60664601694104	2.74740823388906	0.0360710161471737	1	elac1	K00784	biological_process:tRNA 3'-trailer cleavage(GO:0042779);molecular_function:endoribonuclease activity, producing 5'-phosphomonoesters(GO:0016891)
gene1307	-1.95059221860995	1.53767245025553	0.036252812854663	1	LOC109091651	_	molecular_function:phosphotransferase activity, alcohol group as acceptor(GO:0016773);biological_process:phosphorylation(GO:0016310);molecular_function:uridine kinase activity(GO:0004849);molecular_function:ATP binding(GO:0005524)
gene10191	1.8464697920657	1.52906576394673	0.036252812854663	1	LOC109093980	_	_
gene13156	1.8464697920657	1.52906576394673	0.036252812854663	1	LOC109096943	_	_
gene49581	1.8464697920657	1.52906576394673	0.036252812854663	1	LOC109068370	_	_
gene15226	1.73488409642902	2.13110471726954	0.0365185427894916	1	LOC109099464	K15198	molecular_function:phosphotransferase activity, alcohol group as acceptor(GO:0016773);biological_process:phosphorylation(GO:0016310);molecular_function:uridine kinase activity(GO:0004849);molecular_function:ATP binding(GO:0005524);biological_process:axon guidance(GO:0007411);biological_process:neuron migration(GO:0001764);biological_process:skeletal muscle fiber development(GO:0048741);biological…
gene26762	1.73488409642902	2.13110471726954	0.0365185427894916	1	LOC109111815	_	biological_process:negative regulation of pancreatic A cell differentiation(GO:2000227);biological_process:negative regulation of type B pancreatic cell development(GO:2000077);cellular_component:integral component of membrane(GO:0016021);biological_process:pancreatic epsilon cell differentiation(GO:0090104)
gene28474	1.73488409642902	2.13110471726954	0.0365185427894916	1	LOC109045004	_	_
gene40817	-1.71001450571082	2.17341311783613	0.0365185427894916	1	slc12a5	K14427	molecular_function:phosphotransferase activity, alcohol group as acceptor(GO:0016773);biological_process:phosphorylation(GO:0016310);molecular_function:uridine kinase activity(GO:0004849);molecular_function:ATP binding(GO:0005524);biological_process:axon guidance(GO:0007411);biological_process:neuron migration(GO:0001764);biological_process:skeletal muscle fiber development(GO:0048741);biological…
gene24312	2.3558959667105	0.868392059815003	0.0365207172499829	1	LOC109109557	_	molecular_function:phosphotransferase activity, alcohol group as acceptor(GO:0016773);biological_process:phosphorylation(GO:0016310);molecular_function:uridine kinase activity(GO:0004849);molecular_function:ATP binding(GO:0005524);biological_process:axon guidance(GO:0007411);biological_process:neuron migration(GO:0001764);biological_process:skeletal muscle fiber development(GO:0048741);biological…
gene53730	2.3558959667105	0.868392059815003	0.0365207172499829	1	LOC109072985	_	_
gene17056	-2.06607258525739	0.925207932054168	0.0365207172499829	1	fkbp14	K09577	_
gene25548	-2.06607258525739	0.925207932054168	0.0365207172499829	1	LOC109110354	_	_
gene31709	-2.06607258525739	0.925207932054168	0.0365207172499829	1	LOC109048874	_	molecular_function:phosphotransferase activity, alcohol group as acceptor(GO:0016773);biological_process:phosphorylation(GO:0016310);molecular_function:uridine kinase activity(GO:0004849);molecular_function:ATP binding(GO:0005524);biological_process:axon guidance(GO:0007411);biological_process:neuron migration(GO:0001764);biological_process:skeletal muscle fiber development(GO:0048741);biological…
gene45425	-2.06607258525739	0.925207932054168	0.0365207172499829	1	LOC109063773	_	_
gene48378	-2.06607258525739	0.925207932054168	0.0365207172499829	1	LOC109067048	_	_
gene66495	-2.06607258525739	0.925207932054168	0.0365207172499829	1	LOC109087108	K07855	_
gene20303	1.75750532256469	1.8464723256183	0.0365433001600124	1	LOC109105300	K08551	_
gene56861	1.75750532256469	1.8464723256183	0.0365433001600124	1	LOC109076435	_	_
gene7464	1.75750532256469	1.8464723256183	0.0365433001600124	1	LOC109090748	_	cellular_component:integral component of membrane(GO:0016021);molecular_function:receptor activity(GO:0004872)
gene4726	1.46802123413712	3.92046288211282	0.0368187829483056	1	hsd17b14	_	_
gene35732	1.58838440430427	2.67149164746081	0.0369979450224649	1	LOC109053012	K12459	_
gene7191	1.53385300156783	3.07670604609467	0.0370776932156864	1	LOC109090095	K06236	_
gene35902	1.60738376674516	2.50034201083126	0.0372748604513876	1	LOC109053175	K15310	_
gene47292	1.5852197684067	2.78046299671253	0.0376599043434697	1	LOC109065848	K06756	_
gene1695	1.72945550470513	2.03371692948143	0.0378812433428894	1	LOC109106938	K08624	_
gene31630	1.72945550470513	2.03371692948143	0.0378812433428894	1	LOC109048253	_	_
gene6739	1.72945550470513	2.03371692948143	0.0378812433428894	1	LOC109088741	K06793	_
gene35501	1.85094885954432	1.37918188994757	0.0380057354751021	1	LOC109052768	_	_
gene51524	1.85094885954432	1.37918188994757	0.0380057354751021	1	LOC109070529	K04703	_
gene64182	1.85094885954432	1.37918188994757	0.0380057354751021	1	LOC109084574	K00923	_
gene68217	1.85094885954432	1.37918188994757	0.0380057354751021	1	LOC109088973	_	_
gene63475	1.57801777725327	2.60508347564186	0.0380209064415072	1	LOC109083782	_	molecular_function:zinc ion binding(GO:0008270);molecular_function:nucleic acid binding(GO:0003676);cellular_component:intracellular(GO:0005622)
gene16487	2.49415112964322	0.624924101023344	0.0381991716808179	1	c26h2orf50	_	_
gene25589	2.49415112964322	0.624924101023344	0.0381991716808179	1	LOC109110823	_	_
gene32383	2.49415112964322	0.624924101023344	0.0381991716808179	1	LOC109049424	K11728	_
gene57097	2.49415112964322	0.624924101023344	0.0381991716808179	1	LOC109076677	_	_
gene67294	2.49415112964322	0.624924101023344	0.0381991716808179	1	LOC109087969	K08015	_
gene10490	-2.23493705886034	0.704333543633712	0.0381991716808179	1	LOC109094175	_	_
gene28242	-2.23493705886034	0.704333543633712	0.0381991716808179	1	LOC109113554	_	_
gene285	-2.23493705886034	0.704333543633712	0.0381991716808179	1	LOC109082746	_	_
gene31931	-2.23493705886034	0.704333543633712	0.0381991716808179	1	LOC109048852	K04437	_
gene32082	-2.23493705886034	0.704333543633712	0.0381991716808179	1	LOC109049311	K05048	_
gene42734	-2.23493705886034	0.704333543633712	0.0381991716808179	1	LOC109060821	K11251	_
gene44777	-2.23493705886034	0.704333543633712	0.0381991716808179	1	LOC109063080	K17519	_
gene46301	-2.23493705886034	0.704333543633712	0.0381991716808179	1	LOC109064755	K01176	_
gene47247	-2.23493705886034	0.704333543633712	0.0381991716808179	1	LOC109065804	K06520	_
gene60307	-2.23493705886034	0.704333543633712	0.0381991716808179	1	LOC109080277	K07377	_
gene61755	-2.23493705886034	0.704333543633712	0.0381991716808179	1	LOC109081894	K15423	_
gene64270	-2.23493705886034	0.704333543633712	0.0381991716808179	1	LOC109084677	K01490	_
gene65097	-2.23493705886034	0.704333543633712	0.0381991716808179	1	spats1	_	_
gene62884	1.40569558441241	5.75796735335241	0.0382819314894477	1	LOC109083133	_	_
gene39279	1.39135391769868	6.53384586112301	0.0384675016740382	1	LOC109057027	_	_
gene55277	1.72317487584596	1.92934918978436	0.0394504960661104	1	LOC109074691	K14611	_
gene51548	1.55197961687952	2.90885992936949	0.039687894693793	1	LOC109070555	_	_
gene56989	1.38488946205972	6.40098087083678	0.0396960486036428	1	LOC109076571	K12755	molecular_function:calcium ion binding(GO:0005509)
gene10154	2.72926375418171	0.332613302671062	0.0396962808918121	1	LOC109093654	K13867	_
gene1024	2.72926375418171	0.332613302671062	0.0396962808918121	1	LOC109090801	_	_
gene15484	2.72926375418171	0.332613302671062	0.0396962808918121	1	LOC109099258	_	_
gene18541	2.72926375418171	0.332613302671062	0.0396962808918121	1	LOC109102635	K12800	molecular_function:phosphotransferase activity, alcohol group as acceptor(GO:0016773);biological_process:phosphorylation(GO:0016310);molecular_function:uridine kinase activity(GO:0004849);molecular_function:ATP binding(GO:0005524);biological_process:axon guidance(GO:0007411);biological_process:neuron migration(GO:0001764);biological_process:skeletal muscle fiber development(GO:0048741);biological…
gene26920	2.72926375418171	0.332613302671062	0.0396962808918121	1	LOC109111923	_	_
gene29487	2.72926375418171	0.332613302671062	0.0396962808918121	1	LOC109046255	_	_
gene34575	2.72926375418171	0.332613302671062	0.0396962808918121	1	LOC109051744	_	_
gene35193	2.72926375418171	0.332613302671062	0.0396962808918121	1	LOC109052421	_	_
gene44314	2.72926375418171	0.332613302671062	0.0396962808918121	1	LOC109062559	K08026	_
gene55924	2.72926375418171	0.332613302671062	0.0396962808918121	1	LOC109075408	_	_
gene58448	2.72926375418171	0.332613302671062	0.0396962808918121	1	LOC109078182	K12800	_
gene58697	2.72926375418171	0.332613302671062	0.0396962808918121	1	LOC109078463	_	_
gene64908	2.72926375418171	0.332613302671062	0.0396962808918121	1	LOC109085368	K04577	_
gene66300	2.72926375418171	0.332613302671062	0.0396962808918121	1	LOC109086890	K19352	_
gene68802	2.72926375418171	0.332613302671062	0.0396962808918121	1	LOC109089629	_	_
gene11312	-2.51576811923784	0.44301524272149	0.0396962808918121	1	LOC109095196	K00545	_
gene3282	-2.51576811923784	0.44301524272149	0.0396962808918121	1	LOC109045730	_	biological_process:protein phosphorylation(GO:0006468);biological_process:transmembrane receptor protein tyrosine kinase signaling pathway(GO:0007169);molecular_function:ATP binding(GO:0005524);molecular_function:transmembrane receptor protein tyrosine kinase activity(GO:0004714);cellular_component:integral component of plasma membrane(GO:0005887);molecular_function:neurotrophin receptor activity…
gene40706	-2.51576811923784	0.44301524272149	0.0396962808918121	1	LOC109058555	K13051	_
gene40775	-2.51576811923784	0.44301524272149	0.0396962808918121	1	LOC109058648	K06794	_
gene9944	-2.51576811923784	0.44301524272149	0.0396962808918121	1	LOC109093448	_	_
gene45794	-1.60139179802876	2.37386265463397	0.0397470573282397	1	LOC109064220	K05865	molecular_function:calcium ion binding(GO:0005509);biological_process:cardiac muscle contraction(GO:0060048)
gene59698	1.58452567977818	2.34640125875124	0.0397470573282397	1	LOC109079587	K16072	_
gene6138	1.56496932883865	2.6547402188158	0.0397581799844222	1	LOC109083669	K09113	_
gene66588	1.47434854759225	3.75486635336093	0.0398364769948985	1	LOC109087202	K09533	molecular_function:phosphotransferase activity, alcohol group as acceptor(GO:0016773);biological_process:phosphorylation(GO:0016310);molecular_function:uridine kinase activity(GO:0004849);molecular_function:ATP binding(GO:0005524);biological_process:axon guidance(GO:0007411);biological_process:neuron migration(GO:0001764);biological_process:skeletal muscle fiber development(GO:0048741);biological…
gene40700	-1.84797922146834	1.63499178635359	0.0399546697739034	1	LOC109058550	K18168	biological_process:protein-FAD linkage(GO:0018293);biological_process:mitochondrial electron transport, succinate to ubiquinone(GO:0006121);cellular_component:mitochondrion(GO:0005739)
gene58740	-1.84797922146834	1.63499178635359	0.0399546697739034	1	LOC109078514	_	molecular_function:endonuclease activity(GO:0004519);molecular_function:helicase activity(GO:0004386)
gene27228	1.79573700567714	1.63150254152069	0.0399546697739034	1	LOC109112604	_	_
gene30290	1.79573700567714	1.63150254152069	0.0399546697739034	1	LOC109047023	K06052	biological_process:multicellular organismal development(GO:0007275)
gene4356	1.79573700567714	1.63150254152069	0.0399546697739034	1	igsf6	_	_
gene58507	1.79573700567714	1.63150254152069	0.0399546697739034	1	LOC109078247	K00820	_
gene7728	1.79573700567714	1.63150254152069	0.0399546697739034	1	LOC109091293	K13566	_
gene11234	3.23051294767385	-0.0331811737527262	0.0399704909450037	1	LOC109095127	K08184	molecular_function:phosphotransferase activity, alcohol group as acceptor(GO:0016773);biological_process:phosphorylation(GO:0016310);molecular_function:uridine kinase activity(GO:0004849);molecular_function:ATP binding(GO:0005524);biological_process:axon guidance(GO:0007411);biological_process:neuron migration(GO:0001764);biological_process:skeletal muscle fiber development(GO:0048741);biological…
gene18911	3.23051294767385	-0.0331811737527262	0.0399704909450037	1	LOC109103261	_	_
gene24592	3.23051294767385	-0.0331811737527262	0.0399704909450037	1	LOC109109662	_	_
gene28126	3.23051294767385	-0.0331811737527262	0.0399704909450037	1	LOC109113474	_	_
gene28495	3.23051294767385	-0.0331811737527262	0.0399704909450037	1	LOC109045015	K10170	_
gene28612	3.23051294767385	-0.0331811737527262	0.0399704909450037	1	LOC109045128	_	_
gene32511	3.23051294767385	-0.0331811737527262	0.0399704909450037	1	LOC109049531	K04594	_
gene36113	3.23051294767385	-0.0331811737527262	0.0399704909450037	1	LOC109053477	K09400	molecular_function:phosphotransferase activity, alcohol group as acceptor(GO:0016773);biological_process:phosphorylation(GO:0016310);molecular_function:uridine kinase activity(GO:0004849);molecular_function:ATP binding(GO:0005524);biological_process:axon guidance(GO:0007411);biological_process:neuron migration(GO:0001764);biological_process:skeletal muscle fiber development(GO:0048741);biological…
gene36320	3.23051294767385	-0.0331811737527262	0.0399704909450037	1	LOC109053683	K07378	biological_process:cell adhesion(GO:0007155);cellular_component:membrane(GO:0016020)
gene3658	3.23051294767385	-0.0331811737527262	0.0399704909450037	1	LOC109056679	K08957	biological_process:protein phosphorylation(GO:0006468);molecular_function:ATP binding(GO:0005524);molecular_function:protein serine/threonine kinase activity(GO:0004674);biological_process:Wnt signaling pathway(GO:0016055);biological_process:cell morphogenesis(GO:0000902);cellular_component:nuclear speck(GO:0016607);cellular_component:centrosome(GO:0005813);biological_process:cell division(GO:005…
gene40387	3.23051294767385	-0.0331811737527262	0.0399704909450037	1	LOC109058219	_	molecular_function:phosphotransferase activity, alcohol group as acceptor(GO:0016773);biological_process:phosphorylation(GO:0016310);molecular_function:uridine kinase activity(GO:0004849);molecular_function:ATP binding(GO:0005524);biological_process:axon guidance(GO:0007411);biological_process:neuron migration(GO:0001764);biological_process:skeletal muscle fiber development(GO:0048741);biological…
gene47898	3.23051294767385	-0.0331811737527262	0.0399704909450037	1	rims4	K15299	_
gene49623	3.23051294767385	-0.0331811737527262	0.0399704909450037	1	LOC109068420	K07882	_
gene62347	3.23051294767385	-0.0331811737527262	0.0399704909450037	1	LOC109082550	K09228	_
gene65480	3.23051294767385	-0.0331811737527262	0.0399704909450037	1	LOC109085995	_	_
gene66778	3.23051294767385	-0.0331811737527262	0.0399704909450037	1	LOC109087418	K15162	biological_process:endoderm development(GO:0007492);biological_process:iridophore differentiation(GO:0050935);biological_process:midbrain development(GO:0030901);biological_process:kidney development(GO:0001822);biological_process:regulation of transcription from RNA polymerase II promoter(GO:0006357);biological_process:embryonic pectoral fin morphogenesis(GO:0035118);cellular_component:mediator …
gene15068	-3.09502517592597	0.123043415169345	0.0399704909450037	1	LOC109099363	_	_
gene16295	-3.09502517592597	0.123043415169345	0.0399704909450037	1	LOC109100458	_	_
gene30788	-3.09502517592597	0.123043415169345	0.0399704909450037	1	LOC109047543	_	_
gene33165	-3.09502517592597	0.123043415169345	0.0399704909450037	1	LOC109050308	_	_
gene35113	-3.09502517592597	0.123043415169345	0.0399704909450037	1	LOC109052339	K19511	_
gene37126	-3.09502517592597	0.123043415169345	0.0399704909450037	1	LOC109054608	_	_
gene47087	-3.09502517592597	0.123043415169345	0.0399704909450037	1	LOC109065646	_	molecular_function:phosphotransferase activity, alcohol group as acceptor(GO:0016773);biological_process:phosphorylation(GO:0016310);molecular_function:uridine kinase activity(GO:0004849);molecular_function:ATP binding(GO:0005524);biological_process:axon guidance(GO:0007411);biological_process:neuron migration(GO:0001764);biological_process:skeletal muscle fiber development(GO:0048741);biological…
gene50896	-3.09502517592597	0.123043415169345	0.0399704909450037	1	LOC109069832	K17065	_
gene50953	-3.09502517592597	0.123043415169345	0.0399704909450037	1	LOC109069895	_	biological_process:skeletal muscle fiber development(GO:0048741);biological_process:glomerular filtration(GO:0003094);biological_process:kidney development(GO:0001822);cellular_component:membrane(GO:0016020)
gene54384	-3.09502517592597	0.123043415169345	0.0399704909450037	1	LOC109073703	_	_
gene56098	-3.09502517592597	0.123043415169345	0.0399704909450037	1	LOC109075599	K19464	_
gene60447	-3.09502517592597	0.123043415169345	0.0399704909450037	1	LOC109080437	_	molecular_function:phosphotransferase activity, alcohol group as acceptor(GO:0016773);biological_process:phosphorylation(GO:0016310);molecular_function:uridine kinase activity(GO:0004849);molecular_function:ATP binding(GO:0005524);biological_process:axon guidance(GO:0007411);biological_process:neuron migration(GO:0001764);biological_process:skeletal muscle fiber development(GO:0048741);biological…
gene65435	-3.09502517592597	0.123043415169345	0.0399704909450037	1	LOC109085984	_	_
gene68051	-3.09502517592597	0.123043415169345	0.0399704909450037	1	LOC109088749	_	_
gene13821	-2.12853327137625	1.24261763329396	0.0400935871989281	1	LOC109097865	_	_
gene15528	1.85666327337721	1.21213823779449	0.0400935871989281	1	LOC109099800	K07965	_
gene16756	1.85666327337721	1.21213823779449	0.0400935871989281	1	LOC109101203	_	_
gene23533	1.85666327337721	1.21213823779449	0.0400935871989281	1	LOC109108533	K17925	_
gene44431	1.85666327337721	1.21213823779449	0.0400935871989281	1	LOC109062683	_	_
gene65731	1.85666327337721	1.21213823779449	0.0400935871989281	1	LOC109086281	_	_
gene34032	1.5516265445741	3.00187294766123	0.0401097019385241	1	LOC109051075	_	molecular_function:phosphotransferase activity, alcohol group as acceptor(GO:0016773);biological_process:phosphorylation(GO:0016310);molecular_function:uridine kinase activity(GO:0004849);molecular_function:ATP binding(GO:0005524);biological_process:axon guidance(GO:0007411);biological_process:neuron migration(GO:0001764);biological_process:skeletal muscle fiber development(GO:0048741);biological…
gene2700	1.46423921052075	3.66806475780779	0.040205995403808	1	LOC109109044	_	molecular_function:phosphotransferase activity, alcohol group as acceptor(GO:0016773);biological_process:phosphorylation(GO:0016310);molecular_function:uridine kinase activity(GO:0004849);molecular_function:ATP binding(GO:0005524)
gene55976	-1.50915441541167	3.30085995242659	0.0402826742690987	1	LOC109075464	K11308	_
gene63320	1.41363975181089	4.33086064386837	0.0405063970819701	1	LOC109083627	_	_
gene28875	1.4253681134237	4.12224873484292	0.041286511366584	1	LOC109045301	_	molecular_function:phosphotransferase activity, alcohol group as acceptor(GO:0016773);biological_process:phosphorylation(GO:0016310);molecular_function:uridine kinase activity(GO:0004849);molecular_function:ATP binding(GO:0005524);biological_process:axon guidance(GO:0007411);biological_process:neuron migration(GO:0001764);biological_process:skeletal muscle fiber development(GO:0048741);biological…
gene7084	1.41796201296536	4.17433126912694	0.0420384204148509	1	LOC109090064	K10691	_
gene5423	1.40759453434839	4.37604247295075	0.0421254342878876	1	LOC109074976	K14443	molecular_function:phosphotransferase activity, alcohol group as acceptor(GO:0016773);biological_process:phosphorylation(GO:0016310);molecular_function:uridine kinase activity(GO:0004849);molecular_function:ATP binding(GO:0005524);biological_process:axon guidance(GO:0007411);biological_process:neuron migration(GO:0001764);biological_process:skeletal muscle fiber development(GO:0048741);biological…
gene61732	-1.90498360453519	1.50463136722952	0.0421465936177767	1	LOC109081863	K11127	_
gene25891	1.69303594080367	2.00774031325174	0.0422148399597132	1	LOC109111003	K14296	_
gene37151	-1.67286281262442	2.0400223633392	0.0422148399597132	1	LOC109054620	_	_
gene56950	1.45281040234661	3.5757229453703	0.0422441283336999	1	LOC109076527	K11279	molecular_function:phosphotransferase activity, alcohol group as acceptor(GO:0016773);biological_process:phosphorylation(GO:0016310);molecular_function:uridine kinase activity(GO:0004849);molecular_function:ATP binding(GO:0005524);biological_process:axon guidance(GO:0007411);biological_process:neuron migration(GO:0001764);biological_process:skeletal muscle fiber development(GO:0048741);biological…
gene16097	-1.62167315994246	2.5480228249197	0.0423320433836577	1	LOC109100251	_	_
gene27868	1.53303851941682	2.98852798050967	0.0424823066834436	1	LOC109113303	K01080	_
gene38926	1.53303851941682	2.98852798050967	0.0424823066834436	1	LOC109056620	_	_
gene60281	2.1944838054083	1.02677179778937	0.0426059876867701	1	LOC109080228	_	molecular_function:phosphotransferase activity, alcohol group as acceptor(GO:0016773);biological_process:phosphorylation(GO:0016310);molecular_function:uridine kinase activity(GO:0004849);molecular_function:ATP binding(GO:0005524);biological_process:axon guidance(GO:0007411);biological_process:neuron migration(GO:0001764);biological_process:skeletal muscle fiber development(GO:0048741);biological…
gene25574	1.93777136947205	1.07379944314378	0.0426059876867701	1	LOC109110815	K16529	_
gene30854	1.93777136947205	1.07379944314378	0.0426059876867701	1	LOC109047333	_	_
gene37305	1.93777136947205	1.07379944314378	0.0426059876867701	1	LOC109054796	K14323	_
gene1696	1.37810220422202	5.16519218948283	0.0428072983537703	1	LOC109099682	K16338	_
gene67256	-1.38690739038403	5.05904036848898	0.0428223536710573	1	LOC109087936	_	molecular_function:kinetochore binding(GO:0043515);cellular_component:spindle pole(GO:0000922);biological_process:mitotic metaphase plate congression(GO:0007080);biological_process:cell division(GO:0051301);biological_process:protein localization to kinetochore(GO:0034501);cellular_component:condensed chromosome outer kinetochore(GO:0000940);biological_process:establishment of mitotic spindle ori…
gene2891	-1.5759174453985	2.35561243199683	0.0434366874759743	1	LOC109113453	K01384	molecular_function:phosphotransferase activity, alcohol group as acceptor(GO:0016773);biological_process:phosphorylation(GO:0016310);molecular_function:uridine kinase activity(GO:0004849);molecular_function:ATP binding(GO:0005524);biological_process:axon guidance(GO:0007411);biological_process:neuron migration(GO:0001764);biological_process:skeletal muscle fiber development(GO:0048741);biological…
gene8803	1.41665921309365	3.81319046794094	0.043646374071897	1	plekha6	_	_
gene1770	1.43553690168717	3.50445992404117	0.0438121240024046	1	LOC109099927	K02934	_
gene27457	1.4110834733263	4.22459921634069	0.0438374723702428	1	LOC109112741	K04363	molecular_function:phosphotransferase activity, alcohol group as acceptor(GO:0016773);biological_process:phosphorylation(GO:0016310);molecular_function:uridine kinase activity(GO:0004849);molecular_function:ATP binding(GO:0005524);biological_process:axon guidance(GO:0007411);biological_process:neuron migration(GO:0001764);biological_process:skeletal muscle fiber development(GO:0048741);biological…
gene45141	1.38058733014323	4.71415763346413	0.0442302946281259	1	LOC109063471	_	molecular_function:phosphotransferase activity, alcohol group as acceptor(GO:0016773);biological_process:phosphorylation(GO:0016310);molecular_function:uridine kinase activity(GO:0004849);molecular_function:ATP binding(GO:0005524);biological_process:axon guidance(GO:0007411);biological_process:neuron migration(GO:0001764);biological_process:skeletal muscle fiber development(GO:0048741);biological…
gene37295	-1.6979179951757	1.94283858810735	0.044262584000966	1	LOC109054780	K15623	_
gene23529	1.68377099156239	1.90144366414562	0.044262584000966	1	LOC109108641	_	_
gene30508	1.68377099156239	1.90144366414562	0.044262584000966	1	LOC109047716	_	molecular_function:phosphotransferase activity, alcohol group as acceptor(GO:0016773);biological_process:phosphorylation(GO:0016310);molecular_function:uridine kinase activity(GO:0004849);molecular_function:ATP binding(GO:0005524);biological_process:axon guidance(GO:0007411);biological_process:neuron migration(GO:0001764);biological_process:skeletal muscle fiber development(GO:0048741);biological…
gene10512	1.3888466430245	4.64200367409651	0.0445370102936256	1	LOC109094184	K09510	_
gene63020	1.43978532081893	3.47708726678777	0.0446704402986453	1	LOC109083301	_	_
gene26464	-1.97731242551059	1.36121411257623	0.0447916998685362	1	LOC109111614	K04829	molecular_function:ligand-gated sodium channel activity(GO:0015280);cellular_component:integral component of plasma membrane(GO:0005887);biological_process:sodium ion transport(GO:0006814)
gene28144	-1.97731242551059	1.36121411257623	0.0447916998685362	1	LOC109044872	_	_
gene63419	-1.97731242551059	1.36121411257623	0.0447916998685362	1	LOC109083733	K04963	_
gene33503	1.6663595204434	2.08210579358218	0.044841285113978	1	LOC109050543	_	molecular_function:phosphotransferase activity, alcohol group as acceptor(GO:0016773);biological_process:phosphorylation(GO:0016310);molecular_function:uridine kinase activity(GO:0004849);molecular_function:ATP binding(GO:0005524);biological_process:axon guidance(GO:0007411);biological_process:neuron migration(GO:0001764);biological_process:skeletal muscle fiber development(GO:0048741);biological…
gene65355	1.6663595204434	2.08210579358218	0.044841285113978	1	csf1r	K05090	_
gene59305	-1.47605827464045	2.99889593806197	0.0450050413093499	1	LOC109079121	K10745	_
gene35556	1.54011162864412	2.38546065935691	0.0455572876769944	1	LOC109052806	_	_
gene20452	2.27397381156658	0.810355000452655	0.0456518742351239	1	LOC109104913	K05061	_
gene59821	2.27397381156658	0.810355000452655	0.0456518742351239	1	LOC109079747	K06817	_
gene8779	2.27397381156658	0.810355000452655	0.0456518742351239	1	LOC109092000	K05205	molecular_function:phosphotransferase activity, alcohol group as acceptor(GO:0016773);biological_process:phosphorylation(GO:0016310);molecular_function:uridine kinase activity(GO:0004849);molecular_function:ATP binding(GO:0005524);biological_process:axon guidance(GO:0007411);biological_process:neuron migration(GO:0001764);biological_process:skeletal muscle fiber development(GO:0048741);biological…
gene9542	2.27397381156658	0.810355000452655	0.0456518742351239	1	LOC109093561	K04914	biological_process:potassium ion transmembrane transport(GO:0071805);molecular_function:open rectifier potassium channel activity(GO:0005252);cellular_component:integral component of membrane(GO:0016021)
gene43945	-1.99257992091925	0.873938907283962	0.0456518742351239	1	LOC109062127	_	_
gene45832	-1.99257992091925	0.873938907283962	0.0456518742351239	1	LOC109064246	K04168	_
gene55798	-1.99257992091925	0.873938907283962	0.0456518742351239	1	LOC109075278	_	_
gene7650	-1.99257992091925	0.873938907283962	0.0456518742351239	1	LOC109090933	_	_
gene37460	1.54068760547172	2.51710544768211	0.0457850896381895	1	LOC109054956	_	_
gene56278	-1.4195192128186	3.92610049639994	0.045963571281086	1	LOC109075792	K02206	molecular_function:cyclin-dependent protein serine/threonine kinase activity(GO:0004693);biological_process:mitotic nuclear division(GO:0007067);biological_process:protein phosphorylation(GO:0006468);molecular_function:ATP binding(GO:0005524);biological_process:cell division(GO:0051301)
gene20221	-1.80508301666867	1.60415814818292	0.0459805938800235	1	LOC109104738	K12030	_
gene67998	-1.80508301666867	1.60415814818292	0.0459805938800235	1	LOC109088813	K13539	_
gene31968	1.74701784583059	1.59725254335729	0.0459805938800235	1	LOC109048759	K05850	_
gene15882	-1.50793366858974	2.85940599233587	0.046203229064114	1	mycbp	_	molecular_function:transcription coactivator activity(GO:0003713);biological_process:regulation of transcription, DNA-templated(GO:0006355)
gene25246	1.3326375492883	6.85356165593307	0.0464343974238032	1	LOC109110159	K09029	_
gene59428	1.42374316493241	3.58359583071225	0.0466178614020184	1	LOC109079284	_	_
gene53162	-1.72736543146979	1.83858838986656	0.0466679792637743	1	LOC109072362	_	_
gene6029	-1.64053919154637	2.01690119502053	0.0470814457860929	1	LOC109079481	K10356	_
gene23494	1.45538352563912	3.06262643052196	0.0476760061702293	1	LOC109108513	_	molecular_function:serine-type endopeptidase inhibitor activity(GO:0004867);biological_process:regulation of cell growth(GO:0001558);biological_process:blood vessel development(GO:0001568);cellular_component:integral component of membrane(GO:0016021);cellular_component:extracellular region(GO:0005576);biological_process:somitogenesis(GO:0001756);molecular_function:insulin-like growth factor bindi…
gene11633	-2.07224716001797	1.20182475168971	0.0480368131977454	1	LOC109094934	_	_
gene23073	1.78990718012941	1.16643133807856	0.0480368131977454	1	LOC109107943	_	_
gene24040	1.78990718012941	1.16643133807856	0.0480368131977454	1	LOC109108923	_	_
gene43189	1.78990718012941	1.16643133807856	0.0480368131977454	1	LOC109061318	_	_
gene43589	1.78990718012941	1.16643133807856	0.0480368131977454	1	LOC109061766	K04457	_
gene45169	1.78990718012941	1.16643133807856	0.0480368131977454	1	LOC109063494	_	molecular_function:phosphotransferase activity, alcohol group as acceptor(GO:0016773);biological_process:phosphorylation(GO:0016310);molecular_function:uridine kinase activity(GO:0004849);molecular_function:ATP binding(GO:0005524);biological_process:axon guidance(GO:0007411);biological_process:neuron migration(GO:0001764);biological_process:skeletal muscle fiber development(GO:0048741);biological…
gene52288	1.78990718012941	1.16643133807856	0.0480368131977454	1	LOC109071382	K11724	_
gene67271	1.78990718012941	1.16643133807856	0.0480368131977454	1	LOC109087922	K00383	_
gene43810	1.39506423222571	3.97852114426213	0.0480843171895443	1	LOC109061944	K11826	molecular_function:phosphotransferase activity, alcohol group as acceptor(GO:0016773);biological_process:phosphorylation(GO:0016310);molecular_function:uridine kinase activity(GO:0004849);molecular_function:ATP binding(GO:0005524);biological_process:axon guidance(GO:0007411);biological_process:neuron migration(GO:0001764);biological_process:skeletal muscle fiber development(GO:0048741);biological…
gene41861	1.36691674551825	4.66590471701086	0.0484674486577832	1	LOC109059847	_	molecular_function:phosphotransferase activity, alcohol group as acceptor(GO:0016773);biological_process:phosphorylation(GO:0016310);molecular_function:uridine kinase activity(GO:0004849);molecular_function:ATP binding(GO:0005524);biological_process:axon guidance(GO:0007411);biological_process:neuron migration(GO:0001764);biological_process:skeletal muscle fiber development(GO:0048741);biological…
gene13346	-1.8578859412615	1.47079406491041	0.0490757682987345	1	LOC109097305	K04135	_
gene42371	-1.8578859412615	1.47079406491041	0.0490757682987345	1	LOC109060396	_	_
gene51514	1.74000959603389	1.45462364915102	0.0490757682987345	1	LOC109070518	_	_
gene11560	2.39540125334306	0.556218895295929	0.0493358128508295	1	LOC109095556	_	_
gene38439	2.39540125334306	0.556218895295929	0.0493358128508295	1	LOC109056078	_	_
gene43097	2.39540125334306	0.556218895295929	0.0493358128508295	1	LOC109061219	_	_
gene38332	-2.14818292157336	0.644229609019055	0.0493358128508295	1	LOC109055954	_	_
gene7621	-2.14818292157336	0.644229609019055	0.0493358128508295	1	LOC109090851	K12043	_
gene68106	1.4017882855868	3.53944476940644	0.049458096380614	1	LOC109088853	K08532	_
gene1232	-1.72199085102283	1.6972592535693	0.0495298265322419	1	LOC109096551	_	_
gene40545	-1.72199085102283	1.6972592535693	0.0495298265322419	1	LOC109058400	K04812	molecular_function:acetylcholine-activated cation-selective channel activity(GO:0004889);cellular_component:postsynaptic membrane(GO:0045211);cellular_component:cell junction(GO:0030054);cellular_component:plasma membrane(GO:0005886);biological_process:ion transport(GO:0006811);cellular_component:integral component of membrane(GO:0016021)
gene34395	1.70710534245213	1.69511240082221	0.0495298265322419	1	LOC109051560	K13696	_
gene49852	1.70710534245213	1.69511240082221	0.0495298265322419	1	LOC109068672	K15779	molecular_function:phosphotransferase activity, alcohol group as acceptor(GO:0016773);biological_process:phosphorylation(GO:0016310);molecular_function:uridine kinase activity(GO:0004849);molecular_function:ATP binding(GO:0005524);biological_process:axon guidance(GO:0007411);biological_process:neuron migration(GO:0001764);biological_process:skeletal muscle fiber development(GO:0048741);biological…
gene38724	-1.56169001106938	2.25859793794435	0.0497052595267306	1	LOC109056418	_	_
gene52548	1.64326058842785	1.87300360467512	0.0497056687606127	1	LOC109071681	K08815	_
gene14232	1.40371792470123	3.72993565028465	0.0500081297768734	1	LOC109097714	K00910	biological_process:smoothened signaling pathway(GO:0007224);biological_process:protein phosphorylation(GO:0006468);biological_process:chordate embryonic development(GO:0043009);molecular_function:phospholipid binding(GO:0005543);molecular_function:G-protein coupled receptor kinase activity(GO:0004703);biological_process:termination of G-protein coupled receptor signaling pathway(GO:0038032);molec…
gene2254	1.48740230077157	2.76328422391927	0.0509387048390921	1	LOC109109285	_	_
gene21025	-1.40024863065086	3.6560409945391	0.051114532213095	1	LOC109105697	_	molecular_function:nucleic acid binding(GO:0003676)
gene44500	1.50288037452189	2.55184793928467	0.0514086221098557	1	LOC109062769	_	_
gene20587	1.49359863633379	2.28266141610432	0.0519562354635729	1	LOC109104979	_	_
gene19325	2.12091836287722	0.974769881179296	0.0520937749269222	1	LOC109103804	_	_
gene23616	2.12091836287722	0.974769881179296	0.0520937749269222	1	LOC109108579	K09610	molecular_function:phosphotransferase activity, alcohol group as acceptor(GO:0016773);biological_process:phosphorylation(GO:0016310);molecular_function:uridine kinase activity(GO:0004849);molecular_function:ATP binding(GO:0005524);biological_process:axon guidance(GO:0007411);biological_process:neuron migration(GO:0001764);biological_process:skeletal muscle fiber development(GO:0048741);biological…
gene31310	2.12091836287722	0.974769881179296	0.0520937749269222	1	b3gnt5	K03766	_
gene46465	2.12091836287722	0.974769881179296	0.0520937749269222	1	LOC109064938	_	cellular_component:cytoplasm(GO:0005737);biological_process:determination of left/right symmetry(GO:0007368);biological_process:vesicle docking(GO:0048278);biological_process:exocytosis(GO:0006887);biological_process:pronephros development(GO:0048793)
gene15433	1.86420592694097	1.02350679739968	0.0520937749269222	1	LOC109099785	_	_
gene26926	1.86420592694097	1.02350679739968	0.0520937749269222	1	LOC109111931	_	_
gene39445	1.86420592694097	1.02350679739968	0.0520937749269222	1	LOC109057185	_	_
gene40069	1.86420592694097	1.02350679739968	0.0520937749269222	1	LOC109057887	K06817	_
gene4075	1.86420592694097	1.02350679739968	0.0520937749269222	1	LOC109055002	_	molecular_function:phosphotransferase activity, alcohol group as acceptor(GO:0016773);biological_process:phosphorylation(GO:0016310);molecular_function:uridine kinase activity(GO:0004849);molecular_function:ATP binding(GO:0005524);biological_process:axon guidance(GO:0007411);biological_process:neuron migration(GO:0001764);biological_process:skeletal muscle fiber development(GO:0048741);biological…
gene42143	1.86420592694097	1.02350679739968	0.0520937749269222	1	LOC109060154	_	_
gene30292	1.60872198724815	2.12891148229553	0.0522528593869185	1	LOC109046761	K12494	_
gene46105	1.60872198724815	2.12891148229553	0.0522528593869185	1	LOC109064477	_	_
gene55013	-1.69002140416719	1.81190957642732	0.0528176087010682	1	LOC109074404	_	_
gene64157	-1.69002140416719	1.81190957642732	0.0528176087010682	1	LOC109084543	_	_
gene44271	1.30241795077869	6.08365399244083	0.0528619415831345	1	LOC109062488	K06238	molecular_function:phosphotransferase activity, alcohol group as acceptor(GO:0016773);biological_process:phosphorylation(GO:0016310);molecular_function:uridine kinase activity(GO:0004849);molecular_function:ATP binding(GO:0005524);biological_process:axon guidance(GO:0007411);biological_process:neuron migration(GO:0001764);biological_process:skeletal muscle fiber development(GO:0048741);biological…
gene67872	-1.92510081916802	1.32372753476469	0.0528878547898802	1	LOC109088609	K10078	_
gene7256	-1.92510081916802	1.32372753476469	0.0528878547898802	1	spaca9	_	_
gene13548	1.73123039793548	1.29654637809247	0.0528878547898802	1	LOC109097250	K06848	molecular_function:phosphotransferase activity, alcohol group as acceptor(GO:0016773);biological_process:phosphorylation(GO:0016310);molecular_function:uridine kinase activity(GO:0004849);molecular_function:ATP binding(GO:0005524);biological_process:axon guidance(GO:0007411);biological_process:neuron migration(GO:0001764);biological_process:skeletal muscle fiber development(GO:0048741);biological…
gene31538	1.73123039793548	1.29654637809247	0.0528878547898802	1	LOC109048190	K12800	_
gene43725	1.73123039793548	1.29654637809247	0.0528878547898802	1	LOC109061918	K17444	molecular_function:phosphotransferase activity, alcohol group as acceptor(GO:0016773);biological_process:phosphorylation(GO:0016310);molecular_function:uridine kinase activity(GO:0004849);molecular_function:ATP binding(GO:0005524);biological_process:axon guidance(GO:0007411);biological_process:neuron migration(GO:0001764);biological_process:skeletal muscle fiber development(GO:0048741);biological…
gene6532	1.73123039793548	1.29654637809247	0.0528878547898802	1	LOC109080934	_	_
gene50312	-1.76087217411965	1.57263225357444	0.0529857306533879	1	LOC109069182	K17579	cellular_component:cytoskeleton(GO:0005856);molecular_function:protein binding(GO:0005515)
gene40753	1.69659578840494	1.56219515968609	0.0529857306533879	1	LOC109058609	_	_
gene27609	1.29598841316842	6.51180602248132	0.0532028783332579	1	LOC109113089	K08132	molecular_function:phosphotransferase activity, alcohol group as acceptor(GO:0016773);biological_process:phosphorylation(GO:0016310);molecular_function:uridine kinase activity(GO:0004849);molecular_function:ATP binding(GO:0005524);biological_process:axon guidance(GO:0007411);biological_process:neuron migration(GO:0001764);biological_process:skeletal muscle fiber development(GO:0048741);biological…
gene18995	1.33879897902463	4.45134417452964	0.0535881639441478	1	LOC109103315	_	molecular_function:phosphotransferase activity, alcohol group as acceptor(GO:0016773);biological_process:phosphorylation(GO:0016310);molecular_function:uridine kinase activity(GO:0004849);molecular_function:ATP binding(GO:0005524);biological_process:axon guidance(GO:0007411);biological_process:neuron migration(GO:0001764);biological_process:skeletal muscle fiber development(GO:0048741);biological…
gene29886	1.48736222409114	2.47962323168692	0.0536231561293768	1	LOC109046498	K13706	_
gene11755	2.60498042509067	0.248397672398544	0.0536328609888605	1	LOC109094987	K06062	_
gene12838	2.60498042509067	0.248397672398544	0.0536328609888605	1	LOC109097096	_	_
gene1335	2.60498042509067	0.248397672398544	0.0536328609888605	1	LOC109097262	_	_
gene20859	2.60498042509067	0.248397672398544	0.0536328609888605	1	LOC109105513	K06767	_
gene24833	2.60498042509067	0.248397672398544	0.0536328609888605	1	LOC109109917	_	_
gene2938	2.60498042509067	0.248397672398544	0.0536328609888605	1	LOC109048225	K05079	_
gene31373	2.60498042509067	0.248397672398544	0.0536328609888605	1	LOC109048398	_	_
gene33155	2.60498042509067	0.248397672398544	0.0536328609888605	1	LOC109050301	K18595	_
gene41279	2.60498042509067	0.248397672398544	0.0536328609888605	1	LOC109059211	K17800	cellular_component:mitochondrial inner membrane(GO:0005743);cellular_component:integral component of membrane(GO:0016021);molecular_function:calcium ion binding(GO:0005509)
gene46882	2.60498042509067	0.248397672398544	0.0536328609888605	1	LOC109065424	K15293	_
gene54347	2.60498042509067	0.248397672398544	0.0536328609888605	1	LOC109073654	K07983	_
gene68689	2.60498042509067	0.248397672398544	0.0536328609888605	1	LOC109089502	_	_
gene11662	-2.40991016823549	0.370426123338767	0.0536328609888605	1	LOC109095416	K09182	_
gene1180	-2.40991016823549	0.370426123338767	0.0536328609888605	1	LOC109098355	_	_
gene12818	-2.40991016823549	0.370426123338767	0.0536328609888605	1	LOC109096187	_	_
gene16762	-2.40991016823549	0.370426123338767	0.0536328609888605	1	nostrin	_	_
gene24002	-2.40991016823549	0.370426123338767	0.0536328609888605	1	LOC109108901	K12817	biological_process:RNA splicing(GO:0008380);cellular_component:spliceosomal complex(GO:0005681);cellular_component:nuclear speck(GO:0016607);biological_process:mRNA processing(GO:0006397)
gene2837	-2.40991016823549	0.370426123338767	0.0536328609888605	1	LOC109047509	K08446	_
gene30818	-2.40991016823549	0.370426123338767	0.0536328609888605	1	LOC109047303	K07604	_
gene3452	-2.40991016823549	0.370426123338767	0.0536328609888605	1	LOC109046326	_	_
gene41024	-2.40991016823549	0.370426123338767	0.0536328609888605	1	LOC109058971	K08202	_
gene42104	-2.40991016823549	0.370426123338767	0.0536328609888605	1	LOC109060096	K15594	molecular_function:metal ion binding(GO:0046872);molecular_function:cyclin-dependent protein serine/threonine kinase activity(GO:0004693);biological_process:protein phosphorylation(GO:0006468);molecular_function:ATP binding(GO:0005524)
gene4537	-2.40991016823549	0.370426123338767	0.0536328609888605	1	LOC109065776	_	_
gene47559	-2.40991016823549	0.370426123338767	0.0536328609888605	1	LOC109066153	_	_
gene51343	-2.40991016823549	0.370426123338767	0.0536328609888605	1	LOC109070335	_	_
gene54409	-2.40991016823549	0.370426123338767	0.0536328609888605	1	LOC109073718	K04525	_
gene6114	-2.40991016823549	0.370426123338767	0.0536328609888605	1	LOC109083532	K06088	molecular_function:phosphotransferase activity, alcohol group as acceptor(GO:0016773);biological_process:phosphorylation(GO:0016310);molecular_function:uridine kinase activity(GO:0004849);molecular_function:ATP binding(GO:0005524);biological_process:axon guidance(GO:0007411);biological_process:neuron migration(GO:0001764);biological_process:skeletal muscle fiber development(GO:0048741);biological…
gene66071	-2.40991016823549	0.370426123338767	0.0536328609888605	1	LOC109086664	_	_
gene8893	-2.40991016823549	0.370426123338767	0.0536328609888605	1	LOC109092354	K07296	cellular_component:extracellular region(GO:0005576)
gene24340	1.48135622330577	2.34440662577137	0.054095619013874	1	LOC109109562	_	_
gene49156	1.40622209030509	3.3905330269658	0.0541505943879639	1	LOC109067910	_	_
gene39006	-1.3681202276866	3.7527547814349	0.0544239655163174	1	LOC109056699	K02963	_
gene20409	1.37175646481688	3.68178433902148	0.0547130234703807	1	LOC109104867	_	molecular_function:phosphotransferase activity, alcohol group as acceptor(GO:0016773);biological_process:phosphorylation(GO:0016310);molecular_function:uridine kinase activity(GO:0004849);molecular_function:ATP binding(GO:0005524);biological_process:axon guidance(GO:0007411);biological_process:neuron migration(GO:0001764);biological_process:skeletal muscle fiber development(GO:0048741);biological…
gene4190	1.29002908952345	6.19690568540623	0.0549097006445132	1	LOC109059958	K12473	_
gene45147	-1.48657668657814	2.66115766128772	0.0549209193445383	1	nfu1	_	_
gene49434	-1.48657668657814	2.66115766128772	0.0549209193445383	1	LOC109068215	K07575	_
gene63625	1.59441718024837	2.0314322546344	0.0552156298101848	1	LOC109083950	K05705	_
gene24229	1.39971008882055	3.17951216522436	0.0552816922455241	1	LOC109109046	K17300	_
gene43968	-1.52183278833863	2.54981015106095	0.0554865053056837	1	LOC109062210	_	_
gene26393	-1.6277592695312	1.89284772754894	0.0558667774672768	1	LOC109111566	K02208	_
gene49944	-1.6277592695312	1.89284772754894	0.0558667774672768	1	LOC109068772	_	_
gene62322	1.31423729569385	4.49233629778899	0.0561821459319092	1	LOC109082515	K04646	molecular_function:phosphotransferase activity, alcohol group as acceptor(GO:0016773);biological_process:phosphorylation(GO:0016310);molecular_function:uridine kinase activity(GO:0004849);molecular_function:ATP binding(GO:0005524);biological_process:axon guidance(GO:0007411);biological_process:neuron migration(GO:0001764);biological_process:skeletal muscle fiber development(GO:0048741);biological…
gene11117	5.72905822401509	-0.522351878711183	0.0565217391304347	1	LOC109095054	K07996	_
gene15877	5.72905822401509	-0.522351878711183	0.0565217391304347	1	LOC109100327	_	_
gene19681	5.72905822401509	-0.522351878711183	0.0565217391304347	1	LOC109104034	K19574	molecular_function:phosphotransferase activity, alcohol group as acceptor(GO:0016773);biological_process:phosphorylation(GO:0016310);molecular_function:uridine kinase activity(GO:0004849);molecular_function:ATP binding(GO:0005524);biological_process:axon guidance(GO:0007411);biological_process:neuron migration(GO:0001764);biological_process:skeletal muscle fiber development(GO:0048741);biological…
gene23710	5.72905822401509	-0.522351878711183	0.0565217391304347	1	LOC109109343	K12302	molecular_function:phosphotransferase activity, alcohol group as acceptor(GO:0016773);biological_process:phosphorylation(GO:0016310);molecular_function:uridine kinase activity(GO:0004849);molecular_function:ATP binding(GO:0005524);biological_process:axon guidance(GO:0007411);biological_process:neuron migration(GO:0001764);biological_process:skeletal muscle fiber development(GO:0048741);biological…
gene25902	5.72905822401509	-0.522351878711183	0.0565217391304347	1	LOC109111225	_	_
gene2634	5.72905822401509	-0.522351878711183	0.0565217391304347	1	LOC109108841	_	_
gene30027	5.72905822401509	-0.522351878711183	0.0565217391304347	1	LOC109046585	_	_
gene31512	5.72905822401509	-0.522351878711183	0.0565217391304347	1	LOC109048173	K12367	_
gene31890	5.72905822401509	-0.522351878711183	0.0565217391304347	1	LOC109048832	K12303	_
gene34530	5.72905822401509	-0.522351878711183	0.0565217391304347	1	LOC109051694	_	_
gene39311	5.72905822401509	-0.522351878711183	0.0565217391304347	1	syt14	_	_
gene44727	5.72905822401509	-0.522351878711183	0.0565217391304347	1	LOC109062959	_	_
gene45239	5.72905822401509	-0.522351878711183	0.0565217391304347	1	LOC109063562	_	_
gene45443	5.72905822401509	-0.522351878711183	0.0565217391304347	1	LOC109063823	_	_
gene48899	5.72905822401509	-0.522351878711183	0.0565217391304347	1	LOC109067624	_	_
gene49561	5.72905822401509	-0.522351878711183	0.0565217391304347	1	LOC109068351	_	_
gene50302	5.72905822401509	-0.522351878711183	0.0565217391304347	1	LOC109069150	K08890	_
gene50656	5.72905822401509	-0.522351878711183	0.0565217391304347	1	LOC109069562	_	_
gene51252	5.72905822401509	-0.522351878711183	0.0565217391304347	1	LOC109070228	_	_
gene5424	5.72905822401509	-0.522351878711183	0.0565217391304347	1	LOC109071429	K04587	molecular_function:vasoactive intestinal polypeptide receptor activity(GO:0004999);biological_process:phospholipase C-activating G-protein coupled receptor signaling pathway(GO:0007200);cellular_component:plasma membrane(GO:0005886);biological_process:adenylate cyclase-modulating G-protein coupled receptor signaling pathway(GO:0007188);cellular_component:integral component of membrane(GO:0016021)
gene55740	5.72905822401509	-0.522351878711183	0.0565217391304347	1	LOC109075207	_	biological_process:positive regulation of natural killer cell mediated cytotoxicity(GO:0045954)
gene5605	5.72905822401509	-0.522351878711183	0.0565217391304347	1	LOC109072011	_	_
gene56348	5.72905822401509	-0.522351878711183	0.0565217391304347	1	LOC109075869	_	_
gene56570	5.72905822401509	-0.522351878711183	0.0565217391304347	1	LOC109076147	K04938	molecular_function:phosphotransferase activity, alcohol group as acceptor(GO:0016773);biological_process:phosphorylation(GO:0016310);molecular_function:uridine kinase activity(GO:0004849);molecular_function:ATP binding(GO:0005524);biological_process:axon guidance(GO:0007411);biological_process:neuron migration(GO:0001764);biological_process:skeletal muscle fiber development(GO:0048741);biological…
gene59658	5.72905822401509	-0.522351878711183	0.0565217391304347	1	LOC109079548	_	_
gene63996	5.72905822401509	-0.522351878711183	0.0565217391304347	1	LOC109084327	_	cellular_component:cytoplasm(GO:0005737);;molecular_function:estradiol 17-beta-dehydrogenase activity(GO:0004303);biological_process:estrogen biosynthetic process(GO:0006703);biological_process:oxidation-reduction process(GO:0055114);molecular_function:nucleotide binding(GO:0000166)
gene65245	5.72905822401509	-0.522351878711183	0.0565217391304347	1	LOC109085749	K08627	_
gene7657	5.72905822401509	-0.522351878711183	0.0565217391304347	1	LOC109090950	K15014	_
gene0	-5.50908625769389	-0.549287308690863	0.0565217391304347	1	LOC109063716	_	_
gene10863	-5.50908625769389	-0.549287308690863	0.0565217391304347	1	LOC109094566	K11254	molecular_function:phosphotransferase activity, alcohol group as acceptor(GO:0016773);biological_process:phosphorylation(GO:0016310);molecular_function:uridine kinase activity(GO:0004849);molecular_function:ATP binding(GO:0005524);biological_process:axon guidance(GO:0007411);biological_process:neuron migration(GO:0001764);biological_process:skeletal muscle fiber development(GO:0048741);biological…
gene13046	-5.50908625769389	-0.549287308690863	0.0565217391304347	1	myl10	K10351	molecular_function:calcium ion binding(GO:0005509)
gene14051	-5.50908625769389	-0.549287308690863	0.0565217391304347	1	LOC109097660	_	_
gene15674	-5.50908625769389	-0.549287308690863	0.0565217391304347	1	LOC109099330	_	_
gene16010	-5.50908625769389	-0.549287308690863	0.0565217391304347	1	LOC109100338	K12354	molecular_function:catalytic activity(GO:0003824);biological_process:metabolic process(GO:0008152)
gene16318	-5.50908625769389	-0.549287308690863	0.0565217391304347	1	LOC109100463	K08886	_
gene17279	-5.50908625769389	-0.549287308690863	0.0565217391304347	1	LOC109101510	_	_
gene17990	-5.50908625769389	-0.549287308690863	0.0565217391304347	1	LOC109102740	K06560	_
gene18557	-5.50908625769389	-0.549287308690863	0.0565217391304347	1	LOC109102944	_	_
gene19680	-5.50908625769389	-0.549287308690863	0.0565217391304347	1	LOC109104029	K19574	_
gene20584	-5.50908625769389	-0.549287308690863	0.0565217391304347	1	LOC109104978	_	_
gene2100	-5.50908625769389	-0.549287308690863	0.0565217391304347	1	LOC109107218	K10179	molecular_function:phosphotransferase activity, alcohol group as acceptor(GO:0016773);biological_process:phosphorylation(GO:0016310);molecular_function:uridine kinase activity(GO:0004849);molecular_function:ATP binding(GO:0005524)
gene21974	-5.50908625769389	-0.549287308690863	0.0565217391304347	1	LOC109106786	_	_
gene2452	-5.50908625769389	-0.549287308690863	0.0565217391304347	1	LOC109112542	K00909	_
gene28756	-5.50908625769389	-0.549287308690863	0.0565217391304347	1	LOC109045706	_	_
gene28934	-5.50908625769389	-0.549287308690863	0.0565217391304347	1	LOC109045342	K13025	molecular_function:RNA binding(GO:0003723);biological_process:regulation of translation(GO:0006417);molecular_function:ATP-dependent helicase activity(GO:0008026);cellular_component:nuclear speck(GO:0016607);biological_process:RNA splicing(GO:0008380);molecular_function:ATP binding(GO:0005524);biological_process:mRNA processing(GO:0006397);cellular_component:cytoplasm(GO:0005737);biological_proce…
gene29916	-5.50908625769389	-0.549287308690863	0.0565217391304347	1	LOC109046515	_	_
gene30115	-5.50908625769389	-0.549287308690863	0.0565217391304347	1	LOC109046635	_	molecular_function:phosphotransferase activity, alcohol group as acceptor(GO:0016773);biological_process:phosphorylation(GO:0016310);molecular_function:uridine kinase activity(GO:0004849);molecular_function:ATP binding(GO:0005524);biological_process:axon guidance(GO:0007411);biological_process:neuron migration(GO:0001764);biological_process:skeletal muscle fiber development(GO:0048741);biological…
gene30651	-5.50908625769389	-0.549287308690863	0.0565217391304347	1	LOC109047791	_	_
gene31395	-5.50908625769389	-0.549287308690863	0.0565217391304347	1	LOC109048412	K10352	cellular_component:myosin filament(GO:0032982);molecular_function:actin binding(GO:0003779);molecular_function:ATP binding(GO:0005524);cellular_component:myofibril(GO:0030016);molecular_function:motor activity(GO:0003774);molecular_function:calmodulin binding(GO:0005516)
gene33374	-5.50908625769389	-0.549287308690863	0.0565217391304347	1	LOC109050371	_	_
gene33903	-5.50908625769389	-0.549287308690863	0.0565217391304347	1	LOC109050976	_	biological_process:regulation of transcription, DNA-templated(GO:0006355);biological_process:regulation of cyclin-dependent protein serine/threonine kinase activity(GO:0000079);molecular_function:protein kinase binding(GO:0019901)
gene34504	-5.50908625769389	-0.549287308690863	0.0565217391304347	1	LOC109051659	_	_
gene35356	-5.50908625769389	-0.549287308690863	0.0565217391304347	1	LOC109052600	K04664	_
gene35811	-5.50908625769389	-0.549287308690863	0.0565217391304347	1	LOC109053112	_	_
gene35973	-5.50908625769389	-0.549287308690863	0.0565217391304347	1	LOC109053286	_	_
gene38603	-5.50908625769389	-0.549287308690863	0.0565217391304347	1	LOC109056221	_	_
gene39620	-5.50908625769389	-0.549287308690863	0.0565217391304347	1	LOC109057374	K12320	_
gene44134	-5.50908625769389	-0.549287308690863	0.0565217391304347	1	LOC109062331	K12800	_
gene45344	-5.50908625769389	-0.549287308690863	0.0565217391304347	1	LOC109063633	_	_
gene46574	-5.50908625769389	-0.549287308690863	0.0565217391304347	1	LOC109065093	K14637	_
gene47698	-5.50908625769389	-0.549287308690863	0.0565217391304347	1	LOC109066318	K17917	_
gene48129	-5.50908625769389	-0.549287308690863	0.0565217391304347	1	LOC109066780	_	_
gene49697	-5.50908625769389	-0.549287308690863	0.0565217391304347	1	LOC109068498	K12006	_
gene50020	-5.50908625769389	-0.549287308690863	0.0565217391304347	1	LOC109068860	K14281	_
gene5016	-5.50908625769389	-0.549287308690863	0.0565217391304347	1	LOC109069304	_	_
gene50296	-5.50908625769389	-0.549287308690863	0.0565217391304347	1	LOC109069173	_	molecular_function:phosphotransferase activity, alcohol group as acceptor(GO:0016773);biological_process:phosphorylation(GO:0016310);molecular_function:uridine kinase activity(GO:0004849);molecular_function:ATP binding(GO:0005524);biological_process:axon guidance(GO:0007411);biological_process:neuron migration(GO:0001764);biological_process:skeletal muscle fiber development(GO:0048741);biological…
gene50314	-5.50908625769389	-0.549287308690863	0.0565217391304347	1	LOC109069183	_	_
gene50587	-5.50908625769389	-0.549287308690863	0.0565217391304347	1	LOC109069484	_	_
gene51001	-5.50908625769389	-0.549287308690863	0.0565217391304347	1	LOC109069950	_	molecular_function:phosphotransferase activity, alcohol group as acceptor(GO:0016773);biological_process:phosphorylation(GO:0016310);molecular_function:uridine kinase activity(GO:0004849);molecular_function:ATP binding(GO:0005524);biological_process:axon guidance(GO:0007411);biological_process:neuron migration(GO:0001764);biological_process:skeletal muscle fiber development(GO:0048741);biological…
gene52181	-5.50908625769389	-0.549287308690863	0.0565217391304347	1	LOC109071260	_	_
gene54032	-5.50908625769389	-0.549287308690863	0.0565217391304347	1	LOC109073314	_	_
gene54837	-5.50908625769389	-0.549287308690863	0.0565217391304347	1	LOC109074204	_	_
gene55018	-5.50908625769389	-0.549287308690863	0.0565217391304347	1	LOC109074406	K12497	_
gene55126	-5.50908625769389	-0.549287308690863	0.0565217391304347	1	LOC109074527	K09490	cellular_component:extracellular region(GO:0005576);molecular_function:ATP binding(GO:0005524);biological_process:response to stress(GO:0006950)
gene56342	-5.50908625769389	-0.549287308690863	0.0565217391304347	1	LOC109075863	_	_
gene56603	-5.50908625769389	-0.549287308690863	0.0565217391304347	1	LOC109076154	_	_
gene58357	-5.50908625769389	-0.549287308690863	0.0565217391304347	1	LOC109078094	K14167	_
gene59447	-5.50908625769389	-0.549287308690863	0.0565217391304347	1	LOC109079310	K09371	_
gene59511	-5.50908625769389	-0.549287308690863	0.0565217391304347	1	LOC109079393	_	molecular_function:phosphotransferase activity, alcohol group as acceptor(GO:0016773);biological_process:phosphorylation(GO:0016310);molecular_function:uridine kinase activity(GO:0004849);molecular_function:ATP binding(GO:0005524);biological_process:axon guidance(GO:0007411);biological_process:neuron migration(GO:0001764);biological_process:skeletal muscle fiber development(GO:0048741);biological…
gene60210	-5.50908625769389	-0.549287308690863	0.0565217391304347	1	LOC109080183	_	_
gene60475	-5.50908625769389	-0.549287308690863	0.0565217391304347	1	LOC109080463	K05051	_
gene61302	-5.50908625769389	-0.549287308690863	0.0565217391304347	1	LOC109081421	K10371	_
gene61518	-5.50908625769389	-0.549287308690863	0.0565217391304347	1	LOC109081635	_	_
gene61961	-5.50908625769389	-0.549287308690863	0.0565217391304347	1	kynu	K01556	_
gene64704	-5.50908625769389	-0.549287308690863	0.0565217391304347	1	LOC109085151	K09228	molecular_function:phosphotransferase activity, alcohol group as acceptor(GO:0016773);biological_process:phosphorylation(GO:0016310);molecular_function:uridine kinase activity(GO:0004849);molecular_function:ATP binding(GO:0005524);biological_process:axon guidance(GO:0007411);biological_process:neuron migration(GO:0001764);biological_process:skeletal muscle fiber development(GO:0048741);biological…
gene64818	-5.50908625769389	-0.549287308690863	0.0565217391304347	1	LOC109085270	_	_
gene65687	-5.50908625769389	-0.549287308690863	0.0565217391304347	1	LOC109086231	K14328	molecular_function:nucleotide binding(GO:0000166)
gene67932	-5.50908625769389	-0.549287308690863	0.0565217391304347	1	LOC109088664	K08446	_
gene7151	-5.50908625769389	-0.549287308690863	0.0565217391304347	1	LOC109090086	_	_
gene7188	-5.50908625769389	-0.549287308690863	0.0565217391304347	1	LOC109090551	K11251	molecular_function:phosphotransferase activity, alcohol group as acceptor(GO:0016773);biological_process:phosphorylation(GO:0016310);molecular_function:uridine kinase activity(GO:0004849);molecular_function:ATP binding(GO:0005524);biological_process:axon guidance(GO:0007411);biological_process:neuron migration(GO:0001764);biological_process:skeletal muscle fiber development(GO:0048741);biological…
gene72	-5.50908625769389	-0.549287308690863	0.0565217391304347	1	LOC109107966	K07766	_
gene7406	-5.50908625769389	-0.549287308690863	0.0565217391304347	1	LOC109090708	K12015	_
gene7614	-5.50908625769389	-0.549287308690863	0.0565217391304347	1	LOC109090837	K12043	_
gene8614	-5.50908625769389	-0.549287308690863	0.0565217391304347	1	LOC109092160	_	_
gene9235	-5.50908625769389	-0.549287308690863	0.0565217391304347	1	LOC109092580	K10408	_
gene9256	-5.50908625769389	-0.549287308690863	0.0565217391304347	1	LOC109093018	K05463	_
gene9349	-5.50908625769389	-0.549287308690863	0.0565217391304347	1	LOC109092625	_	_
gene9753	-5.50908625769389	-0.549287308690863	0.0565217391304347	1	LOC109092775	K06545	_
gene22133	-1.68033335319802	1.66775085918459	0.0565605360401128	1	LOC109106877	_	_
gene9304	-1.3500001871428	3.92782103377673	0.0567809064770799	1	LOC109093541	_	molecular_function:phosphotransferase activity, alcohol group as acceptor(GO:0016773);biological_process:phosphorylation(GO:0016310);molecular_function:uridine kinase activity(GO:0004849);molecular_function:ATP binding(GO:0005524);biological_process:axon guidance(GO:0007411);biological_process:neuron migration(GO:0001764);biological_process:skeletal muscle fiber development(GO:0048741);biological…
gene31070	1.38689099559619	3.13307761894749	0.0569407188922549	1	LOC109047429	_	_
gene11324	1.2807130586325	5.9194170948437	0.0570143182957436	1	LOC109095203	K03996	_
gene49356	1.36502842524253	3.48440555620052	0.057067770106487	1	LOC109068133	K05001	_
gene65456	1.36502842524253	3.48440555620052	0.057067770106487	1	LOC109085957	_	_
gene54396	-1.80919870749156	1.43612096106123	0.0572326345898321	1	LOC109073730	_	_
gene63737	-1.80919870749156	1.43612096106123	0.0572326345898321	1	LOC109084084	_	_
gene11202	1.68368080941448	1.41595793028685	0.0572326345898321	1	LOC109095107	K11446	molecular_function:phosphotransferase activity, alcohol group as acceptor(GO:0016773);biological_process:phosphorylation(GO:0016310);molecular_function:uridine kinase activity(GO:0004849);molecular_function:ATP binding(GO:0005524);biological_process:axon guidance(GO:0007411);biological_process:neuron migration(GO:0001764);biological_process:skeletal muscle fiber development(GO:0048741);biological…
gene53529	1.68368080941448	1.41595793028685	0.0572326345898321	1	LOC109072757	K07371	_
gene54965	1.68368080941448	1.41595793028685	0.0572326345898321	1	LOC109074345	K17620	_
gene68112	1.68368080941448	1.41595793028685	0.0572326345898321	1	LOC109088868	K04264	_
gene56367	-1.49256963719498	2.59883772931067	0.0572679100223576	1	LOC109075898	K06802	molecular_function:phosphotransferase activity, alcohol group as acceptor(GO:0016773);biological_process:phosphorylation(GO:0016310);molecular_function:uridine kinase activity(GO:0004849);molecular_function:ATP binding(GO:0005524);biological_process:axon guidance(GO:0007411);biological_process:neuron migration(GO:0001764);biological_process:skeletal muscle fiber development(GO:0048741);biological…
gene26122	2.18711823449008	0.749961863391681	0.0572733467616672	1	LOC109111384	K08510	_
gene29505	2.18711823449008	0.749961863391681	0.0572733467616672	1	LOC109045982	K05206	_
gene48775	2.18711823449008	0.749961863391681	0.0572733467616672	1	LOC109067484	_	_
gene55350	2.18711823449008	0.749961863391681	0.0572733467616672	1	LOC109074776	K04608	cellular_component:integral component of membrane(GO:0016021);biological_process:G-protein coupled receptor signaling pathway(GO:0007186);cellular_component:plasma membrane(GO:0005886);molecular_function:G-protein coupled receptor activity(GO:0004930)
gene6536	2.18711823449008	0.749961863391681	0.0572733467616672	1	LOC109086860	K14992	_
gene20080	-1.91514155161207	0.820725249329799	0.0572733467616672	1	LOC109105241	K16682	_
gene32486	-1.91514155161207	0.820725249329799	0.0572733467616672	1	LOC109049195	K04358	_
gene45995	-1.91514155161207	0.820725249329799	0.0572733467616672	1	LOC109064425	K04429	_
gene478	-1.91514155161207	0.820725249329799	0.0572733467616672	1	LOC109071261	_	_
gene47852	-1.91514155161207	0.820725249329799	0.0572733467616672	1	LOC109066415	_	_
gene52569	-1.91514155161207	0.820725249329799	0.0572733467616672	1	LOC109071699	_	molecular_function:phosphotransferase activity, alcohol group as acceptor(GO:0016773);biological_process:phosphorylation(GO:0016310);molecular_function:uridine kinase activity(GO:0004849);molecular_function:ATP binding(GO:0005524);biological_process:axon guidance(GO:0007411);biological_process:neuron migration(GO:0001764);biological_process:skeletal muscle fiber development(GO:0048741);biological…
gene64647	-1.91514155161207	0.820725249329799	0.0572733467616672	1	LOC109085086	_	_
gene15969	1.44978516270223	2.83631145826851	0.0574402144392217	1	LOC109100167	_	_
gene18586	-2.01367560354748	1.15981088230753	0.0576833818407054	1	LOC109103039	_	molecular_function:phosphotransferase activity, alcohol group as acceptor(GO:0016773);biological_process:phosphorylation(GO:0016310);molecular_function:uridine kinase activity(GO:0004849);molecular_function:ATP binding(GO:0005524);biological_process:axon guidance(GO:0007411);biological_process:neuron migration(GO:0001764);biological_process:skeletal muscle fiber development(GO:0048741);biological…
gene33814	-2.01367560354748	1.15981088230753	0.0576833818407054	1	LOC109050950	_	_
gene52828	-2.01367560354748	1.15981088230753	0.0576833818407054	1	LOC109071984	K00006	_
gene5767	-2.01367560354748	1.15981088230753	0.0576833818407054	1	LOC109077787	K08209	_
gene63660	-2.01367560354748	1.15981088230753	0.0576833818407054	1	LOC109084004	K05840	_
gene27880	1.57405289323825	2.10459211233382	0.057716163761025	1	LOC109113826	K15291	_
gene41499	1.57405289323825	2.10459211233382	0.057716163761025	1	LOC109059437	_	_
gene38130	1.27512782957665	6.19502866150913	0.0577319006957926	1	LOC109055718	_	_
gene9962	1.29315678782855	4.97929588249121	0.0577617226937115	1	dnajb6	K09512	_
gene10613	3.06286707940353	-0.142044048371053	0.0577711144427786	1	LOC109093824	K05672	_
gene13099	3.06286707940353	-0.142044048371053	0.0577711144427786	1	LOC109096912	_	_
gene17453	3.06286707940353	-0.142044048371053	0.0577711144427786	1	LOC109101933	_	_
gene18562	3.06286707940353	-0.142044048371053	0.0577711144427786	1	LOC109103457	K13297	_
gene24154	3.06286707940353	-0.142044048371053	0.0577711144427786	1	LOC109108999	K10356	_
gene24861	3.06286707940353	-0.142044048371053	0.0577711144427786	1	LOC109109933	_	_
gene25866	3.06286707940353	-0.142044048371053	0.0577711144427786	1	LOC109111209	_	_
gene26410	3.06286707940353	-0.142044048371053	0.0577711144427786	1	LOC109112214	K17495	_
gene31782	3.06286707940353	-0.142044048371053	0.0577711144427786	1	LOC109048801	_	_
gene3595	3.06286707940353	-0.142044048371053	0.0577711144427786	1	LOC109046721	_	_
gene38635	3.06286707940353	-0.142044048371053	0.0577711144427786	1	LOC109056302	K02678	_
gene38908	3.06286707940353	-0.142044048371053	0.0577711144427786	1	LOC109056595	_	_
gene39636	3.06286707940353	-0.142044048371053	0.0577711144427786	1	LOC109057389	_	cellular_component:integral component of membrane(GO:0016021)
gene39863	3.06286707940353	-0.142044048371053	0.0577711144427786	1	LOC109057675	_	_
gene40325	3.06286707940353	-0.142044048371053	0.0577711144427786	1	LOC109058161	_	_
gene41278	3.06286707940353	-0.142044048371053	0.0577711144427786	1	LOC109059210	_	_
gene42649	3.06286707940353	-0.142044048371053	0.0577711144427786	1	LOC109060732	K17410	_
gene43194	3.06286707940353	-0.142044048371053	0.0577711144427786	1	klhl30	K10466	_
gene44127	3.06286707940353	-0.142044048371053	0.0577711144427786	1	LOC109062326	_	_
gene44139	3.06286707940353	-0.142044048371053	0.0577711144427786	1	LOC109062333	K19581	_
gene44741	3.06286707940353	-0.142044048371053	0.0577711144427786	1	LOC109063026	K11420	_
gene45979	3.06286707940353	-0.142044048371053	0.0577711144427786	1	LOC109064373	K12302	_
gene46202	3.06286707940353	-0.142044048371053	0.0577711144427786	1	LOC109064654	K09360	molecular_function:sequence-specific DNA binding transcription factor activity(GO:0003700);molecular_function:sequence-specific DNA binding(GO:0043565);cellular_component:nucleus(GO:0005634);biological_process:regulation of transcription, DNA-templated(GO:0006355)
gene46576	3.06286707940353	-0.142044048371053	0.0577711144427786	1	LOC109065091	K08838	_
gene48889	3.06286707940353	-0.142044048371053	0.0577711144427786	1	LOC109067609	_	_
gene52415	3.06286707940353	-0.142044048371053	0.0577711144427786	1	LOC109071517	_	molecular_function:phosphotransferase activity, alcohol group as acceptor(GO:0016773);biological_process:phosphorylation(GO:0016310);molecular_function:uridine kinase activity(GO:0004849);molecular_function:ATP binding(GO:0005524);biological_process:axon guidance(GO:0007411);biological_process:neuron migration(GO:0001764);biological_process:skeletal muscle fiber development(GO:0048741);biological…
gene53798	3.06286707940353	-0.142044048371053	0.0577711144427786	1	LOC109073059	K10360	_
gene54038	3.06286707940353	-0.142044048371053	0.0577711144427786	1	LOC109073322	_	_
gene61083	3.06286707940353	-0.142044048371053	0.0577711144427786	1	cga	K08522	_
gene61784	3.06286707940353	-0.142044048371053	0.0577711144427786	1	LOC109081927	K18082	_
gene62632	3.06286707940353	-0.142044048371053	0.0577711144427786	1	LOC109082868	K08512	_
gene67275	3.06286707940353	-0.142044048371053	0.0577711144427786	1	LOC109087925	K07370	molecular_function:phosphotransferase activity, alcohol group as acceptor(GO:0016773);biological_process:phosphorylation(GO:0016310);molecular_function:uridine kinase activity(GO:0004849);molecular_function:ATP binding(GO:0005524);biological_process:axon guidance(GO:0007411);biological_process:neuron migration(GO:0001764);biological_process:skeletal muscle fiber development(GO:0048741);biological…
gene67700	3.06286707940353	-0.142044048371053	0.0577711144427786	1	LOC109088355	K09267	biological_process:hypothalamus development(GO:0021854);biological_process:regulation of transcription, DNA-templated(GO:0006355);molecular_function:DNA binding(GO:0003677);cellular_component:nucleus(GO:0005634)
gene8419	3.06286707940353	-0.142044048371053	0.0577711144427786	1	LOC109091876	_	molecular_function:phosphotransferase activity, alcohol group as acceptor(GO:0016773);biological_process:phosphorylation(GO:0016310);molecular_function:uridine kinase activity(GO:0004849);molecular_function:ATP binding(GO:0005524);biological_process:axon guidance(GO:0007411);biological_process:neuron migration(GO:0001764);biological_process:skeletal muscle fiber development(GO:0048741);biological…
gene8851	3.06286707940353	-0.142044048371053	0.0577711144427786	1	LOC109092024	_	_
gene9482	3.06286707940353	-0.142044048371053	0.0577711144427786	1	LOC109092669	K05768	molecular_function:actin binding(GO:0003779)
gene9552	3.06286707940353	-0.142044048371053	0.0577711144427786	1	LOC109093209	K11983	_
gene9659	3.06286707940353	-0.142044048371053	0.0577711144427786	1	LOC109092741	_	_
gene10232	-2.95926597482566	0.03148142971936	0.0577711144427786	1	LOC109094005	_	_
gene12136	-2.95926597482566	0.03148142971936	0.0577711144427786	1	LOC109095965	K07614	_
gene1373	-2.95926597482566	0.03148142971936	0.0577711144427786	1	LOC109097419	K11853	_
gene18506	-2.95926597482566	0.03148142971936	0.0577711144427786	1	LOC109103014	K04613	cellular_component:integral component of membrane(GO:0016021);biological_process:G-protein coupled receptor signaling pathway(GO:0007186);cellular_component:plasma membrane(GO:0005886);molecular_function:G-protein coupled receptor activity(GO:0004930)
gene20337	-2.95926597482566	0.03148142971936	0.0577711144427786	1	LOC109105571	K16569	cellular_component:microtubule organizing center(GO:0005815);biological_process:microtubule cytoskeleton organization(GO:0000226);cellular_component:spindle pole(GO:0000922)
gene21000	-2.95926597482566	0.03148142971936	0.0577711144427786	1	LOC109106358	_	_
gene26116	-2.95926597482566	0.03148142971936	0.0577711144427786	1	LOC109112108	_	_
gene2801	-2.95926597482566	0.03148142971936	0.0577711144427786	1	LOC109047200	_	_
gene38776	-2.95926597482566	0.03148142971936	0.0577711144427786	1	LOC109056445	K15009	_
gene49640	-2.95926597482566	0.03148142971936	0.0577711144427786	1	LOC109068437	K07588	_
gene5336	-2.95926597482566	0.03148142971936	0.0577711144427786	1	LOC109078166	K04858	_
gene54906	-2.95926597482566	0.03148142971936	0.0577711144427786	1	LOC109074280	K10249	cellular_component:integral component of membrane(GO:0016021);biological_process:very long-chain fatty acid biosynthetic process(GO:0042761)
gene56770	-2.95926597482566	0.03148142971936	0.0577711144427786	1	LOC109076331	_	_
gene59359	-2.95926597482566	0.03148142971936	0.0577711144427786	1	LOC109079212	_	_
gene595	-2.95926597482566	0.03148142971936	0.0577711144427786	1	LOC109101298	_	_
gene63627	-2.95926597482566	0.03148142971936	0.0577711144427786	1	LOC109083957	K11778	_
gene67736	-2.95926597482566	0.03148142971936	0.0577711144427786	1	LOC109088557	_	_
gene68698	-2.95926597482566	0.03148142971936	0.0577711144427786	1	LOC109089512	K08815	_
gene9697	-2.95926597482566	0.03148142971936	0.0577711144427786	1	LOC109093577	_	_
gene14956	-1.50644456311121	2.46544849705369	0.0580658888990421	1	LOC109098792	K16667	molecular_function:phosphotransferase activity, alcohol group as acceptor(GO:0016773);biological_process:phosphorylation(GO:0016310);molecular_function:uridine kinase activity(GO:0004849);molecular_function:ATP binding(GO:0005524);biological_process:axon guidance(GO:0007411);biological_process:neuron migration(GO:0001764);biological_process:skeletal muscle fiber development(GO:0048741);biological…
gene28830	1.45994170775606	2.46051981734482	0.0580658888990421	1	LOC109045272	K03858	_
gene63639	1.45994170775606	2.46051981734482	0.0580658888990421	1	LOC109083976	_	_
gene36369	1.3350307088439	3.95715684921252	0.0581461632132344	1	LOC109053737	K10380	_
gene14850	1.3547213747747	3.59037087563928	0.0583995130211003	1	LOC109098951	_	_
gene55254	1.27071482952473	6.06126724107513	0.0587078601299856	1	LOC109074671	K10031	biological_process:neuron migration(GO:0001764);biological_process:cell migration involved in sprouting angiogenesis(GO:0002042);biological_process:vasculogenesis(GO:0001570);biological_process:immune response(GO:0006955);molecular_function:chemokine activity(GO:0008009);biological_process:induction of positive chemotaxis(GO:0050930);biological_process:cell migration involved in gastrulation(GO:0…
gene3057	1.30217792063771	4.58055556025194	0.0593594559595576	1	LOC109049097	K13218	_
gene27579	1.29509577980127	4.93971919871394	0.0593724795031946	1	LOC109113071	K09239	molecular_function:phosphotransferase activity, alcohol group as acceptor(GO:0016773);biological_process:phosphorylation(GO:0016310);molecular_function:uridine kinase activity(GO:0004849);molecular_function:ATP binding(GO:0005524);biological_process:axon guidance(GO:0007411);biological_process:neuron migration(GO:0001764);biological_process:skeletal muscle fiber development(GO:0048741);biological…
gene23902	1.435190694429	2.77721381715924	0.0596785260438804	1	LOC109109421	K15500	molecular_function:phosphotransferase activity, alcohol group as acceptor(GO:0016773);biological_process:phosphorylation(GO:0016310);molecular_function:uridine kinase activity(GO:0004849);molecular_function:ATP binding(GO:0005524);biological_process:axon guidance(GO:0007411);biological_process:neuron migration(GO:0001764);biological_process:skeletal muscle fiber development(GO:0048741);biological…
gene49813	1.435190694429	2.77721381715924	0.0596785260438804	1	LOC109068633	_	_
gene53206	1.62866630413956	1.75601649748501	0.0598362075153709	1	LOC109072408	_	_
gene57471	1.62866630413956	1.75601649748501	0.0598362075153709	1	LOC109077109	_	_
gene56981	1.32378381349775	3.97002438944623	0.0605466395785124	1	LOC109076564	K12755	_
gene44255	-1.44053899475509	2.69216771293533	0.0606027543558293	1	LOC109062503	_	_
gene16571	1.34202322181979	3.58147829657584	0.0606494943534306	1	LOC109100787	K12407	_
gene63394	1.44110338573092	2.38350133222589	0.0609968705452642	1	LOC109083708	_	_
gene66153	1.44110338573092	2.38350133222589	0.0609968705452642	1	LOC109086718	K00654	_
gene46925	-1.71526356004489	1.5403820721997	0.0611376649655872	1	LOC109065467	K06238	_
gene61006	1.64434746429465	1.52629178813284	0.0611376649655872	1	LOC109081062	K04587	molecular_function:vasoactive intestinal polypeptide receptor activity(GO:0004999);biological_process:phospholipase C-activating G-protein coupled receptor signaling pathway(GO:0007200);cellular_component:plasma membrane(GO:0005886);biological_process:adenylate cyclase-modulating G-protein coupled receptor signaling pathway(GO:0007188);cellular_component:integral component of membrane(GO:0016021)
gene64431	1.64434746429465	1.52629178813284	0.0611376649655872	1	LOC109084854	_	_
gene29931	1.55705437386547	2.00543141589196	0.0613336485633478	1	LOC109046525	K04498	_
gene52035	1.24365533098464	8.17846085432705	0.0614608027492144	1	LOC109071096	K04372	biological_process:protein phosphorylation(GO:0006468);molecular_function:ATP binding(GO:0005524);molecular_function:protein serine/threonine kinase activity(GO:0004674)
gene15799	1.44182989240781	2.56800856030304	0.0616657279521073	1	LOC109100052	K09045	_
gene32162	1.25431146528582	5.82022570759967	0.062109363294994	1	LOC109048999	K09052	_
gene45282	-1.37182733995661	3.2029129976001	0.0622092421622008	1	LOC109063610	K06961	_
gene31986	1.46196992666046	2.26079046980581	0.0622730239359007	1	LOC109048899	K04667	_
gene28750	1.30658369813889	4.23809336843527	0.0623267645895565	1	LOC109045228	K16172	_
gene44592	-1.87092847594418	1.28521218008131	0.0625615693098682	1	LOC109062866	K12896	molecular_function:RNA binding(GO:0003723);biological_process:termination of RNA polymerase II transcription(GO:0006369);molecular_function:zinc ion binding(GO:0008270);cellular_component:nucleolus(GO:0005730);biological_process:mRNA 3'-end processing(GO:0031124);molecular_function:protein binding(GO:0005515);biological_process:negative regulation of mRNA splicing, via spliceosome(GO:0048025);mol…
gene59281	-1.87092847594418	1.28521218008131	0.0625615693098682	1	LOC109079159	_	_
gene3519	1.66742710141669	1.25344290016293	0.0625615693098682	1	LOC109052546	K17497	molecular_function:phosphotransferase activity, alcohol group as acceptor(GO:0016773);biological_process:phosphorylation(GO:0016310);molecular_function:uridine kinase activity(GO:0004849);molecular_function:ATP binding(GO:0005524);biological_process:axon guidance(GO:0007411);biological_process:neuron migration(GO:0001764);biological_process:skeletal muscle fiber development(GO:0048741);biological…
gene55575	1.66742710141669	1.25344290016293	0.0625615693098682	1	LOC109075024	_	_
gene6526	1.66742710141669	1.25344290016293	0.0625615693098682	1	LOC109086796	_	molecular_function:zinc ion binding(GO:0008270);cellular_component:intracellular(GO:0005622)
gene66931	1.66742710141669	1.25344290016293	0.0625615693098682	1	LOC109087577	K16675	_
gene42142	1.55865873580181	1.81443613198573	0.0628451761044167	1	LOC109060144	K01230	_
gene53129	1.36942797364745	3.12089250072957	0.0630951340778518	1	LOC109072320	_	molecular_function:phosphotransferase activity, alcohol group as acceptor(GO:0016773);biological_process:phosphorylation(GO:0016310);molecular_function:uridine kinase activity(GO:0004849);molecular_function:ATP binding(GO:0005524);biological_process:axon guidance(GO:0007411);biological_process:neuron migration(GO:0001764);biological_process:skeletal muscle fiber development(GO:0048741);biological…
gene43819	-1.29259224207127	4.28114134743301	0.0633886010502753	1	LOC109062016	_	_
gene13059	-1.33366339310438	3.44410227341223	0.0636025330954508	1	LOC109096884	K13675	_
gene35541	1.32731097408271	3.59816080653682	0.0638260092956337	1	LOC109052795	K08061	_
gene14150	2.04339918467776	0.920885024533526	0.0638717177078009	1	LOC109097684	_	molecular_function:phosphotransferase activity, alcohol group as acceptor(GO:0016773);biological_process:phosphorylation(GO:0016310);molecular_function:uridine kinase activity(GO:0004849);molecular_function:ATP binding(GO:0005524);biological_process:axon guidance(GO:0007411);biological_process:neuron migration(GO:0001764);biological_process:skeletal muscle fiber development(GO:0048741);biological…
gene31850	2.04339918467776	0.920885024533526	0.0638717177078009	1	LOC109048680	K06107	_
gene32487	2.04339918467776	0.920885024533526	0.0638717177078009	1	LOC109049193	K04358	_
gene33102	2.04339918467776	0.920885024533526	0.0638717177078009	1	LOC109050286	K04883	_
gene43836	2.04339918467776	0.920885024533526	0.0638717177078009	1	LOC109062032	_	_
gene53199	2.04339918467776	0.920885024533526	0.0638717177078009	1	LOC109072396	_	_
gene55475	2.04339918467776	0.920885024533526	0.0638717177078009	1	LOC109074914	_	molecular_function:phosphotransferase activity, alcohol group as acceptor(GO:0016773);biological_process:phosphorylation(GO:0016310);molecular_function:uridine kinase activity(GO:0004849);molecular_function:ATP binding(GO:0005524);biological_process:axon guidance(GO:0007411);biological_process:neuron migration(GO:0001764);biological_process:skeletal muscle fiber development(GO:0048741);biological…
gene60649	2.04339918467776	0.920885024533526	0.0638717177078009	1	LOC109080658	_	molecular_function:phosphotransferase activity, alcohol group as acceptor(GO:0016773);biological_process:phosphorylation(GO:0016310);molecular_function:uridine kinase activity(GO:0004849);molecular_function:ATP binding(GO:0005524);biological_process:axon guidance(GO:0007411);biological_process:neuron migration(GO:0001764);biological_process:skeletal muscle fiber development(GO:0048741);biological…
gene61346	2.04339918467776	0.920885024533526	0.0638717177078009	1	LOC109081445	_	_
gene10093	1.78668674874151	0.971456539343832	0.0638717177078009	1	LOC109093636	K04419	_
gene18816	1.78668674874151	0.971456539343832	0.0638717177078009	1	LOC109103696	K03334	_
gene47178	1.78668674874151	0.971456539343832	0.0638717177078009	1	LOC109065734	K04419	_
gene54315	1.78668674874151	0.971456539343832	0.0638717177078009	1	LOC109073622	K04286	biological_process:rhythmic process(GO:0048511);cellular_component:integral component of membrane(GO:0016021);molecular_function:melatonin receptor activity(GO:0008502);biological_process:G-protein coupled receptor signaling pathway(GO:0007186);cellular_component:plasma membrane(GO:0005886)
gene68029	1.78668674874151	0.971456539343832	0.0638717177078009	1	LOC109088791	K03283	_
gene68465	1.78668674874151	0.971456539343832	0.0638717177078009	1	LOC109089262	K01800	_
gene20955	-1.31053754156191	3.7683816290948	0.0639949073846165	1	pmvk	K13273	cellular_component:cytoplasm(GO:0005737);molecular_function:phosphomevalonate kinase activity(GO:0004631);biological_process:cholesterol biosynthetic process(GO:0006695)
gene27704	2.28939220704358	0.484185174251261	0.0640299921723726	1	LOC109113121	K03193	cellular_component:integral component of membrane(GO:0016021);molecular_function:sulfotransferase activity(GO:0008146)
gene34014	2.28939220704358	0.484185174251261	0.0640299921723726	1	LOC109051069	_	_
gene36546	2.28939220704358	0.484185174251261	0.0640299921723726	1	LOC109053935	_	_
gene39554	2.28939220704358	0.484185174251261	0.0640299921723726	1	LOC109057287	K09087	_
gene44081	2.28939220704358	0.484185174251261	0.0640299921723726	1	LOC109062308	K01106	_
gene4458	2.28939220704358	0.484185174251261	0.0640299921723726	1	LOC109056161	_	_
gene51845	2.28939220704358	0.484185174251261	0.0640299921723726	1	LOC109070890	K14426	_
gene54171	2.28939220704358	0.484185174251261	0.0640299921723726	1	LOC109073466	K05039	_
gene6989	2.28939220704358	0.484185174251261	0.0640299921723726	1	cenpv	_	_
gene10779	-2.0558762943682	0.581437132075993	0.0640299921723726	1	LOC109094348	_	_
gene24444	-2.0558762943682	0.581437132075993	0.0640299921723726	1	LOC109109609	_	_
gene30573	-2.0558762943682	0.581437132075993	0.0640299921723726	1	ctxn1	_	_
gene31851	-2.0558762943682	0.581437132075993	0.0640299921723726	1	LOC109048822	K10056	_
gene37773	-2.0558762943682	0.581437132075993	0.0640299921723726	1	LOC109055307	K01907	_
gene42391	-2.0558762943682	0.581437132075993	0.0640299921723726	1	LOC109060422	K09073	_
gene501	-2.0558762943682	0.581437132075993	0.0640299921723726	1	LOC109054352	_	_
gene52740	-2.0558762943682	0.581437132075993	0.0640299921723726	1	LOC109071896	K09349	_
gene61550	-2.0558762943682	0.581437132075993	0.0640299921723726	1	LOC109081667	K12800	_
gene8223	-2.0558762943682	0.581437132075993	0.0640299921723726	1	LOC109091652	_	_
gene30773	1.61125864473028	1.62882931620057	0.0646609586089955	1	LOC109047279	K08111	_
gene52392	1.61125864473028	1.62882931620057	0.0646609586089955	1	LOC109071502	K13862	molecular_function:inorganic anion exchanger activity(GO:0005452);biological_process:anion transport(GO:0006820);biological_process:phosphoenolpyruvate-dependent sugar phosphotransferase system(GO:0009401);molecular_function:sugar:proton symporter activity(GO:0005351);cellular_component:integral component of membrane(GO:0016021)
gene20470	1.24548412510194	5.66263640338467	0.0646813919558425	1	nr4a3	K08559	molecular_function:phosphotransferase activity, alcohol group as acceptor(GO:0016773);biological_process:phosphorylation(GO:0016310);molecular_function:uridine kinase activity(GO:0004849);molecular_function:ATP binding(GO:0005524);biological_process:axon guidance(GO:0007411);biological_process:neuron migration(GO:0001764);biological_process:skeletal muscle fiber development(GO:0048741);biological…
gene28597	-1.39426883003951	2.83493435794408	0.0650963246865624	1	LOC109045491	_	_
gene60762	1.34650730146766	2.94476639414168	0.0652044252192183	1	LOC109080787	K08539	_
gene53275	1.3551166337548	3.07251569428912	0.0652800511780278	1	LOC109072518	K16682	_
gene52924	1.53740263742549	1.89903343196801	0.065616224211888	1	LOC109072095	_	_
gene49710	-1.47618834569699	2.19832023070791	0.0660818485838757	1	LOC109068515	K03022	molecular_function:DNA-directed RNA polymerase activity(GO:0003899);biological_process:transcription, DNA-templated(GO:0006351);molecular_function:DNA binding(GO:0003677)
gene4499	-1.48906186832201	2.3757990431584	0.0663128738760282	1	LOC109063638	K13912	_
gene58390	1.34262088057759	3.2117661328325	0.0663998890548382	1	LOC109078111	K08132	_
gene35224	-1.44826734580754	2.56752016788843	0.0664226466035862	1	LOC109052441	_	_
gene57478	1.41588857550638	2.55003427411237	0.0664226466035862	1	LOC109077112	K08857	_
gene21961	1.34307712274161	2.9841410513476	0.0664589870561241	1	LOC109106774	K08518	_
gene61848	1.28884181864136	3.83874676373662	0.0668355867438973	1	LOC109081988	_	_
gene22778	-1.75881084644157	1.40056944697531	0.0668460841471972	1	LOC109107687	_	_
gene25	-1.75881084644157	1.40056944697531	0.0668460841471972	1	LOC109104801	_	_
gene48258	-1.75881084644157	1.40056944697531	0.0668460841471972	1	LOC109066920	K15707	_
gene57189	-1.75881084644157	1.40056944697531	0.0668460841471972	1	LOC109076798	_	_
gene11012	1.62506303983683	1.37626134278164	0.0668460841471972	1	LOC109094658	_	_
gene2791	1.62506303983683	1.37626134278164	0.0668460841471972	1	LOC109047103	_	_
gene60091	1.62506303983683	1.37626134278164	0.0668460841471972	1	LOC109080034	K10289	cellular_component:SCF ubiquitin ligase complex(GO:0019005);biological_process:cell division(GO:0051301);biological_process:negative regulation of centrosome duplication(GO:0010826);biological_process:protein ubiquitination(GO:0016567);biological_process:mitotic nuclear division(GO:0007067);cellular_component:centriole(GO:0005814);biological_process:SCF-dependent proteasomal ubiquitin-dependent p…
gene62219	1.62506303983683	1.37626134278164	0.0668460841471972	1	LOC109082404	_	_
gene22434	-1.29229209428003	3.78291070389909	0.0669031711073583	1	LOC109107573	_	_
gene43905	1.30959478020798	3.44575992303046	0.0672293563994878	1	LOC109062062	K05853	_
gene36341	1.23424211948186	5.93816743205065	0.0672471158352454	1	LOC109053699	K18753	molecular_function:phosphotransferase activity, alcohol group as acceptor(GO:0016773);biological_process:phosphorylation(GO:0016310);molecular_function:uridine kinase activity(GO:0004849);molecular_function:ATP binding(GO:0005524);biological_process:axon guidance(GO:0007411);biological_process:neuron migration(GO:0001764);biological_process:skeletal muscle fiber development(GO:0048741);biological…
gene55841	1.29086454467935	3.79508496088219	0.067610107900702	1	LOC109075317	K11840	biological_process:ubiquitin-dependent protein catabolic process(GO:0006511);molecular_function:cysteine-type peptidase activity(GO:0008234)
gene11929	1.58302967536075	1.7245983841266	0.06785228161336	1	LOC109095656	K05104	_
gene36932	1.58302967536075	1.7245983841266	0.06785228161336	1	LOC109054356	_	_
gene51826	1.58302967536075	1.7245983841266	0.06785228161336	1	LOC109070857	K08048	_
gene37554	-1.57181366004213	1.72869104364675	0.06785228161336	1	LOC109055068	_	_
gene37657	1.39018389495791	2.74591392994096	0.0679261080489525	1	LOC109055181	K15379	_
gene44886	1.39018389495791	2.74591392994096	0.0679261080489525	1	LOC109063164	_	_
gene52345	1.40874142543892	2.60154473607709	0.0680536095461422	1	LOC109071446	K11593	_
gene18652	-1.45764639933245	2.431015477705	0.0681636628945485	1	LOC109103080	K09260	_
gene33688	1.51869816428831	1.97896710147757	0.0681747058964302	1	LOC109050660	K06277	_
gene43967	1.51869816428831	1.97896710147757	0.0681747058964302	1	LOC109062162	K07605	biological_process:fin regeneration(GO:0031101);cellular_component:keratin filament(GO:0045095);molecular_function:structural molecule activity(GO:0005198)
gene23177	-1.49305397620425	2.01915903960782	0.0681747058964302	1	LOC109108012	_	_
gene31905	-1.49305397620425	2.01915903960782	0.0681747058964302	1	LOC109048841	_	_
gene46855	-1.44132724473484	2.26063636213779	0.0682261754981392	1	LOC109065344	K14692	_
gene64066	-1.44132724473484	2.26063636213779	0.0682261754981392	1	LOC109084446	_	_
gene34589	1.42963223744565	2.23859201435326	0.0682261754981392	1	LOC109051758	_	_
gene35799	1.42963223744565	2.23859201435326	0.0682261754981392	1	LOC109053093	K04496	molecular_function:NAD binding(GO:0051287);biological_process:synapse assembly involved in innervation(GO:0060386);biological_process:clustering of voltage-gated calcium channels(GO:0070073);biological_process:regulation of melanocyte differentiation(GO:0045634);molecular_function:oxidoreductase activity, acting on the CH-OH group of donors, NAD or NADP as acceptor(GO:0016616);biological_process:…
gene27873	1.33722937064141	3.27666462499173	0.0684348146220484	1	prkaa2	K07198	_
gene24608	1.22996687917242	5.71780786763795	0.0685834928722182	1	LOC109109260	_	molecular_function:phosphotransferase activity, alcohol group as acceptor(GO:0016773);biological_process:phosphorylation(GO:0016310);molecular_function:uridine kinase activity(GO:0004849);molecular_function:ATP binding(GO:0005524);biological_process:axon guidance(GO:0007411);biological_process:neuron migration(GO:0001764);biological_process:skeletal muscle fiber development(GO:0048741);biological…
gene11233	-1.37295905856023	3.07153093605885	0.0688332465450197	1	LOC109095132	K14825	molecular_function:RNA binding(GO:0003723);biological_process:heart development(GO:0007507);molecular_function:nucleotide binding(GO:0000166)
gene25749	1.30629624424407	3.5011381647146	0.0689639157380925	1	LOC109110925	_	_
gene8862	-1.9526251214334	1.11650033285084	0.0694192994524174	1	LOC109092028	K03139	biological_process:transcription initiation from RNA polymerase II promoter(GO:0006367);molecular_function:ATP-dependent helicase activity(GO:0008026);molecular_function:ATP binding(GO:0005524);cellular_component:transcription factor TFIIF complex(GO:0005674)
gene28311	1.719911662472	1.11927740490164	0.0694192994524174	1	LOC109044939	K03213	_
gene34889	1.719911662472	1.11927740490164	0.0694192994524174	1	LOC109052110	K05695	molecular_function:phosphotransferase activity, alcohol group as acceptor(GO:0016773);biological_process:phosphorylation(GO:0016310);molecular_function:uridine kinase activity(GO:0004849);molecular_function:ATP binding(GO:0005524);biological_process:axon guidance(GO:0007411);biological_process:neuron migration(GO:0001764);biological_process:skeletal muscle fiber development(GO:0048741);biological…
gene37309	1.719911662472	1.11927740490164	0.0694192994524174	1	LOC109054793	K17391	molecular_function:mRNA 3'-UTR binding(GO:0003730);cellular_component:CRD-mediated mRNA stability complex(GO:0070937);biological_process:regulation of translation(GO:0006417);cellular_component:nucleus(GO:0005634);molecular_function:nucleotide binding(GO:0000166)
gene68261	1.20974045006424	7.3906623800079	0.0694275398142328	1	LOC109089023	_	molecular_function:phosphotransferase activity, alcohol group as acceptor(GO:0016773);biological_process:phosphorylation(GO:0016310);molecular_function:uridine kinase activity(GO:0004849);molecular_function:ATP binding(GO:0005524);biological_process:axon guidance(GO:0007411);biological_process:neuron migration(GO:0001764);biological_process:skeletal muscle fiber development(GO:0048741);biological…
gene22805	1.2271827769931	5.63132817338442	0.0698654805560619	1	LOC109107340	_	molecular_function:phosphotransferase activity, alcohol group as acceptor(GO:0016773);biological_process:phosphorylation(GO:0016310);molecular_function:uridine kinase activity(GO:0004849);molecular_function:ATP binding(GO:0005524);biological_process:axon guidance(GO:0007411);biological_process:neuron migration(GO:0001764);biological_process:skeletal muscle fiber development(GO:0048741);biological…
gene36154	-1.42892538491175	2.48419810123763	0.0699131762848162	1	LOC109053487	_	_
gene432	-1.30628206579036	3.35336364059017	0.0703481273472698	1	LOC109096162	_	molecular_function:phosphotransferase activity, alcohol group as acceptor(GO:0016773);biological_process:phosphorylation(GO:0016310);molecular_function:uridine kinase activity(GO:0004849);molecular_function:ATP binding(GO:0005524)
gene60040	1.50211055304322	2.05472370708158	0.0705428767917933	1	LOC109079982	K06778	molecular_function:phosphotransferase activity, alcohol group as acceptor(GO:0016773);biological_process:phosphorylation(GO:0016310);molecular_function:uridine kinase activity(GO:0004849);molecular_function:ATP binding(GO:0005524);biological_process:axon guidance(GO:0007411);biological_process:neuron migration(GO:0001764);biological_process:skeletal muscle fiber development(GO:0048741);biological…
gene60796	1.50211055304322	2.05472370708158	0.0705428767917933	1	LOC109080833	K10261	_
gene862	1.50211055304322	2.05472370708158	0.0705428767917933	1	LOC109090217	K18598	_
gene28151	-1.6681658967712	1.50737329726479	0.0706332006394925	1	LOC109044875	K07377	_
gene44374	-1.6681658967712	1.50737329726479	0.0706332006394925	1	LOC109062632	K09228	_
gene56732	1.59013559237313	1.48950099239103	0.0706332006394925	1	LOC109076293	K08843	_
gene26616	-1.55401352137846	1.84101253853147	0.0707540278931752	1	LOC109111715	_	molecular_function:phosphotransferase activity, alcohol group as acceptor(GO:0016773);biological_process:phosphorylation(GO:0016310);molecular_function:uridine kinase activity(GO:0004849);molecular_function:ATP binding(GO:0005524);biological_process:axon guidance(GO:0007411);biological_process:neuron migration(GO:0001764);biological_process:skeletal muscle fiber development(GO:0048741);biological…
gene34438	1.37213793503216	2.68295318562812	0.0710841559313783	1	LOC109051587	_	_
gene12544	1.25282674490153	4.40590070385305	0.0712321290451823	1	LOC109096592	K14380	molecular_function:zinc ion binding(GO:0008270)
gene11268	1.38947224963679	2.5318388596409	0.0715690660378933	1	LOC109095160	K00181	_
gene12731	1.21202050164288	5.98682074243711	0.0716717634835961	1	LOC109096687	_	_
gene13305	1.20825595475907	6.26801090236994	0.0717457118599979	1	LOC109097280	K10374	cellular_component:striated muscle thin filament(GO:0005865)
gene24888	-1.33877524047116	2.90209687961335	0.0719402245266183	1	LOC109109951	K05222	molecular_function:phosphotransferase activity, alcohol group as acceptor(GO:0016773);biological_process:phosphorylation(GO:0016310);molecular_function:uridine kinase activity(GO:0004849);molecular_function:ATP binding(GO:0005524);biological_process:axon guidance(GO:0007411);biological_process:neuron migration(GO:0001764);biological_process:skeletal muscle fiber development(GO:0048741);biological…
gene43757	1.31121054946442	3.15447350724464	0.0720897391772083	1	LOC109061966	_	_
gene12262	2.09469675396433	0.687013839526127	0.0721088162689941	1	LOC109095776	K05085	_
gene13279	2.09469675396433	0.687013839526127	0.0721088162689941	1	LOC109097030	K06058	_
gene15189	2.09469675396433	0.687013839526127	0.0721088162689941	1	LOC109099441	_	_
gene1540	2.09469675396433	0.687013839526127	0.0721088162689941	1	LOC109102162	_	_
gene21003	2.09469675396433	0.687013839526127	0.0721088162689941	1	LOC109106359	_	_
gene2152	2.09469675396433	0.687013839526127	0.0721088162689941	1	LOC109101159	K16519	molecular_function:phosphotransferase activity, alcohol group as acceptor(GO:0016773);biological_process:phosphorylation(GO:0016310);molecular_function:uridine kinase activity(GO:0004849);molecular_function:ATP binding(GO:0005524)
gene35918	2.09469675396433	0.687013839526127	0.0721088162689941	1	LOC109053188	_	molecular_function:phosphotransferase activity, alcohol group as acceptor(GO:0016773);biological_process:phosphorylation(GO:0016310);molecular_function:uridine kinase activity(GO:0004849);molecular_function:ATP binding(GO:0005524);biological_process:axon guidance(GO:0007411);biological_process:neuron migration(GO:0001764);biological_process:skeletal muscle fiber development(GO:0048741);biological…
gene53955	2.09469675396433	0.687013839526127	0.0721088162689941	1	LOC109073227	K19501	_
gene58695	2.09469675396433	0.687013839526127	0.0721088162689941	1	LOC109078462	_	_
gene12685	-1.83330964289817	0.765413258797486	0.0721088162689941	1	LOC109096292	_	_
gene13815	-1.83330964289817	0.765413258797486	0.0721088162689941	1	LOC109097859	K09228	molecular_function:phosphotransferase activity, alcohol group as acceptor(GO:0016773);biological_process:phosphorylation(GO:0016310);molecular_function:uridine kinase activity(GO:0004849);molecular_function:ATP binding(GO:0005524);biological_process:axon guidance(GO:0007411);biological_process:neuron migration(GO:0001764);biological_process:skeletal muscle fiber development(GO:0048741);biological…
gene17250	-1.83330964289817	0.765413258797486	0.0721088162689941	1	LOC109101488	K04439	_
gene36648	-1.83330964289817	0.765413258797486	0.0721088162689941	1	LOC109054053	_	_
gene4479	-1.83330964289817	0.765413258797486	0.0721088162689941	1	LOC109061333	K04935	_
gene53606	-1.83330964289817	0.765413258797486	0.0721088162689941	1	LOC109072849	K07998	_
gene7153	-1.83330964289817	0.765413258797486	0.0721088162689941	1	LOC109090088	_	molecular_function:phosphotransferase activity, alcohol group as acceptor(GO:0016773);biological_process:phosphorylation(GO:0016310);molecular_function:uridine kinase activity(GO:0004849);molecular_function:ATP binding(GO:0005524);biological_process:axon guidance(GO:0007411);biological_process:neuron migration(GO:0001764);biological_process:skeletal muscle fiber development(GO:0048741);biological…
gene25569	1.28771350747169	3.59711130271027	0.0721696584159316	1	LOC109110365	_	molecular_function:phosphotransferase activity, alcohol group as acceptor(GO:0016773);biological_process:phosphorylation(GO:0016310);molecular_function:uridine kinase activity(GO:0004849);molecular_function:ATP binding(GO:0005524);biological_process:axon guidance(GO:0007411);biological_process:neuron migration(GO:0001764);biological_process:skeletal muscle fiber development(GO:0048741);biological…
gene19749	2.46897254230194	0.159118666364333	0.0729734211235395	1	LOC109104092	K16507	_
gene26843	2.46897254230194	0.159118666364333	0.0729734211235395	1	LOC109111861	_	_
gene28329	2.46897254230194	0.159118666364333	0.0729734211235395	1	LOC109044946	_	_
gene42497	2.46897254230194	0.159118666364333	0.0729734211235395	1	LOC109060512	_	_
gene45437	2.46897254230194	0.159118666364333	0.0729734211235395	1	LOC109063751	K10276	_
gene49619	2.46897254230194	0.159118666364333	0.0729734211235395	1	LOC109068414	K03728	_
gene49657	2.46897254230194	0.159118666364333	0.0729734211235395	1	LOC109068450	K01077	_
gene52988	2.46897254230194	0.159118666364333	0.0729734211235395	1	LOC109072161	K05016	_
gene54900	2.46897254230194	0.159118666364333	0.0729734211235395	1	LOC109074275	K15608	_
gene5796	2.46897254230194	0.159118666364333	0.0729734211235395	1	LOC109077991	_	_
gene5880	2.46897254230194	0.159118666364333	0.0729734211235395	1	LOC109078976	K06521	_
gene7929	2.46897254230194	0.159118666364333	0.0729734211235395	1	LOC109091451	K09905	_
gene11445	-2.29566543409864	0.293883217264024	0.0729734211235395	1	LOC109095547	_	_
gene14055	-2.29566543409864	0.293883217264024	0.0729734211235395	1	LOC109098192	K04307	_
gene24968	-2.29566543409864	0.293883217264024	0.0729734211235395	1	LOC109110500	K01183	_
gene2608	-2.29566543409864	0.293883217264024	0.0729734211235395	1	LOC109111555	_	_
gene26283	-2.29566543409864	0.293883217264024	0.0729734211235395	1	LOC109111489	_	_
gene27941	-2.29566543409864	0.293883217264024	0.0729734211235395	1	LOC109113358	_	biological_process:epiboly involved in gastrulation with mouth forming second(GO:0055113);biological_process:positive regulation of tyrosine phosphorylation of Stat3 protein(GO:0042517)
gene31221	-2.29566543409864	0.293883217264024	0.0729734211235395	1	LOC109048348	K13761	_
gene32262	-2.29566543409864	0.293883217264024	0.0729734211235395	1	LOC109049071	_	_
gene36455	-2.29566543409864	0.293883217264024	0.0729734211235395	1	LOC109053819	K03914	_
gene37149	-2.29566543409864	0.293883217264024	0.0729734211235395	1	LOC109054613	K01623	_
gene45672	-2.29566543409864	0.293883217264024	0.0729734211235395	1	LOC109064063	_	_
gene52861	-2.29566543409864	0.293883217264024	0.0729734211235395	1	LOC109072020	K16449	_
gene56629	-2.29566543409864	0.293883217264024	0.0729734211235395	1	LOC109076179	_	_
gene57174	-2.29566543409864	0.293883217264024	0.0729734211235395	1	LOC109076776	K14206	_
gene16857	1.38325833593732	2.58398250354582	0.0731382964644979	1	LOC109100969	_	_
gene37355	-1.27614777536611	3.82473463273574	0.0734875636641266	1	LOC109054832	_	_
gene42742	-1.59322630584933	1.60680532098684	0.0740011409734814	1	LOC109060828	K03127	_
gene25486	1.56083658730463	1.59454645892118	0.0740011409734814	1	LOC109110680	K08023	_
gene26019	1.56083658730463	1.59454645892118	0.0740011409734814	1	LOC109111091	K11155	_
gene38440	1.56083658730463	1.59454645892118	0.0740011409734814	1	LOC109056079	K04865	_
gene4522	1.56083658730463	1.59454645892118	0.0740011409734814	1	LOC109063701	K12471	_
gene45351	1.56083658730463	1.59454645892118	0.0740011409734814	1	LOC109063709	_	_
gene24018	-1.8146423645859	1.24560967012924	0.0741359843367163	1	LOC109109455	_	_
gene31320	-1.8146423645859	1.24560967012924	0.0741359843367163	1	LOC109048060	_	_
gene4329	-1.8146423645859	1.24560967012924	0.0741359843367163	1	LOC109061029	_	molecular_function:phosphotransferase activity, alcohol group as acceptor(GO:0016773);biological_process:phosphorylation(GO:0016310);molecular_function:uridine kinase activity(GO:0004849);molecular_function:ATP binding(GO:0005524);biological_process:axon guidance(GO:0007411);biological_process:neuron migration(GO:0001764);biological_process:skeletal muscle fiber development(GO:0048741);biological…
gene13704	1.60067100816889	1.20905525044825	0.0741359843367163	1	LOC109097523	_	_
gene46032	1.60067100816889	1.20905525044825	0.0741359843367163	1	LOC109064493	_	_
gene5974	1.60067100816889	1.20905525044825	0.0741359843367163	1	LOC109082644	_	_
gene50152	-1.30637869648706	2.97821092602564	0.0743469212192196	1	LOC109069001	_	_
gene21631	1.47399142322298	2.19530390542385	0.0747839440159175	1	LOC109106578	_	_
gene66444	1.23153096841694	4.23593048500797	0.0748905352190961	1	LOC109087045	K06481	_
gene40801	1.47929428000474	1.95202269745833	0.0758275893831739	1	LOC109058694	K10396	biological_process:microtubule-based movement(GO:0007018);cellular_component:microtubule associated complex(GO:0005875);molecular_function:ATP binding(GO:0005524);molecular_function:microtubule motor activity(GO:0003777)
gene45675	1.47929428000474	1.95202269745833	0.0758275893831739	1	LOC109064029	K10388	molecular_function:phosphotransferase activity, alcohol group as acceptor(GO:0016773);biological_process:phosphorylation(GO:0016310);molecular_function:uridine kinase activity(GO:0004849);molecular_function:ATP binding(GO:0005524);biological_process:axon guidance(GO:0007411);biological_process:neuron migration(GO:0001764);biological_process:skeletal muscle fiber development(GO:0048741);biological…
gene24030	1.34793728408658	2.66634906874355	0.0760415755954893	1	LOC109108919	K09299	_
gene37847	-1.26103053325054	3.42800738141675	0.0760971046257564	1	LOC109055399	_	molecular_function:phosphotransferase activity, alcohol group as acceptor(GO:0016773);biological_process:phosphorylation(GO:0016310);molecular_function:uridine kinase activity(GO:0004849);molecular_function:ATP binding(GO:0005524);biological_process:axon guidance(GO:0007411);biological_process:neuron migration(GO:0001764);biological_process:skeletal muscle fiber development(GO:0048741);biological…
gene41937	1.35400026565859	2.86264843957798	0.0763532741665068	1	LOC109059932	K12494	molecular_function:phospholipid binding(GO:0005543);biological_process:regulation of ARF protein signal transduction(GO:0032012);molecular_function:ARF guanyl-nucleotide exchange factor activity(GO:0005086)
gene21013	1.30839165158384	2.87563173340912	0.0763532741665068	1	LOC109105684	K03730	_
gene46051	1.30839165158384	2.87563173340912	0.0763532741665068	1	LOC109064466	K05629	_
gene46950	1.24484434506858	3.83033710700955	0.0764784728762227	1	LOC109065499	K15617	_
gene61060	-1.29979961687787	3.19403160232428	0.0767166156724302	1	LOC109081113	_	_
gene17716	1.20284575705762	4.88578362664317	0.076919517053882	1	LOC109102661	_	_
gene16528	1.53590213748546	1.69250227546331	0.077013509153919	1	LOC109101122	_	_
gene18369	1.53590213748546	1.69250227546331	0.077013509153919	1	LOC109102524	K09364	_
gene305	1.53590213748546	1.69250227546331	0.077013509153919	1	LOC109056609	_	_
gene51218	1.53590213748546	1.69250227546331	0.077013509153919	1	LOC109070170	K11262	_
gene62467	1.53590213748546	1.69250227546331	0.077013509153919	1	LOC109082691	K08857	_
gene36958	-1.53015616221732	1.69981800592171	0.077013509153919	1	LOC109054412	_	_
gene65453	-1.53015616221732	1.69981800592171	0.077013509153919	1	LOC109085970	_	_
gene34818	-1.4025614021284	2.53549137080741	0.0771379527391957	1	LOC109052027	K01539	biological_process:sodium ion transport(GO:0006814);molecular_function:sodium:potassium-exchanging ATPase activity(GO:0005391);cellular_component:integral component of membrane(GO:0016021);molecular_function:metal ion binding(GO:0046872);biological_process:potassium ion transport(GO:0006813);biological_process:ATP biosynthetic process(GO:0006754);molecular_function:ATP binding(GO:0005524);cellula…
gene45688	-1.4025614021284	2.53549137080741	0.0771379527391957	1	rgn	K01053	_
gene36914	1.3625631941258	2.51341688590211	0.0771379527391957	1	LOC109054342	K16519	_
gene64121	1.17108464726526	9.84269416782138	0.0771521068042765	1	clu	K17252	_
gene28309	1.46474774666032	2.02914684760962	0.078056233155327	1	LOC109113602	K11977	_
gene33278	1.46474774666032	2.02914684760962	0.078056233155327	1	LOC109050332	_	_
gene47645	1.46474774666032	2.02914684760962	0.078056233155327	1	LOC109066281	_	_
gene19945	-1.4201093928625	2.06719865938248	0.078056233155327	1	LOC109105202	_	_
gene50009	-1.706599240099	1.36409357139616	0.0781883389190801	1	LOC109068850	K04229	cellular_component:integral component of membrane(GO:0016021);molecular_function:oxytocin receptor activity(GO:0004990);biological_process:G-protein coupled receptor signaling pathway(GO:0007186);molecular_function:vasopressin receptor activity(GO:0005000)
gene24094	1.56396234780564	1.33547789622863	0.0781883389190801	1	LOC109108973	K00654	_
gene60972	1.56396234780564	1.33547789622863	0.0781883389190801	1	LOC109081017	_	biological_process:metabolic process(GO:0008152);molecular_function:hydrolase activity(GO:0016787)
gene61461	1.23465650838286	3.70980069689622	0.078355761807956	1	LOC109081571	K18422	_
gene51725	-1.43672266781523	2.33909170555652	0.0784686132863003	1	LOC109070757	_	_
gene61655	-1.43672266781523	2.33909170555652	0.0784686132863003	1	LOC109081797	_	_
gene10381	1.35017634228653	2.32143077361982	0.0784686132863003	1	LOC109094089	_	_
gene34760	1.35017634228653	2.32143077361982	0.0784686132863003	1	wnt4	K00408	_
gene10013	1.96147702953383	0.864976374064563	0.0785240393816319	1	LOC109093491	_	_
gene10626	1.96147702953383	0.864976374064563	0.0785240393816319	1	LOC109094280	K09228	_
gene33676	1.96147702953383	0.864976374064563	0.0785240393816319	1	LOC109050827	K05207	cellular_component:integral component of plasma membrane(GO:0005887);cellular_component:postsynaptic membrane(GO:0045211);cellular_component:cell junction(GO:0030054);molecular_function:extracellular-glutamate-gated ion channel activity(GO:0005234);biological_process:ion transport(GO:0006811);molecular_function:ionotropic glutamate receptor activity(GO:0004970);biological_process:ionotropic gluta…
gene34000	1.96147702953383	0.864976374064563	0.0785240393816319	1	LOC109051238	K15616	_
gene38227	1.96147702953383	0.864976374064563	0.0785240393816319	1	LOC109055829	K06820	molecular_function:phosphotransferase activity, alcohol group as acceptor(GO:0016773);biological_process:phosphorylation(GO:0016310);molecular_function:uridine kinase activity(GO:0004849);molecular_function:ATP binding(GO:0005524);biological_process:axon guidance(GO:0007411);biological_process:neuron migration(GO:0001764);biological_process:skeletal muscle fiber development(GO:0048741);biological…
gene43792	1.96147702953383	0.864976374064563	0.0785240393816319	1	LOC109061939	_	_
gene46260	1.96147702953383	0.864976374064563	0.0785240393816319	1	LOC109064711	_	_
gene55119	1.96147702953383	0.864976374064563	0.0785240393816319	1	LOC109074522	_	_
gene20622	1.70476459359758	0.91752200838679	0.0785240393816319	1	LOC109105600	K04282	_
gene21420	1.70476459359758	0.91752200838679	0.0785240393816319	1	LOC109105935	K07188	_
gene22186	1.70476459359758	0.91752200838679	0.0785240393816319	1	LOC109107491	_	_
gene27501	1.70476459359758	0.91752200838679	0.0785240393816319	1	LOC109113039	K17341	_
gene30254	1.70476459359758	0.91752200838679	0.0785240393816319	1	LOC109046739	K09081	_
gene30729	1.70476459359758	0.91752200838679	0.0785240393816319	1	LOC109047244	_	_
gene31742	1.70476459359758	0.91752200838679	0.0785240393816319	1	LOC109048788	_	_
gene43733	1.70476459359758	0.91752200838679	0.0785240393816319	1	LOC109061922	K12478	_
gene4889	1.70476459359758	0.91752200838679	0.0785240393816319	1	LOC109068385	K14026	_
gene50927	1.70476459359758	0.91752200838679	0.0785240393816319	1	LOC109069867	K16507	_
gene61348	1.70476459359758	0.91752200838679	0.0785240393816319	1	LOC109081441	K00799	_
gene8413	1.70476459359758	0.91752200838679	0.0785240393816319	1	LOC109091232	_	_
gene45390	1.23186623029795	4.16908065249503	0.0790998999672128	1	LOC109063796	_	_
gene11717	1.51442157000272	1.78426370864474	0.0797222374892286	1	LOC109095445	_	_
gene23222	1.51442157000272	1.78426370864474	0.0797222374892286	1	LOC109108424	K13781	_
gene35137	1.51442157000272	1.78426370864474	0.0797222374892286	1	LOC109052357	K09103	molecular_function:phosphotransferase activity, alcohol group as acceptor(GO:0016773);biological_process:phosphorylation(GO:0016310);molecular_function:uridine kinase activity(GO:0004849);molecular_function:ATP binding(GO:0005524);biological_process:axon guidance(GO:0007411);biological_process:neuron migration(GO:0001764);biological_process:skeletal muscle fiber development(GO:0048741);biological…
gene15170	1.33611559960907	2.80465979773814	0.079887821676358	1	LOC109099751	_	_
gene54041	1.18882023052898	5.30135242978555	0.0799245086973297	1	LOC109073324	_	_
gene6719	-1.35581802628977	2.63291533884654	0.0800319585364991	1	LOC109088554	K09341	biological_process:regulation of transcription, DNA-templated(GO:0006355);biological_process:otic placode formation(GO:0043049);molecular_function:sequence-specific DNA binding transcription factor activity(GO:0003700);cellular_component:nucleus(GO:0005634);molecular_function:transcription regulatory region sequence-specific DNA binding(GO:0000976)
gene55149	1.18227192239376	5.34215775597156	0.0800726470497166	1	LOC109074552	K12384	_
gene16863	1.25139326117044	3.43478818631575	0.0801011435085326	1	LOC109100975	_	_
gene28698	1.45177597965769	2.10237573456543	0.0801105576341317	1	LOC109045516	_	molecular_function:phosphotransferase activity, alcohol group as acceptor(GO:0016773);biological_process:phosphorylation(GO:0016310);molecular_function:uridine kinase activity(GO:0004849);molecular_function:ATP binding(GO:0005524);biological_process:axon guidance(GO:0007411);biological_process:neuron migration(GO:0001764);biological_process:skeletal muscle fiber development(GO:0048741);biological…
gene50034	-1.38529838917748	2.13534360965535	0.0801105576341317	1	LOC109068872	_	_
gene58716	-1.38529838917748	2.13534360965535	0.0801105576341317	1	LOC109078485	K04147	_
gene27491	1.34473043232322	2.38154116348245	0.0801344825360147	1	LOC109112756	_	molecular_function:phosphotransferase activity, alcohol group as acceptor(GO:0016773);biological_process:phosphorylation(GO:0016310);molecular_function:uridine kinase activity(GO:0004849);molecular_function:ATP binding(GO:0005524);biological_process:axon guidance(GO:0007411);biological_process:neuron migration(GO:0001764);biological_process:skeletal muscle fiber development(GO:0048741);biological…
gene50732	1.2860723184988	3.30682001557702	0.0802981633758815	1	LOC109069650	K08125	_
gene38391	-1.26643881232852	3.32570851729366	0.0802981633758815	1	cunh12orf45	_	molecular_function:phosphotransferase activity, alcohol group as acceptor(GO:0016773);biological_process:phosphorylation(GO:0016310);molecular_function:uridine kinase activity(GO:0004849);molecular_function:ATP binding(GO:0005524);biological_process:axon guidance(GO:0007411);biological_process:neuron migration(GO:0001764);biological_process:skeletal muscle fiber development(GO:0048741);biological…
gene36649	1.20758072479385	4.29912801409201	0.0807567853795573	1	LOC109054052	K06531	_
gene11537	1.19100257895346	4.56862414219814	0.0809380553477061	1	LOC109094747	_	molecular_function:phosphotransferase activity, alcohol group as acceptor(GO:0016773);biological_process:phosphorylation(GO:0016310);molecular_function:uridine kinase activity(GO:0004849);molecular_function:ATP binding(GO:0005524);biological_process:axon guidance(GO:0007411);biological_process:neuron migration(GO:0001764);biological_process:skeletal muscle fiber development(GO:0048741);biological…
gene8265	1.28705444667191	2.86109113036172	0.0810522961766511	1	LOC109091685	K09377	molecular_function:zinc ion binding(GO:0008270)
gene28896	1.19399691952041	4.39444365767677	0.0814015199669017	1	LOC109045593	_	_
gene7808	1.19080978546873	4.81431405471329	0.0816500972210307	1	LOC109091359	_	molecular_function:phosphotransferase activity, alcohol group as acceptor(GO:0016773);biological_process:phosphorylation(GO:0016310);molecular_function:uridine kinase activity(GO:0004849);molecular_function:ATP binding(GO:0005524);biological_process:axon guidance(GO:0007411);biological_process:neuron migration(GO:0001764);biological_process:skeletal muscle fiber development(GO:0048741);biological…
gene40368	-1.61947866300126	1.47356912487737	0.081703233463125	1	LOC109058211	_	_
gene48277	-1.61947866300126	1.47356912487737	0.081703233463125	1	LOC109066941	K09091	_
gene30792	1.53380680575372	1.45177821720954	0.081703233463125	1	LOC109047286	K16745	_
gene60821	1.53380680575372	1.45177821720954	0.081703233463125	1	LOC109080852	_	molecular_function:phosphotransferase activity, alcohol group as acceptor(GO:0016773);biological_process:phosphorylation(GO:0016310);molecular_function:uridine kinase activity(GO:0004849);molecular_function:ATP binding(GO:0005524);biological_process:axon guidance(GO:0007411);biological_process:neuron migration(GO:0001764);biological_process:skeletal muscle fiber development(GO:0048741);biological…
gene66585	1.53380680575372	1.45177821720954	0.081703233463125	1	LOC109087199	K08898	_
gene2033	1.44013594124726	2.17208326984245	0.0820097911157378	1	LOC109105329	_	_
gene5898	-1.38376686517124	2.22077568996658	0.0820097911157378	1	LOC109079028	_	_
gene64077	-1.38376686517124	2.22077568996658	0.0820097911157378	1	LOC109084465	_	molecular_function:sequence-specific DNA binding transcription factor activity(GO:0003700);molecular_function:sequence-specific DNA binding(GO:0043565);biological_process:regulation of transcription, DNA-templated(GO:0006355)
gene66730	1.36269757194008	2.19317283834864	0.0820097911157378	1	LOC109087355	K17279	molecular_function:phosphotransferase activity, alcohol group as acceptor(GO:0016773);biological_process:phosphorylation(GO:0016310);molecular_function:uridine kinase activity(GO:0004849);molecular_function:ATP binding(GO:0005524);biological_process:axon guidance(GO:0007411);biological_process:neuron migration(GO:0001764);biological_process:skeletal muscle fiber development(GO:0048741);biological…
gene46817	1.28520703420326	2.90276513258951	0.0821643874998993	1	LOC109065385	_	_
gene57328	1.28520703420326	2.90276513258951	0.0821643874998993	1	LOC109076953	K05740	_
gene33166	-1.31563500620512	2.7241791287183	0.0826283569673851	1	LOC109050309	K05689	molecular_function:phosphotransferase activity, alcohol group as acceptor(GO:0016773);biological_process:phosphorylation(GO:0016310);molecular_function:uridine kinase activity(GO:0004849);molecular_function:ATP binding(GO:0005524);biological_process:axon guidance(GO:0007411);biological_process:neuron migration(GO:0001764);biological_process:skeletal muscle fiber development(GO:0048741);biological…
gene40603	1.17717460074241	5.30098353882292	0.0829358908538098	1	LOC109058473	K10374	cellular_component:striated muscle thin filament(GO:0005865)
gene44601	1.16031421968316	6.42749170691304	0.0829963158410162	1	LOC109062869	K04437	molecular_function:phosphotransferase activity, alcohol group as acceptor(GO:0016773);biological_process:phosphorylation(GO:0016310);molecular_function:uridine kinase activity(GO:0004849);molecular_function:ATP binding(GO:0005524);biological_process:axon guidance(GO:0007411);biological_process:neuron migration(GO:0001764);biological_process:skeletal muscle fiber development(GO:0048741);biological…
gene38520	1.23598329823505	3.53510126711349	0.0830007811534526	1	LOC109056184	K19363	molecular_function:phosphotransferase activity, alcohol group as acceptor(GO:0016773);biological_process:phosphorylation(GO:0016310);molecular_function:uridine kinase activity(GO:0004849);molecular_function:ATP binding(GO:0005524);biological_process:axon guidance(GO:0007411);biological_process:neuron migration(GO:0001764);biological_process:skeletal muscle fiber development(GO:0048741);biological…
gene63920	1.19990675812295	4.30928150659312	0.083017046208373	1	LOC109084277	K09037	_
gene25752	1.33514267779071	2.49476272080821	0.0831650389792129	1	LOC109111170	_	_
gene133	2.17497145465918	0.40848421601299	0.0834969611968208	1	LOC109057153	K09080	_
gene14279	2.17497145465918	0.40848421601299	0.0834969611968208	1	LOC109098651	_	_
gene16155	2.17497145465918	0.40848421601299	0.0834969611968208	1	nt5e	_	_
gene17101	2.17497145465918	0.40848421601299	0.0834969611968208	1	LOC109101402	_	_
gene20656	2.17497145465918	0.40848421601299	0.0834969611968208	1	LOC109105437	K10180	molecular_function:phosphotransferase activity, alcohol group as acceptor(GO:0016773);biological_process:phosphorylation(GO:0016310);molecular_function:uridine kinase activity(GO:0004849);molecular_function:ATP binding(GO:0005524);biological_process:axon guidance(GO:0007411);biological_process:neuron migration(GO:0001764);biological_process:skeletal muscle fiber development(GO:0048741);biological…
gene22595	2.17497145465918	0.40848421601299	0.0834969611968208	1	LOC109107188	K10659	molecular_function:phosphotransferase activity, alcohol group as acceptor(GO:0016773);biological_process:phosphorylation(GO:0016310);molecular_function:uridine kinase activity(GO:0004849);molecular_function:ATP binding(GO:0005524);biological_process:axon guidance(GO:0007411);biological_process:neuron migration(GO:0001764);biological_process:skeletal muscle fiber development(GO:0048741);biological…
gene24143	2.17497145465918	0.40848421601299	0.0834969611968208	1	LOC109109492	_	_
gene33040	2.17497145465918	0.40848421601299	0.0834969611968208	1	LOC109049865	K09300	_
gene35054	2.17497145465918	0.40848421601299	0.0834969611968208	1	LOC109052253	K07522	_
gene40864	2.17497145465918	0.40848421601299	0.0834969611968208	1	LOC109058747	K10593	_
gene44718	2.17497145465918	0.40848421601299	0.0834969611968208	1	LOC109062995	_	_
gene47064	2.17497145465918	0.40848421601299	0.0834969611968208	1	LOC109065630	K11647	biological_process:regulation of transcription, DNA-templated(GO:0006355);molecular_function:DNA binding(GO:0003677);molecular_function:ATP binding(GO:0005524);molecular_function:helicase activity(GO:0004386);cellular_component:nucleus(GO:0005634)
gene57392	2.17497145465918	0.40848421601299	0.0834969611968208	1	LOC109076982	K06087	_
gene66604	2.17497145465918	0.40848421601299	0.0834969611968208	1	LOC109087221	_	_
gene67382	2.17497145465918	0.40848421601299	0.0834969611968208	1	LOC109088068	K08875	_
gene1267	-1.95725753381291	0.515704125649915	0.0834969611968208	1	LOC109096764	K04224	_
gene26369	-1.95725753381291	0.515704125649915	0.0834969611968208	1	LOC109112198	_	_
gene26505	-1.95725753381291	0.515704125649915	0.0834969611968208	1	LOC109112244	_	_
gene28007	-1.95725753381291	0.515704125649915	0.0834969611968208	1	LOC109113398	K12345	_
gene29014	-1.95725753381291	0.515704125649915	0.0834969611968208	1	LOC109045394	K04594	_
gene36408	-1.95725753381291	0.515704125649915	0.0834969611968208	1	LOC109053784	_	_
gene36658	-1.95725753381291	0.515704125649915	0.0834969611968208	1	LOC109054070	K05849	_
gene36675	-1.95725753381291	0.515704125649915	0.0834969611968208	1	LOC109054100	K12489	_
gene37968	-1.95725753381291	0.515704125649915	0.0834969611968208	1	LOC109055537	_	_
gene46931	-1.95725753381291	0.515704125649915	0.0834969611968208	1	LOC109065452	K05684	_
gene49476	-1.95725753381291	0.515704125649915	0.0834969611968208	1	LOC109068261	K17218	_
gene49735	-1.95725753381291	0.515704125649915	0.0834969611968208	1	LOC109068543	K06491	_
gene51482	-1.95725753381291	0.515704125649915	0.0834969611968208	1	LOC109070484	K17341	_
gene55879	-1.95725753381291	0.515704125649915	0.0834969611968208	1	LOC109075356	_	molecular_function:oxidoreductase activity(GO:0016491);molecular_function:nucleotide binding(GO:0000166)
gene60147	-1.95725753381291	0.515704125649915	0.0834969611968208	1	LOC109080091	K01870	molecular_function:isoleucine-tRNA ligase activity(GO:0004822);molecular_function:aminoacyl-tRNA editing activity(GO:0002161);biological_process:isoleucyl-tRNA aminoacylation(GO:0006428);molecular_function:ATP binding(GO:0005524);cellular_component:cytoplasm(GO:0005737)
gene6182	-1.95725753381291	0.515704125649915	0.0834969611968208	1	LOC109084070	_	_
gene8653	-1.95725753381291	0.515704125649915	0.0834969611968208	1	LOC109091951	_	_
gene1771	-1.88887657358214	1.0718101573494	0.0837197323940961	1	LOC109099937	_	_
gene3895	-1.88887657358214	1.0718101573494	0.0837197323940961	1	LOC109058359	_	_
gene55395	-1.88887657358214	1.0718101573494	0.0837197323940961	1	LOC109074825	_	_
gene66716	-1.88887657358214	1.0718101573494	0.0837197323940961	1	smim7	_	cellular_component:integral component of membrane(GO:0016021)
gene25125	-1.8221804123087	1.02564920072992	0.0837197323940961	1	LOC109110080	K14165	_
gene47065	-1.8221804123087	1.02564920072992	0.0837197323940961	1	LOC109065534	K05222	molecular_function:phosphotransferase activity, alcohol group as acceptor(GO:0016773);biological_process:phosphorylation(GO:0016310);molecular_function:uridine kinase activity(GO:0004849);molecular_function:ATP binding(GO:0005524);biological_process:axon guidance(GO:0007411);biological_process:neuron migration(GO:0001764);biological_process:skeletal muscle fiber development(GO:0048741);biological…
gene5399	-1.8221804123087	1.02564920072992	0.0837197323940961	1	spx	_	_
gene9759	-1.8221804123087	1.02564920072992	0.0837197323940961	1	LOC109093345	_	_
gene11139	1.64634621994092	1.07058241985353	0.0837197323940961	1	LOC109094775	_	_
gene16712	1.64634621994092	1.07058241985353	0.0837197323940961	1	LOC109101186	K14326	molecular_function:zinc ion binding(GO:0008270);molecular_function:DNA binding(GO:0003677);molecular_function:ATP binding(GO:0005524);molecular_function:helicase activity(GO:0004386);cellular_component:cytoplasm(GO:0005737);biological_process:nuclear-transcribed mRNA catabolic process, nonsense-mediated decay(GO:0000184);biological_process:embryo development(GO:0009790)
gene20325	1.64634621994092	1.07058241985353	0.0837197323940961	1	LOC109105312	_	_
gene22677	1.64634621994092	1.07058241985353	0.0837197323940961	1	LOC109107647	K11964	_
gene28023	1.64634621994092	1.07058241985353	0.0837197323940961	1	LOC109045071	K03916	_
gene57655	1.64634621994092	1.07058241985353	0.0837197323940961	1	LOC109077309	_	_
gene59636	1.64634621994092	1.07058241985353	0.0837197323940961	1	LOC109079524	K10685	molecular_function:ligase activity(GO:0016874);molecular_function:metal ion binding(GO:0046872);biological_process:protein sumoylation(GO:0016925);molecular_function:ATP binding(GO:0005524);cellular_component:nucleus(GO:0005634);molecular_function:SUMO activating enzyme activity(GO:0019948)
gene7953	1.64634621994092	1.07058241985353	0.0837197323940961	1	LOC109091468	_	_
gene63616	1.35613957310751	2.25871956291924	0.0837705156884286	1	LOC109083959	K11593	molecular_function:phosphotransferase activity, alcohol group as acceptor(GO:0016773);biological_process:phosphorylation(GO:0016310);molecular_function:uridine kinase activity(GO:0004849);molecular_function:ATP binding(GO:0005524);biological_process:axon guidance(GO:0007411);biological_process:neuron migration(GO:0001764);biological_process:skeletal muscle fiber development(GO:0048741);biological…
gene65457	1.3167549258591	2.74426314815359	0.0838286282314862	1	LOC109085956	_	_
gene18575	1.18730680544456	4.41841213664001	0.083902603273655	1	LOC109103040	K13375	_
gene5083	1.4387838768702	1.92458068374385	0.0843919601719942	1	LOC109070154	K08867	_
gene8455	1.17798868340182	4.91929199326664	0.0843975223902558	1	LOC109091794	_	_
gene15453	-2.8093919711649	-0.0664499189096025	0.084472049689441	1	LOC109099599	K04698	_
gene1649	-2.8093919711649	-0.0664499189096025	0.084472049689441	1	LOC109099454	K04584	molecular_function:vasoactive intestinal polypeptide receptor activity(GO:0004999);cellular_component:integral component of membrane(GO:0016021);biological_process:G-protein coupled receptor signaling pathway(GO:0007186);cellular_component:plasma membrane(GO:0005886)
gene17110	-2.8093919711649	-0.0664499189096025	0.084472049689441	1	LOC109101776	_	_
gene19677	-2.8093919711649	-0.0664499189096025	0.084472049689441	1	LOC109104378	_	_
gene2726	-2.8093919711649	-0.0664499189096025	0.084472049689441	1	LOC109112240	_	_
gene28715	-2.8093919711649	-0.0664499189096025	0.084472049689441	1	LOC109045702	_	_
gene28792	-2.8093919711649	-0.0664499189096025	0.084472049689441	1	LOC109045247	_	_
gene33119	-2.8093919711649	-0.0664499189096025	0.084472049689441	1	LOC109049932	K08636	_
gene39199	-2.8093919711649	-0.0664499189096025	0.084472049689441	1	LOC109056910	K00709	_
gene4642	-2.8093919711649	-0.0664499189096025	0.084472049689441	1	LOC109066391	K17852	molecular_function:heme binding(GO:0020037);molecular_function:oxidoreductase activity, acting on paired donors, with incorporation or reduction of molecular oxygen, reduced flavin or flavoprotein as one donor, and incorporation of one atom of oxygen(GO:0016712);molecular_function:iron ion binding(GO:0005506);molecular_function:electron carrier activity(GO:0009055);biological_process:oxidation-re…
gene47139	-2.8093919711649	-0.0664499189096025	0.084472049689441	1	LOC109065683	_	_
gene49797	-2.8093919711649	-0.0664499189096025	0.084472049689441	1	LOC109068611	_	_
gene51390	-2.8093919711649	-0.0664499189096025	0.084472049689441	1	LOC109070382	_	_
gene56966	-2.8093919711649	-0.0664499189096025	0.084472049689441	1	LOC109076540	_	_
gene60916	-2.8093919711649	-0.0664499189096025	0.084472049689441	1	LOC109080960	K10269	_
gene61482	-2.8093919711649	-0.0664499189096025	0.084472049689441	1	LOC109081591	_	_
gene61685	-2.8093919711649	-0.0664499189096025	0.084472049689441	1	LOC109081818	K02154	_
gene62807	-2.8093919711649	-0.0664499189096025	0.084472049689441	1	LOC109083063	K18078	_
gene65579	-2.8093919711649	-0.0664499189096025	0.084472049689441	1	LOC109086105	_	_
gene67862	-2.8093919711649	-0.0664499189096025	0.084472049689441	1	LOC109088587	K04228	_
gene6854	-2.8093919711649	-0.0664499189096025	0.084472049689441	1	LOC109089986	K08458	_
gene68779	-2.8093919711649	-0.0664499189096025	0.084472049689441	1	LOC109089602	_	_
gene9586	-2.8093919711649	-0.0664499189096025	0.084472049689441	1	LOC109092710	_	_
gene9657	-2.8093919711649	-0.0664499189096025	0.084472049689441	1	LOC109093568	_	_
gene64002	-1.17580165108047	5.1271235954809	0.0847705277341138	1	LOC109084329	_	molecular_function:phosphotransferase activity, alcohol group as acceptor(GO:0016773);biological_process:phosphorylation(GO:0016310);molecular_function:uridine kinase activity(GO:0004849);molecular_function:ATP binding(GO:0005524);biological_process:axon guidance(GO:0007411);biological_process:neuron migration(GO:0001764);biological_process:skeletal muscle fiber development(GO:0048741);biological…
gene56251	-1.54761769177457	1.57531023230026	0.0847782744709653	1	LOC109075768	K15293	_
gene14985	1.50858826319434	1.55945544955965	0.0847782744709653	1	LOC109098807	K04593	_
gene48374	1.50858826319434	1.55945544955965	0.0847782744709653	1	LOC109067044	K16342	_
gene65740	1.50858826319434	1.55945544955965	0.0847782744709653	1	LOC109086291	_	_
gene8334	1.50858826319434	1.55945544955965	0.0847782744709653	1	LOC109091197	K08291	molecular_function:phosphotransferase activity, alcohol group as acceptor(GO:0016773);biological_process:phosphorylation(GO:0016310);molecular_function:uridine kinase activity(GO:0004849);molecular_function:ATP binding(GO:0005524);biological_process:axon guidance(GO:0007411);biological_process:neuron migration(GO:0001764);biological_process:skeletal muscle fiber development(GO:0048741);biological…
gene8829	1.20573214916702	4.15111415852606	0.0852397158442197	1	LOC109092321	K11463	_
gene52802	1.13964672586082	9.74657406211753	0.0852412322804719	1	LOC109071955	K08756	_
gene33053	1.3185476326132	2.30014925463426	0.085407089444965	1	LOC109049885	K19495	_
gene46809	1.15271714838622	5.95547618672962	0.0854765335884623	1	LOC109065380	_	_
gene3341	1.21129818363447	3.76300014836941	0.0856155379612673	1	LOC109045977	_	_
gene55001	1.42639153708316	2.00312180387942	0.0864175254513163	1	LOC109074383	K17821	_
gene11154	-1.38704492990477	2.04449397088165	0.0864175254513163	1	LOC109094783	K09371	_
gene59620	-1.38704492990477	2.04449397088165	0.0864175254513163	1	LOC109079504	_	_
gene67033	1.31443033304746	2.36112060785688	0.0869319949917458	1	LOC109087680	_	_
gene19383	1.2550885182243	3.25323915723894	0.0869835343661523	1	LOC109103832	K04353	_
gene5969	-1.17132913002211	4.746915235962	0.08710913232069	1	LOC109082618	_	_
gene20603	1.14222926949423	6.47949472006437	0.0871493589857768	1	LOC109104995	K18751	_
gene19221	-1.20249036131264	3.72072456639206	0.0873446857045349	1	LOC109104212	_	_
gene43888	-1.21884872831761	3.59006138220584	0.0874644170860747	1	LOC109062051	K02984	biological_process:embryo development(GO:0009790);cellular_component:ribosome(GO:0005840);molecular_function:structural constituent of ribosome(GO:0003735);biological_process:translation(GO:0006412)
gene1370	1.4871829776389	1.659698590657	0.0874894222122101	1	LOC109091921	K11853	_
gene39930	1.4871829776389	1.659698590657	0.0874894222122101	1	LOC109057725	_	_
gene5695	1.4871829776389	1.659698590657	0.0874894222122101	1	LOC109077180	K06624	molecular_function:phosphotransferase activity, alcohol group as acceptor(GO:0016773);biological_process:phosphorylation(GO:0016310);molecular_function:uridine kinase activity(GO:0004849);molecular_function:ATP binding(GO:0005524);biological_process:axon guidance(GO:0007411);biological_process:neuron migration(GO:0001764);biological_process:skeletal muscle fiber development(GO:0048741);biological…
gene67844	1.4871829776389	1.659698590657	0.0874894222122101	1	LOC109088563	K15009	_
gene51199	1.1972460547607	4.16236241927813	0.0878086761509663	1	LOC109070166	K04189	_
gene15267	-1.75607080811541	1.20485651701369	0.0880011690042948	1	a1cf	_	molecular_function:double-stranded RNA binding(GO:0003725);molecular_function:nucleotide binding(GO:0000166)
gene59068	-1.75607080811541	1.20485651701369	0.0880011690042948	1	LOC109078873	_	_
gene37748	1.29572567774401	2.68125092601942	0.0882444547686856	1	LOC109055282	_	_
gene6387	1.29572567774401	2.68125092601942	0.0882444547686856	1	LOC109080433	_	_
gene68842	1.41535641575623	2.07762820109339	0.0882712265878909	1	LOC109089670	K18952	biological_process:nuclear migration(GO:0007097);biological_process:protein phosphorylation(GO:0006468);biological_process:intracellular signal transduction(GO:0035556);molecular_function:zinc ion binding(GO:0008270);molecular_function:protein serine/threonine kinase activity(GO:0004674);biological_process:retina morphogenesis in camera-type eye(GO:0060042);molecular_function:ATP binding(GO:00055…
gene2282	-1.35368313764039	2.11370845076798	0.0882712265878909	1	LOC109107591	_	_
gene2914	-1.22907600594561	3.33618822170293	0.0884818527020989	1	LOC109113539	K10877	_
gene29877	1.13829730700384	6.4701514171681	0.0888530513807316	1	LOC109046493	K04660	_
gene60067	-1.2774423106062	2.7539026816194	0.0893468739667187	1	LOC109080023	_	_
gene2332	-1.47629410469534	1.78719038492474	0.0898964853828303	1	LOC109112462	_	_
gene40999	-1.47629410469534	1.78719038492474	0.0898964853828303	1	LOC109058892	_	_
gene31878	1.46878494122391	1.75346652658486	0.0898964853828303	1	LOC109048828	_	_
gene56302	1.46878494122391	1.75346652658486	0.0898964853828303	1	LOC109075819	K11997	_
gene57902	1.46878494122391	1.75346652658486	0.0898964853828303	1	LOC109077571	K08867	_
gene14534	1.99594687766417	0.621285752405505	0.091098217238373	1	dnase2b	K01158	_
gene17670	1.99594687766417	0.621285752405505	0.091098217238373	1	LOC109102022	_	_
gene21531	1.99594687766417	0.621285752405505	0.091098217238373	1	LOC109106315	_	_
gene2601	1.99594687766417	0.621285752405505	0.091098217238373	1	LOC109112712	_	_
gene32793	1.99594687766417	0.621285752405505	0.091098217238373	1	LOC109050189	_	biological_process:regulation of transcription, DNA-templated(GO:0006355);biological_process:muscle organ development(GO:0007517);biological_process:cell differentiation(GO:0030154);cellular_component:sarcomere(GO:0030017)
gene32804	1.99594687766417	0.621285752405505	0.091098217238373	1	LOC109050190	K00920	_
gene58223	1.99594687766417	0.621285752405505	0.091098217238373	1	LOC109077910	_	_
gene59472	1.99594687766417	0.621285752405505	0.091098217238373	1	LOC109079338	K16578	_
gene61261	1.99594687766417	0.621285752405505	0.091098217238373	1	LOC109081353	K11967	_
gene65062	1.99594687766417	0.621285752405505	0.091098217238373	1	LOC109085532	_	molecular_function:guanyl-nucleotide exchange factor activity(GO:0005085);cellular_component:intracellular(GO:0005622);biological_process:regulation of small GTPase mediated signal transduction(GO:0051056)
gene10784	-1.74655550561118	0.70783031089239	0.091098217238373	1	LOC109093892	_	_
gene13841	-1.74655550561118	0.70783031089239	0.091098217238373	1	LOC109098177	_	_
gene1569	-1.74655550561118	0.70783031089239	0.091098217238373	1	LOC109099245	_	_
gene17797	-1.74655550561118	0.70783031089239	0.091098217238373	1	LOC109102138	K08109	_
gene18427	-1.74655550561118	0.70783031089239	0.091098217238373	1	LOC109102562	K04182	_
gene26990	-1.74655550561118	0.70783031089239	0.091098217238373	1	LOC109112406	_	_
gene38966	-1.74655550561118	0.70783031089239	0.091098217238373	1	LOC109056686	_	_
gene40125	-1.74655550561118	0.70783031089239	0.091098217238373	1	LOC109057937	K16289	_
gene5382	-1.74655550561118	0.70783031089239	0.091098217238373	1	LOC109074841	_	_
gene54599	-1.74655550561118	0.70783031089239	0.091098217238373	1	LOC109073939	_	_
gene55096	-1.74655550561118	0.70783031089239	0.091098217238373	1	LOC109074493	K02327	biological_process:mitotic S phase(GO:0000084);molecular_function:DNA-directed DNA polymerase activity(GO:0003887);cellular_component:delta DNA polymerase complex(GO:0043625);biological_process:DNA replication, removal of RNA primer(GO:0043137);biological_process:nucleotide-excision repair, DNA gap filling(GO:0006297);molecular_function:DNA binding(GO:0003677);molecular_function:3'-5' exonuclease…
gene56522	-1.74655550561118	0.70783031089239	0.091098217238373	1	LOC109076050	K06811	_
gene61063	-1.74655550561118	0.70783031089239	0.091098217238373	1	LOC109081114	K00710	_
gene8099	-1.2649022954895	2.85109262168574	0.091385595490752	1	LOC109091114	K01481	molecular_function:phosphotransferase activity, alcohol group as acceptor(GO:0016773);biological_process:phosphorylation(GO:0016310);molecular_function:uridine kinase activity(GO:0004849);molecular_function:ATP binding(GO:0005524);biological_process:axon guidance(GO:0007411);biological_process:neuron migration(GO:0001764);biological_process:skeletal muscle fiber development(GO:0048741);biological…
gene39741	1.24340932226062	2.83157302705657	0.091385595490752	1	LOC109057500	K11836	_
gene36784	1.32306038957766	2.23650116023953	0.0915426857835732	1	LOC109054182	K04661	_
gene1427	-1.65242689687516	1.32664368213626	0.0915827128698329	1	LOC109097815	_	molecular_function:phosphotransferase activity, alcohol group as acceptor(GO:0016773);biological_process:phosphorylation(GO:0016310);molecular_function:uridine kinase activity(GO:0004849);molecular_function:ATP binding(GO:0005524)
gene40576	-1.65242689687516	1.32664368213626	0.0915827128698329	1	LOC109058439	_	_
gene11274	1.50015905128685	1.29354690918251	0.0915827128698329	1	LOC109095166	_	_
gene1755	1.50015905128685	1.29354690918251	0.0915827128698329	1	LOC109099874	K10062	_
gene58760	1.50015905128685	1.29354690918251	0.0915827128698329	1	LOC109078553	K08026	_
gene16269	1.23830465785979	3.27415579085033	0.0917383497368908	1	LOC109100542	K12605	cellular_component:nucleus(GO:0005634);biological_process:regulation of transcription, DNA-templated(GO:0006355)
gene57629	1.2081717250331	3.46181580638609	0.0918078887918254	1	LOC109077275	_	_
gene7518	1.15354489988053	4.59317490627525	0.0918544557182207	1	LOC109090194	_	molecular_function:SMAD binding(GO:0046332);cellular_component:nucleus(GO:0005634);molecular_function:nucleotide binding(GO:0000166)
gene33428	1.30103090767761	2.58219721617573	0.092113758514883	1	LOC109050394	_	_
gene55765	1.30103090767761	2.58219721617573	0.092113758514883	1	LOC109075234	_	_
gene61844	1.30103090767761	2.58219721617573	0.092113758514883	1	LOC109081996	_	biological_process:chromatin modification(GO:0016568);molecular_function:methylated histone binding(GO:0035064);cellular_component:nuclear origin of replication recognition complex(GO:0005664);cellular_component:pericentric heterochromatin(GO:0005721);biological_process:DNA replication(GO:0006260);cellular_component:telomeric heterochromatin(GO:0031933);biological_process:mitotic G1 phase(GO:0000…
gene67094	1.24284360412289	2.87408489250262	0.0923299490009975	1	LOC109087740	_	_
gene47664	1.24005318976908	3.10586112949385	0.0924064366348371	1	LOC109066229	K09553	_
gene11716	1.17678117577288	4.0610176157611	0.0926925586381611	1	LOC109095446	_	_
gene54328	1.17279148766399	3.94596723446435	0.0927580546692731	1	LOC109073636	_	_
gene11306	1.18972566155491	3.8143031364848	0.0928300674850593	1	LOC109094819	K05675	molecular_function:phosphotransferase activity, alcohol group as acceptor(GO:0016773);biological_process:phosphorylation(GO:0016310);molecular_function:uridine kinase activity(GO:0004849);molecular_function:ATP binding(GO:0005524);biological_process:axon guidance(GO:0007411);biological_process:neuron migration(GO:0001764);biological_process:skeletal muscle fiber development(GO:0048741);biological…
gene8583	-1.38241295346714	2.30140160258005	0.0929929690585964	1	LOC109091931	K10408	_
gene22180	-1.23610485893522	2.92989874360343	0.0932290383762908	1	LOC109107488	K09573	molecular_function:phosphotransferase activity, alcohol group as acceptor(GO:0016773);biological_process:phosphorylation(GO:0016310);molecular_function:uridine kinase activity(GO:0004849);molecular_function:ATP binding(GO:0005524);biological_process:axon guidance(GO:0007411);biological_process:neuron migration(GO:0001764);biological_process:skeletal muscle fiber development(GO:0048741);biological…
gene66194	1.11219186883014	8.13487393639217	0.0935336680866171	1	LOC109086784	K08861	_
gene26725	1.39710300953919	1.89662256694098	0.0939795700239636	1	LOC109111780	K09303	_
gene43882	1.39710300953919	1.89662256694098	0.0939795700239636	1	LOC109062113	K07616	_
gene40251	-1.38905518805577	1.94749062129964	0.0939795700239636	1	LOC109058080	K11158	molecular_function:metal ion binding(GO:0046872);cellular_component:cytoplasm(GO:0005737);molecular_function:hydrolase activity(GO:0016787);cellular_component:plasma membrane(GO:0005886)
gene54572	-1.38905518805577	1.94749062129964	0.0939795700239636	1	LOC109073915	K06805	_
gene56922	-1.38905518805577	1.94749062129964	0.0939795700239636	1	LOC109076503	_	_
gene67383	-1.38905518805577	1.94749062129964	0.0939795700239636	1	LOC109088069	_	_
gene11975	5.47145342858302	-0.676537792687584	0.0942028985507246	1	LOC109095678	K06545	_
gene12380	5.47145342858302	-0.676537792687584	0.0942028985507246	1	LOC109095825	K04157	_
gene12385	5.47145342858302	-0.676537792687584	0.0942028985507246	1	LOC109096182	_	_
gene12439	5.47145342858302	-0.676537792687584	0.0942028985507246	1	LOC109096520	_	_
gene12642	5.47145342858302	-0.676537792687584	0.0942028985507246	1	LOC109096274	K12800	molecular_function:phosphotransferase activity, alcohol group as acceptor(GO:0016773);biological_process:phosphorylation(GO:0016310);molecular_function:uridine kinase activity(GO:0004849);molecular_function:ATP binding(GO:0005524);biological_process:axon guidance(GO:0007411);biological_process:neuron migration(GO:0001764);biological_process:skeletal muscle fiber development(GO:0048741);biological…
gene12833	5.47145342858302	-0.676537792687584	0.0942028985507246	1	LOC109096327	K12828	_
gene1497	5.47145342858302	-0.676537792687584	0.0942028985507246	1	LOC109098956	_	_
gene14975	5.47145342858302	-0.676537792687584	0.0942028985507246	1	LOC109098803	_	_
gene15439	5.47145342858302	-0.676537792687584	0.0942028985507246	1	LOC109099790	_	_
gene15926	5.47145342858302	-0.676537792687584	0.0942028985507246	1	LOC109100132	_	_
gene16369	5.47145342858302	-0.676537792687584	0.0942028985507246	1	LOC109100619	_	_
gene18378	5.47145342858302	-0.676537792687584	0.0942028985507246	1	LOC109103003	K04205	_
gene1902	5.47145342858302	-0.676537792687584	0.0942028985507246	1	LOC109100334	_	_
gene19396	5.47145342858302	-0.676537792687584	0.0942028985507246	1	LOC109104281	_	_
gene23542	5.47145342858302	-0.676537792687584	0.0942028985507246	1	LOC109108534	_	_
gene23752	5.47145342858302	-0.676537792687584	0.0942028985507246	1	LOC109109357	K08474	biological_process:response to stimulus(GO:0050896);biological_process:single-organism process(GO:0044699)
gene24793	5.47145342858302	-0.676537792687584	0.0942028985507246	1	LOC109109896	_	_
gene25473	5.47145342858302	-0.676537792687584	0.0942028985507246	1	LOC109110314	K18441	_
gene25966	5.47145342858302	-0.676537792687584	0.0942028985507246	1	LOC109111248	K05051	_
gene26367	5.47145342858302	-0.676537792687584	0.0942028985507246	1	LOC109111549	_	_
gene28011	5.47145342858302	-0.676537792687584	0.0942028985507246	1	LOC109044824	_	_
gene2826	5.47145342858302	-0.676537792687584	0.0942028985507246	1	LOC109047430	_	_
gene2845	5.47145342858302	-0.676537792687584	0.0942028985507246	1	LOC109047525	K12750	molecular_function:phosphotransferase activity, alcohol group as acceptor(GO:0016773);biological_process:phosphorylation(GO:0016310);molecular_function:uridine kinase activity(GO:0004849);molecular_function:ATP binding(GO:0005524);biological_process:axon guidance(GO:0007411);biological_process:neuron migration(GO:0001764);biological_process:skeletal muscle fiber development(GO:0048741);biological…
gene28505	5.47145342858302	-0.676537792687584	0.0942028985507246	1	LOC109045019	_	_
gene29251	5.47145342858302	-0.676537792687584	0.0942028985507246	1	LOC109045810	_	_
gene29346	5.47145342858302	-0.676537792687584	0.0942028985507246	1	LOC109045872	_	_
gene29587	5.47145342858302	-0.676537792687584	0.0942028985507246	1	LOC109046373	K05218	_
gene3293	5.47145342858302	-0.676537792687584	0.0942028985507246	1	LOC109045790	_	_
gene33570	5.47145342858302	-0.676537792687584	0.0942028985507246	1	LOC109050877	_	_
gene33980	5.47145342858302	-0.676537792687584	0.0942028985507246	1	LOC109051050	K04166	_
gene35921	5.47145342858302	-0.676537792687584	0.0942028985507246	1	LOC109053191	_	_
gene36732	5.47145342858302	-0.676537792687584	0.0942028985507246	1	LOC109054150	K12389	_
gene38678	5.47145342858302	-0.676537792687584	0.0942028985507246	1	LOC109056334	_	_
gene40521	5.47145342858302	-0.676537792687584	0.0942028985507246	1	LOC109058372	K06820	_
gene40708	5.47145342858302	-0.676537792687584	0.0942028985507246	1	LOC109058566	_	_
gene41459	5.47145342858302	-0.676537792687584	0.0942028985507246	1	LOC109059384	_	_
gene46773	5.47145342858302	-0.676537792687584	0.0942028985507246	1	LOC109065287	_	_
gene47724	5.47145342858302	-0.676537792687584	0.0942028985507246	1	LOC109066338	_	_
gene4923	5.47145342858302	-0.676537792687584	0.0942028985507246	1	LOC109068596	_	_
gene50868	5.47145342858302	-0.676537792687584	0.0942028985507246	1	LOC109069799	_	_
gene51276	5.47145342858302	-0.676537792687584	0.0942028985507246	1	LOC109070254	K15297	_
gene51564	5.47145342858302	-0.676537792687584	0.0942028985507246	1	LOC109070573	K09312	biological_process:liver development(GO:0001889);biological_process:pancreas development(GO:0031016);biological_process:epithelial cell differentiation(GO:0030855);molecular_function:sequence-specific DNA binding transcription factor activity(GO:0003700);biological_process:endoderm formation(GO:0001706);biological_process:digestive tract morphogenesis(GO:0048546);biological_process:epithelial cel…
gene53587	5.47145342858302	-0.676537792687584	0.0942028985507246	1	LOC109072827	_	_
gene54594	5.47145342858302	-0.676537792687584	0.0942028985507246	1	LOC109073934	_	_
gene54984	5.47145342858302	-0.676537792687584	0.0942028985507246	1	LOC109074366	_	_
gene56093	5.47145342858302	-0.676537792687584	0.0942028985507246	1	LOC109075592	K04608	_
gene56726	5.47145342858302	-0.676537792687584	0.0942028985507246	1	LOC109076284	K19498	_
gene59755	5.47145342858302	-0.676537792687584	0.0942028985507246	1	LOC109079658	_	_
gene60824	5.47145342858302	-0.676537792687584	0.0942028985507246	1	LOC109080855	K11252	_
gene62915	5.47145342858302	-0.676537792687584	0.0942028985507246	1	LOC109083184	K14861	_
gene65298	5.47145342858302	-0.676537792687584	0.0942028985507246	1	LOC109085780	_	_
gene67716	5.47145342858302	-0.676537792687584	0.0942028985507246	1	LOC109088424	K19328	_
gene67836	5.47145342858302	-0.676537792687584	0.0942028985507246	1	LOC109088559	_	_
gene68095	5.47145342858302	-0.676537792687584	0.0942028985507246	1	LOC109088833	_	_
gene7199	5.47145342858302	-0.676537792687584	0.0942028985507246	1	LOC109090102	K12567	_
gene7422	5.47145342858302	-0.676537792687584	0.0942028985507246	1	LOC109090161	_	_
gene814	5.47145342858302	-0.676537792687584	0.0942028985507246	1	LOC109093411	_	_
gene8365	5.47145342858302	-0.676537792687584	0.0942028985507246	1	LOC109091215	K04573	_
gene10205	-5.25237382175764	-0.699438796950279	0.0942028985507246	1	LOC109094371	_	_
gene11090	-5.25237382175764	-0.699438796950279	0.0942028985507246	1	LOC109094738	_	_
gene11250	-5.25237382175764	-0.699438796950279	0.0942028985507246	1	LOC109095144	_	_
gene11675	-5.25237382175764	-0.699438796950279	0.0942028985507246	1	LOC109095425	K01103	biological_process:fructose metabolic process(GO:0006000);molecular_function:fructose-2,6-bisphosphate 2-phosphatase activity(GO:0004331);molecular_function:6-phosphofructo-2-kinase activity(GO:0003873);biological_process:phosphorylation(GO:0016310);biological_process:fructose 2,6-bisphosphate metabolic process(GO:0006003);molecular_function:ATP binding(GO:0005524)
gene12584	-5.25237382175764	-0.699438796950279	0.0942028985507246	1	LOC109096254	K10369	_
gene12797	-5.25237382175764	-0.699438796950279	0.0942028985507246	1	LOC109097094	_	_
gene12929	-5.25237382175764	-0.699438796950279	0.0942028985507246	1	LOC109096366	K00274	_
gene13154	-5.25237382175764	-0.699438796950279	0.0942028985507246	1	LOC109096459	_	_
gene13628	-5.25237382175764	-0.699438796950279	0.0942028985507246	1	LOC109097726	_	_
gene14890	-5.25237382175764	-0.699438796950279	0.0942028985507246	1	LOC109099076	K05248	_
gene15250	-5.25237382175764	-0.699438796950279	0.0942028985507246	1	LOC109099176	K02902	_
gene15421	-5.25237382175764	-0.699438796950279	0.0942028985507246	1	LOC109099239	K06462	_
gene17700	-5.25237382175764	-0.699438796950279	0.0942028985507246	1	LOC109102946	K00922	_
gene17991	-5.25237382175764	-0.699438796950279	0.0942028985507246	1	LOC109102741	K06560	_
gene18111	-5.25237382175764	-0.699438796950279	0.0942028985507246	1	LOC109102791	K05109	_
gene21437	-5.25237382175764	-0.699438796950279	0.0942028985507246	1	LOC109106705	_	_
gene22256	-5.25237382175764	-0.699438796950279	0.0942028985507246	1	LOC109107512	K01298	_
gene24104	-5.25237382175764	-0.699438796950279	0.0942028985507246	1	LOC109108974	K13750	_
gene24106	-5.25237382175764	-0.699438796950279	0.0942028985507246	1	LOC109109475	K04591	_
gene24636	-5.25237382175764	-0.699438796950279	0.0942028985507246	1	LOC109109670	_	_
gene25138	-5.25237382175764	-0.699438796950279	0.0942028985507246	1	LOC109110383	K07944	molecular_function:GTP binding(GO:0005525);cellular_component:intracellular(GO:0005622);biological_process:small GTPase mediated signal transduction(GO:0007264)
gene25506	-5.25237382175764	-0.699438796950279	0.0942028985507246	1	LOC109110685	_	_
gene26370	-5.25237382175764	-0.699438796950279	0.0942028985507246	1	LOC109112199	_	_
gene27275	-5.25237382175764	-0.699438796950279	0.0942028985507246	1	LOC109112637	K09584	_
gene28072	-5.25237382175764	-0.699438796950279	0.0942028985507246	1	LOC109044840	_	_
gene28222	-5.25237382175764	-0.699438796950279	0.0942028985507246	1	LOC109113540	K10864	_
gene28338	-5.25237382175764	-0.699438796950279	0.0942028985507246	1	LOC109044952	K15294	_
gene30726	-5.25237382175764	-0.699438796950279	0.0942028985507246	1	LOC109047247	_	_
gene32807	-5.25237382175764	-0.699438796950279	0.0942028985507246	1	LOC109050191	_	_
gene34254	-5.25237382175764	-0.699438796950279	0.0942028985507246	1	opn1sw	K04252	molecular_function:signal transducer activity(GO:0004871);biological_process:signal transduction(GO:0007165)
gene34815	-5.25237382175764	-0.699438796950279	0.0942028985507246	1	kcne2	K04894	molecular_function:phosphotransferase activity, alcohol group as acceptor(GO:0016773);biological_process:phosphorylation(GO:0016310);molecular_function:uridine kinase activity(GO:0004849);molecular_function:ATP binding(GO:0005524);biological_process:axon guidance(GO:0007411);biological_process:neuron migration(GO:0001764);biological_process:skeletal muscle fiber development(GO:0048741);biological…
gene35919	-5.25237382175764	-0.699438796950279	0.0942028985507246	1	LOC109053190	_	molecular_function:phosphotransferase activity, alcohol group as acceptor(GO:0016773);biological_process:phosphorylation(GO:0016310);molecular_function:uridine kinase activity(GO:0004849);molecular_function:ATP binding(GO:0005524);biological_process:axon guidance(GO:0007411);biological_process:neuron migration(GO:0001764);biological_process:skeletal muscle fiber development(GO:0048741);biological…
gene36827	-5.25237382175764	-0.699438796950279	0.0942028985507246	1	LOC109054254	K03161	_
gene37179	-5.25237382175764	-0.699438796950279	0.0942028985507246	1	LOC109054656	K08462	_
gene38276	-5.25237382175764	-0.699438796950279	0.0942028985507246	1	LOC109055890	_	_
gene38363	-5.25237382175764	-0.699438796950279	0.0942028985507246	1	LOC109056028	_	_
gene40334	-5.25237382175764	-0.699438796950279	0.0942028985507246	1	LOC109058158	_	_
gene41046	-5.25237382175764	-0.699438796950279	0.0942028985507246	1	LOC109058982	_	_
gene41276	-5.25237382175764	-0.699438796950279	0.0942028985507246	1	LOC109059183	_	_
gene42087	-5.25237382175764	-0.699438796950279	0.0942028985507246	1	LOC109060071	_	_
gene42823	-5.25237382175764	-0.699438796950279	0.0942028985507246	1	LOC109060861	K09301	_
gene43632	-5.25237382175764	-0.699438796950279	0.0942028985507246	1	LOC109061829	_	_
gene43710	-5.25237382175764	-0.699438796950279	0.0942028985507246	1	LOC109061892	K12344	_
gene43763	-5.25237382175764	-0.699438796950279	0.0942028985507246	1	LOC109061974	_	_
gene44407	-5.25237382175764	-0.699438796950279	0.0942028985507246	1	LOC109062662	_	biological_process:nervous system development(GO:0007399)
gene44445	-5.25237382175764	-0.699438796950279	0.0942028985507246	1	LOC109062703	K10392	_
gene44485	-5.25237382175764	-0.699438796950279	0.0942028985507246	1	LOC109062753	_	_
gene45127	-5.25237382175764	-0.699438796950279	0.0942028985507246	1	LOC109063448	_	_
gene45503	-5.25237382175764	-0.699438796950279	0.0942028985507246	1	LOC109063869	_	_
gene45571	-5.25237382175764	-0.699438796950279	0.0942028985507246	1	LOC109063928	_	_
gene45737	-5.25237382175764	-0.699438796950279	0.0942028985507246	1	LOC109064143	K12012	_
gene46180	-5.25237382175764	-0.699438796950279	0.0942028985507246	1	LOC109064602	_	_
gene46193	-5.25237382175764	-0.699438796950279	0.0942028985507246	1	LOC109064629	K09366	molecular_function:sequence-specific DNA binding transcription factor activity(GO:0003700);molecular_function:sequence-specific DNA binding(GO:0043565);cellular_component:nucleus(GO:0005634);biological_process:regulation of transcription, DNA-templated(GO:0006355)
gene46218	-5.25237382175764	-0.699438796950279	0.0942028985507246	1	LOC109064665	_	_
gene46663	-5.25237382175764	-0.699438796950279	0.0942028985507246	1	LOC109065167	K17609	_
gene47003	-5.25237382175764	-0.699438796950279	0.0942028985507246	1	LOC109065587	_	_
gene47296	-5.25237382175764	-0.699438796950279	0.0942028985507246	1	LOC109065859	K10798	_
gene49500	-5.25237382175764	-0.699438796950279	0.0942028985507246	1	LOC109068284	_	_
gene49966	-5.25237382175764	-0.699438796950279	0.0942028985507246	1	LOC109068801	K15009	_
gene50750	-5.25237382175764	-0.699438796950279	0.0942028985507246	1	LOC109069669	K08039	_
gene51089	-5.25237382175764	-0.699438796950279	0.0942028985507246	1	LOC109070045	K06727	_
gene51859	-5.25237382175764	-0.699438796950279	0.0942028985507246	1	LOC109070901	_	_
gene5275	-5.25237382175764	-0.699438796950279	0.0942028985507246	1	LOC109070959	K13963	_
gene54998	-5.25237382175764	-0.699438796950279	0.0942028985507246	1	LOC109074374	K04261	biological_process:T cell differentiation in thymus(GO:0033077);biological_process:hematopoietic progenitor cell differentiation(GO:0002244);biological_process:cell migration involved in gastrulation(GO:0042074);biological_process:G-protein coupled receptor signaling pathway(GO:0007186);cellular_component:integral component of membrane(GO:0016021);molecular_function:prostaglandin E receptor activ…
gene56235	-5.25237382175764	-0.699438796950279	0.0942028985507246	1	LOC109075739	_	_
gene56859	-5.25237382175764	-0.699438796950279	0.0942028985507246	1	LOC109076433	K03990	_
gene57136	-5.25237382175764	-0.699438796950279	0.0942028985507246	1	LOC109076738	_	_
gene57740	-5.25237382175764	-0.699438796950279	0.0942028985507246	1	LOC109077401	_	_
gene58402	-5.25237382175764	-0.699438796950279	0.0942028985507246	1	LOC109078106	_	_
gene58472	-5.25237382175764	-0.699438796950279	0.0942028985507246	1	LOC109078208	_	_
gene58893	-5.25237382175764	-0.699438796950279	0.0942028985507246	1	LOC109078683	_	_
gene59172	-5.25237382175764	-0.699438796950279	0.0942028985507246	1	LOC109079002	_	_
gene59250	-5.25237382175764	-0.699438796950279	0.0942028985507246	1	LOC109079089	K10588	_
gene59912	-5.25237382175764	-0.699438796950279	0.0942028985507246	1	LOC109079834	K16463	_
gene59984	-5.25237382175764	-0.699438796950279	0.0942028985507246	1	LOC109079910	K12012	_
gene60033	-5.25237382175764	-0.699438796950279	0.0942028985507246	1	LOC109079970	_	_
gene60106	-5.25237382175764	-0.699438796950279	0.0942028985507246	1	LOC109080051	_	_
gene60196	-5.25237382175764	-0.699438796950279	0.0942028985507246	1	LOC109080132	K05210	_
gene60874	-5.25237382175764	-0.699438796950279	0.0942028985507246	1	LOC109080913	K03992	_
gene60880	-5.25237382175764	-0.699438796950279	0.0942028985507246	1	LOC109080920	_	_
gene60919	-5.25237382175764	-0.699438796950279	0.0942028985507246	1	LOC109080963	K11546	_
gene61866	-5.25237382175764	-0.699438796950279	0.0942028985507246	1	LOC109082018	K00280	_
gene62670	-5.25237382175764	-0.699438796950279	0.0942028985507246	1	LOC109082910	K12600	_
gene62774	-5.25237382175764	-0.699438796950279	0.0942028985507246	1	LOC109083026	_	_
gene63958	-5.25237382175764	-0.699438796950279	0.0942028985507246	1	LOC109084308	_	_
gene65090	-5.25237382175764	-0.699438796950279	0.0942028985507246	1	LOC109085563	K15042	_
gene66352	-5.25237382175764	-0.699438796950279	0.0942028985507246	1	LOC109086908	_	_
gene66461	-5.25237382175764	-0.699438796950279	0.0942028985507246	1	LOC109087069	_	cellular_component:extracellular region(GO:0005576);molecular_function:metal ion binding(GO:0046872);molecular_function:acid phosphatase activity(GO:0003993)
gene66515	-5.25237382175764	-0.699438796950279	0.0942028985507246	1	LOC109087142	_	_
gene66641	-5.25237382175764	-0.699438796950279	0.0942028985507246	1	LOC109087258	K02891	_
gene66806	-5.25237382175764	-0.699438796950279	0.0942028985507246	1	LOC109087442	K08419	_
gene67169	-5.25237382175764	-0.699438796950279	0.0942028985507246	1	LOC109087833	_	_
gene67267	-5.25237382175764	-0.699438796950279	0.0942028985507246	1	LOC109087927	K19495	molecular_function:zinc ion binding(GO:0008270);molecular_function:nucleic acid binding(GO:0003676);cellular_component:intracellular(GO:0005622)
gene6738	-5.25237382175764	-0.699438796950279	0.0942028985507246	1	LOC109088723	K06848	_
gene68227	-5.25237382175764	-0.699438796950279	0.0942028985507246	1	LOC109089052	_	_
gene68580	-5.25237382175764	-0.699438796950279	0.0942028985507246	1	LOC109089381	_	_
gene68669	-5.25237382175764	-0.699438796950279	0.0942028985507246	1	LOC109089481	K11592	_
gene9136	-5.25237382175764	-0.699438796950279	0.0942028985507246	1	LOC109092942	_	_
gene9265	-5.25237382175764	-0.699438796950279	0.0942028985507246	1	LOC109093024	_	_
gene9329	-5.25237382175764	-0.699438796950279	0.0942028985507246	1	LOC109093069	_	_
gene5987	-1.3548005126713	2.35951675303267	0.0943374539840104	1	LOC109079349	_	_
gene39169	-1.56909080195127	1.4389300060642	0.0946182717573629	1	LOC109056882	_	molecular_function:phosphotransferase activity, alcohol group as acceptor(GO:0016773);biological_process:phosphorylation(GO:0016310);molecular_function:uridine kinase activity(GO:0004849);molecular_function:ATP binding(GO:0005524);biological_process:axon guidance(GO:0007411);biological_process:neuron migration(GO:0001764);biological_process:skeletal muscle fiber development(GO:0048741);biological…
gene44670	-1.56909080195127	1.4389300060642	0.0946182717573629	1	LOC109062994	_	_
gene51712	-1.56909080195127	1.4389300060642	0.0946182717573629	1	LOC109070740	K17305	_
gene18901	1.47518903617606	1.41307546652542	0.0946182717573629	1	LOC109103561	K07752	_
gene3109	1.47518903617606	1.41307546652542	0.0946182717573629	1	LOC109045097	K16662	_
gene48488	1.47518903617606	1.41307546652542	0.0946182717573629	1	LOC109067183	_	_
gene50309	1.47518903617606	1.41307546652542	0.0946182717573629	1	LOC109069177	K07605	_
gene67728	1.47518903617606	1.41307546652542	0.0946182717573629	1	LOC109088548	K13755	_
gene16165	1.14257818677073	4.72648862324075	0.0947042965169234	1	bag2	K09556	_
gene3041	1.12345756680769	5.76795951252656	0.0950509314285435	1	LOC109048927	K11722	molecular_function:phosphotransferase activity, alcohol group as acceptor(GO:0016773);biological_process:phosphorylation(GO:0016310);molecular_function:uridine kinase activity(GO:0004849);molecular_function:ATP binding(GO:0005524);biological_process:axon guidance(GO:0007411);biological_process:neuron migration(GO:0001764);biological_process:skeletal muscle fiber development(GO:0048741);biological…
gene12589	1.11588604492823	6.48776970321209	0.0950978963944145	1	LOC109096615	K07187	_
gene31234	1.38698765279959	1.97663279296257	0.0957250864487074	1	LOC109048002	K06484	_
gene9361	1.17850847044601	3.80668635957414	0.0957660674731809	1	LOC109093090	_	_
gene68295	1.14935933684349	4.22806233145577	0.0962765094392744	1	LOC109089053	_	_
gene14632	-1.30656177860191	2.46916386449155	0.0967518388625889	1	mrto4	K14815	_
gene18191	-1.30656177860191	2.46916386449155	0.0967518388625889	1	LOC109102411	K17852	_
gene65332	1.27868680769623	2.45673422192281	0.0967518388625889	1	LOC109085833	K08794	_
gene10225	1.87462145245734	0.806886608542357	0.0967863533519141	1	LOC109094002	K07983	_
gene28990	1.87462145245734	0.806886608542357	0.0967863533519141	1	LOC109045382	_	_
gene35981	1.87462145245734	0.806886608542357	0.0967863533519141	1	LOC109053301	K18628	biological_process:microtubule cytoskeleton organization(GO:0000226);cellular_component:microtubule(GO:0005874)
gene4072	1.87462145245734	0.806886608542357	0.0967863533519141	1	LOC109054994	_	_
gene43845	1.87462145245734	0.806886608542357	0.0967863533519141	1	LOC109062036	_	_
gene47598	1.87462145245734	0.806886608542357	0.0967863533519141	1	LOC109066193	_	_
gene49071	1.87462145245734	0.806886608542357	0.0967863533519141	1	LOC109067813	K05724	molecular_function:metal ion binding(GO:0046872);molecular_function:Rho guanyl-nucleotide exchange factor activity(GO:0005089);molecular_function:phospholipid binding(GO:0005543);cellular_component:intracellular(GO:0005622);biological_process:regulation of Rho protein signal transduction(GO:0035023)
gene49139	1.87462145245734	0.806886608542357	0.0967863533519141	1	LOC109067890	K08012	_
gene63351	1.87462145245734	0.806886608542357	0.0967863533519141	1	LOC109083663	K07865	_
gene66748	1.87462145245734	0.806886608542357	0.0967863533519141	1	LOC109087396	_	_
gene21676	1.61790901652109	0.861562300939432	0.0967863533519141	1	LOC109106109	_	molecular_function:phosphotransferase activity, alcohol group as acceptor(GO:0016773);biological_process:phosphorylation(GO:0016310);molecular_function:uridine kinase activity(GO:0004849);molecular_function:ATP binding(GO:0005524);biological_process:axon guidance(GO:0007411);biological_process:neuron migration(GO:0001764);biological_process:skeletal muscle fiber development(GO:0048741);biological…
gene52386	1.61790901652109	0.861562300939432	0.0967863533519141	1	LOC109071496	K09401	_
gene53031	1.61790901652109	0.861562300939432	0.0967863533519141	1	LOC109072212	_	_
gene56847	1.61790901652109	0.861562300939432	0.0967863533519141	1	LOC109076421	K09407	biological_process:tissue development(GO:0009888);molecular_function:double-stranded DNA binding(GO:0003690);biological_process:regulation of transcription from RNA polymerase II promoter(GO:0006357);cellular_component:transcription factor complex(GO:0005667);molecular_function:DNA binding, bending(GO:0008301);molecular_function:RNA polymerase II distal enhancer sequence-specific DNA binding tran…
gene59381	1.61790901652109	0.861562300939432	0.0967863533519141	1	LOC109079237	_	_
gene63779	1.61790901652109	0.861562300939432	0.0967863533519141	1	LOC109084147	_	_
gene66854	1.61790901652109	0.861562300939432	0.0967863533519141	1	LOC109087509	K12015	_
gene35311	1.19555210193779	3.53401411921342	0.0971198492283682	1	LOC109052556	K18756	molecular_function:phosphotransferase activity, alcohol group as acceptor(GO:0016773);biological_process:phosphorylation(GO:0016310);molecular_function:uridine kinase activity(GO:0004849);molecular_function:ATP binding(GO:0005524);biological_process:axon guidance(GO:0007411);biological_process:neuron migration(GO:0001764);biological_process:skeletal muscle fiber development(GO:0048741);biological…
gene13028	1.22170161389818	3.0934530939634	0.0971464649866927	1	LOC109096864	_	_
gene40222	1.22170161389818	3.0934530939634	0.0971464649866927	1	LOC109058044	K08810	_
gene26779	-1.50052002850088	1.54309162094571	0.0972207005264275	1	LOC109111834	K05640	cellular_component:type III intermediate filament(GO:0045098);cellular_component:cytoplasm(GO:0005737);molecular_function:structural molecule activity(GO:0005198)
gene50336	-1.50052002850088	1.54309162094571	0.0972207005264275	1	LOC109069211	K10408	_
gene25439	1.45437639127282	1.52351766070301	0.0972207005264275	1	LOC109110286	K13293	_
gene28986	1.45437639127282	1.52351766070301	0.0972207005264275	1	LOC109045626	K09115	_
gene45295	1.45437639127282	1.52351766070301	0.0972207005264275	1	LOC109063637	_	molecular_function:phosphotransferase activity, alcohol group as acceptor(GO:0016773);biological_process:phosphorylation(GO:0016310);molecular_function:uridine kinase activity(GO:0004849);molecular_function:ATP binding(GO:0005524);biological_process:axon guidance(GO:0007411);biological_process:neuron migration(GO:0001764);biological_process:skeletal muscle fiber development(GO:0048741);biological…
gene16507	-1.32135951656234	2.09173492955302	0.0973092088368818	1	LOC109101113	_	_
gene57910	-1.32135951656234	2.09173492955302	0.0973092088368818	1	LOC109077577	_	_
gene23252	-1.28536442472326	2.52101330414262	0.0978396837375156	1	LOC109108070	_	_
gene35533	1.22118608236188	2.85953305313129	0.0978991602722796	1	rfx5	K08061	_
gene48919	1.22118608236188	2.85953305313129	0.0978991602722796	1	LOC109067644	K12393	_
gene51770	1.22118608236188	2.85953305313129	0.0978991602722796	1	LOC109070805	_	molecular_function:phosphotransferase activity, alcohol group as acceptor(GO:0016773);biological_process:phosphorylation(GO:0016310);molecular_function:uridine kinase activity(GO:0004849);molecular_function:ATP binding(GO:0005524);biological_process:axon guidance(GO:0007411);biological_process:neuron migration(GO:0001764);biological_process:skeletal muscle fiber development(GO:0048741);biological…
gene11236	-1.16237271724833	4.07133670089511	0.098063343904388	1	LOC109095129	K03211	_
gene32563	1.15949510610334	4.08485971210323	0.0984051822464222	1	LOC109049249	_	_
gene34323	1.18416335272928	3.60277170381481	0.0985905593112272	1	LOC109051465	K11318	_
gene27922	1.36994407094378	2.12452266625323	0.0987530984756308	1	LOC109113344	K09306	molecular_function:sequence-specific DNA binding transcription factor activity(GO:0003700);molecular_function:sequence-specific DNA binding(GO:0043565);biological_process:multicellular organismal development(GO:0007275);cellular_component:nucleus(GO:0005634);biological_process:regulation of transcription, DNA-templated(GO:0006355)
gene31858	-1.29287690865174	2.15878240417152	0.0987530984756308	1	LOC109048689	_	_
gene43076	1.1784340586091	3.41376885543263	0.0988318996583403	1	LOC109061202	_	_
gene53771	1.10217194949974	6.26849878444203	0.0988406882491603	1	LOC109073027	_	_
gene9334	1.11487210940291	5.34000113121687	0.0988873463326853	1	LOC109093062	_	_
gene7294	1.16026222823056	3.63544642697028	0.0990517473309785	1	LOC109090124	K17630	_
gene73	1.20465010296978	3.18596302653774	0.0991177670925583	1	LOC109107765	_	_
gene16705	-1.44304911486863	1.64022576321247	0.0994743656038978	1	LOC109100871	_	molecular_function:phosphotransferase activity, alcohol group as acceptor(GO:0016773);biological_process:phosphorylation(GO:0016310);molecular_function:uridine kinase activity(GO:0004849);molecular_function:ATP binding(GO:0005524);biological_process:axon guidance(GO:0007411);biological_process:neuron migration(GO:0001764);biological_process:skeletal muscle fiber development(GO:0048741);biological…
gene25520	1.43676092021326	1.62615577329158	0.0994743656038978	1	LOC109110690	_	molecular_function:phosphotransferase activity, alcohol group as acceptor(GO:0016773);biological_process:phosphorylation(GO:0016310);molecular_function:uridine kinase activity(GO:0004849);molecular_function:ATP binding(GO:0005524);biological_process:axon guidance(GO:0007411);biological_process:neuron migration(GO:0001764);biological_process:skeletal muscle fiber development(GO:0048741);biological…
gene31334	1.43676092021326	1.62615577329158	0.0994743656038978	1	LOC109048388	K04550	_
gene47508	1.43676092021326	1.62615577329158	0.0994743656038978	1	LOC109066090	K13869	_
gene45717	1.14620039516864	4.00380857966603	0.0996569401923552	1	LOC109064115	_	molecular_function:phosphotransferase activity, alcohol group as acceptor(GO:0016773);biological_process:phosphorylation(GO:0016310);molecular_function:uridine kinase activity(GO:0004849);molecular_function:ATP binding(GO:0005524);biological_process:axon guidance(GO:0007411);biological_process:neuron migration(GO:0001764);biological_process:skeletal muscle fiber development(GO:0048741);biological…
gene54840	1.11381075014386	5.55333709399172	0.0997252312103534	1	emp2	_	_
gene5902	1.10478124432931	5.80809840998718	0.0999446621733145	1	bcr	K08878	_
gene10564	2.31879535132124	0.0641271641237673	0.0999758185423419	1	LOC109094216	K04706	_
gene1199	2.31879535132124	0.0641271641237673	0.0999758185423419	1	LOC109091314	K01441	_
gene20779	2.31879535132124	0.0641271641237673	0.0999758185423419	1	LOC109105480	_	_
gene20849	2.31879535132124	0.0641271641237673	0.0999758185423419	1	LOC109105149	K05035	_
gene22747	2.31879535132124	0.0641271641237673	0.0999758185423419	1	LOC109107802	K12495	_
gene2595	2.31879535132124	0.0641271641237673	0.0999758185423419	1	LOC109108668	K17572	_
gene26152	2.31879535132124	0.0641271641237673	0.0999758185423419	1	LOC109112119	K01081	_
gene26912	2.31879535132124	0.0641271641237673	0.0999758185423419	1	LOC109111917	_	_
gene30650	2.31879535132124	0.0641271641237673	0.0999758185423419	1	LOC109047780	K12800	_
gene33074	2.31879535132124	0.0641271641237673	0.0999758185423419	1	LOC109050276	_	molecular_function:DNA binding(GO:0003677)
gene3495	2.31879535132124	0.0641271641237673	0.0999758185423419	1	LOC109052370	K09228	_
gene38283	2.31879535132124	0.0641271641237673	0.0999758185423419	1	LOC109055894	_	_
gene46901	2.31879535132124	0.0641271641237673	0.0999758185423419	1	LOC109065364	K17894	_
gene49871	2.31879535132124	0.0641271641237673	0.0999758185423419	1	LOC109068692	K09188	_
gene50635	2.31879535132124	0.0641271641237673	0.0999758185423419	1	LOC109069541	_	_
gene5219	2.31879535132124	0.0641271641237673	0.0999758185423419	1	LOC109070749	_	_
gene53190	2.31879535132124	0.0641271641237673	0.0999758185423419	1	LOC109072387	K00953	_
gene5333	2.31879535132124	0.0641271641237673	0.0999758185423419	1	LOC109074483	K16342	_
gene54399	2.31879535132124	0.0641271641237673	0.0999758185423419	1	LOC109073723	_	_
gene57531	2.31879535132124	0.0641271641237673	0.0999758185423419	1	LOC109077168	_	_
gene58541	2.31879535132124	0.0641271641237673	0.0999758185423419	1	LOC109078281	_	_
gene58841	2.31879535132124	0.0641271641237673	0.0999758185423419	1	LOC109078625	_	_
gene65619	2.31879535132124	0.0641271641237673	0.0999758185423419	1	LOC109086144	_	_
gene8709	2.31879535132124	0.0641271641237673	0.0999758185423419	1	LOC109091969	_	_
gene15278	-2.17158976700727	0.212931419434487	0.0999758185423419	1	LOC109099496	K11810	cellular_component:integral component of membrane(GO:0016021);cellular_component:plasma membrane(GO:0005886);biological_process:transmembrane transport(GO:0055085);molecular_function:symporter activity(GO:0015293)
gene22305	-2.17158976700727	0.212931419434487	0.0999758185423419	1	LOC109106994	_	_
gene23839	-2.17158976700727	0.212931419434487	0.0999758185423419	1	LOC109108802	_	_
gene30241	-2.17158976700727	0.212931419434487	0.0999758185423419	1	LOC109047007	_	_
gene32667	-2.17158976700727	0.212931419434487	0.0999758185423419	1	LOC109049604	_	_
gene34864	-2.17158976700727	0.212931419434487	0.0999758185423419	1	LOC109052068	_	_
gene38793	-2.17158976700727	0.212931419434487	0.0999758185423419	1	LOC109056455	_	molecular_function:phosphotransferase activity, alcohol group as acceptor(GO:0016773);biological_process:phosphorylation(GO:0016310);molecular_function:uridine kinase activity(GO:0004849);molecular_function:ATP binding(GO:0005524);biological_process:axon guidance(GO:0007411);biological_process:neuron migration(GO:0001764);biological_process:skeletal muscle fiber development(GO:0048741);biological…
gene40739	-2.17158976700727	0.212931419434487	0.0999758185423419	1	LOC109058612	K08665	cellular_component:integral component of membrane(GO:0016021);molecular_function:serine-type exopeptidase activity(GO:0070008);molecular_function:scavenger receptor activity(GO:0005044);biological_process:proteolysis(GO:0006508);molecular_function:serine-type endopeptidase activity(GO:0004252)
gene47453	-2.17158976700727	0.212931419434487	0.0999758185423419	1	lipt1	K10105	_
gene50905	-2.17158976700727	0.212931419434487	0.0999758185423419	1	LOC109069842	K11727	_
gene5104	-2.17158976700727	0.212931419434487	0.0999758185423419	1	LOC109073093	_	_
gene52276	-2.17158976700727	0.212931419434487	0.0999758185423419	1	LOC109071356	_	_
gene52346	-2.17158976700727	0.212931419434487	0.0999758185423419	1	LOC109071447	_	_
gene56049	-2.17158976700727	0.212931419434487	0.0999758185423419	1	LOC109075545	K05722	_
gene58678	-2.17158976700727	0.212931419434487	0.0999758185423419	1	LOC109078443	_	_
gene59192	-2.17158976700727	0.212931419434487	0.0999758185423419	1	LOC109079024	_	molecular_function:structural constituent of eye lens(GO:0005212)
gene60724	-2.17158976700727	0.212931419434487	0.0999758185423419	1	LOC109080744	_	_
gene64353	-2.17158976700727	0.212931419434487	0.0999758185423419	1	LOC109084756	K09355	_
gene64515	-2.17158976700727	0.212931419434487	0.0999758185423419	1	LOC109084939	K05036	cellular_component:integral component of membrane(GO:0016021);molecular_function:neurotransmitter:sodium symporter activity(GO:0005328);biological_process:neurotransmitter transport(GO:0006836)
gene68081	-2.17158976700727	0.212931419434487	0.0999758185423419	1	LOC109088829	_	_
gene4181	1.13793556840519	4.17202466494483	0.100009348476999	1	LOC109055297	_	molecular_function:phosphotransferase activity, alcohol group as acceptor(GO:0016773);biological_process:phosphorylation(GO:0016310);molecular_function:uridine kinase activity(GO:0004849);molecular_function:ATP binding(GO:0005524);biological_process:axon guidance(GO:0007411);biological_process:neuron migration(GO:0001764);biological_process:skeletal muscle fiber development(GO:0048741);biological…
gene41950	-1.29691128809474	2.24290285883208	0.100074408865289	1	LOC109059938	_	_
gene12155	-1.26724634451048	2.22284963392603	0.100074408865289	1	LOC109095985	K09317	biological_process:early neuron differentiation in forebrain(GO:0021862);biological_process:regulation of transcription, DNA-templated(GO:0006355);molecular_function:sequence-specific DNA binding(GO:0043565);biological_process:telencephalon development(GO:0021537);molecular_function:sequence-specific DNA binding transcription factor activity(GO:0003700);biological_process:central nervous system p…
gene17476	-1.26724634451048	2.22284963392603	0.100074408865289	1	LOC109101942	_	_
gene66068	-1.26724634451048	2.22284963392603	0.100074408865289	1	grhpr	K00049	_
gene54287	1.18107714155269	3.49781169711912	0.100349329995517	1	LOC109073580	K17336	_
gene67699	1.16074889711188	3.89833487076077	0.100710474111172	1	LOC109088394	_	molecular_function:phosphotransferase activity, alcohol group as acceptor(GO:0016773);biological_process:phosphorylation(GO:0016310);molecular_function:uridine kinase activity(GO:0004849);molecular_function:ATP binding(GO:0005524);biological_process:axon guidance(GO:0007411);biological_process:neuron migration(GO:0001764);biological_process:skeletal muscle fiber development(GO:0048741);biological…
gene31775	1.10351231354962	5.75977015806076	0.100768432651176	1	LOC109048632	K09377	biological_process:convergent extension involved in gastrulation(GO:0060027);biological_process:Wnt signaling pathway(GO:0016055);cellular_component:intracellular(GO:0005622);biological_process:JNK cascade(GO:0007254);biological_process:cell migration involved in gastrulation(GO:0042074);biological_process:heart morphogenesis(GO:0003007);molecular_function:zinc ion binding(GO:0008270)
gene67824	1.09417177800265	6.8912433635782	0.100783114024874	1	LOC109088477	K12755	molecular_function:calcium ion binding(GO:0005509)
gene64771	1.18189209311679	3.52477457541424	0.10082249993808	1	LOC109085223	_	_
gene13520	1.20195023529174	3.00643614187441	0.100859060638052	1	LOC109097432	_	_
gene25151	1.14179021549268	3.92500080122405	0.101064676287104	1	LOC109110097	K11367	_
gene19785	-1.75225078259959	0.977916980978741	0.101168536513916	1	LOC109104415	K14704	_
gene37136	-1.75225078259959	0.977916980978741	0.101168536513916	1	bricd5	_	_
gene38685	-1.75225078259959	0.977916980978741	0.101168536513916	1	LOC109056356	K18180	_
gene55664	-1.75225078259959	0.977916980978741	0.101168536513916	1	LOC109075122	K10523	molecular_function:ubiquitin protein ligase binding(GO:0031625);biological_process:protein ubiquitination involved in ubiquitin-dependent protein catabolic process(GO:0042787);cellular_component:nuclear speck(GO:0016607);biological_process:proteasome-mediated ubiquitin-dependent protein catabolic process(GO:0043161);molecular_function:RNA polymerase II transcription factor binding(GO:0001085);cel…
gene66083	-1.75225078259959	0.977916980978741	0.101168536513916	1	LOC109086645	K00476	_
gene67093	-1.75225078259959	0.977916980978741	0.101168536513916	1	LOC109087739	K08796	_
gene10914	1.56882704174146	1.02024287461538	0.101168536513916	1	LOC109094463	_	molecular_function:phosphotransferase activity, alcohol group as acceptor(GO:0016773);biological_process:phosphorylation(GO:0016310);molecular_function:uridine kinase activity(GO:0004849);molecular_function:ATP binding(GO:0005524);biological_process:axon guidance(GO:0007411);biological_process:neuron migration(GO:0001764);biological_process:skeletal muscle fiber development(GO:0048741);biological…
gene25488	1.56882704174146	1.02024287461538	0.101168536513916	1	LOC109110681	_	_
gene27335	1.56882704174146	1.02024287461538	0.101168536513916	1	LOC109112675	_	_
gene34938	1.56882704174146	1.02024287461538	0.101168536513916	1	LOC109052127	K08761	_
gene5065	1.56882704174146	1.02024287461538	0.101168536513916	1	LOC109070003	_	_
gene53226	-1.35447166765835	2.28217110216344	0.101287976460148	1	LOC109072429	K09451	molecular_function:phosphotransferase activity, alcohol group as acceptor(GO:0016773);biological_process:phosphorylation(GO:0016310);molecular_function:uridine kinase activity(GO:0004849);molecular_function:ATP binding(GO:0005524);biological_process:axon guidance(GO:0007411);biological_process:neuron migration(GO:0001764);biological_process:skeletal muscle fiber development(GO:0048741);biological…
gene5552	-1.4358057772534	1.75948498248349	0.101443449262077	1	LOC109071840	K18798	molecular_function:ATP binding(GO:0005524)
gene35808	1.42165740334862	1.72201846759778	0.101443449262077	1	LOC109053110	K05661	biological_process:iris morphogenesis(GO:0061072);molecular_function:nucleoside-triphosphatase activity(GO:0017111)
gene43267	1.42165740334862	1.72201846759778	0.101443449262077	1	LOC109061366	_	_
gene4504	1.42165740334862	1.72201846759778	0.101443449262077	1	LOC109063675	_	molecular_function:phosphotransferase activity, alcohol group as acceptor(GO:0016773);biological_process:phosphorylation(GO:0016310);molecular_function:uridine kinase activity(GO:0004849);molecular_function:ATP binding(GO:0005524);biological_process:axon guidance(GO:0007411);biological_process:neuron migration(GO:0001764);biological_process:skeletal muscle fiber development(GO:0048741);biological…
gene45427	1.42165740334862	1.72201846759778	0.101443449262077	1	LOC109063816	K08042	_
gene15351	-1.23629883520271	2.7258243125039	0.101556686593991	1	LOC109099539	_	_
gene61985	1.09068441250843	6.82408693691303	0.102020840975519	1	LOC109082147	K17336	molecular_function:actin binding(GO:0003779);molecular_function:calcium ion binding(GO:0005509)
gene8702	1.11062363204528	4.68231021348134	0.102606449843268	1	LOC109091967	K05719	_
gene20771	1.15787401938613	3.83508880265072	0.102659332778678	1	LOC109105099	_	_
gene53240	1.15787401938613	3.83508880265072	0.102659332778678	1	LOC109072445	_	_
gene2190	1.13745706096896	4.01626104799192	0.102713208500197	1	LOC109101231	_	molecular_function:phosphotransferase activity, alcohol group as acceptor(GO:0016773);biological_process:phosphorylation(GO:0016310);molecular_function:uridine kinase activity(GO:0004849);molecular_function:ATP binding(GO:0005524)
gene13605	1.09214694688608	6.38783388240893	0.102729609302868	1	LOC109097267	K05060	molecular_function:phosphotransferase activity, alcohol group as acceptor(GO:0016773);biological_process:phosphorylation(GO:0016310);molecular_function:uridine kinase activity(GO:0004849);molecular_function:ATP binding(GO:0005524);biological_process:axon guidance(GO:0007411);biological_process:neuron migration(GO:0001764);biological_process:skeletal muscle fiber development(GO:0048741);biological…
gene64559	1.24401113686429	2.78777526321708	0.103107621933146	1	LOC109084983	K08179	_
gene26688	1.40856361900037	1.81194357383214	0.103177554894292	1	LOC109112308	K05748	_
gene49775	-1.39139377345826	1.84343620798118	0.103177554894292	1	LOC109068588	_	_
gene47830	1.20416301088163	3.15179516771421	0.103314201215262	1	LOC109066474	K12388	_
gene540	1.16472044157258	3.43248813901052	0.103368843781361	1	LOC109075169	_	_
gene5491	-1.30368827193253	2.39763882521777	0.103440239527093	1	LOC109071659	K06794	_
gene66937	1.1991984797116	2.844836377635	0.103820582800941	1	LOC109087575	K06275	cellular_component:Z disc(GO:0030018);biological_process:cell-matrix adhesion(GO:0007160);biological_process:regulation of heart contraction(GO:0008016)
gene20152	1.18806420778551	3.20786803527467	0.104391044866628	1	LOC109104688	_	molecular_function:phosphotransferase activity, alcohol group as acceptor(GO:0016773);biological_process:phosphorylation(GO:0016310);molecular_function:uridine kinase activity(GO:0004849);molecular_function:ATP binding(GO:0005524);biological_process:axon guidance(GO:0007411);biological_process:neuron migration(GO:0001764);biological_process:skeletal muscle fiber development(GO:0048741);biological…
gene67938	1.18806420778551	3.20786803527467	0.104391044866628	1	LOC109088671	_	_
gene53470	1.19994739932322	2.88695816348627	0.104496216458251	1	LOC109072706	_	_
gene12434	-1.19964116618686	2.90510871737535	0.104496216458251	1	LOC109096207	_	_
gene36954	-1.69502032600133	1.16288351036253	0.104627052287553	1	LOC109054398	_	_
gene37779	-1.69502032600133	1.16288351036253	0.104627052287553	1	LOC109055323	K07380	molecular_function:phosphotransferase activity, alcohol group as acceptor(GO:0016773);biological_process:phosphorylation(GO:0016310);molecular_function:uridine kinase activity(GO:0004849);molecular_function:ATP binding(GO:0005524);biological_process:axon guidance(GO:0007411);biological_process:neuron migration(GO:0001764);biological_process:skeletal muscle fiber development(GO:0048741);biological…
gene4744	-1.69502032600133	1.16288351036253	0.104627052287553	1	LOC109067188	K13676	_
gene4833	-1.69502032600133	1.16288351036253	0.104627052287553	1	LOC109067911	_	_
gene16023	1.53067549051148	1.16330513043917	0.104627052287553	1	LOC109100200	K13748	_
gene20231	1.53067549051148	1.16330513043917	0.104627052287553	1	LOC109105560	_	_
gene23768	1.53067549051148	1.16330513043917	0.104627052287553	1	LOC109108753	K17443	_
gene2934	1.53067549051148	1.16330513043917	0.104627052287553	1	LOC109048172	K19581	cellular_component:membrane(GO:0016020);molecular_function:catalytic activity(GO:0003824)
gene34531	1.53067549051148	1.16330513043917	0.104627052287553	1	LOC109051682	_	_
gene45449	1.53067549051148	1.16330513043917	0.104627052287553	1	LOC109063758	_	_
gene57167	1.53067549051148	1.16330513043917	0.104627052287553	1	LOC109076773	_	_
gene7453	1.53067549051148	1.16330513043917	0.104627052287553	1	LOC109090172	_	molecular_function:phosphotransferase activity, alcohol group as acceptor(GO:0016773);biological_process:phosphorylation(GO:0016310);molecular_function:uridine kinase activity(GO:0004849);molecular_function:ATP binding(GO:0005524);biological_process:axon guidance(GO:0007411);biological_process:neuron migration(GO:0001764);biological_process:skeletal muscle fiber development(GO:0048741);biological…
gene52230	1.35418202424416	1.86812880685999	0.104715567927256	1	LOC109071316	_	_
gene63297	1.35418202424416	1.86812880685999	0.104715567927256	1	LOC109083602	K13145	_
gene6743	1.35418202424416	1.86812880685999	0.104715567927256	1	LOC109088761	_	_
gene48605	1.1889010895616	3.24074958353008	0.104897056855295	1	raph1	K17704	_
gene28347	1.13509693045017	3.97773334333979	0.104926521254489	1	LOC109044954	K01425	_
gene32765	1.09196346972076	5.69172792789745	0.104971981688338	1	LOC109049686	_	molecular_function:phosphotransferase activity, alcohol group as acceptor(GO:0016773);biological_process:phosphorylation(GO:0016310);molecular_function:uridine kinase activity(GO:0004849);molecular_function:ATP binding(GO:0005524);biological_process:axon guidance(GO:0007411);biological_process:neuron migration(GO:0001764);biological_process:skeletal muscle fiber development(GO:0048741);biological…
gene20705	-1.26117165352448	2.50454543977083	0.105289887999423	1	LOC109105447	K06238	_
gene24785	-1.26117165352448	2.50454543977083	0.105289887999423	1	LOC109109892	K14411	_
gene60493	1.24861932414634	2.49290127417809	0.105289887999423	1	LOC109080487	K17608	_
gene25840	-1.11483623142733	4.21485124094836	0.105745897458661	1	LOC109111205	K01392	_
gene19617	1.34647724966504	1.94966318673013	0.10608836617034	1	LOC109103991	K04188	_
gene2749	1.34647724966504	1.94966318673013	0.10608836617034	1	LOC109053200	K09298	_
gene14052	-1.26580979122319	2.57106400948	0.106120376136844	1	LOC109098191	_	_
gene37674	-1.21053199876521	3.00462467238719	0.106326242433385	1	LOC109055202	K01313	molecular_function:phosphotransferase activity, alcohol group as acceptor(GO:0016773);biological_process:phosphorylation(GO:0016310);molecular_function:uridine kinase activity(GO:0004849);molecular_function:ATP binding(GO:0005524);biological_process:axon guidance(GO:0007411);biological_process:neuron migration(GO:0001764);biological_process:skeletal muscle fiber development(GO:0048741);biological…
gene53886	-1.21053199876521	3.00462467238719	0.106326242433385	1	mrpl58	_	_
gene41395	1.07765199186459	6.58351795919172	0.106374832485712	1	LOC109059315	K14156	_
gene39277	1.07763396491434	6.15450883395276	0.107128029804085	1	LOC109057000	_	biological_process:otic vesicle formation(GO:0030916);cellular_component:extracellular space(GO:0005615);biological_process:semicircular canal morphogenesis(GO:0048752);biological_process:pharyngeal system development(GO:0060037);molecular_function:calcium ion binding(GO:0005509);biological_process:signal transduction(GO:0007165);cellular_component:proteinaceous extracellular matrix(GO:0005578);b…
gene67856	1.14841288151319	3.39362689986283	0.107150171846267	1	LOC109088579	K17294	_
gene14373	1.33963739979617	2.02686071344424	0.10732075619129	1	LOC109098663	K03948	cellular_component:mitochondrial respiratory chain complex IV(GO:0005751);biological_process:transport(GO:0006810);biological_process:electron transport chain(GO:0022900);molecular_function:cytochrome-c oxidase activity(GO:0004129)
gene65373	1.33963739979617	2.02686071344424	0.10732075619129	1	LOC109085919	_	_
gene20467	-1.28829505360461	2.06941218109156	0.10732075619129	1	LOC109105351	_	_
gene39779	-1.28829505360461	2.06941218109156	0.10732075619129	1	klf12	K09205	_
gene20103	1.1099511966663	4.13671702405882	0.107335773430084	1	LOC109104648	K08117	cellular_component:integral component of membrane(GO:0016021);molecular_function:transition metal ion binding(GO:0046914);molecular_function:serine-type endopeptidase inhibitor activity(GO:0004867);molecular_function:heparin binding(GO:0008201)
gene32151	1.06913240026693	7.44285324097068	0.10734195680242	1	LOC109048993	K17494	molecular_function:phosphotransferase activity, alcohol group as acceptor(GO:0016773);biological_process:phosphorylation(GO:0016310);molecular_function:uridine kinase activity(GO:0004849);molecular_function:ATP binding(GO:0005524);biological_process:axon guidance(GO:0007411);biological_process:neuron migration(GO:0001764);biological_process:skeletal muscle fiber development(GO:0048741);biological…
gene16235	1.18428294165929	3.06831908384269	0.107404924993297	1	LOC109100513	_	_
gene3763	-1.59614078551688	1.28816601842271	0.107412427538904	1	LOC109054249	_	_
gene10288	1.43340295803905	1.25040246847594	0.107412427538904	1	LOC109094045	K11644	cellular_component:nucleus(GO:0005634);biological_process:regulation of transcription, DNA-templated(GO:0006355)
gene14634	1.43340295803905	1.25040246847594	0.107412427538904	1	LOC109098212	K04674	molecular_function:transforming growth factor beta-activated receptor activity(GO:0005024);biological_process:protein phosphorylation(GO:0006468);molecular_function:ATP binding(GO:0005524);cellular_component:membrane(GO:0016020)
gene19457	1.43340295803905	1.25040246847594	0.107412427538904	1	LOC109103877	_	molecular_function:phosphotransferase activity, alcohol group as acceptor(GO:0016773);biological_process:phosphorylation(GO:0016310);molecular_function:uridine kinase activity(GO:0004849);molecular_function:ATP binding(GO:0005524);biological_process:axon guidance(GO:0007411);biological_process:neuron migration(GO:0001764);biological_process:skeletal muscle fiber development(GO:0048741);biological…
gene26066	1.43340295803905	1.25040246847594	0.107412427538904	1	LOC109111342	_	_
gene58974	1.43340295803905	1.25040246847594	0.107412427538904	1	LOC109078777	K14209	_
gene65487	1.43340295803905	1.25040246847594	0.107412427538904	1	LOC109086006	K09355	molecular_function:phosphotransferase activity, alcohol group as acceptor(GO:0016773);biological_process:phosphorylation(GO:0016310);molecular_function:uridine kinase activity(GO:0004849);molecular_function:ATP binding(GO:0005524);biological_process:axon guidance(GO:0007411);biological_process:neuron migration(GO:0001764);biological_process:skeletal muscle fiber development(GO:0048741);biological…
gene57250	1.11131932689548	4.15409928969296	0.107574734365289	1	LOC109076863	_	molecular_function:phosphotransferase activity, alcohol group as acceptor(GO:0016773);biological_process:phosphorylation(GO:0016310);molecular_function:uridine kinase activity(GO:0004849);molecular_function:ATP binding(GO:0005524);biological_process:axon guidance(GO:0007411);biological_process:neuron migration(GO:0001764);biological_process:skeletal muscle fiber development(GO:0048741);biological…
gene40130	1.10773267322038	4.64589932550183	0.107680869323952	1	LOC109057953	_	_
gene6520	-1.193036740812	3.12071671694278	0.107907610434148	1	LOC109080897	K13241	molecular_function:flavin adenine dinucleotide binding(GO:0050660);biological_process:response to lipopolysaccharide(GO:0032496);biological_process:nitric oxide mediated signal transduction(GO:0007263);molecular_function:nitric-oxide synthase activity(GO:0004517);molecular_function:NADPH-hemoprotein reductase activity(GO:0003958);molecular_function:NADP binding(GO:0050661);molecular_function:heme…
gene47854	1.07701423583725	6.06261276095055	0.107963433142841	1	LOC109066486	_	_
gene9444	-1.10627481622029	4.38213103839784	0.108164043961681	1	LOC109092658	_	_
gene29899	1.18626673454702	3.13977482335183	0.108388018304829	1	LOC109046505	K13706	molecular_function:phosphotransferase activity, alcohol group as acceptor(GO:0016773);biological_process:phosphorylation(GO:0016310);molecular_function:uridine kinase activity(GO:0004849);molecular_function:ATP binding(GO:0005524);biological_process:axon guidance(GO:0007411);biological_process:neuron migration(GO:0001764);biological_process:skeletal muscle fiber development(GO:0048741);biological…
gene6855	1.33352450704232	2.100158589848	0.108432879297178	1	LOC109089987	K05110	_
gene31575	-1.26126165711464	2.13749496143594	0.108432879297178	1	LOC109048200	K08377	_
gene18669	1.25608613773515	2.12232709367743	0.108432879297178	1	LOC109103090	_	_
gene40842	1.13274666061284	3.77581685579533	0.108515804168739	1	LOC109058727	K12311	_
gene3848	-1.11774191776827	4.27095782309723	0.109113792858616	1	alg1	K03842	_
gene66743	1.0663063012666	6.85275030995034	0.109205634769823	1	LOC109087388	_	_
gene46117	-1.16342787620679	3.21814233997304	0.109287659942551	1	LOC109064555	_	_
gene12998	2.05068812556815	0.328722581326627	0.109379181377053	1	LOC109096394	_	_
gene14946	2.05068812556815	0.328722581326627	0.109379181377053	1	LOC109099014	K04851	biological_process:regulation of ion transmembrane transport(GO:0034765);biological_process:calcium ion transmembrane transport(GO:0070588);cellular_component:basal plasma membrane(GO:0009925);biological_process:detection of mechanical stimulus involved in sensory perception of sound(GO:0050910);molecular_function:voltage-gated calcium channel activity(GO:0005245);biological_process:neuromuscular…
gene18272	2.05068812556815	0.328722581326627	0.109379181377053	1	LOC109102845	_	_
gene20415	2.05068812556815	0.328722581326627	0.109379181377053	1	LOC109104880	K14946	biological_process:regulation of RNA splicing(GO:0043484);molecular_function:RNA binding(GO:0003723);biological_process:skeletal muscle fiber development(GO:0048741);biological_process:cardiac muscle fiber development(GO:0048739);molecular_function:nucleotide binding(GO:0000166);biological_process:mRNA processing(GO:0006397);cellular_component:nucleus(GO:0005634)
gene25604	2.05068812556815	0.328722581326627	0.109379181377053	1	LOC109110844	K08869	molecular_function:transferase activity, transferring phosphorus-containing groups(GO:0016772)
gene26935	2.05068812556815	0.328722581326627	0.109379181377053	1	LOC109111937	_	molecular_function:phosphotransferase activity, alcohol group as acceptor(GO:0016773);biological_process:phosphorylation(GO:0016310);molecular_function:uridine kinase activity(GO:0004849);molecular_function:ATP binding(GO:0005524);biological_process:axon guidance(GO:0007411);biological_process:neuron migration(GO:0001764);biological_process:skeletal muscle fiber development(GO:0048741);biological…
gene31992	2.05068812556815	0.328722581326627	0.109379181377053	1	LOC109048901	_	_
gene33491	2.05068812556815	0.328722581326627	0.109379181377053	1	LOC109050844	K06768	_
gene36870	2.05068812556815	0.328722581326627	0.109379181377053	1	LOC109054325	K09197	_
gene39098	2.05068812556815	0.328722581326627	0.109379181377053	1	LOC109056814	_	_
gene47085	2.05068812556815	0.328722581326627	0.109379181377053	1	LOC109065645	K13757	_
gene47558	2.05068812556815	0.328722581326627	0.109379181377053	1	LOC109066152	K17455	molecular_function:protein binding, bridging(GO:0030674);cellular_component:cytoskeleton(GO:0005856);cellular_component:cytoplasm(GO:0005737);molecular_function:actin filament binding(GO:0051015)
gene50491	2.05068812556815	0.328722581326627	0.109379181377053	1	LOC109069376	K00871	_
gene54263	2.05068812556815	0.328722581326627	0.109379181377053	1	LOC109073566	K10324	molecular_function:phosphotransferase activity, alcohol group as acceptor(GO:0016773);biological_process:phosphorylation(GO:0016310);molecular_function:uridine kinase activity(GO:0004849);molecular_function:ATP binding(GO:0005524);biological_process:axon guidance(GO:0007411);biological_process:neuron migration(GO:0001764);biological_process:skeletal muscle fiber development(GO:0048741);biological…
gene54301	2.05068812556815	0.328722581326627	0.109379181377053	1	LOC109073608	K05465	_
gene55105	2.05068812556815	0.328722581326627	0.109379181377053	1	LOC109074502	K05200	cellular_component:postsynaptic membrane(GO:0045211);cellular_component:cell junction(GO:0030054);cellular_component:plasma membrane(GO:0005886);molecular_function:extracellular-glutamate-gated ion channel activity(GO:0005234);biological_process:ion transport(GO:0006811);molecular_function:ionotropic glutamate receptor activity(GO:0004970);cellular_component:integral component of membrane(GO:0016…
gene60628	2.05068812556815	0.328722581326627	0.109379181377053	1	LOC109080638	_	_
gene61750	2.05068812556815	0.328722581326627	0.109379181377053	1	LOC109081889	K07376	_
gene6887	2.05068812556815	0.328722581326627	0.109379181377053	1	LOC109089993	K13886	_
gene11472	-1.85139958281055	0.446741541885572	0.109379181377053	1	LOC109095296	K12303	molecular_function:phosphotransferase activity, alcohol group as acceptor(GO:0016773);biological_process:phosphorylation(GO:0016310);molecular_function:uridine kinase activity(GO:0004849);molecular_function:ATP binding(GO:0005524);biological_process:axon guidance(GO:0007411);biological_process:neuron migration(GO:0001764);biological_process:skeletal muscle fiber development(GO:0048741);biological…
gene13397	-1.85139958281055	0.446741541885572	0.109379181377053	1	LOC109097349	_	molecular_function:phosphotransferase activity, alcohol group as acceptor(GO:0016773);biological_process:phosphorylation(GO:0016310);molecular_function:uridine kinase activity(GO:0004849);molecular_function:ATP binding(GO:0005524);biological_process:axon guidance(GO:0007411);biological_process:neuron migration(GO:0001764);biological_process:skeletal muscle fiber development(GO:0048741);biological…
gene14108	-1.85139958281055	0.446741541885572	0.109379181377053	1	LOC109098075	_	_
gene14643	-1.85139958281055	0.446741541885572	0.109379181377053	1	LOC109098361	_	_
gene1557	-1.85139958281055	0.446741541885572	0.109379181377053	1	LOC109102306	K00312	cellular_component:membrane raft(GO:0045121);biological_process:post-anal tail morphogenesis(GO:0036342);biological_process:canonical Wnt signaling pathway(GO:0060070);biological_process:mammary gland development(GO:0030879);biological_process:embryonic pattern specification(GO:0009880);biological_process:midbrain-hindbrain boundary development(GO:0030917);biological_process:convergent extension(…
gene16404	-1.85139958281055	0.446741541885572	0.109379181377053	1	LOC109100484	_	_
gene27032	-1.85139958281055	0.446741541885572	0.109379181377053	1	nkx2-5	K09345	_
gene38409	-1.85139958281055	0.446741541885572	0.109379181377053	1	lin28b	K18754	_
gene47359	-1.85139958281055	0.446741541885572	0.109379181377053	1	LOC109065896	_	_
gene48762	-1.85139958281055	0.446741541885572	0.109379181377053	1	LOC109067474	K07523	_
gene50648	-1.85139958281055	0.446741541885572	0.109379181377053	1	LOC109069552	K12302	_
gene54228	-1.85139958281055	0.446741541885572	0.109379181377053	1	LOC109073527	K19017	_
gene55225	-1.85139958281055	0.446741541885572	0.109379181377053	1	LOC109074638	_	molecular_function:zinc ion binding(GO:0008270);cellular_component:intracellular(GO:0005622);molecular_function:protein binding(GO:0005515)
gene55410	-1.85139958281055	0.446741541885572	0.109379181377053	1	LOC109074844	K13984	_
gene57578	-1.85139958281055	0.446741541885572	0.109379181377053	1	LOC109077218	K04887	_
gene64073	-1.85139958281055	0.446741541885572	0.109379181377053	1	LOC109084450	K16942	molecular_function:GTP binding(GO:0005525);biological_process:cell cycle(GO:0007049);cellular_component:septin complex(GO:0031105)
gene6611	-1.85139958281055	0.446741541885572	0.109379181377053	1	LOC109089884	K06236	_
gene67036	-1.85139958281055	0.446741541885572	0.109379181377053	1	LOC109087690	K14620	molecular_function:phosphotransferase activity, alcohol group as acceptor(GO:0016773);biological_process:phosphorylation(GO:0016310);molecular_function:uridine kinase activity(GO:0004849);molecular_function:ATP binding(GO:0005524);biological_process:axon guidance(GO:0007411);biological_process:neuron migration(GO:0001764);biological_process:skeletal muscle fiber development(GO:0048741);biological…
gene722	-1.85139958281055	0.446741541885572	0.109379181377053	1	LOC109088452	K08374	_
gene22283	1.25453581359204	2.19104096967859	0.109441247698389	1	LOC109106979	_	_
gene49234	-1.236958596641	2.2025061179278	0.109441247698389	1	LOC109067993	K15464	_
gene68302	1.17536141474071	2.78615933924768	0.109547742698052	1	LOC109089011	_	_
gene40152	1.06105997813014	7.71051293963022	0.109631403287312	1	LOC109057949	K08879	_
gene18044	-1.5168791956087	1.40341336727285	0.10969460217431	1	LOC109102765	K08184	molecular_function:phosphotransferase activity, alcohol group as acceptor(GO:0016773);biological_process:phosphorylation(GO:0016310);molecular_function:uridine kinase activity(GO:0004849);molecular_function:ATP binding(GO:0005524);biological_process:axon guidance(GO:0007411);biological_process:neuron migration(GO:0001764);biological_process:skeletal muscle fiber development(GO:0048741);biological…
gene60259	-1.5168791956087	1.40341336727285	0.10969460217431	1	LOC109080243	K01253	_
gene41049	1.41408834414487	1.37334093885862	0.10969460217431	1	LOC109058981	_	_
gene4711	1.41408834414487	1.37334093885862	0.10969460217431	1	LOC109064356	_	_
gene19810	1.08542706299143	4.94322766455387	0.10985061705577	1	LOC109104127	K16172	_
gene58848	1.17323400839333	3.26184168797629	0.11011402075055	1	LOC109078636	K08831	biological_process:angiogenesis(GO:0001525);biological_process:positive regulation of gene expression(GO:0010628);;biological_process:regulation of mRNA splicing, via spliceosome(GO:0048024);biological_process:nuclear speck organization(GO:0035063);cellular_component:cytoplasm(GO:0005737);cellular_component:nucleolus(GO:0005730);biological_process:positive regulation of cell proliferation(GO:0008…
gene35543	-1.1601232804991	3.28920762050942	0.11011402075055	1	LOC109052797	K03252	_
gene60500	-1.13467741817379	3.64726889137896	0.110315502858018	1	LOC109080495	_	molecular_function:phosphotransferase activity, alcohol group as acceptor(GO:0016773);biological_process:phosphorylation(GO:0016310);molecular_function:uridine kinase activity(GO:0004849);molecular_function:ATP binding(GO:0005524);biological_process:axon guidance(GO:0007411);biological_process:neuron migration(GO:0001764);biological_process:skeletal muscle fiber development(GO:0048741);biological…
gene1374	1.25313075986854	2.25664783580825	0.110359518645503	1	LOC109091954	K11853	_
gene65322	1.12497384915559	3.65896688644587	0.110612881987807	1	LOC109085814	K05632	molecular_function:phosphotransferase activity, alcohol group as acceptor(GO:0016773);biological_process:phosphorylation(GO:0016310);molecular_function:uridine kinase activity(GO:0004849);molecular_function:ATP binding(GO:0005524);biological_process:axon guidance(GO:0007411);biological_process:neuron migration(GO:0001764);biological_process:skeletal muscle fiber development(GO:0048741);biological…
gene616	1.07087202701423	5.6549599368351	0.111161746895587	1	LOC109079817	_	_
gene14726	1.17962710641033	2.91386851328735	0.111163271065623	1	LOC109098853	K12495	_
gene17424	-1.30049079832321	2.32235775582565	0.111199080131312	1	LOC109101923	_	_
gene67686	-1.30049079832321	2.32235775582565	0.111199080131312	1	LOC109088384	_	_
gene25093	1.05605278487655	7.70985192696494	0.111283263065743	1	LOC109110063	K04459	_
gene9669	1.07344498344847	5.59284424656854	0.111430460279496	1	LOC109093281	_	_
gene42711	-1.08565631697032	4.95054725060824	0.111537624033325	1	LOC109060753	K09570	biological_process:peptidyl-proline modification(GO:0018208);molecular_function:isomerase activity(GO:0016853)
gene5497	-1.45183279473094	1.51011521025977	0.111592322086933	1	LOC109071678	_	_
gene23010	1.39804760465341	1.48669163002444	0.111592322086933	1	LOC109107908	_	biological_process:retina development in camera-type eye(GO:0060041);cellular_component:Golgi apparatus(GO:0005794);biological_process:vesicle-mediated transport(GO:0016192);biological_process:liver development(GO:0001889)
gene40710	1.39804760465341	1.48669163002444	0.111592322086933	1	LOC109058589	K07201	_
gene41900	1.39804760465341	1.48669163002444	0.111592322086933	1	LOC109059857	_	_
gene53602	1.39804760465341	1.48669163002444	0.111592322086933	1	LOC109072845	K17598	_
gene57015	1.39804760465341	1.48669163002444	0.111592322086933	1	LOC109076604	K04496	molecular_function:NAD binding(GO:0051287);biological_process:oxidation-reduction process(GO:0055114);molecular_function:oxidoreductase activity, acting on the CH-OH group of donors, NAD or NADP as acceptor(GO:0016616)
gene14	1.07704454826079	4.95619698583879	0.111650390537255	1	LOC109103800	K07826	biological_process:vascular endothelial growth factor receptor signaling pathway(GO:0048010);cellular_component:heterotrimeric G-protein complex(GO:0005834);molecular_function:signal transducer activity(GO:0004871);biological_process:G-protein coupled receptor signaling pathway(GO:0007186);cellular_component:cytosol(GO:0005829);biological_process:sprouting angiogenesis(GO:0002040)
gene34989	1.11222513441624	4.05298340495753	0.111973046138712	1	LOC109052186	K04345	biological_process:protein phosphorylation(GO:0006468);molecular_function:ATP binding(GO:0005524);molecular_function:protein serine/threonine kinase activity(GO:0004674)
gene6252	1.16193687660097	2.97974757179504	0.112103141424019	1	LOC109084632	K06271	_
gene52129	1.05497139638951	7.18857246867764	0.112166282301385	1	LOC109071202	_	molecular_function:catalytic activity(GO:0003824);biological_process:metabolic process(GO:0008152)
gene26826	1.08887655897375	4.35175388248099	0.112629308005342	1	LOC109111882	K12040	_
gene1008	1.21993140235787	2.41770388715517	0.11267886882181	1	LOC109094842	K11064	_
gene692	1.21993140235787	2.41770388715517	0.11267886882181	1	LOC109087421	_	_
gene34982	1.16520325510503	3.05558950460424	0.112951842530783	1	LOC109052187	K01132	_
gene25645	-1.39744050079387	1.6094523107986	0.113190717327968	1	LOC109111137	K01866	_
gene27482	-1.39744050079387	1.6094523107986	0.113190717327968	1	LOC109113029	_	molecular_function:phosphotransferase activity, alcohol group as acceptor(GO:0016773);biological_process:phosphorylation(GO:0016310);molecular_function:uridine kinase activity(GO:0004849);molecular_function:ATP binding(GO:0005524);biological_process:axon guidance(GO:0007411);biological_process:neuron migration(GO:0001764);biological_process:skeletal muscle fiber development(GO:0048741);biological…
gene30908	-1.39744050079387	1.6094523107986	0.113190717327968	1	LOC109047843	K08009	_
gene55723	-1.39744050079387	1.6094523107986	0.113190717327968	1	LOC109075187	_	_
gene56354	-1.39744050079387	1.6094523107986	0.113190717327968	1	LOC109075874	_	_
gene57429	-1.39744050079387	1.6094523107986	0.113190717327968	1	LOC109077057	_	_
gene59763	-1.39744050079387	1.6094523107986	0.113190717327968	1	LOC109079667	K06780	molecular_function:phosphotransferase activity, alcohol group as acceptor(GO:0016773);biological_process:phosphorylation(GO:0016310);molecular_function:uridine kinase activity(GO:0004849);molecular_function:ATP binding(GO:0005524);biological_process:axon guidance(GO:0007411);biological_process:neuron migration(GO:0001764);biological_process:skeletal muscle fiber development(GO:0048741);biological…
gene38370	1.38451259610297	1.59184011111536	0.113190717327968	1	LOC109055982	K00511	molecular_function:flavin adenine dinucleotide binding(GO:0050660);molecular_function:3-hydroxyacyl-CoA dehydrogenase activity(GO:0003857);molecular_function:squalene monooxygenase activity(GO:0004506);biological_process:fatty acid metabolic process(GO:0006631);cellular_component:integral component of membrane(GO:0016021);biological_process:oxidation-reduction process(GO:0055114)
gene62065	1.38451259610297	1.59184011111536	0.113190717327968	1	LOC109082238	K11649	_
gene65544	1.38451259610297	1.59184011111536	0.113190717327968	1	LOC109086036	K18263	molecular_function:G-protein coupled receptor activity(GO:0004930);biological_process:eye photoreceptor cell development(GO:0042462);cellular_component:plasma membrane(GO:0005886);cellular_component:integral component of membrane(GO:0016021);biological_process:neuropeptide signaling pathway(GO:0007218)
gene53271	-1.08682274250676	4.80234528269791	0.113276577102057	1	dyx1c1	_	molecular_function:phosphotransferase activity, alcohol group as acceptor(GO:0016773);biological_process:phosphorylation(GO:0016310);molecular_function:uridine kinase activity(GO:0004849);molecular_function:ATP binding(GO:0005524);biological_process:axon guidance(GO:0007411);biological_process:neuron migration(GO:0001764);biological_process:skeletal muscle fiber development(GO:0048741);biological…
gene17356	-1.2365662609445	2.48788270916842	0.113334078899199	1	LOC109101901	_	_
gene13283	1.22011525122574	2.47399290426972	0.113334078899199	1	LOC109097031	K16527	_
gene5450	1.22011525122574	2.47399290426972	0.113334078899199	1	LOC109075248	_	molecular_function:phosphotransferase activity, alcohol group as acceptor(GO:0016773);biological_process:phosphorylation(GO:0016310);molecular_function:uridine kinase activity(GO:0004849);molecular_function:ATP binding(GO:0005524);biological_process:axon guidance(GO:0007411);biological_process:neuron migration(GO:0001764);biological_process:skeletal muscle fiber development(GO:0048741);biological…
gene37291	-1.06080112294442	5.71360201086129	0.113728824807545	1	LOC109054771	_	_
gene38416	1.13292694385179	3.59290843586948	0.113935669972212	1	LOC109056032	_	_
gene51333	1.13292694385179	3.59290843586948	0.113935669972212	1	LOC109070322	K08421	_
gene65707	-1.21860833147546	2.53908957351912	0.113941030069542	1	LOC109086254	_	_
gene10996	-1.15757162243301	3.17608792466555	0.114080921829727	1	LOC109094494	K12319	_
gene21224	1.06032123605538	5.44063351249801	0.114160707488119	1	LOC109105815	K05448	_
gene21386	-1.1484983757824	3.20806532336904	0.114423969462749	1	LOC109106510	_	molecular_function:phosphotransferase activity, alcohol group as acceptor(GO:0016773);biological_process:phosphorylation(GO:0016310);molecular_function:uridine kinase activity(GO:0004849);molecular_function:ATP binding(GO:0005524);biological_process:axon guidance(GO:0007411);biological_process:neuron migration(GO:0001764);biological_process:skeletal muscle fiber development(GO:0048741);biological…
gene49404	1.37293824350206	1.68989174443191	0.114552197612795	1	LOC109068180	K04855	_
gene6730	1.37293824350206	1.68989174443191	0.114552197612795	1	LOC109088617	K02842	_
gene64671	-1.35125207462891	1.70237644162598	0.114552197612795	1	LOC109085109	K09195	_
gene40034	-1.11741876699545	4.0198656768711	0.114554500103826	1	plgrkt	_	_
gene62318	1.05119688794857	6.63291920092372	0.114658483605718	1	LOC109082499	K04646	molecular_function:phosphotransferase activity, alcohol group as acceptor(GO:0016773);biological_process:phosphorylation(GO:0016310);molecular_function:uridine kinase activity(GO:0004849);molecular_function:ATP binding(GO:0005524);biological_process:axon guidance(GO:0007411);biological_process:neuron migration(GO:0001764);biological_process:skeletal muscle fiber development(GO:0048741);biological…
gene15831	1.1009933682206	4.02778957105851	0.114735878767284	1	LOC109100078	K12663	molecular_function:catalytic activity(GO:0003824);biological_process:metabolic process(GO:0008152)
gene8175	1.08122530767134	4.55659897927174	0.114752118250434	1	LOC109091623	_	_
gene5341	-1.20893293975673	2.65137537675422	0.115029798421731	1	LOC109071149	K08031	biological_process:transcription, DNA-templated(GO:0006351);molecular_function:DNA binding(GO:0003677)
gene34133	1.04396969827257	7.83513285539192	0.115223030398678	1	LOC109051138	K09029	molecular_function:phosphotransferase activity, alcohol group as acceptor(GO:0016773);biological_process:phosphorylation(GO:0016310);molecular_function:uridine kinase activity(GO:0004849);molecular_function:ATP binding(GO:0005524);biological_process:axon guidance(GO:0007411);biological_process:neuron migration(GO:0001764);biological_process:skeletal muscle fiber development(GO:0048741);biological…
gene11462	-1.13776042783089	3.30940641655923	0.115367655173873	1	LOC109095289	_	_
gene11532	1.05665779220483	5.68461234039586	0.11543220925166	1	LOC109094745	K05077	_
gene10287	1.8899378313647	0.552521163113446	0.115459619797773	1	LOC109094043	K17337	_
gene11863	1.8899378313647	0.552521163113446	0.115459619797773	1	LOC109095597	_	_
gene18379	1.8899378313647	0.552521163113446	0.115459619797773	1	LOC109102527	K07912	molecular_function:phosphotransferase activity, alcohol group as acceptor(GO:0016773);biological_process:phosphorylation(GO:0016310);molecular_function:uridine kinase activity(GO:0004849);molecular_function:ATP binding(GO:0005524);biological_process:axon guidance(GO:0007411);biological_process:neuron migration(GO:0001764);biological_process:skeletal muscle fiber development(GO:0048741);biological…
gene19530	1.8899378313647	0.552521163113446	0.115459619797773	1	LOC109103929	K09234	_
gene24321	1.8899378313647	0.552521163113446	0.115459619797773	1	LOC109109754	_	_
gene25822	1.8899378313647	0.552521163113446	0.115459619797773	1	LOC109110963	K17943	_
gene28228	1.8899378313647	0.552521163113446	0.115459619797773	1	LOC109113544	_	_
gene47858	1.8899378313647	0.552521163113446	0.115459619797773	1	LOC109066487	K16681	_
gene60773	1.8899378313647	0.552521163113446	0.115459619797773	1	LOC109080788	K08539	_
gene62348	1.8899378313647	0.552521163113446	0.115459619797773	1	LOC109082547	K12800	molecular_function:phosphotransferase activity, alcohol group as acceptor(GO:0016773);biological_process:phosphorylation(GO:0016310);molecular_function:uridine kinase activity(GO:0004849);molecular_function:ATP binding(GO:0005524);biological_process:axon guidance(GO:0007411);biological_process:neuron migration(GO:0001764);biological_process:skeletal muscle fiber development(GO:0048741);biological…
gene6293	1.8899378313647	0.552521163113446	0.115459619797773	1	LOC109080138	_	molecular_function:phosphotransferase activity, alcohol group as acceptor(GO:0016773);biological_process:phosphorylation(GO:0016310);molecular_function:uridine kinase activity(GO:0004849);molecular_function:ATP binding(GO:0005524);biological_process:axon guidance(GO:0007411);biological_process:neuron migration(GO:0001764);biological_process:skeletal muscle fiber development(GO:0048741);biological…
gene65238	1.8899378313647	0.552521163113446	0.115459619797773	1	LOC109085762	K08429	_
gene65884	1.8899378313647	0.552521163113446	0.115459619797773	1	LOC109086450	_	_
gene8770	1.8899378313647	0.552521163113446	0.115459619797773	1	LOC109092268	K14379	_
gene14522	-1.65424887840603	0.647781622523431	0.115459619797773	1	LOC109098550	_	_
gene15506	-1.65424887840603	0.647781622523431	0.115459619797773	1	LOC109099263	K04615	_
gene21190	-1.65424887840603	0.647781622523431	0.115459619797773	1	LOC109106438	K10408	_
gene21602	-1.65424887840603	0.647781622523431	0.115459619797773	1	LOC109106049	_	molecular_function:phosphotransferase activity, alcohol group as acceptor(GO:0016773);biological_process:phosphorylation(GO:0016310);molecular_function:uridine kinase activity(GO:0004849);molecular_function:ATP binding(GO:0005524);biological_process:axon guidance(GO:0007411);biological_process:neuron migration(GO:0001764);biological_process:skeletal muscle fiber development(GO:0048741);biological…
gene28548	-1.65424887840603	0.647781622523431	0.115459619797773	1	LOC109045040	K04837	_
gene35085	-1.65424887840603	0.647781622523431	0.115459619797773	1	LOC109052315	K04439	_
gene36921	-1.65424887840603	0.647781622523431	0.115459619797773	1	LOC109054380	K15734	_
gene43781	-1.65424887840603	0.647781622523431	0.115459619797773	1	LOC109061936	K10327	_
gene47213	-1.65424887840603	0.647781622523431	0.115459619797773	1	LOC109065752	K08046	_
gene50557	-1.65424887840603	0.647781622523431	0.115459619797773	1	LOC109069451	_	_
gene52542	-1.65424887840603	0.647781622523431	0.115459619797773	1	LOC109071656	_	_
gene61792	-1.65424887840603	0.647781622523431	0.115459619797773	1	LOC109081935	_	_
gene64105	-1.65424887840603	0.647781622523431	0.115459619797773	1	LOC109084514	K15281	_
gene64941	-1.65424887840603	0.647781622523431	0.115459619797773	1	LOC109085401	_	_
gene6629	-1.65424887840603	0.647781622523431	0.115459619797773	1	LOC109081198	_	_
gene9882	-1.65424887840603	0.647781622523431	0.115459619797773	1	LOC109092824	K08632	_
gene57737	1.36292699022156	1.78174251681028	0.115723422343511	1	LOC109077398	_	_
gene32229	-1.35201077560431	1.8168087498803	0.115723422343511	1	LOC109049052	_	_
gene45841	-1.35201077560431	1.8168087498803	0.115723422343511	1	LOC109064200	_	_
gene9719	-1.35201077560431	1.8168087498803	0.115723422343511	1	LOC109093312	K07766	_
gene57233	1.13124348936415	3.35369737638495	0.115934061137523	1	LOC109076848	K06487	_
[truncated: 42,578 more rows]
