# Supplementary material for: Effects of short-time exposure to atrazine on miRNA expression profiles in the gonad of common carp (Cyprinus carpio)
Source: BMC Genomics. 2019 Jul 17;20:587. doi: 10.1186/s12864-019-5896-6 (PMC6636164; doi:10.1186/s12864-019-5896-6)
Supplement: Supplementary file 8 — Differentially expressed mRNAs of juvenile testis after exposed to atrazine for 24 h. (XLS 24795 kb) [file 12864_2019_5896_MOESM8_ESM.xls]

id	logFC	logCPM	PValue	FDR	GeneSymbol	KO	GO
gene49627	10.004698525712	7.50953796061092	1.54754610031148e-21	5.10483213387272e-17	LOC109068423	K13963	molecular_function:phosphotransferase activity, alcohol group as acceptor(GO:0016773);biological_process:phosphorylation(GO:0016310);molecular_function:uridine kinase activity(GO:0004849);molecular_function:ATP binding(GO:0005524);biological_process:axon guidance(GO:0007411);biological_process:neuron migration(GO:0001764);biological_process:skeletal muscle fiber development(GO:0048741);biological…
gene40454	10.2403908160306	7.19242282827444	2.30523702674376e-21	5.10483213387272e-17	LOC109058300	_	_
gene14431	10.4754012007564	6.52017028595703	2.31924086425792e-19	2.62421743704552e-15	LOC109098283	_	_
gene50427	8.32353330025394	8.1922693806339	2.37008506585881e-19	2.62421743704552e-15	LOC109069321	_	molecular_function:phosphotransferase activity, alcohol group as acceptor(GO:0016773);biological_process:phosphorylation(GO:0016310);molecular_function:uridine kinase activity(GO:0004849);molecular_function:ATP binding(GO:0005524);biological_process:axon guidance(GO:0007411);biological_process:neuron migration(GO:0001764);biological_process:skeletal muscle fiber development(GO:0048741);biological…
gene8770	9.00518550936474	6.90927421043469	4.15082155384894e-19	3.4876416561289e-15	LOC109092268	K14379	_
gene64923	8.621812657008	7.50206468196673	4.72484136846021e-19	3.4876416561289e-15	LOC109085383	_	molecular_function:phosphotransferase activity, alcohol group as acceptor(GO:0016773);biological_process:phosphorylation(GO:0016310);molecular_function:uridine kinase activity(GO:0004849);molecular_function:ATP binding(GO:0005524);biological_process:axon guidance(GO:0007411);biological_process:neuron migration(GO:0001764);biological_process:skeletal muscle fiber development(GO:0048741);biological…
gene60281	8.81576913042512	7.03226354616153	6.21049118626033e-19	3.92937777354691e-15	LOC109080228	_	molecular_function:phosphotransferase activity, alcohol group as acceptor(GO:0016773);biological_process:phosphorylation(GO:0016310);molecular_function:uridine kinase activity(GO:0004849);molecular_function:ATP binding(GO:0005524);biological_process:axon guidance(GO:0007411);biological_process:neuron migration(GO:0001764);biological_process:skeletal muscle fiber development(GO:0048741);biological…
gene55475	8.71973473036949	6.93634295782993	1.19886752013033e-18	6.0485259716412e-15	LOC109074914	_	molecular_function:phosphotransferase activity, alcohol group as acceptor(GO:0016773);biological_process:phosphorylation(GO:0016310);molecular_function:uridine kinase activity(GO:0004849);molecular_function:ATP binding(GO:0005524);biological_process:axon guidance(GO:0007411);biological_process:neuron migration(GO:0001764);biological_process:skeletal muscle fiber development(GO:0048741);biological…
gene65018	8.83147505614396	6.73570974894083	1.36260360883022e-18	6.0485259716412e-15	LOC109085488	_	molecular_function:phosphotransferase activity, alcohol group as acceptor(GO:0016773);biological_process:phosphorylation(GO:0016310);molecular_function:uridine kinase activity(GO:0004849);molecular_function:ATP binding(GO:0005524);biological_process:axon guidance(GO:0007411);biological_process:neuron migration(GO:0001764);biological_process:skeletal muscle fiber development(GO:0048741);biological…
gene23342	7.80818241615556	9.37077207768884	1.41606167430474e-18	6.0485259716412e-15	LOC109108132	_	_
gene56356	8.68686398238752	6.90351316368883	1.50226434753671e-18	6.0485259716412e-15	LOC109075877	_	_
gene50253	7.87192615719339	8.69049089248294	1.66602217321255e-18	6.14887133578424e-15	LOC109069125	_	_
gene28875	7.72821820287577	9.77949440563052	1.86877592459802e-18	6.36663207111705e-15	LOC109045301	_	molecular_function:phosphotransferase activity, alcohol group as acceptor(GO:0016773);biological_process:phosphorylation(GO:0016310);molecular_function:uridine kinase activity(GO:0004849);molecular_function:ATP binding(GO:0005524);biological_process:axon guidance(GO:0007411);biological_process:neuron migration(GO:0001764);biological_process:skeletal muscle fiber development(GO:0048741);biological…
gene60280	8.10221381103527	7.56053973326172	2.97769066217831e-18	9.41992440980108e-15	LOC109080227	_	_
gene4075	8.47154615654311	6.94509980181148	3.3783202978919e-18	9.97482851155563e-15	LOC109055002	_	molecular_function:phosphotransferase activity, alcohol group as acceptor(GO:0016773);biological_process:phosphorylation(GO:0016310);molecular_function:uridine kinase activity(GO:0004849);molecular_function:ATP binding(GO:0005524);biological_process:axon guidance(GO:0007411);biological_process:neuron migration(GO:0001764);biological_process:skeletal muscle fiber development(GO:0048741);biological…
gene28474	7.95238866619488	7.72991712442781	5.70646355071261e-18	1.5762625776878e-14	LOC109045004	_	_
gene39014	8.80066103775379	6.30589587953726	6.05036551303769e-18	1.5762625776878e-14	LOC109056742	_	molecular_function:phosphotransferase activity, alcohol group as acceptor(GO:0016773);biological_process:phosphorylation(GO:0016310);molecular_function:uridine kinase activity(GO:0004849);molecular_function:ATP binding(GO:0005524);biological_process:axon guidance(GO:0007411);biological_process:neuron migration(GO:0001764);biological_process:skeletal muscle fiber development(GO:0048741);biological…
gene43016	7.75558107554333	8.01564359128112	9.08521072241708e-18	2.23541609825072e-14	LOC109061139	K15043	cellular_component:cytoplasm(GO:0005737);biological_process:protein import into nucleus(GO:0006606);molecular_function:protein transporter activity(GO:0008565);cellular_component:nucleus(GO:0005634)
gene45169	8.16226289327311	6.85424093259951	1.66785568043177e-17	3.88777159108647e-14	LOC109063494	_	molecular_function:phosphotransferase activity, alcohol group as acceptor(GO:0016773);biological_process:phosphorylation(GO:0016310);molecular_function:uridine kinase activity(GO:0004849);molecular_function:ATP binding(GO:0005524);biological_process:axon guidance(GO:0007411);biological_process:neuron migration(GO:0001764);biological_process:skeletal muscle fiber development(GO:0048741);biological…
gene4059	7.52022661540145	7.97286202642248	2.77920212757961e-17	6.15440415141867e-14	LOC109058976	_	molecular_function:phosphotransferase activity, alcohol group as acceptor(GO:0016773);biological_process:phosphorylation(GO:0016310);molecular_function:uridine kinase activity(GO:0004849);molecular_function:ATP binding(GO:0005524);biological_process:axon guidance(GO:0007411);biological_process:neuron migration(GO:0001764);biological_process:skeletal muscle fiber development(GO:0048741);biological…
gene42671	7.693229382349	7.37307069592875	3.75290130138126e-17	7.91486884461307e-14	LOC109060742	_	_
gene35251	8.51258309132708	6.01801504784439	4.28791468426212e-17	8.63215697505841e-14	LOC109052472	_	_
gene31854	7.72753191698051	6.77728758468704	6.84951102163605e-17	1.31894779842278e-13	LOC109048683	_	_
gene51252	12.27618400766	5.32718083449606	7.19774528498674e-17	1.32825392052824e-13	LOC109070228	_	_
gene51548	7.28747848853242	8.01304391711039	1.27480257768382e-16	2.25838925452155e-13	LOC109070555	_	_
gene59900	7.4483882902551	7.22794398139618	1.78659329059066e-16	3.04332424026806e-13	LOC109079808	_	_
gene13365	9.48988146886671	5.53369289729343	1.93397385440839e-16	3.06796683959325e-13	LOC109097320	_	molecular_function:phosphotransferase activity, alcohol group as acceptor(GO:0016773);biological_process:phosphorylation(GO:0016310);molecular_function:uridine kinase activity(GO:0004849);molecular_function:ATP binding(GO:0005524);biological_process:axon guidance(GO:0007411);biological_process:neuron migration(GO:0001764);biological_process:skeletal muscle fiber development(GO:0048741);biological…
gene27852	7.87807811381539	6.35289793127477	1.93960286998151e-16	3.06796683959325e-13	LOC109113295	_	molecular_function:phosphotransferase activity, alcohol group as acceptor(GO:0016773);biological_process:phosphorylation(GO:0016310);molecular_function:uridine kinase activity(GO:0004849);molecular_function:ATP binding(GO:0005524);biological_process:axon guidance(GO:0007411);biological_process:neuron migration(GO:0001764);biological_process:skeletal muscle fiber development(GO:0048741);biological…
gene50254	7.42417733746433	7.10519579545416	2.35959539683593e-16	3.60359036311953e-13	LOC109069084	_	_
gene17980	8.2248207081651	5.73052452370118	3.06073741602766e-16	4.51856664728163e-13	LOC109102966	_	_
gene8786	9.41664563594706	5.46037425748265	3.18024546930948e-16	4.54354489000798e-13	LOC109092003	_	_
gene27853	7.41016934795358	6.46116928858399	5.96671622291329e-16	8.25812171239396e-13	LOC109113294	_	molecular_function:phosphotransferase activity, alcohol group as acceptor(GO:0016773);biological_process:phosphorylation(GO:0016310);molecular_function:uridine kinase activity(GO:0004849);molecular_function:ATP binding(GO:0005524);biological_process:axon guidance(GO:0007411);biological_process:neuron migration(GO:0001764);biological_process:skeletal muscle fiber development(GO:0048741);biological…
gene35252	7.2616022518486	6.59909489419955	1.08886490267009e-15	1.46135568710169e-12	LOC109052488	_	molecular_function:phosphotransferase activity, alcohol group as acceptor(GO:0016773);biological_process:phosphorylation(GO:0016310);molecular_function:uridine kinase activity(GO:0004849);molecular_function:ATP binding(GO:0005524);biological_process:axon guidance(GO:0007411);biological_process:neuron migration(GO:0001764);biological_process:skeletal muscle fiber development(GO:0048741);biological…
gene33408	7.27671101367964	6.47829111802091	1.1872774460601e-15	1.54656855319281e-12	LOC109050100	_	_
gene9081	7.53167576967996	6.22551157002629	1.22265408271735e-15	1.54714647627054e-12	LOC109092522	_	molecular_function:phosphotransferase activity, alcohol group as acceptor(GO:0016773);biological_process:phosphorylation(GO:0016310);molecular_function:uridine kinase activity(GO:0004849);molecular_function:ATP binding(GO:0005524);biological_process:axon guidance(GO:0007411);biological_process:neuron migration(GO:0001764);biological_process:skeletal muscle fiber development(GO:0048741);biological…
gene23341	6.95349931413795	7.21792406193033	2.15752059830725e-15	2.6542897160675e-12	LOC109108465	_	biological_process:regulation of transcription, DNA-templated(GO:0006355);molecular_function:DNA binding(GO:0003677);molecular_function:ATP binding(GO:0005524);molecular_function:sequence-specific DNA binding transcription factor activity(GO:0003700);cellular_component:nucleus(GO:0005634)
gene38908	9.11714664759337	5.16053278149117	2.41740170162648e-15	2.8936298368469e-12	LOC109056595	_	_
gene43076	6.73830466101255	8.25113007593805	2.54963184970752e-15	2.97159592083412e-12	LOC109061202	_	_
gene18362	6.87397436384929	7.069012447435	3.86747987216496e-15	4.39196964252087e-12	LOC109102522	K11251	_
gene23348	9.02159137728332	5.06486996351627	4.60747996175156e-15	5.10151700065037e-12	LOC109108469	_	_
gene9747	8.10542200000703	5.05744521701307	4.87905326881241e-15	5.19997980496117e-12	LOC109093580	_	biological_process:negative regulation of peptidase activity(GO:0010466);cellular_component:extracellular region(GO:0005576);molecular_function:cysteine-type endopeptidase inhibitor activity(GO:0004869)
gene66087	7.81332161164917	5.31960829882064	4.93122788521686e-15	5.19997980496117e-12	LOC109086649	_	_
gene19457	7.0917320488264	6.14431335080301	5.15192742350051e-15	5.30636543393986e-12	LOC109103877	_	molecular_function:phosphotransferase activity, alcohol group as acceptor(GO:0016773);biological_process:phosphorylation(GO:0016310);molecular_function:uridine kinase activity(GO:0004849);molecular_function:ATP binding(GO:0005524);biological_process:axon guidance(GO:0007411);biological_process:neuron migration(GO:0001764);biological_process:skeletal muscle fiber development(GO:0048741);biological…
gene4072	7.45068312448237	5.67000890897962	6.839885968984e-15	6.88481158364392e-12	LOC109054994	_	_
gene56389	6.79832294793546	6.76102678311422	7.46988169797834e-15	7.35185756715028e-12	LOC109075910	_	_
gene36141	6.61137789425288	7.61226097659206	9.05566046532164e-15	8.71882926844848e-12	LOC109053448	_	molecular_function:phosphotransferase activity, alcohol group as acceptor(GO:0016773);biological_process:phosphorylation(GO:0016310);molecular_function:uridine kinase activity(GO:0004849);molecular_function:ATP binding(GO:0005524);biological_process:axon guidance(GO:0007411);biological_process:neuron migration(GO:0001764);biological_process:skeletal muscle fiber development(GO:0048741);biological…
gene40455	6.91026164792706	6.11394103803203	1.42157163026536e-14	1.33957416878345e-11	LOC109058316	_	_
gene14550	8.84676216898363	4.88985233368607	1.48437298655028e-14	1.36961240002761e-11	LOC109098566	_	molecular_function:phosphotransferase activity, alcohol group as acceptor(GO:0016773);biological_process:phosphorylation(GO:0016310);molecular_function:uridine kinase activity(GO:0004849);molecular_function:ATP binding(GO:0005524);biological_process:axon guidance(GO:0007411);biological_process:neuron migration(GO:0001764);biological_process:skeletal muscle fiber development(GO:0048741);biological…
gene35249	7.2427607708495	5.46287619019921	2.75037034301756e-14	2.45107738286702e-11	LOC109052486	_	molecular_function:phosphotransferase activity, alcohol group as acceptor(GO:0016773);biological_process:phosphorylation(GO:0016310);molecular_function:uridine kinase activity(GO:0004849);molecular_function:ATP binding(GO:0005524);biological_process:axon guidance(GO:0007411);biological_process:neuron migration(GO:0001764);biological_process:skeletal muscle fiber development(GO:0048741);biological…
gene33570	11.3923290566137	4.44067799431534	2.76714012832421e-14	2.45107738286702e-11	LOC109050877	_	_
gene14266	11.3668035486279	4.41506972961058	3.29700218922601e-14	2.86315548938492e-11	LOC109098385	_	_
gene43501	6.2514634369277	8.94393745802286	3.70886423102585e-14	3.15888246015199e-11	LOC109061671	_	molecular_function:phosphotransferase activity, alcohol group as acceptor(GO:0016773);biological_process:phosphorylation(GO:0016310);molecular_function:uridine kinase activity(GO:0004849);molecular_function:ATP binding(GO:0005524);biological_process:axon guidance(GO:0007411);biological_process:neuron migration(GO:0001764);biological_process:skeletal muscle fiber development(GO:0048741);biological…
gene27987	6.29397540055353	8.00003115394142	4.53135846907709e-14	3.78659123088595e-11	LOC109113384	_	molecular_function:phosphotransferase activity, alcohol group as acceptor(GO:0016773);biological_process:phosphorylation(GO:0016310);molecular_function:uridine kinase activity(GO:0004849);molecular_function:ATP binding(GO:0005524);biological_process:axon guidance(GO:0007411);biological_process:neuron migration(GO:0001764);biological_process:skeletal muscle fiber development(GO:0048741);biological…
gene54640	6.38926170941435	6.90888529122881	5.96996991324273e-14	4.89637032384458e-11	LOC109073965	_	_
gene2786	6.2876333883958	7.55420833489473	6.37725899003308e-14	5.135316789265e-11	LOC109047067	K07374	cellular_component:microtubule(GO:0005874);biological_process:protein polymerization(GO:0051258);;biological_process:microtubule-based process(GO:0007017);molecular_function:GTPase activity(GO:0003924);molecular_function:structural constituent of cytoskeleton(GO:0005200);cellular_component:cytoplasm(GO:0005737);molecular_function:GTP binding(GO:0005525)
gene60526	8.6044734528481	4.64733713504051	7.52059339216992e-14	5.94784929903239e-11	LOC109080531	_	_
gene2330	6.10973975575524	8.19410198396063	1.16059315659983e-13	8.98201735794446e-11	LOC109107738	_	molecular_function:phosphotransferase activity, alcohol group as acceptor(GO:0016773);biological_process:phosphorylation(GO:0016310);molecular_function:uridine kinase activity(GO:0004849);molecular_function:ATP binding(GO:0005524)
gene48252	8.53234758348956	4.57515615820204	1.19560611579277e-13	8.98201735794446e-11	LOC109066914	_	_
gene47133	6.16187689185431	7.4969660578658	1.19654772995264e-13	8.98201735794446e-11	LOC109065699	K10402	_
gene45092	7.0174781137913	5.23862736989417	1.25154187462676e-13	9.23825634755742e-11	LOC109063388	_	_
gene21468	6.59241740605708	5.48090307479205	1.91414665431684e-13	1.38976460939408e-10	LOC109106532	_	_
gene27856	6.70992690653089	5.40804533571795	3.10325311697114e-13	2.21677382737959e-10	LOC109113820	_	molecular_function:phosphotransferase activity, alcohol group as acceptor(GO:0016773);biological_process:phosphorylation(GO:0016310);molecular_function:uridine kinase activity(GO:0004849);molecular_function:ATP binding(GO:0005524);biological_process:axon guidance(GO:0007411);biological_process:neuron migration(GO:0001764);biological_process:skeletal muscle fiber development(GO:0048741);biological…
gene4565	5.97062700167727	7.7307207379996	3.4117970090574e-13	2.39849329736735e-10	LOC109069598	_	molecular_function:phosphotransferase activity, alcohol group as acceptor(GO:0016773);biological_process:phosphorylation(GO:0016310);molecular_function:uridine kinase activity(GO:0004849);molecular_function:ATP binding(GO:0005524);biological_process:axon guidance(GO:0007411);biological_process:neuron migration(GO:0001764);biological_process:skeletal muscle fiber development(GO:0048741);biological…
gene35235	5.98082568056004	7.4733612485851	4.21941954135551e-13	2.91990425104835e-10	LOC109052478	_	molecular_function:phosphotransferase activity, alcohol group as acceptor(GO:0016773);biological_process:phosphorylation(GO:0016310);molecular_function:uridine kinase activity(GO:0004849);molecular_function:ATP binding(GO:0005524);biological_process:axon guidance(GO:0007411);biological_process:neuron migration(GO:0001764);biological_process:skeletal muscle fiber development(GO:0048741);biological…
gene35247	8.29688086714718	4.33957030046148	5.72614570477827e-13	3.9016194941373e-10	LOC109052484	_	_
gene2435	6.35644614037425	5.41452943517477	7.22239401419789e-13	4.84655467416379e-10	LOC109108110	_	_
gene65192	6.58132421410736	5.28040556158291	7.34144083742313e-13	4.85291154102437e-10	LOC109085664	_	_
gene28806	8.2357420012317	4.27842018917163	8.6201478762929e-13	5.61437837195788e-10	LOC109045557	_	molecular_function:phosphotransferase activity, alcohol group as acceptor(GO:0016773);biological_process:phosphorylation(GO:0016310);molecular_function:uridine kinase activity(GO:0004849);molecular_function:ATP binding(GO:0005524);biological_process:axon guidance(GO:0007411);biological_process:neuron migration(GO:0001764);biological_process:skeletal muscle fiber development(GO:0048741);biological…
gene28367	5.93198357333337	6.98159782244234	8.78752322267698e-13	5.6404437102774e-10	LOC109044961	_	_
gene27849	8.2070713386361	4.24974769183226	1.04718856970468e-12	6.62556208052153e-10	LOC109113819	_	_
gene49572	6.25046788630241	5.45974128649469	1.17873760640153e-12	7.35283237322778e-10	LOC109068364	_	_
gene19194	5.93947218136975	6.46479318975317	1.21301584100719e-12	7.4615636919955e-10	LOC109103444	_	_
gene56558	5.79441173395794	6.88563616785234	1.68646767079497e-12	1.02317762564162e-09	LOC109076104	_	_
gene42822	5.82930863168335	6.56960774632492	1.73730176851249e-12	1.03977510845473e-09	LOC109060860	K06087	molecular_function:phosphotransferase activity, alcohol group as acceptor(GO:0016773);biological_process:phosphorylation(GO:0016310);molecular_function:uridine kinase activity(GO:0004849);molecular_function:ATP binding(GO:0005524);biological_process:axon guidance(GO:0007411);biological_process:neuron migration(GO:0001764);biological_process:skeletal muscle fiber development(GO:0048741);biological…
gene1047	6.2021492855528	5.26183981525972	2.00551085075133e-12	1.18429426758568e-09	LOC109098194	K06087	_
gene10517	6.483180062416	4.70780149072109	4.33782467432931e-12	2.5278673289654e-09	LOC109093785	_	molecular_function:phosphotransferase activity, alcohol group as acceptor(GO:0016773);biological_process:phosphorylation(GO:0016310);molecular_function:uridine kinase activity(GO:0004849);molecular_function:ATP binding(GO:0005524);biological_process:axon guidance(GO:0007411);biological_process:neuron migration(GO:0001764);biological_process:skeletal muscle fiber development(GO:0048741);biological…
gene50435	6.07770350367062	5.13883986012075	4.58690982501667e-12	2.63830713298913e-09	gdf3	K05495	molecular_function:phosphotransferase activity, alcohol group as acceptor(GO:0016773);biological_process:phosphorylation(GO:0016310);molecular_function:uridine kinase activity(GO:0004849);molecular_function:ATP binding(GO:0005524);biological_process:axon guidance(GO:0007411);biological_process:neuron migration(GO:0001764);biological_process:skeletal muscle fiber development(GO:0048741);biological…
gene42609	10.5954588870018	3.64153363248174	5.24634574591749e-12	2.97891547103769e-09	LOC109060659	_	molecular_function:phosphotransferase activity, alcohol group as acceptor(GO:0016773);biological_process:phosphorylation(GO:0016310);molecular_function:uridine kinase activity(GO:0004849);molecular_function:ATP binding(GO:0005524);biological_process:axon guidance(GO:0007411);biological_process:neuron migration(GO:0001764);biological_process:skeletal muscle fiber development(GO:0048741);biological…
gene34603	5.54295390249415	7.10071558997416	6.50665769405476e-12	3.64776408369609e-09	LOC109051763	_	_
gene11865	7.00628819549659	3.96081838989737	7.04640467175003e-12	3.90097770633922e-09	LOC109095609	_	_
gene28874	7.89107608624501	3.93391979525303	8.26718466752127e-12	4.52004749186089e-09	LOC109045302	_	_
gene32498	5.65290951107774	6.06314912058403	8.36875735131959e-12	4.52004749186089e-09	LOC109049205	_	_
gene47161	6.37269527489584	4.59827170150066	8.93552449824782e-12	4.76801740364937e-09	LOC109065717	K16627	_
gene49948	6.36347986768564	4.58914045667161	9.41073942369724e-12	4.96181236114437e-09	LOC109068781	K06087	_
gene7332	5.58151145390941	6.27572784200341	1.25787877924468e-11	6.55414038281974e-09	LOC109090657	K14443	_
gene318	5.40414487361445	6.84723589739328	1.91786209971971e-11	9.8767668063356e-09	LOC109083323	K11251	_
gene60527	6.08394953926763	4.787880598451	1.9488990444713e-11	9.92124020466543e-09	LOC109080529	_	_
gene2434	5.31478292721789	6.49130633834466	4.10276891357082e-11	2.06485832287657e-08	LOC109112529	_	_
gene65059	6.41071673658106	3.9233819359488	5.19405159864631e-11	2.58471181182524e-08	LOC109085534	_	_
gene22656	7.57832199925418	3.62182599467401	6.1026509835695e-11	3.00311454901455e-08	LOC109107235	_	_
gene38741	5.42923478257563	5.49196819622072	6.53094435157299e-11	3.1785603778771e-08	LOC109056404	_	molecular_function:calcium ion binding(GO:0005509)
gene24823	6.65404370644864	3.61087608166029	7.08046763755947e-11	3.40855251304208e-08	LOC109110458	_	_
gene17290	10.1330772081628	3.17887180416013	9.87264919082891e-11	4.70161032271636e-08	LOC109101845	_	cellular_component:extracellular region(GO:0005576)
gene67232	5.51462668072353	4.99495458110119	1.06179264315175e-10	5.0027376992072e-08	LOC109087909	_	_
gene41780	5.31732293199932	5.38248965025859	1.3518274710725e-10	6.30221967013999e-08	LOC109059755	_	molecular_function:phosphotransferase activity, alcohol group as acceptor(GO:0016773);biological_process:phosphorylation(GO:0016310);molecular_function:uridine kinase activity(GO:0004849);molecular_function:ATP binding(GO:0005524);biological_process:axon guidance(GO:0007411);biological_process:neuron migration(GO:0001764);biological_process:skeletal muscle fiber development(GO:0048741);biological…
gene40130	5.00311384763501	7.84286949373836	1.37893141118798e-10	6.36161388230256e-08	LOC109057953	_	_
gene14434	4.99026667660548	7.33120692845051	1.73759487379203e-10	7.93364323354383e-08	LOC109098486	_	_
gene50870	4.91301623859535	9.00729691571384	1.97518950092331e-10	8.92644569452983e-08	LOC109069805	K07374	cellular_component:microtubule(GO:0005874);biological_process:protein polymerization(GO:0051258);;biological_process:microtubule-based process(GO:0007017);molecular_function:GTPase activity(GO:0003924);molecular_function:structural constituent of cytoskeleton(GO:0005200);cellular_component:cytoplasm(GO:0005737);molecular_function:GTP binding(GO:0005525)
gene27668	4.84046591440688	8.07355592402677	3.71451130277314e-10	1.66173728372242e-07	LOC109113108	_	_
gene41783	7.29200789559521	3.33680046606137	3.80207524886238e-10	1.68390110696866e-07	LOC109059756	_	_
gene9264	4.81428135643958	7.25695150615855	5.17367691277513e-10	2.26868293851384e-07	LOC109093023	_	_
gene50249	4.76259490323133	6.97185479200388	7.89254083689317e-10	3.42698765808982e-07	LOC109069123	K13056	_
gene41782	9.79318994154278	2.8400176092794	8.14455068313596e-10	3.50207772044086e-07	LOC109059760	_	_
gene41785	9.77777738514368	2.82468854879905	8.83476684272374e-10	3.76233642978261e-07	LOC109059758	_	_
gene31361	-4.71446306150756	7.6062603623516	9.78829748332505e-10	4.12870387846651e-07	LOC109048397	K02156	cellular_component:pi-body(GO:0071546);biological_process:meiotic nuclear division(GO:0007126);biological_process:regulation of translation(GO:0006417);molecular_function:piRNA binding(GO:0034584);biological_process:gene silencing by RNA(GO:0031047);biological_process:DNA methylation involved in gamete generation(GO:0043046);biological_process:piRNA metabolic process(GO:0034587);biological_proces…
gene7833	5.03196323084411	4.84290077222552	1.00559409673519e-09	4.20158084436838e-07	LOC109091036	_	_
gene6582	5.27337402242188	4.18072710501578	1.08858072390614e-09	4.50580856832513e-07	LOC109089814	K17566	_
gene51176	9.7305264527275	2.7777172512864	1.23155699184124e-09	5.0504099640423e-07	LOC109070142	_	_
gene68431	5.22919472891343	4.13760599717391	1.43317241660101e-09	5.82328194117818e-07	LOC109089205	_	_
gene4566	5.06445649326756	4.66960752195041	1.68139572641807e-09	6.76975775702999e-07	LOC109069609	_	molecular_function:phosphotransferase activity, alcohol group as acceptor(GO:0016773);biological_process:phosphorylation(GO:0016310);molecular_function:uridine kinase activity(GO:0004849);molecular_function:ATP binding(GO:0005524);biological_process:axon guidance(GO:0007411);biological_process:neuron migration(GO:0001764);biological_process:skeletal muscle fiber development(GO:0048741);biological…
gene7832	7.02920513351868	3.07603307784308	2.01254113301464e-09	8.03003912072842e-07	LOC109091035	_	_
gene24426	9.64816418442924	2.69593325900763	2.07134603726192e-09	8.19087898609759e-07	LOC109109599	_	_
gene30583	9.56081371329257	2.60933436931852	3.58464364981138e-09	1.40495825315483e-06	LOC109047712	_	molecular_function:phosphotransferase activity, alcohol group as acceptor(GO:0016773);biological_process:phosphorylation(GO:0016310);molecular_function:uridine kinase activity(GO:0004849);molecular_function:ATP binding(GO:0005524);biological_process:axon guidance(GO:0007411);biological_process:neuron migration(GO:0001764);biological_process:skeletal muscle fiber development(GO:0048741);biological…
gene28359	4.5445334697681	6.21365738648492	4.41835784055478e-09	1.71653202105553e-06	LOC109113634	_	_
gene29086	5.37318235298294	3.61387206161009	5.3844074043645e-09	2.07365234375565e-06	LOC109045423	_	_
gene13785	4.62318635784895	5.34364051860964	6.22885881078561e-09	2.37818903336969e-06	LOC109097837	_	_
gene37392	5.15914326980776	3.87986241647693	7.26609282074587e-09	2.7504955977608e-06	LOC109054889	_	_
gene66355	9.42889333720287	2.47885420029513	7.83153904088931e-09	2.93941553035548e-06	LOC109086910	K01689	cellular_component:phosphopyruvate hydratase complex(GO:0000015);molecular_function:phosphopyruvate hydratase activity(GO:0004634);molecular_function:magnesium ion binding(GO:0000287);biological_process:glycolytic process(GO:0006096)
gene54918	4.4643694049925	5.8417728859252	8.06221250162086e-09	3.0005657939856e-06	LOC109074293	K16627	molecular_function:phosphotransferase activity, alcohol group as acceptor(GO:0016773);biological_process:phosphorylation(GO:0016310);molecular_function:uridine kinase activity(GO:0004849);molecular_function:ATP binding(GO:0005524);biological_process:axon guidance(GO:0007411);biological_process:neuron migration(GO:0001764);biological_process:skeletal muscle fiber development(GO:0048741);biological…
gene29533	4.57361010414111	5.01315276626223	8.96659725642522e-09	3.30934688241514e-06	LOC109046005	K09369	_
gene14268	5.84967388159041	2.81853222911003	1.06430360682022e-08	3.89561507788933e-06	LOC109098389	_	molecular_function:phosphotransferase activity, alcohol group as acceptor(GO:0016773);biological_process:phosphorylation(GO:0016310);molecular_function:uridine kinase activity(GO:0004849);molecular_function:ATP binding(GO:0005524);biological_process:axon guidance(GO:0007411);biological_process:neuron migration(GO:0001764);biological_process:skeletal muscle fiber development(GO:0048741);biological…
gene47717	4.45069958711492	5.76168302743557	1.08273554863129e-08	3.93059628797797e-06	LOC109066333	_	molecular_function:phosphotransferase activity, alcohol group as acceptor(GO:0016773);biological_process:phosphorylation(GO:0016310);molecular_function:uridine kinase activity(GO:0004849);molecular_function:ATP binding(GO:0005524);biological_process:axon guidance(GO:0007411);biological_process:neuron migration(GO:0001764);biological_process:skeletal muscle fiber development(GO:0048741);biological…
gene23317	6.72390673246676	2.77456594623476	1.25662408105571e-08	4.52476617283549e-06	LOC109108116	K13903	_
gene26170	-5.87854311108292	3.34796745794757	1.27278350975038e-08	4.5393112600455e-06	LOC109111419	_	_
gene29538	4.76373764242474	4.2636394435493	1.28116215653026e-08	4.5393112600455e-06	LOC109046008	K09369	biological_process:mesoderm development(GO:0007498);biological_process:epiboly involved in gastrulation with mouth forming second(GO:0055113);biological_process:morphogenesis of embryonic epithelium(GO:0016331);biological_process:embryonic pattern specification(GO:0009880);biological_process:dorsal/ventral pattern formation(GO:0009953);biological_process:fin regeneration(GO:0031101);biological_pr…
gene46847	4.41054308557294	5.54074410034258	1.35000310841906e-08	4.74526092609301e-06	LOC109065401	K07189	molecular_function:phosphotransferase activity, alcohol group as acceptor(GO:0016773);biological_process:phosphorylation(GO:0016310);molecular_function:uridine kinase activity(GO:0004849);molecular_function:ATP binding(GO:0005524);biological_process:axon guidance(GO:0007411);biological_process:neuron migration(GO:0001764);biological_process:skeletal muscle fiber development(GO:0048741);biological…
gene53874	9.32668551749172	2.37804829947838	1.46906090502869e-08	5.12308963959179e-06	LOC109073140	K06670	_
gene3522	4.25411033143371	7.22475428406086	1.66569868127757e-08	5.76344756992985e-06	LOC109046529	_	_
gene57191	5.30958566011788	3.23989572431444	1.73037951083007e-08	5.94083551590332e-06	LOC109076799	_	_
gene22512	6.6576450485233	2.70940129315726	1.92740504145218e-08	6.56637245237506e-06	LOC109107601	_	_
gene17457	5.27339759525315	3.20470978480878	2.09016178354649e-08	7.06650192606796e-06	LOC109101935	_	_
gene17418	5.05113518849841	3.55699086823783	2.18810417904549e-08	7.34158681710194e-06	LOC109101920	_	_
gene28101	9.23936309376845	2.29214655823986	2.28674802098914e-08	7.61487090989382e-06	LOC109044854	K09228	molecular_function:phosphotransferase activity, alcohol group as acceptor(GO:0016773);biological_process:phosphorylation(GO:0016310);molecular_function:uridine kinase activity(GO:0004849);molecular_function:ATP binding(GO:0005524);biological_process:axon guidance(GO:0007411);biological_process:neuron migration(GO:0001764);biological_process:skeletal muscle fiber development(GO:0048741);biological…
gene139	4.27395323052639	5.87265996974995	2.36319072461021e-08	7.81069805987027e-06	LOC109059946	_	molecular_function:phosphotransferase activity, alcohol group as acceptor(GO:0016773);biological_process:phosphorylation(GO:0016310);molecular_function:uridine kinase activity(GO:0004849);molecular_function:ATP binding(GO:0005524)
gene45862	4.31663406525013	5.48948869879313	2.4221726489122e-08	7.94634107019795e-06	LOC109064282	_	biological_process:negative regulation of peptidase activity(GO:0010466);cellular_component:extracellular region(GO:0005576);molecular_function:cysteine-type endopeptidase inhibitor activity(GO:0004869)
gene38775	5.12314017979129	3.37045228233375	2.49038758011927e-08	8.11005702469869e-06	LOC109056444	K15009	_
gene27202	4.19131619949574	6.96629972658935	2.51435405394158e-08	8.12833771496487e-06	zar1	K18762	_
gene52459	9.21668090537079	2.26986965184048	2.56225983074686e-08	8.22318301767737e-06	LOC109071575	K09655	_
gene32752	4.18660961171231	6.7014325360014	2.88251963983963e-08	9.18445412437822e-06	LOC109050417	_	_
gene43757	4.26115506658932	5.47406093491501	3.48127131154517e-08	1.10130017940732e-05	LOC109061966	_	_
gene57086	4.17484644161162	6.05996711461514	4.11048490848875e-08	1.29112954689403e-05	LOC109076694	_	_
gene50729	4.32197393788516	4.77227430750178	4.31263497455235e-08	1.34508655202781e-05	LOC109069641	K05038	_
gene14917	4.40542627382032	4.33111558622883	4.73861442678584e-08	1.46761184858684e-05	LOC109099004	_	molecular_function:phosphotransferase activity, alcohol group as acceptor(GO:0016773);biological_process:phosphorylation(GO:0016310);molecular_function:uridine kinase activity(GO:0004849);molecular_function:ATP binding(GO:0005524);biological_process:axon guidance(GO:0007411);biological_process:neuron migration(GO:0001764);biological_process:skeletal muscle fiber development(GO:0048741);biological…
gene45462	-5.65635650442348	3.14006093394732	4.95107235983322e-08	1.5227641926712e-05	LOC109063761	K01115	_
gene43161	9.07254621627145	2.1286920599338	5.90432711011353e-08	1.79107358479327e-05	LOC109061278	_	_
gene7414	9.07254621627145	2.1286920599338	5.90432711011353e-08	1.79107358479327e-05	LOC109090157	_	_
gene52255	4.04884017702424	6.940175234496	6.05820886801382e-08	1.82525178609159e-05	LOC109071344	_	molecular_function:phosphotransferase activity, alcohol group as acceptor(GO:0016773);biological_process:phosphorylation(GO:0016310);molecular_function:uridine kinase activity(GO:0004849);molecular_function:ATP binding(GO:0005524);biological_process:axon guidance(GO:0007411);biological_process:neuron migration(GO:0001764);biological_process:skeletal muscle fiber development(GO:0048741);biological…
gene49	4.13140280735457	5.52464588525809	6.45490378134831e-08	1.93162995656848e-05	LOC109099665	_	_
gene47863	4.22670850163601	4.74277519923019	7.59062301797786e-08	2.25624901237061e-05	LOC109066421	K14445	biological_process:single-organism transport(GO:0044765)
gene1095	4.20574786330566	4.5978553634382	8.77605385058218e-08	2.59121765992289e-05	LOC109098268	_	_
gene63411	3.93328428942423	7.91041326603984	9.95465502748301e-08	2.91974646696818e-05	LOC109083736	_	molecular_function:peptidase inhibitor activity(GO:0030414)
gene57879	3.94696435943143	6.36600168332733	1.31595904142418e-07	3.83437565694969e-05	LOC109077558	K18710	_
gene21265	4.03550587375473	5.29674964743071	1.39591628410875e-07	4.04076707888185e-05	LOC109106690	K16627	molecular_function:phosphotransferase activity, alcohol group as acceptor(GO:0016773);biological_process:phosphorylation(GO:0016310);molecular_function:uridine kinase activity(GO:0004849);molecular_function:ATP binding(GO:0005524);biological_process:axon guidance(GO:0007411);biological_process:neuron migration(GO:0001764);biological_process:skeletal muscle fiber development(GO:0048741);biological…
gene33790	3.96493133385662	5.8617229331322	1.49934076833768e-07	4.31196774603295e-05	LOC109050737	_	_
gene32968	4.66017321479773	3.39739714090272	1.51890912266998e-07	4.34006233122134e-05	LOC109050242	K14607	_
gene65202	4.64929360779238	3.38696370637421	1.6057881081974e-07	4.53352247543058e-05	LOC109085650	_	_
gene40727	3.94321664872095	6.01625248642636	1.60708760333853e-07	4.53352247543058e-05	LOC109058611	K10435	_
gene66286	-8.86569972416011	2.0906091803993	1.68420338038404e-07	4.72099262745752e-05	LOC109086866	_	_
gene60525	4.38429692415551	3.63952684772739	1.71125166812067e-07	4.76664308989913e-05	LOC109080528	_	_
gene8297	-5.44086014949425	2.94004452595696	1.7325946797619e-07	4.79593036074841e-05	LOC109091705	_	_
gene65927	4.40858551019835	3.5128980519166	1.75338294554744e-07	4.82332778107767e-05	LOC109086494	_	_
gene50653	4.62728512153347	3.36587083764177	1.79641043568205e-07	4.91118652999522e-05	LOC109069560	_	_
gene37520	-4.82687822475398	3.28656532995238	1.83709165653794e-07	4.99159217033184e-05	LOC109055001	K07190	molecular_function:phosphotransferase activity, alcohol group as acceptor(GO:0016773);biological_process:phosphorylation(GO:0016310);molecular_function:uridine kinase activity(GO:0004849);molecular_function:ATP binding(GO:0005524);biological_process:axon guidance(GO:0007411);biological_process:neuron migration(GO:0001764);biological_process:skeletal muscle fiber development(GO:0048741);biological…
gene55820	3.91916073337721	6.0141128756817	1.87197277619134e-07	5.05535379784988e-05	LOC109075293	K03910	molecular_function:phosphotransferase activity, alcohol group as acceptor(GO:0016773);biological_process:phosphorylation(GO:0016310);molecular_function:uridine kinase activity(GO:0004849);molecular_function:ATP binding(GO:0005524);biological_process:axon guidance(GO:0007411);biological_process:neuron migration(GO:0001764);biological_process:skeletal muscle fiber development(GO:0048741);biological…
gene67208	4.77949759804386	3.0389005585352	2.00375001852902e-07	5.37842936791708e-05	LOC109087883	_	biological_process:negative regulation of peptidase activity(GO:0010466);cellular_component:extracellular region(GO:0005576);molecular_function:cysteine-type endopeptidase inhibitor activity(GO:0004869)
gene30243	3.87079965180958	6.21118696941392	2.21852597098148e-07	5.91098037199582e-05	LOC109047009	K16627	_
gene10628	8.85480346161128	1.91683951608603	2.22884626458782e-07	5.91098037199582e-05	LOC109094262	_	_
gene18012	-4.49962599955255	3.74287924258712	2.38844505059275e-07	6.29653826462513e-05	LOC109102304	_	_
gene34874	3.763612586414	9.09976652559152	2.55613622920104e-07	6.69874067781568e-05	LOC109052073	_	_
gene17880	-5.00280516495105	3.06597545071802	2.66421340665773e-07	6.94090279808612e-05	LOC109102714	K17599	_
gene3433	4.83415962387529	2.78101798862765	2.80628504399201e-07	7.26827826393931e-05	LOC109046221	_	_
gene9633	-6.06003496899991	2.63910450040222	2.90727135533336e-07	7.48605471257901e-05	LOC109092730	K10396	_
gene40480	-8.75405623106414	1.9890323042927	2.97358095395732e-07	7.61253912542288e-05	LOC109058334	K05155	_
gene20077	3.90810993085334	5.17692067564703	3.02747694093891e-07	7.70597277225538e-05	LOC109105548	_	_
gene61663	4.09362876929383	4.03495755099561	3.10170503594573e-07	7.84979510497146e-05	LOC109081792	_	_
gene64638	3.8458893279453	5.52402948250898	3.30713308069233e-07	8.32213733015811e-05	LOC109085074	K18761	_
gene19696	3.96618317099725	4.61159879838696	3.56604847408294e-07	8.92297858015024e-05	LOC109104050	_	_
gene44749	3.95376106546013	4.54355569197955	3.84515012833397e-07	9.56729517043727e-05	LOC109063024	_	biological_process:negative regulation of peptidase activity(GO:0010466);cellular_component:extracellular region(GO:0005576);molecular_function:cysteine-type endopeptidase inhibitor activity(GO:0004869)
gene20127	6.13168927963681	2.19680666365965	4.03028326874789e-07	9.97191149103772e-05	LOC109105258	_	_
gene41849	-4.51242281406602	3.29723903875916	4.34705880421312e-07	0.000106959381877664	LOC109059824	_	_
gene41956	4.24883947386616	3.36128025050162	4.63527366164346e-07	0.000113420792928468	LOC109059928	_	_
gene55305	-4.32558718944594	3.37275424288002	6.17962787285547e-07	0.000150378867505987	LOC109074707	_	_
gene42798	3.70373928167878	5.91105125326104	6.2991874589615e-07	0.000152450663043686	LOC109060872	_	_
gene43967	3.98009219371492	3.83575928223777	6.50807588548395e-07	0.000156650093963152	LOC109062162	K07605	biological_process:fin regeneration(GO:0031101);cellular_component:keratin filament(GO:0045095);molecular_function:structural molecule activity(GO:0005198)
gene10442	-4.60013676417655	3.07833042556189	6.95706220353031e-07	0.000166552069152516	LOC109094153	K16618	molecular_function:DNA-directed DNA polymerase activity(GO:0003887);molecular_function:DNA binding(GO:0003677);biological_process:DNA replication(GO:0006260)
gene24329	-3.92132284575308	4.35473684639394	7.46473630834492e-07	0.00017774500341951	LOC109109115	_	_
gene22951	3.63707104566247	6.06060059533834	8.3554045758017e-07	0.000197451858208229	LOC109108327	K03910	_
gene9508	-4.12856113599917	3.74643234233641	8.3815279963754e-07	0.000197451858208229	LOC109093559	_	molecular_function:metal ion binding(GO:0046872)
gene66063	3.60799752827233	6.77368492507052	8.43490644201032e-07	0.000197657974291109	LOC109086639	K01046	_
gene31022	-5.14525618014369	2.66855377194235	9.54583210686781e-07	0.000222513346411089	LOC109047389	_	_
gene45238	3.55713317735873	7.25489043591809	1.0418350693337e-06	0.000241580279506388	LOC109063591	K01858	_
gene65075	3.64053280054667	5.5589303608488	1.05116884921287e-06	0.000242475089389525	LOC109085553	_	_
gene14630	-3.75775082744813	4.71406562165722	1.06956255355737e-06	0.000245439668054416	LOC109098357	K15303	_
gene6808	3.59411518281032	5.90136209454673	1.13115732408888e-06	0.000258236220240065	LOC109090288	_	_
gene24528	3.68715200772125	4.64960878242199	1.35135361551277e-06	0.000306923591166386	LOC109109205	K18749	_
gene837	-3.88160332516876	3.91819003196621	1.43280231588711e-06	0.000323762151879205	LOC109093543	_	_
gene21655	-8.47300579765104	1.73559428745335	1.44560260597931e-06	0.000324996415310751	LOC109106105	_	_
gene33241	3.57140493135555	5.4235625259324	1.51471853124496e-06	0.000338814995102567	LOC109050322	_	_
gene28023	4.24912629036951	3.00651273349574	1.61668973883102e-06	0.000359806893683855	LOC109045071	K03916	_
gene37957	3.46977168833908	7.29836844752147	1.69335324800466e-06	0.000374229426610269	LOC109055520	_	molecular_function:phosphotransferase activity, alcohol group as acceptor(GO:0016773);biological_process:phosphorylation(GO:0016310);molecular_function:uridine kinase activity(GO:0004849);molecular_function:ATP binding(GO:0005524);biological_process:axon guidance(GO:0007411);biological_process:neuron migration(GO:0001764);biological_process:skeletal muscle fiber development(GO:0048741);biological…
gene35430	4.31484904269667	2.85212499383031	1.69839271034939e-06	0.000374229426610269	LOC109052687	K00752	molecular_function:phosphotransferase activity, alcohol group as acceptor(GO:0016773);biological_process:phosphorylation(GO:0016310);molecular_function:uridine kinase activity(GO:0004849);molecular_function:ATP binding(GO:0005524);biological_process:axon guidance(GO:0007411);biological_process:neuron migration(GO:0001764);biological_process:skeletal muscle fiber development(GO:0048741);biological…
gene5193	3.53965493425751	5.48884328481112	1.91820369766076e-06	0.000420570908741076	LOC109073562	_	molecular_function:phosphotransferase activity, alcohol group as acceptor(GO:0016773);biological_process:phosphorylation(GO:0016310);molecular_function:uridine kinase activity(GO:0004849);molecular_function:ATP binding(GO:0005524);biological_process:axon guidance(GO:0007411);biological_process:neuron migration(GO:0001764);biological_process:skeletal muscle fiber development(GO:0048741);biological…
gene16880	-3.65557515958543	4.62089598551935	1.93933349073411e-06	0.000423109068823267	LOC109100987	K05683	_
gene19734	-3.73463593213883	4.42465117959066	1.94978948173448e-06	0.000423305031159501	LOC109104083	K15008	biological_process:cell-cell signaling(GO:0007267)
gene18952	3.49227139065321	5.99116515108272	2.04460664705362e-06	0.00044048447103257	LOC109103287	K05868	_
gene37121	-8.38579669554192	1.65765938279046	2.04881124054979e-06	0.00044048447103257	LOC109054616	K16782	molecular_function:phosphotransferase activity, alcohol group as acceptor(GO:0016773);biological_process:phosphorylation(GO:0016310);molecular_function:uridine kinase activity(GO:0004849);molecular_function:ATP binding(GO:0005524);biological_process:axon guidance(GO:0007411);biological_process:neuron migration(GO:0001764);biological_process:skeletal muscle fiber development(GO:0048741);biological…
gene22000	3.51938295386437	5.44712686508561	2.11965759591053e-06	0.000453514566498945	LOC109107423	_	_
gene54920	3.54717208617071	5.07360413029849	2.18783099191905e-06	0.000465850225005302	LOC109074296	K16627	molecular_function:phosphotransferase activity, alcohol group as acceptor(GO:0016773);biological_process:phosphorylation(GO:0016310);molecular_function:uridine kinase activity(GO:0004849);molecular_function:ATP binding(GO:0005524);biological_process:axon guidance(GO:0007411);biological_process:neuron migration(GO:0001764);biological_process:skeletal muscle fiber development(GO:0048741);biological…
gene1612	3.5552855720226	4.69719942316989	2.32812964804112e-06	0.000493351837234896	LOC109102752	K04184	_
gene49024	-5.66476095030171	2.27779067437822	2.4314274720012e-06	0.000509539525268828	LOC109067761	_	_
gene31721	3.74962986847388	3.62082124883398	2.43980039379362e-06	0.000509539525268828	LOC109048594	_	_
gene2845	8.41114344308022	1.49197277222571	2.45053893477523e-06	0.000509539525268828	LOC109047525	K12750	molecular_function:phosphotransferase activity, alcohol group as acceptor(GO:0016773);biological_process:phosphorylation(GO:0016310);molecular_function:uridine kinase activity(GO:0004849);molecular_function:ATP binding(GO:0005524);biological_process:axon guidance(GO:0007411);biological_process:neuron migration(GO:0001764);biological_process:skeletal muscle fiber development(GO:0048741);biological…
gene22826	-8.35551481349661	1.63068058415729	2.45053893477523e-06	0.000509539525268828	LOC109107347	_	_
gene68029	4.24933968592946	2.7905420428829	2.52483925669632e-06	0.000520395167769383	LOC109088791	K03283	_
gene13838	3.39290252201449	7.57099406190972	2.52624717357396e-06	0.000520395167769383	LOC109097874	K05868	_
gene46313	3.71934493449292	3.85346408621281	2.59208951263842e-06	0.00053148635382057	LOC109064773	_	_
gene55159	-5.64568848851367	2.26051901549888	2.73850929963032e-06	0.000558920914153583	LOC109074562	_	molecular_function:phosphotransferase activity, alcohol group as acceptor(GO:0016773);biological_process:phosphorylation(GO:0016310);molecular_function:uridine kinase activity(GO:0004849);molecular_function:ATP binding(GO:0005524);biological_process:axon guidance(GO:0007411);biological_process:neuron migration(GO:0001764);biological_process:skeletal muscle fiber development(GO:0048741);biological…
gene42649	5.77333964804577	1.85401744040719	2.84614177021629e-06	0.000578223728720685	LOC109060732	K17410	_
gene30589	4.14454396143491	2.90830521387288	2.87960249882148e-06	0.000582350297124677	LOC109047686	_	molecular_function:phosphotransferase activity, alcohol group as acceptor(GO:0016773);biological_process:phosphorylation(GO:0016310);molecular_function:uridine kinase activity(GO:0004849);molecular_function:ATP binding(GO:0005524);biological_process:axon guidance(GO:0007411);biological_process:neuron migration(GO:0001764);biological_process:skeletal muscle fiber development(GO:0048741);biological…
gene12678	-5.62636050658656	2.24303207171362	3.08876096063128e-06	0.000621809700842722	LOC109096287	K05181	_
gene37772	-4.93031853158945	2.47345053830147	3.11465166374161e-06	0.000624184649481684	LOC109055305	_	molecular_function:phosphotransferase activity, alcohol group as acceptor(GO:0016773);biological_process:phosphorylation(GO:0016310);molecular_function:uridine kinase activity(GO:0004849);molecular_function:ATP binding(GO:0005524);biological_process:axon guidance(GO:0007411);biological_process:neuron migration(GO:0001764);biological_process:skeletal muscle fiber development(GO:0048741);biological…
gene63642	-3.51218983086708	4.86526690840344	3.17448019682625e-06	0.000633308799266837	LOC109083974	K01528	_
gene3543	-4.31806921959477	2.82250512957219	3.22766687120434e-06	0.000641032009232148	LOC109053019	_	molecular_function:phosphotransferase activity, alcohol group as acceptor(GO:0016773);biological_process:phosphorylation(GO:0016310);molecular_function:uridine kinase activity(GO:0004849);molecular_function:ATP binding(GO:0005524);biological_process:axon guidance(GO:0007411);biological_process:neuron migration(GO:0001764);biological_process:skeletal muscle fiber development(GO:0048741);biological…
gene11802	-4.15153016010551	2.96948837569232	3.34433384966119e-06	0.000661237508337698	LOC109095498	_	biological_process:skin development(GO:0043588);molecular_function:transferase activity, transferring phosphorus-containing groups(GO:0016772);biological_process:digestive tract development(GO:0048565);molecular_function:nucleotide binding(GO:0000166);molecular_function:phosphotransferase activity, alcohol group as acceptor(GO:0016773);molecular_function:kinase activity(GO:0016301);biological_pro…
gene2545	-3.4878587360944	5.17772168642915	3.3721176469576e-06	0.000663767637627133	adcy8	K08048	biological_process:intracellular signal transduction(GO:0035556);cellular_component:integral component of membrane(GO:0016021);molecular_function:adenylate cyclase activity(GO:0004016);biological_process:cyclic nucleotide biosynthetic process(GO:0009190);molecular_function:nucleotide binding(GO:0000166);biological_process:axon midline choice point recognition(GO:0016199);biological_process:retina…
gene27973	3.37576231108658	6.19372026957138	3.39579320255595e-06	0.000665470288265489	LOC109113378	K00933	molecular_function:ATP binding(GO:0005524);biological_process:phosphorylation(GO:0016310);molecular_function:creatine kinase activity(GO:0004111)
gene63434	-3.68766485360831	4.05204457781192	3.46517302633648e-06	0.000676075102041482	LOC109083751	K00207	_
gene605	-5.60677006486504	2.22532434419207	3.48888240981127e-06	0.00067771540810584	LOC109079229	K02579	_
gene3008	3.47758547010213	4.70361648507957	3.69659173022306e-06	0.000714927297553926	LOC109048746	_	_
gene38367	3.64366443495983	3.78349938880325	3.90851801400647e-06	0.000752627627488403	LOC109056006	K10510	_
gene22899	-5.58690993708686	2.20739011986539	3.94671368339223e-06	0.000756692650752201	LOC109108303	_	_
gene1769	-3.47456394802774	4.83125828390046	3.9931261960963e-06	0.000762291233184952	LOC109104009	K10418	_
gene5974	3.89218534225244	2.86112194715199	4.20350243778478e-06	0.00079900823805601	LOC109082644	_	_
gene27205	8.28599778859704	1.37416599432799	4.27844093612288e-06	0.000807285688503919	LOC109112579	_	_
gene27493	-4.86252930022401	2.41235059043306	4.28350463542688e-06	0.000807285688503919	LOC109113034	_	molecular_function:phosphotransferase activity, alcohol group as acceptor(GO:0016773);biological_process:phosphorylation(GO:0016310);molecular_function:uridine kinase activity(GO:0004849);molecular_function:ATP binding(GO:0005524);biological_process:axon guidance(GO:0007411);biological_process:neuron migration(GO:0001764);biological_process:skeletal muscle fiber development(GO:0048741);biological…
gene63146	-3.40947901362217	5.24878125815651	4.32355749866056e-06	0.000811381517195668	LOC109083438	_	_
gene53470	3.48187294620534	4.54751731029949	4.43220305998532e-06	0.000828260933855232	LOC109072706	_	_
gene39531	3.39818791936002	5.08262708857635	4.5187633284182e-06	0.000838109504365187	LOC109057320	K13865	_
gene39380	-4.09173015441772	2.9158004535813	4.54167583480424e-06	0.000838109504365187	LOC109057109	K10606	_
gene8951	-4.09173015441772	2.9158004535813	4.54167583480424e-06	0.000838109504365187	LOC109092056	K02098	cellular_component:cytoskeleton(GO:0005856);cellular_component:cytoplasm(GO:0005737);molecular_function:actin binding(GO:0003779);biological_process:transport(GO:0006810)
gene57239	3.47781191790043	4.50085922945904	4.58516605253997e-06	0.000842624146476941	LOC109076853	_	molecular_function:phosphotransferase activity, alcohol group as acceptor(GO:0016773);biological_process:phosphorylation(GO:0016310);molecular_function:uridine kinase activity(GO:0004849);molecular_function:ATP binding(GO:0005524);biological_process:axon guidance(GO:0007411);biological_process:neuron migration(GO:0001764);biological_process:skeletal muscle fiber development(GO:0048741);biological…
gene49172	-3.56154315543511	4.33964092791306	4.63713621971663e-06	0.000848653413367892	LOC109067936	_	molecular_function:phosphotransferase activity, alcohol group as acceptor(GO:0016773);biological_process:phosphorylation(GO:0016310);molecular_function:uridine kinase activity(GO:0004849);molecular_function:ATP binding(GO:0005524);biological_process:axon guidance(GO:0007411);biological_process:neuron migration(GO:0001764);biological_process:skeletal muscle fiber development(GO:0048741);biological…
gene58211	-3.54676952611377	4.17906171109141	4.79829208451989e-06	0.000874533161034162	LOC109077931	_	_
gene34938	4.04844198669365	2.81858304361727	4.90997679171832e-06	0.000888361559185632	LOC109052127	K08761	_
gene8039	3.31255660391632	6.36930948311788	4.92204233165505e-06	0.000888361559185632	LOC109091517	_	molecular_function:phosphotransferase activity, alcohol group as acceptor(GO:0016773);biological_process:phosphorylation(GO:0016310);molecular_function:uridine kinase activity(GO:0004849);molecular_function:ATP binding(GO:0005524);biological_process:axon guidance(GO:0007411);biological_process:neuron migration(GO:0001764);biological_process:skeletal muscle fiber development(GO:0048741);biological…
gene25731	-3.69377029447394	3.85898744991507	4.9609016723608e-06	0.000888361559185632	c37h6orf229	_	_
gene52154	-3.89054014145973	3.36918721493203	4.97445565892291e-06	0.000888361559185632	LOC109071228	_	_
gene11464	-3.88166984703899	3.36120775326836	4.97445565892291e-06	0.000888361559185632	LOC109094876	K00876	molecular_function:phosphotransferase activity, alcohol group as acceptor(GO:0016773);biological_process:phosphorylation(GO:0016310);molecular_function:uridine kinase activity(GO:0004849);molecular_function:ATP binding(GO:0005524)
gene27440	3.42636064779533	4.69411565311443	5.0437120469269e-06	0.00089528670337184	LOC109112715	_	molecular_function:phosphotransferase activity, alcohol group as acceptor(GO:0016773);biological_process:phosphorylation(GO:0016310);molecular_function:uridine kinase activity(GO:0004849);molecular_function:ATP binding(GO:0005524);biological_process:axon guidance(GO:0007411);biological_process:neuron migration(GO:0001764);biological_process:skeletal muscle fiber development(GO:0048741);biological…
gene28310	-5.52563453159578	2.1521678795498	5.07387754400262e-06	0.00089528670337184	LOC109113605	_	_
gene64791	4.49126778843075	2.06533523444387	5.07387754400262e-06	0.00089528670337184	LOC109085245	_	_
gene26064	-8.19376765549678	1.4873296575334	5.18874751827668e-06	0.000908317940067019	LOC109112085	_	biological_process:organ development(GO:0048513);biological_process:single-organism developmental process(GO:0044767)
gene46204	-8.19376765549678	1.4873296575334	5.18874751827668e-06	0.000908317940067019	tmem229b	_	_
gene6324	3.6085032704588	3.58273393475872	5.22772066049246e-06	0.000911537481624216	LOC109080222	_	_
gene57128	3.84277656984003	2.81550803762338	5.3113528643043e-06	0.000922488262773229	LOC109076729	_	_
gene37123	-3.55133043062571	4.10345017851656	5.3901660766165e-06	0.000932519786590892	LOC109054607	_	_
gene39966	-3.94134519864206	3.2334405188521	5.72350252735889e-06	0.000986335421922948	LOC109057798	_	_
gene6004	4.16729866578187	2.46055767192331	5.94949743337726e-06	0.00102130733266219	LOC109082831	K17410	_
gene26140	3.563793050183	3.71001365011553	6.26496619478459e-06	0.00107130921930817	LOC109112116	_	_
gene44208	-8.15912240918766	1.45679549501268	6.3167361092064e-06	0.00107188477218637	LOC109062450	K04946	_
gene56058	-8.15912240918766	1.45679549501268	6.3167361092064e-06	0.00107188477218637	LOC109075551	K03023	_
gene64439	-4.19624353860549	2.71321761325578	6.40675095076548e-06	0.00108300989640631	LOC109084840	_	_
gene41305	3.24069012051693	6.65585401895635	6.60092092230917e-06	0.00111159006360514	LOC109059226	K09501	_
gene23873	-3.64960522625475	3.58885546556576	6.66173344202019e-06	0.00111758148641527	LOC109109406	_	_
gene16539	-3.47349046977949	4.32873512892107	6.69143597849165e-06	0.0011183283322695	LOC109100767	K05181	_
gene46396	-3.59228726500837	3.6573782469843	7.08103855271096e-06	0.00117899291902637	LOC109064839	K13179	molecular_function:phosphotransferase activity, alcohol group as acceptor(GO:0016773);biological_process:phosphorylation(GO:0016310);molecular_function:uridine kinase activity(GO:0004849);molecular_function:ATP binding(GO:0005524);biological_process:axon guidance(GO:0007411);biological_process:neuron migration(GO:0001764);biological_process:skeletal muscle fiber development(GO:0048741);biological…
gene52023	3.52243837943344	3.74945918372433	7.52886696896135e-06	0.00124886138272782	LOC109071081	K01046	_
gene65663	3.32383714034536	4.80671113162334	7.6993628212478e-06	0.00127111985995335	LOC109086204	K13884	_
gene55529	-8.12362466912881	1.42557471342923	7.72045524458559e-06	0.00127111985995335	LOC109074978	_	_
gene58542	3.18678836276742	7.27672511827793	8.35075885600866e-06	0.00136870594496156	LOC109078284	_	_
gene49270	-3.35613186144269	4.81581504856146	8.37497597788576e-06	0.00136870594496156	LOC109068035	_	biological_process:skeletal muscle fiber development(GO:0048741);biological_process:glomerular filtration(GO:0003094);biological_process:kidney development(GO:0001822);cellular_component:membrane(GO:0016020)
gene64077	3.29362431537823	4.90192302848935	9.37522053495067e-06	0.0015204452475035	LOC109084465	_	molecular_function:sequence-specific DNA binding transcription factor activity(GO:0003700);molecular_function:sequence-specific DNA binding(GO:0043565);biological_process:regulation of transcription, DNA-templated(GO:0006355)
gene49495	-4.71657493705351	2.28154616614632	9.39194889826143e-06	0.0015204452475035	LOC109068279	K08458	_
gene13479	3.15104783104246	8.36650052289418	9.432204983712e-06	0.0015204452475035	LOC109097404	K06627	_
gene25232	8.1489564022295	1.24638055904755	9.47510416380966e-06	0.0015204452475035	LOC109110596	_	molecular_function:RNA binding(GO:0003723);molecular_function:5-formyltetrahydrofolate cyclo-ligase activity(GO:0030272);biological_process:folic acid-containing compound biosynthetic process(GO:0009396);molecular_function:ATP binding(GO:0005524)
gene28465	8.1489564022295	1.24638055904755	9.47510416380966e-06	0.0015204452475035	LOC109113705	K08327	_
gene53956	4.6295191652057	1.65955535607901	9.66399242122225e-06	0.00154515725755781	LOC109073228	_	molecular_function:kinase activity(GO:0016301);biological_process:phosphorylation(GO:0016310)
gene47249	3.19218005365766	5.96259005319455	9.98441220134812e-06	0.00159064615822125	LOC109065807	K18710	_
gene39008	-3.751394349668	3.24451166688787	1.01277742145953e-05	0.00160770248096849	LOC109056700	K04871	_
gene32750	-3.93720652328751	2.77795487450532	1.01896615797737e-05	0.0016117497203807	LOC109049674	K11828	_
gene60249	-3.67780700819377	3.33922607003043	1.06661215475385e-05	0.00168110981216702	LOC109080214	_	_
gene62587	-4.31923958706983	2.44671994007118	1.09229671642248e-05	0.00171548685367501	LOC109082816	_	_
gene10567	3.29163726058237	4.67819097598641	1.09846388812318e-05	0.00171770126076419	LOC109094219	K03113	_
gene13827	-3.55504278145093	3.50451618597309	1.10146347412908e-05	0.00171770126076419	LOC109097868	_	_
gene48981	-4.09382359367567	2.62194075587595	1.10650010644219e-05	0.00171950116541116	LOC109067715	K01022	_
gene58265	-5.37164541745099	2.01415542477726	1.12192405722282e-05	0.00173737393602592	LOC109078012	K06773	_
gene61017	3.16894393469754	5.91496521060959	1.12759218276514e-05	0.00174006725374513	LOC109081079	_	_
gene36114	-5.09059498403789	1.76528652027802	1.13841205220871e-05	0.00174460662215472	LOC109053459	K08618	_
gene42279	-5.09059498403789	1.76528652027802	1.13841205220871e-05	0.00174460662215472	LOC109060300	_	_
gene45351	3.62199853152587	3.06206474744259	1.16204590558967e-05	0.00177468452112624	LOC109063709	_	_
gene43319	-5.34824122222063	1.99327839751261	1.28862828676514e-05	0.00196123911314574	LOC109061452	_	_
gene7748	-3.2532804307759	4.92900566496425	1.31255336593161e-05	0.00199081082273099	LOC109091309	_	_
gene45357	-3.7873323466212	3.0956662782521	1.32897339410901e-05	0.00200883626797591	LOC109063704	K08486	_
gene68088	3.93203716045064	2.49576047246714	1.33653261570662e-05	0.00201339091894661	LOC109088863	_	biological_process:regulation of blood pressure(GO:0008217);cellular_component:extracellular region(GO:0005576);molecular_function:hormone activity(GO:0005179);biological_process:regulation of vasodilation(GO:0042312)
gene26014	-5.06210703322186	1.74029318093225	1.34468317876944e-05	0.00201880248489897	LOC109111089	K04358	molecular_function:phosphotransferase activity, alcohol group as acceptor(GO:0016773);biological_process:phosphorylation(GO:0016310);molecular_function:uridine kinase activity(GO:0004849);molecular_function:ATP binding(GO:0005524);biological_process:axon guidance(GO:0007411);biological_process:neuron migration(GO:0001764);biological_process:skeletal muscle fiber development(GO:0048741);biological…
gene54176	3.33603358325087	3.97284744457841	1.35702390099398e-05	0.00203044701186225	LOC109073468	K17558	_
gene41169	-3.70186133056795	3.20039218691296	1.38297374198505e-05	0.00206230720736619	LOC109059088	_	_
gene32809	-8.01156928948744	1.32746247232157	1.44592397981502e-05	0.00214175676060292	LOC109049715	_	molecular_function:calcium ion binding(GO:0005509)
gene53716	-8.01156928948744	1.32746247232157	1.44592397981502e-05	0.00214175676060292	LOC109072970	_	cellular_component:integral component of membrane(GO:0016021);biological_process:homophilic cell adhesion via plasma membrane adhesion molecules(GO:0007156);molecular_function:calcium ion binding(GO:0005509)
gene60152	-4.03185855739546	2.56699506554976	1.47086188815987e-05	0.00215779951545526	LOC109080092	K00522	_
gene67611	-4.03185855739546	2.56699506554976	1.47086188815987e-05	0.00215779951545526	LOC109088310	K07528	_
gene37890	3.42795660422366	3.32583037134713	1.47137089044117e-05	0.00215779951545526	LOC109055443	K10510	molecular_function:phosphotransferase activity, alcohol group as acceptor(GO:0016773);biological_process:phosphorylation(GO:0016310);molecular_function:uridine kinase activity(GO:0004849);molecular_function:ATP binding(GO:0005524);biological_process:axon guidance(GO:0007411);biological_process:neuron migration(GO:0001764);biological_process:skeletal muscle fiber development(GO:0048741);biological…
gene58674	-4.26686356575382	2.40021415386079	1.50120848768234e-05	0.00219429117857964	LOC109078438	_	_
gene18779	-4.61723663666586	2.19312820281159	1.51410107388366e-05	0.00220585600201425	LOC109103172	_	_
gene3762	3.39213103197671	3.63067156210841	1.5239518938655e-05	0.0022129280468003	LOC109054241	_	_
gene38764	3.11277456027455	6.10025034933521	1.53374473146583e-05	0.00221986994810098	LOC109056449	K19681	_
gene64542	3.19828305087472	4.7248360007152	1.55020319029738e-05	0.00223638270668015	LOC109084968	K03910	_
gene68270	3.59146645869627	2.899486562729	1.57787325589408e-05	0.00226891002046405	LOC109089027	_	_
gene17252	-5.00338588192877	1.6889177321602	1.5927855128145e-05	0.0022755766960336	LOC109101496	K04271	_
gene29678	-5.00338588192877	1.6889177321602	1.5927855128145e-05	0.0022755766960336	LOC109046384	K15378	biological_process:response to light stimulus(GO:0009416)
gene28952	3.57536587434147	2.88483999436901	1.69960152345172e-05	0.00242037465826859	LOC109045368	_	biological_process:endocrine pancreas development(GO:0031018);biological_process:retinol metabolic process(GO:0042572);biological_process:retinal metabolic process(GO:0042574);biological_process:exocrine pancreas development(GO:0031017);biological_process:embryonic pectoral fin morphogenesis(GO:0035118);molecular_function:retinol dehydrogenase activity(GO:0004745);biological_process:skeletal syst…
gene20955	-3.58356834373246	3.25550570029377	1.71218995637162e-05	0.00243048656979944	pmvk	K13273	cellular_component:cytoplasm(GO:0005737);molecular_function:phosphomevalonate kinase activity(GO:0004631);biological_process:cholesterol biosynthetic process(GO:0006695)
gene37134	-3.087612056808	6.1234358892132	1.79774537067645e-05	0.00253686879310501	LOC109054585	_	molecular_function:phosphotransferase activity, alcohol group as acceptor(GO:0016773);biological_process:phosphorylation(GO:0016310);molecular_function:uridine kinase activity(GO:0004849);molecular_function:ATP binding(GO:0005524);biological_process:axon guidance(GO:0007411);biological_process:neuron migration(GO:0001764);biological_process:skeletal muscle fiber development(GO:0048741);biological…
gene53286	-7.97219620904599	1.29315277784433	1.79858836513575e-05	0.00253686879310501	ednrb	K04198	_
gene9626	4.51436798996387	1.55494161610553	1.89213743980186e-05	0.00266034524036141	LOC109093252	_	_
gene52412	-3.249205883479	4.25617162225168	1.93697283102972e-05	0.00270938751393419	LOC109071524	K12022	_
gene39086	-4.5755035287833	2.15613586169842	1.93925318231872e-05	0.00270938751393419	LOC109056784	_	_
gene17283	3.54261541637119	2.85510411516111	1.97519709901283e-05	0.00275092780874777	LOC109101519	K06830	molecular_function:phosphotransferase activity, alcohol group as acceptor(GO:0016773);biological_process:phosphorylation(GO:0016310);molecular_function:uridine kinase activity(GO:0004849);molecular_function:ATP binding(GO:0005524);biological_process:axon guidance(GO:0007411);biological_process:neuron migration(GO:0001764);biological_process:skeletal muscle fiber development(GO:0048741);biological…
gene60463	3.35324620906142	3.43660877820701	1.98869395051333e-05	0.00276104283304969	LOC109080454	K06820	molecular_function:phosphotransferase activity, alcohol group as acceptor(GO:0016773);biological_process:phosphorylation(GO:0016310);molecular_function:uridine kinase activity(GO:0004849);molecular_function:ATP binding(GO:0005524);biological_process:axon guidance(GO:0007411);biological_process:neuron migration(GO:0001764);biological_process:skeletal muscle fiber development(GO:0048741);biological…
gene62383	-3.80938041568439	2.66493572268024	2.04402551391931e-05	0.00282899518706163	LOC109082588	_	_
gene57409	-4.21251420449427	2.35211374203071	2.08449389098079e-05	0.00285874003217812	LOC109077034	K08451	_
gene20332	-4.19393303661484	2.33570642905686	2.08449389098079e-05	0.00285874003217812	LOC109105569	_	_
gene66735	3.3595303108506	3.35584816451749	2.08488119034869e-05	0.00285874003217812	LOC109087356	K08059	_
gene61691	-3.26399737843412	4.1420543380596	2.12515545532876e-05	0.00290496944324245	LOC109081825	_	_
gene28861	-4.55417535908679	2.13726625577996	2.19974672672419e-05	0.00299612480588406	LOC109045576	_	molecular_function:receptor activity(GO:0004872)
gene68444	3.24862185515529	3.89389483644968	2.20537082959246e-05	0.00299612480588406	LOC109089236	K14010	cellular_component:integral component of membrane(GO:0016021)
gene62281	2.99482423102199	8.41188778784224	2.22548166909547e-05	0.00301420053952811	LOC109082476	K03910	molecular_function:phosphotransferase activity, alcohol group as acceptor(GO:0016773);biological_process:phosphorylation(GO:0016310);molecular_function:uridine kinase activity(GO:0004849);molecular_function:ATP binding(GO:0005524);biological_process:axon guidance(GO:0007411);biological_process:neuron migration(GO:0001764);biological_process:skeletal muscle fiber development(GO:0048741);biological…
gene4849	-7.93171836347893	1.25797212074627	2.24823545641969e-05	0.00301659714113835	LOC109064695	K11140	_
gene46470	-7.89007196159366	1.22187479602027	2.24823545641969e-05	0.00301659714113835	LOC109064927	K05203	_
gene29392	-4.94217285490763	1.6355707514253	2.25449581999321e-05	0.00301659714113835	LOC109045902	K09142	_
gene62917	-4.94217285490763	1.6355707514253	2.25449581999321e-05	0.00301659714113835	LOC109083188	_	_
gene59747	3.72045002022827	2.70326174356385	2.27615034124353e-05	0.00303639826696791	LOC109079654	K02349	_
gene18006	3.10003163310933	4.86756358775303	2.42225761463561e-05	0.00322160262746536	LOC109102290	_	_
gene7227	-3.40307065381323	3.59952932538659	2.4304720442507e-05	0.00322284959185088	LOC109090568	K17289	_
gene23474	-3.65173238230673	2.76883111902196	2.47460584445911e-05	0.00327157666403731	LOC109108225	K01800	_
gene50937	-4.53252714579899	2.11813851278009	2.49918364172709e-05	0.00329423643775152	LOC109069878	_	_
gene16402	2.98472571222694	7.25644118185497	2.57500143238492e-05	0.00338410203082777	LOC109100647	_	molecular_function:phosphotransferase activity, alcohol group as acceptor(GO:0016773);biological_process:phosphorylation(GO:0016310);molecular_function:uridine kinase activity(GO:0004849);molecular_function:ATP binding(GO:0005524);biological_process:axon guidance(GO:0007411);biological_process:neuron migration(GO:0001764);biological_process:skeletal muscle fiber development(GO:0048741);biological…
gene67217	3.0629271051963	5.22871733556396	2.64039220281325e-05	0.00345977308492296	LOC109087895	K10510	_
gene2282	-4.91056399462492	1.60810897515982	2.69459260827937e-05	0.00351002388317897	LOC109107591	_	_
gene23132	-4.91056399462492	1.60810897515982	2.69459260827937e-05	0.00351002388317897	LOC109107962	_	_
gene66685	7.88693817785014	1.00604584982899	2.8247060862709e-05	0.00365799438172082	LOC109087346	K10371	_
gene67841	-7.84718752238753	1.18481140944796	2.8247060862709e-05	0.00365799438172082	LOC109088574	K12558	molecular_function:phosphotransferase activity, alcohol group as acceptor(GO:0016773);biological_process:phosphorylation(GO:0016310);molecular_function:uridine kinase activity(GO:0004849);molecular_function:ATP binding(GO:0005524);biological_process:axon guidance(GO:0007411);biological_process:neuron migration(GO:0001764);biological_process:skeletal muscle fiber development(GO:0048741);biological…
gene47082	-3.6510678130171	2.97489281388961	2.87466867189539e-05	0.00370105234911555	LOC109065642	_	_
gene33267	3.45582511172115	2.91106563616791	2.87466867189539e-05	0.00370105234911555	LOC109050448	K05498	_
gene41784	3.49758403104565	2.66625214818474	2.93101924481316e-05	0.00376266409662406	LOC109059759	_	_
gene63897	-3.74871832096253	2.61163600100188	2.94954999048255e-05	0.00377034694288056	LOC109084263	K14640	_
gene19455	3.30254153936925	3.21267009206648	2.95403009591446e-05	0.00377034694288056	LOC109104491	K11252	_
gene4201	-3.48274100396371	3.16652582449793	2.99755966034456e-05	0.00381491148841954	LOC109055372	_	_
gene19911	-3.31981229681604	3.62828202999343	3.04740052466915e-05	0.0038672298520651	LOC109104183	K12388	_
gene46829	4.1491677556256	1.75239138981339	3.08679040211573e-05	0.00390602457483724	LOC109065394	_	_
gene44624	2.97589352314557	6.0453238037065	3.17175362435021e-05	0.00400210245780189	LOC109062906	_	_
gene18645	-3.32069990033616	3.41699112307731	3.2030110462817e-05	0.00403006125649916	LOC109103487	K04589	molecular_function:phosphotransferase activity, alcohol group as acceptor(GO:0016773);biological_process:phosphorylation(GO:0016310);molecular_function:uridine kinase activity(GO:0004849);molecular_function:ATP binding(GO:0005524);biological_process:axon guidance(GO:0007411);biological_process:neuron migration(GO:0001764);biological_process:skeletal muscle fiber development(GO:0048741);biological…
gene4293	-4.48823113005454	2.07907931013503	3.24175311964849e-05	0.00404345429580159	LOC109055672	_	_
gene16125	-4.46556243849954	2.05913240285011	3.24175311964849e-05	0.00404345429580159	LOC109100302	K08001	_
gene23833	-4.46556243849954	2.05913240285011	3.24175311964849e-05	0.00404345429580159	LOC109108798	_	_
gene63756	-3.34837037297151	3.55128377547543	3.25017437581649e-05	0.00404345429580159	LOC109084125	K05858	molecular_function:phosphotransferase activity, alcohol group as acceptor(GO:0016773);biological_process:phosphorylation(GO:0016310);molecular_function:uridine kinase activity(GO:0004849);molecular_function:ATP binding(GO:0005524);biological_process:axon guidance(GO:0007411);biological_process:neuron migration(GO:0001764);biological_process:skeletal muscle fiber development(GO:0048741);biological…
gene2209	-3.09523624607809	4.49321890096157	3.26345301649027e-05	0.00404860141869293	LOC109106555	K04852	molecular_function:phosphotransferase activity, alcohol group as acceptor(GO:0016773);biological_process:phosphorylation(GO:0016310);molecular_function:uridine kinase activity(GO:0004849);molecular_function:ATP binding(GO:0005524)
gene15780	-3.07026723791188	4.68842301294164	3.3653253659252e-05	0.00415634107981713	LOC109100040	_	_
gene11532	2.93801616937928	6.98952151166031	3.37609474710302e-05	0.00415634107981713	LOC109094745	K05077	_
gene62108	3.11971689155475	4.26126381607599	3.37845241196272e-05	0.00415634107981713	LOC109082280	K16342	_
gene35960	-3.51946562851863	3.03918310713461	3.49293403493319e-05	0.00428527854496277	hmgxb4	K11298	molecular_function:phosphotransferase activity, alcohol group as acceptor(GO:0016773);biological_process:phosphorylation(GO:0016310);molecular_function:uridine kinase activity(GO:0004849);molecular_function:ATP binding(GO:0005524);biological_process:axon guidance(GO:0007411);biological_process:neuron migration(GO:0001764);biological_process:skeletal muscle fiber development(GO:0048741);biological…
gene67743	-3.23050091177638	3.73436321995584	3.52006977619081e-05	0.00430664006402527	LOC109088537	K04965	molecular_function:calcium channel activity(GO:0005262);biological_process:calcium ion transmembrane transport(GO:0070588);cellular_component:integral component of membrane(GO:0016021)
gene37364	-7.80298917759398	1.1467284706971	3.56804979318428e-05	0.0043413559695148	LOC109054852	_	molecular_function:phosphotransferase activity, alcohol group as acceptor(GO:0016773);biological_process:phosphorylation(GO:0016310);molecular_function:uridine kinase activity(GO:0004849);molecular_function:ATP binding(GO:0005524);biological_process:axon guidance(GO:0007411);biological_process:neuron migration(GO:0001764);biological_process:skeletal muscle fiber development(GO:0048741);biological…
gene39813	-7.80298917759398	1.1467284706971	3.56804979318428e-05	0.0043413559695148	LOC109057566	K10380	_
gene3012	3.40697406939606	2.867056158323	3.58534468233942e-05	0.0043440113024012	treh	K01194	_
gene7191	3.10476061317062	4.16337491467462	3.58984880371839e-05	0.0043440113024012	LOC109090095	K06236	_
gene14	2.94124750302913	6.2462921005122	3.73177624723329e-05	0.00450345063252629	LOC109103800	K07826	biological_process:vascular endothelial growth factor receptor signaling pathway(GO:0048010);cellular_component:heterotrimeric G-protein complex(GO:0005834);molecular_function:signal transducer activity(GO:0004871);biological_process:G-protein coupled receptor signaling pathway(GO:0007186);cellular_component:cytosol(GO:0005829);biological_process:sprouting angiogenesis(GO:0002040)
gene15407	-3.56612457930722	2.69395446555636	3.79854768191007e-05	0.00456247482549325	c23h1orf146	_	_
gene48588	-2.94814716398433	6.20979537283121	3.80128973471293e-05	0.00456247482549325	gbas	_	cellular_component:mitochondrion(GO:0005739)
gene23279	-3.06565777635364	4.6014134385571	3.87661178643551e-05	0.00459071323431018	LOC109108089	_	_
gene29986	-4.84518958202072	1.55150030357381	3.88700910579674e-05	0.00459071323431018	LOC109046916	_	_
gene37242	-4.84518958202072	1.55150030357381	3.88700910579674e-05	0.00459071323431018	c8b	K03998	biological_process:immune response(GO:0006955);cellular_component:membrane attack complex(GO:0005579)
gene5616	-4.84518958202072	1.55150030357381	3.88700910579674e-05	0.00459071323431018	LOC109076618	_	_
gene61070	-4.84518958202072	1.55150030357381	3.88700910579674e-05	0.00459071323431018	LOC109081133	_	_
gene44308	4.34497264995719	1.40313202649904	3.88700910579674e-05	0.00459071323431018	LOC109062538	_	_
gene35491	-3.68539313444851	2.55623480702775	3.91806157177346e-05	0.00461508055724135	LOC109052752	K15616	_
gene50610	-3.16746679044626	3.98896697869476	4.00898596022712e-05	0.00470506438806439	LOC109069516	_	_
gene63952	-3.49640856621209	3.01894964312846	4.0157021804248e-05	0.00470506438806439	LOC109084392	K07203	_
gene56693	-3.5513493896707	2.68107815851226	4.14755704205946e-05	0.00484349833578584	LOC109076243	K08148	_
gene22841	-4.07712107103665	2.23300904217635	4.15608844440965e-05	0.00484349833578584	LOC109107710	_	_
gene60945	-3.05023367189309	4.58787907033063	4.16666184816638e-05	0.00484349833578584	LOC109080990	_	molecular_function:phosphotransferase activity, alcohol group as acceptor(GO:0016773);biological_process:phosphorylation(GO:0016310);molecular_function:uridine kinase activity(GO:0004849);molecular_function:ATP binding(GO:0005524);biological_process:axon guidance(GO:0007411);biological_process:neuron migration(GO:0001764);biological_process:skeletal muscle fiber development(GO:0048741);biological…
gene5670	2.97676876195169	5.11095889657583	4.19779004263658e-05	0.00486690898424952	LOC109072237	K18710	_
gene17223	-3.17145670711937	3.76663285316894	4.25760454573166e-05	0.0049139397936637	LOC109101474	_	_
gene67253	3.1217242854291	3.89052265556971	4.26054523869778e-05	0.0049139397936637	LOC109087943	K08957	biological_process:protein phosphorylation(GO:0006468);molecular_function:ATP binding(GO:0005524);molecular_function:protein serine/threonine kinase activity(GO:0004674);biological_process:Wnt signaling pathway(GO:0016055);biological_process:cell morphogenesis(GO:0000902);cellular_component:nuclear speck(GO:0016607);cellular_component:centrosome(GO:0005813);biological_process:cell division(GO:005…
gene18756	2.8883647025644	6.85408646112353	4.43226170205766e-05	0.00509871268889433	LOC109103149	K09044	_
gene11044	3.18613462042946	3.5184754258749	4.45540428198212e-05	0.00511205700115819	angpt1	K05465	_
gene1638	-3.82819069563044	2.38794950365548	4.49665270486046e-05	0.00511541829947123	LOC109099404	K04943	_
gene35853	7.82829842236191	0.953046231025762	4.53238757512601e-05	0.00511541829947123	LOC109053219	_	molecular_function:phosphotransferase activity, alcohol group as acceptor(GO:0016773);biological_process:phosphorylation(GO:0016310);molecular_function:uridine kinase activity(GO:0004849);molecular_function:ATP binding(GO:0005524);biological_process:axon guidance(GO:0007411);biological_process:neuron migration(GO:0001764);biological_process:skeletal muscle fiber development(GO:0048741);biological…
gene2040	-7.757393863974	1.107567928859	4.53238757512601e-05	0.00511541829947123	LOC109107143	K04151	_
gene21066	-7.757393863974	1.107567928859	4.53238757512601e-05	0.00511541829947123	LOC109106386	K19663	_
gene52367	-7.757393863974	1.107567928859	4.53238757512601e-05	0.00511541829947123	LOC109071471	K10659	_
gene55455	-3.05633510378351	4.50520462172203	4.53555624479879e-05	0.00511541829947123	LOC109074892	K00357	_
gene21947	-3.34282511021199	3.18719528509228	4.53918442884733e-05	0.00511541829947123	catsper3	_	_
gene65603	-4.03598300825262	2.19703052990649	4.68448591851485e-05	0.00522168705244557	LOC109086157	K04215	_
gene17647	-3.13029760641204	3.8099521802376	4.68663579956273e-05	0.00522168705244557	LOC109102017	_	_
gene15380	5.20557901381376	1.3269342388688	4.6924325382676e-05	0.00522168705244557	LOC109099224	K00078	molecular_function:oxidoreductase activity(GO:0016491);molecular_function:nucleotide binding(GO:0000166)
gene47818	-4.77671159557451	1.49248371853323	4.6924325382676e-05	0.00522168705244557	asb4	K10326	_
gene32044	4.29932269660334	1.36267486053297	4.6924325382676e-05	0.00522168705244557	LOC109048934	K08185	_
gene50486	-3.09960236675432	4.06243034225295	4.72193961238113e-05	0.00524135296974305	LOC109069372	K01528	_
gene68204	-4.39533753013459	1.9975224501888	4.85125899875822e-05	0.00535915920583918	LOC109088960	K12796	_
gene34037	-3.27484922260029	3.48674381893948	4.85227221554225e-05	0.00535915920583918	LOC109051078	_	molecular_function:phosphotransferase activity, alcohol group as acceptor(GO:0016773);biological_process:phosphorylation(GO:0016310);molecular_function:uridine kinase activity(GO:0004849);molecular_function:ATP binding(GO:0005524);biological_process:axon guidance(GO:0007411);biological_process:neuron migration(GO:0001764);biological_process:skeletal muscle fiber development(GO:0048741);biological…
gene6783	4.03983712125304	1.65438362279253	4.92269387411129e-05	0.0054234126614556	LOC109089124	K13305	_
gene52022	2.95384371164329	4.91315773435859	4.95525798121602e-05	0.00544574244987782	LOC109071084	K01046	_
gene17241	-3.79126463584034	2.35575301427185	5.00907039152254e-05	0.00547769675481832	LOC109101831	_	_
gene19795	-3.79126463584034	2.35575301427185	5.00907039152254e-05	0.00547769675481832	LOC109104118	K13362	_
gene16119	-3.01887895289028	4.51709294715073	5.17323156214963e-05	0.00564328208512426	LOC109100299	_	_
gene16678	-3.52677485794417	2.8657049072826	5.23806128492143e-05	0.00568755490066081	LOC109101175	K04936	molecular_function:phosphotransferase activity, alcohol group as acceptor(GO:0016773);biological_process:phosphorylation(GO:0016310);molecular_function:uridine kinase activity(GO:0004849);molecular_function:ATP binding(GO:0005524);biological_process:axon guidance(GO:0007411);biological_process:neuron migration(GO:0001764);biological_process:skeletal muscle fiber development(GO:0048741);biological…
gene36762	-3.15840303454349	3.67130430388148	5.2395005519872e-05	0.00568755490066081	LOC109054168	_	_
gene45793	-4.01496555690031	2.17868798929757	5.28754825309144e-05	0.00572567786262021	LOC109064188	_	_
gene52473	2.90560415166032	5.3142966745634	5.55681130888669e-05	0.00598276537134592	LOC109071605	K16367	_
gene10084	-4.37114850157078	1.97636604304089	5.56909457589899e-05	0.00598276537134592	LOC109093905	_	_
gene46557	-3.77244102618405	2.33937284795455	5.58628943768208e-05	0.00598276537134592	LOC109065031	_	_
gene55452	-3.77244102618405	2.33937284795455	5.58628943768208e-05	0.00598276537134592	LOC109074897	_	_
gene14228	2.88830533819896	5.49370169173502	5.59250573220712e-05	0.00598276537134592	LOC109098160	K11277	molecular_function:phosphotransferase activity, alcohol group as acceptor(GO:0016773);biological_process:phosphorylation(GO:0016310);molecular_function:uridine kinase activity(GO:0004849);molecular_function:ATP binding(GO:0005524);biological_process:axon guidance(GO:0007411);biological_process:neuron migration(GO:0001764);biological_process:skeletal muscle fiber development(GO:0048741);biological…
gene51842	-3.08562145582166	3.9853445499326	5.6073113866484e-05	0.00598414973501858	LOC109070874	_	_
gene18261	-3.51373568985343	2.8543063406052	5.66029840046091e-05	0.00602358212886549	LOC109102986	K14007	_
gene11100	-4.74121385551566	1.46200605126651	5.68506249828575e-05	0.00602358212886549	LOC109094756	K08518	_
gene11896	-4.74121385551566	1.46200605126651	5.68506249828575e-05	0.00602358212886549	LOC109095506	_	molecular_function:phosphotransferase activity, alcohol group as acceptor(GO:0016773);biological_process:phosphorylation(GO:0016310);molecular_function:uridine kinase activity(GO:0004849);molecular_function:ATP binding(GO:0005524);biological_process:axon guidance(GO:0007411);biological_process:neuron migration(GO:0001764);biological_process:skeletal muscle fiber development(GO:0048741);biological…
gene6662	2.85087874376278	6.1759544284357	5.78249732689086e-05	0.00604583636458047	LOC109087968	K14443	_
gene63127	7.76717384175759	0.8981305918678	5.79138412377211e-05	0.00604583636458047	LOC109083422	K01392	_
gene7396	7.76717384175759	0.8981305918678	5.79138412377211e-05	0.00604583636458047	LOC109090699	_	_
gene38907	-7.71031038375326	1.06726664038573	5.79138412377211e-05	0.00604583636458047	LOC109056589	K16362	_
gene50336	-7.71031038375326	1.06726664038573	5.79138412377211e-05	0.00604583636458047	LOC109069211	K10408	_
gene38731	-3.61916025526499	2.49855716871123	5.79417705035737e-05	0.00604583636458047	LOC109056383	_	_
gene49135	-3.35163962258309	3.05179046853326	5.80162219726501e-05	0.00604583636458047	LOC109067881	_	_
gene22928	3.13707393292063	3.40153233645977	5.96444797159695e-05	0.00619932230230463	LOC109107857	K05025	_
gene11632	-3.9936373872038	2.1601014769071	5.97690312060348e-05	0.00619932230230463	LOC109094933	_	_
gene20331	3.32877165708558	2.66293712366018	6.04527350486059e-05	0.00625558687515819	LOC109104818	K05144	_
gene24633	-3.50057759728141	2.84281481324141	6.12016833583952e-05	0.00631832483510481	LOC109109273	_	biological_process:regulation of transcription, DNA-templated(GO:0006355);molecular_function:DNA binding(GO:0003677);molecular_function:ATP binding(GO:0005524);molecular_function:sequence-specific DNA binding transcription factor activity(GO:0003700);cellular_component:nucleus(GO:0005634)
gene24951	-3.0000769193612	4.31304396254338	6.20903341942025e-05	0.00638317058311767	LOC109109997	_	_
gene11199	2.7976454102986	10.2906747439819	6.21180546258375e-05	0.00638317058311767	LOC109095106	K10048	_
gene13699	-3.75336856439601	2.32279872837092	6.23732748298431e-05	0.00638751232758841	LOC109097772	_	molecular_function:phosphotransferase activity, alcohol group as acceptor(GO:0016773);biological_process:phosphorylation(GO:0016310);molecular_function:uridine kinase activity(GO:0004849);molecular_function:ATP binding(GO:0005524);biological_process:axon guidance(GO:0007411);biological_process:neuron migration(GO:0001764);biological_process:skeletal muscle fiber development(GO:0048741);biological…
gene32368	2.99703678434695	4.02353884780605	6.24487533664292e-05	0.00638751232758841	LOC109049137	K13443	_
gene54988	-3.58486751687856	2.46880383789518	6.40476002887553e-05	0.00653595430688636	LOC109074371	K08136	_
gene39279	2.80749673930065	7.4925303982989	6.4270093046001e-05	0.00654358195612491	LOC109057027	_	_
gene23335	-3.45937212069381	2.6012395405904	6.51216942497962e-05	0.00661507962529639	LOC109108129	K05746	molecular_function:phosphotransferase activity, alcohol group as acceptor(GO:0016773);biological_process:phosphorylation(GO:0016310);molecular_function:uridine kinase activity(GO:0004849);molecular_function:ATP binding(GO:0005524);biological_process:axon guidance(GO:0007411);biological_process:neuron migration(GO:0001764);biological_process:skeletal muscle fiber development(GO:0048741);biological…
gene53314	2.8105558117697	6.97914054601538	6.60059620402228e-05	0.00668956076155475	LOC109072530	_	_
gene21937	-3.48729839093007	2.83122877637585	6.62134810705713e-05	0.00668995715879264	LOC109106297	_	_
gene53122	3.11834367628844	3.30782758890085	6.63567306709378e-05	0.00668995715879264	LOC109072312	K00408	molecular_function:phosphotransferase activity, alcohol group as acceptor(GO:0016773);biological_process:phosphorylation(GO:0016310);molecular_function:uridine kinase activity(GO:0004849);molecular_function:ATP binding(GO:0005524);biological_process:axon guidance(GO:0007411);biological_process:neuron migration(GO:0001764);biological_process:skeletal muscle fiber development(GO:0048741);biological…
gene22434	-3.18244376671104	3.29644802708832	6.64630303205934e-05	0.00668995715879264	LOC109107573	_	_
gene35734	-3.971989173916	2.14126433067391	6.76615968051854e-05	0.00679515750772077	LOC109053041	K04812	molecular_function:acetylcholine-activated cation-selective channel activity(GO:0004889);molecular_function:acetylcholine receptor activity(GO:0015464);cellular_component:postsynaptic membrane(GO:0045211);biological_process:synaptic transmission, cholinergic(GO:0007271);cellular_component:cell junction(GO:0030054);cellular_component:acetylcholine-gated channel complex(GO:0005892);biological_proce…
gene34294	-2.86326859751976	5.66249113270666	6.81761727332578e-05	0.00682048305138506	LOC109051451	_	molecular_function:phosphotransferase activity, alcohol group as acceptor(GO:0016773);biological_process:phosphorylation(GO:0016310);molecular_function:uridine kinase activity(GO:0004849);molecular_function:ATP binding(GO:0005524);biological_process:axon guidance(GO:0007411);biological_process:neuron migration(GO:0001764);biological_process:skeletal muscle fiber development(GO:0048741);biological…
gene54236	-3.0087738167915	4.21674286376341	6.82217704568535e-05	0.00682048305138506	LOC109073536	K01623	_
gene43989	5.15843726632357	1.28427867895061	6.91331674174254e-05	0.00686510953307254	LOC109062171	_	_
gene42381	-4.70482060750574	1.43084311317866	6.91331674174254e-05	0.00686510953307254	LOC109060408	K04351	_
gene63974	4.25218094911315	1.32110815920866	6.91331674174254e-05	0.00686510953307254	LOC109084393	_	_
gene35358	-3.7340405824689	2.30602594546033	6.97257315190669e-05	0.00690846291554352	rbpjl	K06053	molecular_function:phosphotransferase activity, alcohol group as acceptor(GO:0016773);biological_process:phosphorylation(GO:0016310);molecular_function:uridine kinase activity(GO:0004849);molecular_function:ATP binding(GO:0005524);biological_process:axon guidance(GO:0007411);biological_process:neuron migration(GO:0001764);biological_process:skeletal muscle fiber development(GO:0048741);biological…
gene33696	-3.44345589111088	2.58748037790017	7.14438373530331e-05	0.0070628931083225	LOC109050670	K17858	molecular_function:heme binding(GO:0020037);molecular_function:oxidoreductase activity, acting on paired donors, with incorporation or reduction of molecular oxygen(GO:0016705);molecular_function:monooxygenase activity(GO:0004497);molecular_function:iron ion binding(GO:0005506);molecular_function:electron carrier activity(GO:0009055);biological_process:oxidation-reduction process(GO:0055114)
gene1541	-3.12745976927507	3.55524980618824	7.26348287708767e-05	0.00716464127268009	LOC109099138	_	biological_process:otolith development(GO:0048840)
gene26603	-4.32151865373759	1.93306509564689	7.38123341637565e-05	0.00723199092456041	LOC109111705	_	_
gene67496	-2.96659599243804	4.28392171615628	7.40083144858867e-05	0.00723199092456041	m1ap	_	_
gene30579	-7.66163830650117	1.02575575728531	7.4460653019927e-05	0.00723199092456041	LOC109047710	K17594	_
gene46699	-7.66163830650117	1.02575575728531	7.4460653019927e-05	0.00723199092456041	LOC109065188	_	molecular_function:phosphotransferase activity, alcohol group as acceptor(GO:0016773);biological_process:phosphorylation(GO:0016310);molecular_function:uridine kinase activity(GO:0004849);molecular_function:ATP binding(GO:0005524);biological_process:axon guidance(GO:0007411);biological_process:neuron migration(GO:0001764);biological_process:skeletal muscle fiber development(GO:0048741);biological…
gene48443	-7.66163830650117	1.02575575728531	7.4460653019927e-05	0.00723199092456041	LOC109067130	K06592	_
gene54996	-7.66163830650117	1.02575575728531	7.4460653019927e-05	0.00723199092456041	LOC109074377	_	molecular_function:phosphotransferase activity, alcohol group as acceptor(GO:0016773);biological_process:phosphorylation(GO:0016310);molecular_function:uridine kinase activity(GO:0004849);molecular_function:ATP binding(GO:0005524);biological_process:axon guidance(GO:0007411);biological_process:neuron migration(GO:0001764);biological_process:skeletal muscle fiber development(GO:0048741);biological…
gene67874	-7.66163830650117	1.02575575728531	7.4460653019927e-05	0.00723199092456041	LOC109088595	_	_
gene12570	-3.15312841383876	3.27105729755072	7.47148468361281e-05	0.00724080055038354	LOC109096601	_	_
gene56392	2.85233272446793	5.3017928190611	7.50654696460401e-05	0.00725889647413422	LOC109075904	_	cellular_component:collagen trimer(GO:0005581)
gene26948	-3.9500111655835	2.12216961080152	7.67127580995918e-05	0.00737372770701303	LOC109112395	_	molecular_function:metal ion binding(GO:0046872)
gene29929	-3.9500111655835	2.12216961080152	7.67127580995918e-05	0.00737372770701303	LOC109046524	_	molecular_function:GTPase activity(GO:0003924);molecular_function:GTP binding(GO:0005525)
gene35665	-3.14340431956371	3.47406768695213	7.69324139833191e-05	0.00737372770701303	LOC109052932	_	cellular_component:cytoplasm(GO:0005737);cellular_component:proteasome core complex(GO:0005839);cellular_component:nucleus(GO:0005634);molecular_function:threonine-type endopeptidase activity(GO:0004298);biological_process:proteolysis involved in cellular protein catabolic process(GO:0051603)
gene30084	-3.36255403683646	2.9021626326345	7.70854146254608e-05	0.00737372770701303	LOC109046951	_	_
gene41310	-3.36255403683646	2.9021626326345	7.70854146254608e-05	0.00737372770701303	LOC109059231	_	_
gene27915	3.26798920534218	2.74286983384073	7.76434527687895e-05	0.00741110103378646	LOC109113342	K09308	biological_process:endocrine pancreas development(GO:0031018);biological_process:exocrine pancreas development(GO:0031017);biological_process:regulation of transcription, DNA-templated(GO:0006355);biological_process:embryonic pectoral fin morphogenesis(GO:0035118);molecular_function:sequence-specific DNA binding(GO:0043565);molecular_function:sequence-specific DNA binding transcription factor act…
gene16554	-3.71445014074738	2.28904961465137	7.80401236774587e-05	0.00743294416677627	fam181a	_	_
gene23501	3.31601576541971	2.50408818793259	7.8445642899417e-05	0.00744382135693583	LOC109108517	_	_
gene9515	-3.54973975429136	2.43840516537483	7.84904733385047e-05	0.00744382135693583	LOC109093189	K16943	_
gene44058	-3.18581153119014	3.1805419665717	8.01377078585339e-05	0.00758380116099702	iqck	_	_
gene21459	-3.13484961362998	3.46664352222116	8.09672946130697e-05	0.00764597123905809	LOC109106527	K06781	_
gene29855	2.91141272444371	4.30405506031335	8.4316096947887e-05	0.00788554735664306	LOC109046477	K09233	_
gene47620	5.10970292061451	1.24038715164983	8.43945324357924e-05	0.00788554735664306	LOC109066264	_	_
gene14714	-4.66748549735332	1.39896309464772	8.43945324357924e-05	0.00788554735664306	LOC109098721	K04957	_
gene3623	-4.66748549735332	1.39896309464772	8.43945324357924e-05	0.00788554735664306	LOC109053803	K08026	_
gene38911	-4.66748549735332	1.39896309464772	8.43945324357924e-05	0.00788554735664306	LOC109056603	K09678	_
gene27228	3.26996285659842	2.61073804610727	8.52143241038313e-05	0.00793902764894318	LOC109112604	_	_
gene45077	-3.175253422746	3.17141171547587	8.53254117477693e-05	0.00793902764894318	LOC109063400	_	_
gene10065	3.51317938901228	2.32988624663024	8.7023470555265e-05	0.00807115967892307	LOC109093898	_	_
gene22264	3.66573418405165	2.004101199221	8.71099895352171e-05	0.00807115967892307	LOC109107753	_	_
gene42226	2.79451000667774	5.4997930191587	8.84780411607133e-05	0.008180801597008	LOC109060249	K13279	_
gene1171	-2.94438842107251	4.21368493950666	8.94283942715059e-05	0.00825016885041369	LOC109096057	_	_
gene36391	-2.81912894069075	5.51150693730824	8.96008312910426e-05	0.00825016885041369	LOC109053753	K00710	_
gene35432	-3.03926580227991	3.80580854818004	8.98563497543313e-05	0.00825653085948045	LOC109052685	K19581	_
gene127	-3.05100091203808	3.57803869418815	9.13003075754036e-05	0.00837184124680549	LOC109054353	_	_
gene67256	-2.88954571337329	4.60903406531819	9.30268590145722e-05	0.00851253421259584	LOC109087936	_	molecular_function:kinetochore binding(GO:0043515);cellular_component:spindle pole(GO:0000922);biological_process:mitotic metaphase plate congression(GO:0007080);biological_process:cell division(GO:0051301);biological_process:protein localization to kinetochore(GO:0034501);cellular_component:condensed chromosome outer kinetochore(GO:0000940);biological_process:establishment of mitotic spindle ori…
gene38751	2.8075759811381	5.2455723510707	9.4039700310919e-05	0.00852120389414645	LOC109056403	_	_
gene35341	-3.25711434854547	2.96977087036406	9.45843163293843e-05	0.00852120389414645	LOC109052586	_	cellular_component:cytoplasm(GO:0005737);molecular_function:guanyl-nucleotide exchange factor activity(GO:0005085);molecular_function:phospholipid binding(GO:0005543);cellular_component:plasma membrane(GO:0005886);biological_process:small GTPase mediated signal transduction(GO:0007264)
gene48958	-3.10290559247657	3.2276996117352	9.48020178349957e-05	0.00852120389414645	LOC109067687	_	_
gene47255	-3.39462572223031	2.54537428674005	9.48194562797747e-05	0.00852120389414645	LOC109065824	K04136	_
gene47814	-3.39462572223031	2.54537428674005	9.48194562797747e-05	0.00852120389414645	LOC109066465	_	_
gene12446	-2.78655177168219	5.66626521165951	9.57476307569878e-05	0.00852120389414645	LOC109096214	_	_
gene17066	-2.7496249240947	6.76577573859207	9.63355909613156e-05	0.00852120389414645	LOC109101380	_	_
gene25	-7.61126667921735	0.982960020812091	9.63608450846118e-05	0.00852120389414645	LOC109104801	_	_
gene28701	-7.61126667921735	0.982960020812091	9.63608450846118e-05	0.00852120389414645	LOC109045198	K15378	biological_process:response to light stimulus(GO:0009416)
gene37093	-7.61126667921735	0.982960020812091	9.63608450846118e-05	0.00852120389414645	LOC109054569	_	_
gene6733	-7.61126667921735	0.982960020812091	9.63608450846118e-05	0.00852120389414645	LOC109088628	K02842	_
gene11333	-7.55907250296907	0.938796942602592	9.63608450846118e-05	0.00852120389414645	LOC109094743	K06798	molecular_function:phosphotransferase activity, alcohol group as acceptor(GO:0016773);biological_process:phosphorylation(GO:0016310);molecular_function:uridine kinase activity(GO:0004849);molecular_function:ATP binding(GO:0005524);biological_process:axon guidance(GO:0007411);biological_process:neuron migration(GO:0001764);biological_process:skeletal muscle fiber development(GO:0048741);biological…
gene12269	-7.55907250296907	0.938796942602592	9.63608450846118e-05	0.00852120389414645	LOC109096045	K05175	molecular_function:GABA-A receptor activity(GO:0004890);cellular_component:postsynaptic membrane(GO:0045211);cellular_component:cell junction(GO:0030054);cellular_component:plasma membrane(GO:0005886);molecular_function:extracellular ligand-gated ion channel activity(GO:0005230);biological_process:ion transport(GO:0006811);cellular_component:integral component of membrane(GO:0016021)
gene3919	-7.55907250296907	0.938796942602592	9.63608450846118e-05	0.00852120389414645	LOC109054677	_	_
gene62544	-7.55907250296907	0.938796942602592	9.63608450846118e-05	0.00852120389414645	LOC109082770	_	_
gene37557	-3.14332046184809	3.3721899079963	9.63868601851076e-05	0.00852120389414645	LOC109055093	K07378	biological_process:cell adhesion(GO:0007155);cellular_component:membrane(GO:0016020)
gene67149	-3.51373528494248	2.40733213600861	9.6584803334045e-05	0.00852120389414645	LOC109087827	_	_
gene67430	3.48897499183398	2.3083028523475	9.6584803334045e-05	0.00852120389414645	LOC109088097	K17921	_
gene14480	-3.67445267026216	2.25446584552103	9.81304963777119e-05	0.00860622503703705	LOC109098519	K04136	_
gene49233	-4.24371800939542	1.86548080841273	9.86135179196441e-05	0.00860622503703705	LOC109067990	_	biological_process:cell migration(GO:0016477)
gene51800	-4.24371800939542	1.86548080841273	9.86135179196441e-05	0.00860622503703705	LOC109070835	K08397	_
gene6536	3.75073772939718	1.77876818865434	9.86135179196441e-05	0.00860622503703705	LOC109086860	K14992	_
gene34507	-3.88199389410784	2.06326610856838	9.90739647968148e-05	0.00860622503703705	LOC109051633	K08554	_
gene55160	-3.88199389410784	2.06326610856838	9.90739647968148e-05	0.00860622503703705	LOC109074569	_	_
gene55421	-3.88199389410784	2.06326610856838	9.90739647968148e-05	0.00860622503703705	LOC109074865	_	_
gene47783	-3.18983545751889	3.0543864983387	9.91030452005892e-05	0.00860622503703705	LOC109066428	K09516	_
gene9118	-2.99248937893264	3.83654926437359	9.98110416474645e-05	0.00865074603429463	LOC109092533	_	_
gene21240	-2.78732981629953	5.44438631125237	0.000100996314224653	0.00873637843885869	LOC109106456	K06835	molecular_function:phosphotransferase activity, alcohol group as acceptor(GO:0016773);biological_process:phosphorylation(GO:0016310);molecular_function:uridine kinase activity(GO:0004849);molecular_function:ATP binding(GO:0005524);biological_process:axon guidance(GO:0007411);biological_process:neuron migration(GO:0001764);biological_process:skeletal muscle fiber development(GO:0048741);biological…
gene21351	2.8743209757652	4.16234374461459	0.000101254153168384	0.00874160855687048	LOC109105889	_	molecular_function:phosphotransferase activity, alcohol group as acceptor(GO:0016773);biological_process:phosphorylation(GO:0016310);molecular_function:uridine kinase activity(GO:0004849);molecular_function:ATP binding(GO:0005524);biological_process:axon guidance(GO:0007411);biological_process:neuron migration(GO:0001764);biological_process:skeletal muscle fiber development(GO:0048741);biological…
gene17724	5.05926459689261	1.19518691855602	0.000103439177017536	0.00889556837073719	LOC109102663	K04446	_
gene57713	4.1530082796822	1.23439437593297	0.000103439177017536	0.00889556837073719	LOC109077374	_	_
gene47209	-2.91157450540006	4.02062723034889	0.000104255514261912	0.00894839626191052	LOC109065783	K10402	_
gene58949	-3.49539039303181	2.39153312490612	0.000107310678925825	0.00917506304815803	LOC109078766	_	_
gene13257	-3.47680922515238	2.37555372161569	0.000107310678925825	0.00917506304815803	LOC109097138	_	_
gene8532	2.77106174347668	5.1253159426878	0.000108848422343917	0.00928860843389159	LOC109091286	_	molecular_function:phosphotransferase activity, alcohol group as acceptor(GO:0016773);biological_process:phosphorylation(GO:0016310);molecular_function:uridine kinase activity(GO:0004849);molecular_function:ATP binding(GO:0005524);biological_process:axon guidance(GO:0007411);biological_process:neuron migration(GO:0001764);biological_process:skeletal muscle fiber development(GO:0048741);biological…
gene41289	-2.9189598656884	3.96762040183077	0.000110003455496486	0.00936912123169974	LOC109059191	K11647	molecular_function:phosphotransferase activity, alcohol group as acceptor(GO:0016773);biological_process:phosphorylation(GO:0016310);molecular_function:uridine kinase activity(GO:0004849);molecular_function:ATP binding(GO:0005524);biological_process:axon guidance(GO:0007411);biological_process:neuron migration(GO:0001764);biological_process:skeletal muscle fiber development(GO:0048741);biological…
gene9392	-2.8305181104011	4.66797120658359	0.00011069288492785	0.00940974506827168	fam189a1	_	cellular_component:integral component of membrane(GO:0016021)
gene8615	3.87984479925295	1.51294902111654	0.000112764799798596	0.0095576975477054	LOC109092136	K04990	_
gene68093	-3.85858969887747	2.04306556919154	0.000112864951058952	0.0095576975477054	LOC109088870	K06115	_
gene31127	2.69301268710657	7.8611338691629	0.000114288577935002	0.00962739953657542	LOC109047924	K18762	molecular_function:phosphotransferase activity, alcohol group as acceptor(GO:0016773);biological_process:phosphorylation(GO:0016310);molecular_function:uridine kinase activity(GO:0004849);molecular_function:ATP binding(GO:0005524);biological_process:axon guidance(GO:0007411);biological_process:neuron migration(GO:0001764);biological_process:skeletal muscle fiber development(GO:0048741);biological…
gene58695	3.7152068807965	1.7474061066291	0.000114340178288936	0.00962739953657542	LOC109078462	_	_
gene65670	3.7152068807965	1.7474061066291	0.000114340178288936	0.00962739953657542	LOC109086213	K08803	_
gene43725	3.39444037925053	2.40948071582006	0.000115017622377174	0.00962951886098804	LOC109061918	K17444	molecular_function:phosphotransferase activity, alcohol group as acceptor(GO:0016773);biological_process:phosphorylation(GO:0016310);molecular_function:uridine kinase activity(GO:0004849);molecular_function:ATP binding(GO:0005524);biological_process:axon guidance(GO:0007411);biological_process:neuron migration(GO:0001764);biological_process:skeletal muscle fiber development(GO:0048741);biological…
gene12207	-3.36112922925129	2.51658433974796	0.000115017622377174	0.00962951886098804	LOC109096011	K08447	biological_process:regulation of G-protein coupled receptor protein signaling pathway(GO:0008277);molecular_function:protein transporter activity(GO:0008565);biological_process:intracellular protein transport(GO:0006886);cellular_component:integral component of membrane(GO:0016021)
gene65115	-3.34408474959368	2.50196450604437	0.000115017622377174	0.00962951886098804	LOC109085605	_	_
gene38649	2.78437633182619	4.96267336429309	0.000116510728707681	0.00973612012025374	LOC109056297	K00814	_
gene29015	-2.86192276935454	4.24259043606182	0.000117823317164408	0.00982726345366194	LOC109045395	K06781	_
gene28645	-3.45798561549609	2.35938970176291	0.000119356989454372	0.00991782684042155	LOC109045155	K05208	molecular_function:phosphotransferase activity, alcohol group as acceptor(GO:0016773);biological_process:phosphorylation(GO:0016310);molecular_function:uridine kinase activity(GO:0004849);molecular_function:ATP binding(GO:0005524);biological_process:axon guidance(GO:0007411);biological_process:neuron migration(GO:0001764);biological_process:skeletal muscle fiber development(GO:0048741);biological…
gene46908	-3.45798561549609	2.35938970176291	0.000119356989454372	0.00991782684042155	LOC109065437	K05463	_
gene33690	-2.9444799517389	3.64904035007377	0.000120908214068347	0.0100279099117472	LOC109050654	K03172	_
gene29240	-2.83171778901705	4.59663905812868	0.000121861992293503	0.0100743842614568	wdr66	_	_
gene31503	2.98403287363624	3.47552101264007	0.000121923501640156	0.0100743842614568	LOC109048449	K00923	_
gene32572	2.74931873877591	5.12453644352486	0.000122741291246404	0.0101230708529087	LOC109049257	_	molecular_function:DNA binding(GO:0003677)
gene45863	7.56653301435177	0.720378555791587	0.000125561101170857	0.0102036249720295	LOC109064283	_	biological_process:negative regulation of peptidase activity(GO:0010466);cellular_component:extracellular region(GO:0005576);molecular_function:cysteine-type endopeptidase inhibitor activity(GO:0004869)
gene35157	-7.50491892346977	0.893175851060829	0.000125561101170857	0.0102036249720295	tox2	_	molecular_function:phosphotransferase activity, alcohol group as acceptor(GO:0016773);biological_process:phosphorylation(GO:0016310);molecular_function:uridine kinase activity(GO:0004849);molecular_function:ATP binding(GO:0005524);biological_process:axon guidance(GO:0007411);biological_process:neuron migration(GO:0001764);biological_process:skeletal muscle fiber development(GO:0048741);biological…
gene37578	-7.50491892346977	0.893175851060829	0.000125561101170857	0.0102036249720295	LOC109055084	_	_
gene40576	-7.50491892346977	0.893175851060829	0.000125561101170857	0.0102036249720295	LOC109058439	_	_
gene4475	-7.50491892346977	0.893175851060829	0.000125561101170857	0.0102036249720295	LOC109062864	K04935	molecular_function:phosphotransferase activity, alcohol group as acceptor(GO:0016773);biological_process:phosphorylation(GO:0016310);molecular_function:uridine kinase activity(GO:0004849);molecular_function:ATP binding(GO:0005524);biological_process:axon guidance(GO:0007411);biological_process:neuron migration(GO:0001764);biological_process:skeletal muscle fiber development(GO:0048741);biological…
gene6237	-7.50491892346977	0.893175851060829	0.000125561101170857	0.0102036249720295	LOC109084526	_	molecular_function:phosphotransferase activity, alcohol group as acceptor(GO:0016773);biological_process:phosphorylation(GO:0016310);molecular_function:uridine kinase activity(GO:0004849);molecular_function:ATP binding(GO:0005524);biological_process:axon guidance(GO:0007411);biological_process:neuron migration(GO:0001764);biological_process:skeletal muscle fiber development(GO:0048741);biological…
gene6605	-7.50491892346977	0.893175851060829	0.000125561101170857	0.0102036249720295	LOC109087451	_	_
gene8784	-7.50491892346977	0.893175851060829	0.000125561101170857	0.0102036249720295	LOC109092001	K05203	_
gene21756	-3.32683649086487	2.48719049595977	0.000126850420936335	0.01023323814717	calb1	K14757	molecular_function:calcium ion binding(GO:0005509)
gene25478	-3.32683649086487	2.48719049595977	0.000126850420936335	0.01023323814717	gal3st3	K09676	_
gene49447	-3.34731665435826	2.70979971697023	0.000127118264728489	0.01023323814717	LOC109068227	_	_
gene20298	5.00699880649422	1.14859862094784	0.000127311843100785	0.01023323814717	LOC109104784	_	_
gene64583	-4.58978539543284	1.33291302544745	0.000127311843100785	0.01023323814717	LOC109085007	K04900	_
gene54347	4.10074248928381	1.18910758437434	0.000127311843100785	0.01023323814717	LOC109073654	K07983	_
gene60402	2.68931026481081	6.5374992585374	0.000128072231242751	0.0102757084230257	LOC109080386	K05868	biological_process:mitotic nuclear division(GO:0007067);biological_process:regulation of cyclin-dependent protein serine/threonine kinase activity(GO:0000079);molecular_function:protein kinase binding(GO:0019901);cellular_component:nucleus(GO:0005634);biological_process:cell division(GO:0051301)
gene11323	-3.8347995582516	2.02256800180883	0.000128790535364493	0.0103146546487487	LOC109094826	_	molecular_function:signal transducer activity(GO:0004871);biological_process:signal transduction(GO:0007165);biological_process:lipid catabolic process(GO:0016042);molecular_function:phosphoric diester hydrolase activity(GO:0008081)
gene14757	-3.04639109995853	3.3901812262502	0.000129775388372331	0.0103747692700761	LOC109098871	K10408	_
gene17253	-3.13101090511394	3.00375492220465	0.000130333155803795	0.0104005858331429	drp2	K10366	_
gene18866	-3.25676041815407	2.81070401881316	0.000131919450002913	0.0105082383474442	ttc12	_	_
gene61408	-2.93833388271387	3.78982531871888	0.000132313385016475	0.0105206957073513	LOC109081513	K05204	_
gene13937	-3.43891315370805	2.34303669005149	0.00013290239640425	0.0105297213494594	LOC109097949	K07378	molecular_function:phosphotransferase activity, alcohol group as acceptor(GO:0016773);biological_process:phosphorylation(GO:0016310);molecular_function:uridine kinase activity(GO:0004849);molecular_function:ATP binding(GO:0005524);biological_process:axon guidance(GO:0007411);biological_process:neuron migration(GO:0001764);biological_process:skeletal muscle fiber development(GO:0048741);biological…
gene56345	-3.43891315370805	2.34303669005149	0.00013290239640425	0.0105297213494594	LOC109075865	_	_
gene54171	3.83691202829834	1.47542323591078	0.000134219518227546	0.010615086147821	LOC109073466	K05039	_
gene61049	-2.74761288056601	5.24003565343963	0.000134629814950545	0.0106285559257481	hfm1	K15271	_
gene21390	-2.89500083476144	3.88507549982696	0.000135627933219589	0.0106883016625665	LOC109105919	_	_
gene58464	-3.03723946413963	3.38230301607042	0.000136943546966198	0.0107728112816802	LOC109078201	_	_
gene61828	-2.77505641007037	4.90709758660105	0.000138504255567789	0.0108762676858897	LOC109081971	K15323	_
gene38962	-3.5909689864293	2.18261927624254	0.000139734195837431	0.0109340773841766	LOC109056647	_	_
gene38223	3.46821007364915	2.07775225068664	0.000139734195837431	0.0109340773841766	LOC109055826	K06462	_
gene36825	-3.30937952139157	2.47225897687258	0.000140031259837679	0.0109379972962098	LOC109054261	_	_
gene30844	-3.06519155162873	3.076708174214	0.000142938916650895	0.0111454607034357	LOC109047322	_	molecular_function:phosphotransferase activity, alcohol group as acceptor(GO:0016773);biological_process:phosphorylation(GO:0016310);molecular_function:uridine kinase activity(GO:0004849);molecular_function:ATP binding(GO:0005524);biological_process:axon guidance(GO:0007411);biological_process:neuron migration(GO:0001764);biological_process:skeletal muscle fiber development(GO:0048741);biological…
gene67399	-2.76774431000343	4.68281156860473	0.000143675603469275	0.011183214063358	LOC109088084	K17852	molecular_function:heme binding(GO:0020037);molecular_function:oxidoreductase activity, acting on paired donors, with incorporation or reduction of molecular oxygen, reduced flavin or flavoprotein as one donor, and incorporation of one atom of oxygen(GO:0016712);molecular_function:iron ion binding(GO:0005506);molecular_function:electron carrier activity(GO:0009055);biological_process:oxidation-re…
gene46412	2.64433691802575	8.5243021523706	0.000144234254775938	0.0112070015960904	LOC109064893	_	_
gene20017	-3.01876017105231	3.36641385075864	0.000144547925737653	0.0112117041733711	LOC109105229	_	_
gene13009	-2.7466545896189	4.85348692070793	0.000145417520797925	0.0112594345780057	LOC109096852	_	_
gene24663	3.16628540645389	2.51945133740307	0.000145838021283362	0.0112722864303993	LOC109109681	K07610	_
gene30073	-3.16899800303456	2.8938682097164	0.000146585551845305	0.011310326664942	LOC109046950	_	_
gene32055	2.70031261906998	5.29902420363515	0.000147504232410162	0.0113614173029803	LOC109048941	K14739	_
gene17262	2.64466496895865	7.72487157699005	0.00014786919257914	0.0113697546356554	LOC109101505	_	_
gene360	3.07951741713026	2.916724776147	0.00014987706243535	0.0115041684890801	LOC109060980	_	_
gene59590	2.73425771116754	4.64839810858713	0.000153597471334975	0.01176933980615	LOC109079472	_	_
gene26238	2.67206704595299	5.83301794323388	0.000154523782833104	0.0118151399516946	LOC109112465	_	_
gene60367	-3.29170872827767	2.45716650629786	0.000154728740138249	0.0118151399516946	LOC109080348	K04153	_
gene844	-3.007848666389	3.14613750476291	0.000155252173483588	0.0118347048389236	LOC109093582	K12562	_
gene18121	-4.54930754986579	1.29866711583904	0.000157376481949378	0.0119350120018083	tnmd	_	molecular_function:phosphotransferase activity, alcohol group as acceptor(GO:0016773);biological_process:phosphorylation(GO:0016310);molecular_function:uridine kinase activity(GO:0004849);molecular_function:ATP binding(GO:0005524);biological_process:axon guidance(GO:0007411);biological_process:neuron migration(GO:0001764);biological_process:skeletal muscle fiber development(GO:0048741);biological…
gene60509	-4.50766114798051	1.26355188179371	0.000157376481949378	0.0119350120018083	LOC109080506	K09282	cellular_component:intracellular organelle(GO:0043229)
gene65453	-4.50766114798051	1.26355188179371	0.000157376481949378	0.0119350120018083	LOC109085970	_	_
gene49137	-3.15595883494382	2.88268317005767	0.000157978276926406	0.0119601707808438	LOC109067887	K19323	_
gene10404	-3.04213448932219	3.05698027010189	0.000163286011663169	0.0122790644887046	lrguk	_	_
gene66954	7.49293293727343	0.656195789111509	0.00016479894528675	0.0122790644887046	LOC109087630	K03254	molecular_function:phosphotransferase activity, alcohol group as acceptor(GO:0016773);biological_process:phosphorylation(GO:0016310);molecular_function:uridine kinase activity(GO:0004849);molecular_function:ATP binding(GO:0005524);biological_process:axon guidance(GO:0007411);biological_process:neuron migration(GO:0001764);biological_process:skeletal muscle fiber development(GO:0048741);biological…
gene8556	7.49293293727343	0.656195789111509	0.00016479894528675	0.0122790644887046	LOC109092110	_	biological_process:negative regulation of peptidase activity(GO:0010466);cellular_component:extracellular region(GO:0005576);molecular_function:cysteine-type endopeptidase inhibitor activity(GO:0004869)
gene1263	-7.448653068615	0.84599677549081	0.00016479894528675	0.0122790644887046	LOC109091480	_	_
gene31637	-7.448653068615	0.84599677549081	0.00016479894528675	0.0122790644887046	LOC109048255	_	_
gene39598	-7.448653068615	0.84599677549081	0.00016479894528675	0.0122790644887046	LOC109057354	_	_
gene40019	-7.448653068615	0.84599677549081	0.00016479894528675	0.0122790644887046	LOC109057827	_	_
gene46928	-7.448653068615	0.84599677549081	0.00016479894528675	0.0122790644887046	LOC109065450	_	_
gene8079	-7.448653068615	0.84599677549081	0.00016479894528675	0.0122790644887046	LOC109091108	K06773	_
gene39619	-3.39999473005942	2.3097453911037	0.000165341241340571	0.0122790644887046	LOC109057366	_	_
gene40809	-2.996889544098	3.1367772750176	0.000165402821850546	0.0122790644887046	LOC109058700	_	_
gene29813	2.62042122555767	8.07149618223735	0.000165517430959304	0.0122790644887046	LOC109046452	K18733	molecular_function:phosphotransferase activity, alcohol group as acceptor(GO:0016773);biological_process:phosphorylation(GO:0016310);molecular_function:uridine kinase activity(GO:0004849);molecular_function:ATP binding(GO:0005524);biological_process:axon guidance(GO:0007411);biological_process:neuron migration(GO:0001764);biological_process:skeletal muscle fiber development(GO:0048741);biological…
gene48730	-2.80569128221797	4.28780824209641	0.0001667198958553	0.0123475877383535	LOC109067433	_	_
gene44622	-2.78981006873986	4.18068732928849	0.000170123504045511	0.0125742851073207	rnf212b	_	_
gene45306	-3.14280074237181	2.87140853427867	0.000170348643328872	0.0125742851073207	LOC109063619	_	_
gene5058	-3.27381880841483	2.44190952699602	0.000171134443120472	0.0126112701353787	LOC109072775	_	_
gene23402	-2.83117148885171	3.89225678825332	0.000171798522901595	0.0126391773767255	LOC109108168	K10420	_
gene64574	-3.08216090253307	2.96189824565898	0.000172679203749845	0.0126829009201938	LOC109085004	_	_
gene20438	3.12263418950143	2.48131099976706	0.000175558099661554	0.0128730011190573	LOC109104896	K01107	_
gene12852	2.65655051534366	5.69896477580861	0.000176882557175198	0.0129486802888138	LOC109096763	K06588	_
gene51811	-3.547342764809	2.14526003959419	0.00017808576459694	0.0130152482314091	LOC109070848	K02130	_
gene34954	-3.28728569350616	2.6581308105404	0.000178982364593631	0.013059225610358	LOC109052165	_	_
gene44915	2.70458709025399	4.64733999831872	0.00017998634272128	0.0131077880020196	LOC109063206	_	molecular_function:phosphotransferase activity, alcohol group as acceptor(GO:0016773);biological_process:phosphorylation(GO:0016310);molecular_function:uridine kinase activity(GO:0004849);molecular_function:ATP binding(GO:0005524);biological_process:axon guidance(GO:0007411);biological_process:neuron migration(GO:0001764);biological_process:skeletal muscle fiber development(GO:0048741);biological…
gene12864	2.62379670271095	6.42782464908813	0.000180239853986994	0.0131077880020196	LOC109096337	K07858	_
gene49608	-4.10393164697127	1.74499084319966	0.000180605779350561	0.0131128678059951	LOC109068403	K09114	_
gene18317	-2.89057589747182	3.523875326935	0.000182322433309456	0.0132158400144721	LOC109102495	_	molecular_function:phosphotransferase activity, alcohol group as acceptor(GO:0016773);biological_process:phosphorylation(GO:0016310);molecular_function:uridine kinase activity(GO:0004849);molecular_function:ATP binding(GO:0005524);biological_process:axon guidance(GO:0007411);biological_process:neuron migration(GO:0001764);biological_process:skeletal muscle fiber development(GO:0048741);biological…
gene20074	-3.38013460228124	2.29279753084402	0.000184741489710152	0.0133644004513659	LOC109105239	_	molecular_function:phosphotransferase activity, alcohol group as acceptor(GO:0016773);biological_process:phosphorylation(GO:0016310);molecular_function:uridine kinase activity(GO:0004849);molecular_function:ATP binding(GO:0005524);biological_process:axon guidance(GO:0007411);biological_process:neuron migration(GO:0001764);biological_process:skeletal muscle fiber development(GO:0048741);biological…
gene60241	-2.7079433585646	4.90613845874577	0.000184975444843805	0.0133644004513659	LOC109080205	_	_
gene6780	2.79246970940781	3.84445400755934	0.000185398798348706	0.0133731716287717	LOC109081559	K15759	_
gene64525	-3.01870293731004	3.03697244517471	0.000186850399094023	0.0134559631308539	LOC109084952	K00431	molecular_function:phosphotransferase activity, alcohol group as acceptor(GO:0016773);biological_process:phosphorylation(GO:0016310);molecular_function:uridine kinase activity(GO:0004849);molecular_function:ATP binding(GO:0005524);biological_process:axon guidance(GO:0007411);biological_process:neuron migration(GO:0001764);biological_process:skeletal muscle fiber development(GO:0048741);biological…
gene46179	-2.75171116910547	4.49030951028484	0.000187878165345205	0.0135080130924899	LOC109064625	_	_
gene32141	-3.25570425892879	2.42648436180634	0.000189466321756479	0.0136001198124355	cpa6	K08782	_
gene27994	2.64509021093245	5.48017507822441	0.000191199889661921	0.0137023493741696	LOC109044818	K02541	biological_process:DNA replication initiation(GO:0006270);molecular_function:DNA binding(GO:0003677);molecular_function:DNA helicase activity(GO:0003678);molecular_function:ATP binding(GO:0005524);cellular_component:MCM complex(GO:0042555);cellular_component:nucleus(GO:0005634)
gene1692	-2.76315630170847	4.15791119282227	0.000192846709877354	0.0137910323616604	LOC109103157	_	_
gene12049	-3.7609806818546	1.95920125433483	0.000193371516552442	0.0137910323616604	gpr151	_	_
gene9364	-3.7609806818546	1.95920125433483	0.000193371516552442	0.0137910323616604	LOC109093092	_	_
gene6628	2.61427827075447	6.34317494252163	0.000194091836424892	0.0138201500698103	LOC109081186	_	_
gene20652	-4.46477670877438	1.22752168656512	0.000195423543519558	0.0138481813103003	LOC109105024	_	_
gene62267	-4.46477670877438	1.22752168656512	0.000195423543519558	0.0138481813103003	LOC109082455	_	_
gene61653	3.99016272473379	1.09427622501724	0.000195423543519558	0.0138481813103003	LOC109081800	_	_
gene881	2.58635566881099	8.25688546026366	0.000196337274229076	0.0138782148632053	LOC109093913	_	molecular_function:phosphotransferase activity, alcohol group as acceptor(GO:0016773);biological_process:phosphorylation(GO:0016310);molecular_function:uridine kinase activity(GO:0004849);molecular_function:ATP binding(GO:0005524)
gene10499	-3.18646983425758	2.7503682969836	0.000197100795885122	0.0138782148632053	LOC109094388	K05249	_
gene11347	-3.18646983425758	2.7503682969836	0.000197100795885122	0.0138782148632053	LOC109095215	_	_
gene29147	-3.18646983425758	2.7503682969836	0.000197100795885122	0.0138782148632053	LOC109045468	K10465	_
gene26571	2.72302504012833	4.39611635488746	0.000197833135489769	0.0139076694249308	asns	K01953	molecular_function:asparagine synthase (glutamine-hydrolyzing) activity(GO:0004066);biological_process:asparagine biosynthetic process(GO:0006529);molecular_function:ATP binding(GO:0005524)
gene45675	3.01334372267213	2.95639279925345	0.000200010207149228	0.0140083628573027	LOC109064029	K10388	molecular_function:phosphotransferase activity, alcohol group as acceptor(GO:0016773);biological_process:phosphorylation(GO:0016310);molecular_function:uridine kinase activity(GO:0004849);molecular_function:ATP binding(GO:0005524);biological_process:axon guidance(GO:0007411);biological_process:neuron migration(GO:0001764);biological_process:skeletal muscle fiber development(GO:0048741);biological…
gene17825	-2.85308704850696	3.71672681443592	0.000200651195406183	0.0140083628573027	LOC109102161	_	_
gene27922	2.90442972480091	3.12011411651368	0.000200799465461826	0.0140083628573027	LOC109113344	K09306	molecular_function:sequence-specific DNA binding transcription factor activity(GO:0003700);molecular_function:sequence-specific DNA binding(GO:0043565);biological_process:multicellular organismal development(GO:0007275);cellular_component:nucleus(GO:0005634);biological_process:regulation of transcription, DNA-templated(GO:0006355)
gene17743	-2.86521199214368	3.50224426188389	0.000201099517429173	0.0140083628573027	sncb	_	_
gene26508	-2.95215243549722	3.30935333964063	0.000201114253124623	0.0140083628573027	LOC109112247	K17495	_
gene60683	-3.52502475739705	2.12619837176328	0.000201479535327098	0.0140083628573027	c9	_	molecular_function:phosphotransferase activity, alcohol group as acceptor(GO:0016773);biological_process:phosphorylation(GO:0016310);molecular_function:uridine kinase activity(GO:0004849);molecular_function:ATP binding(GO:0005524);biological_process:axon guidance(GO:0007411);biological_process:neuron migration(GO:0001764);biological_process:skeletal muscle fiber development(GO:0048741);biological…
gene57885	-3.50235606584205	2.10687247841279	0.000201479535327098	0.0140083628573027	LOC109077553	_	_
gene5593	2.71397639178172	4.29748167716821	0.000203907859111549	0.0141549767589207	LOC109076438	_	_
gene20244	-3.35999725957419	2.27564151575072	0.000206665216948021	0.0143015559272045	tnnc2	K12042	biological_process:response to stress(GO:0006950);molecular_function:calcium ion binding(GO:0005509)
gene10395	-3.33957485332041	2.2582720972368	0.000206665216948021	0.0143015559272045	LOC109094105	K16656	molecular_function:phosphotransferase activity, alcohol group as acceptor(GO:0016773);biological_process:phosphorylation(GO:0016310);molecular_function:uridine kinase activity(GO:0004849);molecular_function:ATP binding(GO:0005524);biological_process:axon guidance(GO:0007411);biological_process:neuron migration(GO:0001764);biological_process:skeletal muscle fiber development(GO:0048741);biological…
gene8500	-3.23735936701812	2.41088720818639	0.000209972631018574	0.0145077657647139	LOC109091819	K10654	biological_process:methylation(GO:0032259);molecular_function:methyltransferase activity(GO:0008168)
gene53351	-2.8335364655568	3.55419764131641	0.000210789321057466	0.0145095188222971	LOC109072569	_	_
gene24093	-4.07427233046861	1.71958673906069	0.000211308443188638	0.0145095188222971	LOC109108967	_	_
gene38766	-4.07427233046861	1.71958673906069	0.000211308443188638	0.0145095188222971	LOC109056450	K04322	_
gene53938	-4.07427233046861	1.71958673906069	0.000211308443188638	0.0145095188222971	LOC109073210	_	_
gene1300	-3.25630674719783	2.63156539068617	0.000213295738735867	0.0146233049115678	LOC109096964	_	_
gene47072	2.61291859285994	5.60307855719841	0.00021427488877887	0.0146462449906822	LOC109065634	K06232	_
gene7280	3.02985069490808	2.76862816020319	0.000214291737315407	0.0146462449906822	LOC109090614	K06089	molecular_function:phosphotransferase activity, alcohol group as acceptor(GO:0016773);biological_process:phosphorylation(GO:0016310);molecular_function:uridine kinase activity(GO:0004849);molecular_function:ATP binding(GO:0005524);biological_process:axon guidance(GO:0007411);biological_process:neuron migration(GO:0001764);biological_process:skeletal muscle fiber development(GO:0048741);biological…
gene17014	-7.39010344694741	0.797149133798062	0.000217959895379251	0.0147152832415421	LOC109101299	_	_
gene18586	-7.39010344694741	0.797149133798062	0.000217959895379251	0.0147152832415421	LOC109103039	_	molecular_function:phosphotransferase activity, alcohol group as acceptor(GO:0016773);biological_process:phosphorylation(GO:0016310);molecular_function:uridine kinase activity(GO:0004849);molecular_function:ATP binding(GO:0005524);biological_process:axon guidance(GO:0007411);biological_process:neuron migration(GO:0001764);biological_process:skeletal muscle fiber development(GO:0048741);biological…
gene30329	-7.39010344694741	0.797149133798062	0.000217959895379251	0.0147152832415421	LOC109047040	K11828	_
gene41500	-7.39010344694741	0.797149133798062	0.000217959895379251	0.0147152832415421	LOC109059438	_	_
gene42418	-7.39010344694741	0.797149133798062	0.000217959895379251	0.0147152832415421	LOC109060449	_	_
gene44034	-7.39010344694741	0.797149133798062	0.000217959895379251	0.0147152832415421	LOC109062250	K05206	_
gene52834	-7.39010344694741	0.797149133798062	0.000217959895379251	0.0147152832415421	LOC109071998	K11716	_
gene67269	-7.39010344694741	0.797149133798062	0.000217959895379251	0.0147152832415421	LOC109087921	_	molecular_function:kinetochore binding(GO:0043515);cellular_component:spindle pole(GO:0000922);biological_process:mitotic metaphase plate congression(GO:0007080);biological_process:cell division(GO:0051301);biological_process:protein localization to kinetochore(GO:0034501);cellular_component:condensed chromosome outer kinetochore(GO:0000940);biological_process:establishment of mitotic spindle ori…
gene39766	-3.7095825159666	1.91529545029641	0.000222230629542814	0.0149353146461634	LOC109057538	_	molecular_function:phosphotransferase activity, alcohol group as acceptor(GO:0016773);biological_process:phosphorylation(GO:0016310);molecular_function:uridine kinase activity(GO:0004849);molecular_function:ATP binding(GO:0005524);biological_process:axon guidance(GO:0007411);biological_process:neuron migration(GO:0001764);biological_process:skeletal muscle fiber development(GO:0048741);biological…
gene57837	-3.7095825159666	1.91529545029641	0.000222230629542814	0.0149353146461634	LOC109077504	K07817	_
gene65398	3.47354344714619	1.8347880696623	0.000222230629542814	0.0149353146461634	LOC109085867	K14946	_
gene19442	2.57592553677209	6.77088970531389	0.000223506645561336	0.0149983118564636	LOC109103870	K03113	biological_process:translational initiation(GO:0006413);molecular_function:translation initiation factor activity(GO:0003743)
gene39525	2.74685888642119	3.71257715519842	0.000226958440735143	0.015206902241632	LOC109057317	K13865	_
gene15004	-3.47932549333334	2.08727483237788	0.000228284897622069	0.0152496377538218	LOC109098817	K13856	molecular_function:phosphotransferase activity, alcohol group as acceptor(GO:0016773);biological_process:phosphorylation(GO:0016310);molecular_function:uridine kinase activity(GO:0004849);molecular_function:ATP binding(GO:0005524);biological_process:axon guidance(GO:0007411);biological_process:neuron migration(GO:0001764);biological_process:skeletal muscle fiber development(GO:0048741);biological…
gene39354	3.37913765357005	1.99960564437755	0.000228284897622069	0.0152496377538218	LOC109057082	K04667	_
gene40267	-2.73539140505702	4.2722434126876	0.000229246548645193	0.0152908138447996	LOC109058112	K13761	_
gene20189	-3.0186763075471	2.90776512118192	0.000230573259382166	0.0153561790748523	LOC109104717	_	_
gene27621	-3.14259061574769	2.71288293871853	0.000232467854183934	0.0154591123032316	LOC109112827	_	_
gene35994	-3.19995458948239	2.37916106359178	0.000232936488723532	0.0154670526972661	LOC109053311	_	_
gene64790	2.73796789813162	3.75186723395102	0.000235161446246905	0.0155914151090257	LOC109085246	K07939	molecular_function:GTP binding(GO:0005525);cellular_component:intracellular(GO:0005622);biological_process:small GTPase mediated signal transduction(GO:0007264)
gene45247	-2.92263716033669	3.284176060921	0.000238172446615734	0.0157674431811124	LOC109063566	_	cellular_component:extracellular region(GO:0005576);molecular_function:calcium ion binding(GO:0005509)
gene1493	-4.42057836398083	1.19052720823471	0.000243816735867594	0.0160690467482736	LOC109098930	K06814	_
gene4886	-4.42057836398083	1.19052720823471	0.000243816735867594	0.0160690467482736	LOC109064770	K15631	molecular_function:phosphotransferase activity, alcohol group as acceptor(GO:0016773);biological_process:phosphorylation(GO:0016310);molecular_function:uridine kinase activity(GO:0004849);molecular_function:ATP binding(GO:0005524);biological_process:axon guidance(GO:0007411);biological_process:neuron migration(GO:0001764);biological_process:skeletal muscle fiber development(GO:0048741);biological…
gene63775	-4.42057836398083	1.19052720823471	0.000243816735867594	0.0160690467482736	LOC109084124	_	_
gene46764	-2.95840297024387	2.98567370805331	0.000245978384149667	0.0161817861853517	LOC109065273	K00572	_
gene24929	2.56876621350992	6.42071282507197	0.000246258075118585	0.0161817861853517	LOC109109986	K06632	_
gene4547	-4.0439904484233	1.69370922098992	0.000247830566185567	0.0162129511754691	LOC109065569	K06545	_
gene61307	-4.0439904484233	1.69370922098992	0.000247830566185567	0.0162129511754691	LOC109081406	K07424	_
gene13488	3.5636276565531	1.61500663546567	0.000247830566185567	0.0162129511754691	LOC109097228	_	_
gene40939	-2.83608508786178	3.63114501456995	0.00025076991400829	0.016364290240415	LOC109058839	K04403	_
gene55312	2.53854570893786	8.10364182250976	0.000250882907115577	0.016364290240415	LOC109074732	K06829	_
gene3612	-3.20855418348586	2.59074960863717	0.000254949491047844	0.0166050853073794	LOC109056352	K09420	_
gene18426	2.63395637745471	4.6107467592327	0.000257172753559973	0.0167252923383519	LOC109102559	_	_
gene32479	3.27916333010341	2.1234159620076	0.000259582277020547	0.0168572426201804	LOC109049190	_	_
gene57213	2.64461628421474	4.49471730059381	0.000269725569792255	0.0174903012599256	LOC109076825	_	cellular_component:membrane(GO:0016020)
gene28964	-2.82747170782733	3.38666005911449	0.000274883440960024	0.0177624118660172	LOC109045367	_	_
gene12535	2.56306720879832	5.67488244731009	0.000274995608337396	0.0177624118660172	LOC109096583	_	biological_process:regulation of BMP signaling pathway(GO:0030510);biological_process:notochord cell differentiation(GO:0060034);molecular_function:calcium ion binding(GO:0005509);biological_process:dorsal/ventral pattern formation(GO:0009953)
gene32313	2.52415057599946	7.56180409176367	0.000275195769153146	0.0177624118660172	LOC109049127	K07375	cellular_component:microtubule(GO:0005874);biological_process:protein polymerization(GO:0051258);;biological_process:microtubule-based process(GO:0007017);molecular_function:GTPase activity(GO:0003924);molecular_function:structural constituent of cytoskeleton(GO:0005200);cellular_component:cytoplasm(GO:0005737);molecular_function:GTP binding(GO:0005525)
gene5693	-2.74968665866625	3.93899698135713	0.000275526134072881	0.0177624118660172	LOC109077027	K07294	molecular_function:phosphotransferase activity, alcohol group as acceptor(GO:0016773);biological_process:phosphorylation(GO:0016310);molecular_function:uridine kinase activity(GO:0004849);molecular_function:ATP binding(GO:0005524);biological_process:axon guidance(GO:0007411);biological_process:neuron migration(GO:0001764);biological_process:skeletal muscle fiber development(GO:0048741);biological…
gene13649	2.52196787271114	7.83453885061467	0.000277893966727179	0.0178890201924128	LOC109097738	K18762	_
gene52345	2.755328992191	3.45918239501935	0.000281529027250558	0.018096718560087	LOC109071446	K11593	_
gene13884	-2.62938199377301	4.69320658202628	0.000282060764995689	0.0181046220592667	LOC109097605	_	cellular_component:integral component of membrane(GO:0016021);biological_process:G-protein coupled receptor signaling pathway(GO:0007186);molecular_function:G-protein coupled receptor activity(GO:0004930)
gene48533	-3.16155414576725	2.34669793719315	0.000287576300088661	0.0183043438020053	LOC109067221	_	_
gene26325	-2.979199840533	2.87425667626735	0.000287947191248757	0.0183043438020053	LOC109111521	_	_
gene39336	7.41537529976122	0.589189886137474	0.000290613193839001	0.0183043438020053	LOC109057061	K10647	_
gene11635	-7.32907679552621	0.74651018070697	0.000290613193839001	0.0183043438020053	LOC109095396	_	_
gene28143	-7.32907679552621	0.74651018070697	0.000290613193839001	0.0183043438020053	LOC109113490	_	biological_process:embryo development(GO:0009790);biological_process:nuclear-transcribed mRNA catabolic process, nonsense-mediated decay(GO:0000184)
gene32706	-7.32907679552621	0.74651018070697	0.000290613193839001	0.0183043438020053	LOC109049654	_	_
gene37985	-7.32907679552621	0.74651018070697	0.000290613193839001	0.0183043438020053	LOC109055548	_	_
gene41968	-7.32907679552621	0.74651018070697	0.000290613193839001	0.0183043438020053	LOC109059968	_	_
gene43936	-7.32907679552621	0.74651018070697	0.000290613193839001	0.0183043438020053	LOC109062147	K19574	_
gene63422	-7.32907679552621	0.74651018070697	0.000290613193839001	0.0183043438020053	lrriq3	_	_
gene8862	-7.32907679552621	0.74651018070697	0.000290613193839001	0.0183043438020053	LOC109092028	K03139	biological_process:transcription initiation from RNA polymerase II promoter(GO:0006367);molecular_function:ATP-dependent helicase activity(GO:0008026);molecular_function:ATP binding(GO:0005524);cellular_component:transcription factor TFIIF complex(GO:0005674)
gene14843	-4.01305930344746	1.66734011043769	0.000291391498341904	0.0183043438020053	LOC109098706	_	_
gene50034	-4.01305930344746	1.66734011043769	0.000291391498341904	0.0183043438020053	LOC109068872	_	_
gene27756	-3.27651357574134	2.20482784144491	0.000291475321493392	0.0183043438020053	LOC109113217	K16460	_
gene67617	-3.27651357574134	2.20482784144491	0.000291475321493392	0.0183043438020053	LOC109088312	_	biological_process:peripheral nervous system neuron axonogenesis(GO:0048936);molecular_function:hydrolase activity, acting on carbon-nitrogen (but not peptide) bonds, in cyclic amides(GO:0016812);biological_process:pyrimidine nucleobase catabolic process(GO:0006208);cellular_component:growth cone(GO:0030426);cellular_component:cytoplasm(GO:0005737)
gene6734	-2.59010380801907	5.0361552236312	0.000291785019400207	0.0183043438020053	LOC109088666	K09572	_
gene21105	2.52944108224106	6.40678343160514	0.000293126543351346	0.0183624914830096	LOC109106399	K00134	biological_process:neuron apoptotic process(GO:0051402);cellular_component:cytosol(GO:0005829);molecular_function:NAD binding(GO:0051287);molecular_function:microtubule binding(GO:0008017);biological_process:oxidation-reduction process(GO:0055114);cellular_component:microtubule cytoskeleton(GO:0015630);biological_process:peptidyl-cysteine S-trans-nitrosylation(GO:0035606);biological_process:prote…
gene14956	-3.4321311574771	2.04723251662793	0.000294416612142119	0.0183881432613749	LOC109098792	K16667	molecular_function:phosphotransferase activity, alcohol group as acceptor(GO:0016773);biological_process:phosphorylation(GO:0016310);molecular_function:uridine kinase activity(GO:0004849);molecular_function:ATP binding(GO:0005524);biological_process:axon guidance(GO:0007411);biological_process:neuron migration(GO:0001764);biological_process:skeletal muscle fiber development(GO:0048741);biological…
gene42318	-3.4321311574771	2.04723251662793	0.000294416612142119	0.0183881432613749	LOC109060320	K14208	molecular_function:phosphotransferase activity, alcohol group as acceptor(GO:0016773);biological_process:phosphorylation(GO:0016310);molecular_function:uridine kinase activity(GO:0004849);molecular_function:ATP binding(GO:0005524);biological_process:axon guidance(GO:0007411);biological_process:neuron migration(GO:0001764);biological_process:skeletal muscle fiber development(GO:0048741);biological…
gene60996	-3.65628535068606	1.8699584205926	0.000295196772535789	0.0183881432613749	kncn	_	molecular_function:phosphotransferase activity, alcohol group as acceptor(GO:0016773);biological_process:phosphorylation(GO:0016310);molecular_function:uridine kinase activity(GO:0004849);molecular_function:ATP binding(GO:0005524);biological_process:axon guidance(GO:0007411);biological_process:neuron migration(GO:0001764);biological_process:skeletal muscle fiber development(GO:0048741);biological…
gene7784	-3.65628535068606	1.8699584205926	0.000295196772535789	0.0183881432613749	LOC109091350	_	_
gene21837	-2.88246063368403	3.0395911600481	0.000297768781273606	0.0185223055531274	LOC109106230	_	_
gene61723	2.65255897737448	3.9321051968209	0.000303444747302209	0.0188040684163053	LOC109081853	K09575	_
gene8448	2.51095085319402	7.01431437180943	0.000304840908188968	0.0188040684163053	LOC109091791	_	molecular_function:phosphotransferase activity, alcohol group as acceptor(GO:0016773);biological_process:phosphorylation(GO:0016310);molecular_function:uridine kinase activity(GO:0004849);molecular_function:ATP binding(GO:0005524);biological_process:axon guidance(GO:0007411);biological_process:neuron migration(GO:0001764);biological_process:skeletal muscle fiber development(GO:0048741);biological…
gene10435	-2.90422058118481	3.16712337328766	0.000305372988718013	0.0188040684163053	rgsl1	_	_
gene54747	4.83777928645597	0.999593984006825	0.000305695076875518	0.0188040684163053	LOC109074104	K00714	_
gene60956	4.83777928645597	0.999593984006825	0.000305695076875518	0.0188040684163053	LOC109080996	_	cellular_component:integral component of membrane(GO:0016021);cellular_component:cytoplasm(GO:0005737);molecular_function:oxidoreductase activity, acting on the CH-CH group of donors(GO:0016627);biological_process:lipid metabolic process(GO:0006629)
gene2930	-4.37498305036085	1.15251503312323	0.000305695076875518	0.0188040684163053	LOC109113612	K05048	_
gene52739	-4.37498305036085	1.15251503312323	0.000305695076875518	0.0188040684163053	LOC109071900	K04140	molecular_function:phosphotransferase activity, alcohol group as acceptor(GO:0016773);biological_process:phosphorylation(GO:0016310);molecular_function:uridine kinase activity(GO:0004849);molecular_function:ATP binding(GO:0005524);biological_process:axon guidance(GO:0007411);biological_process:neuron migration(GO:0001764);biological_process:skeletal muscle fiber development(GO:0048741);biological…
gene68445	3.93152296924556	1.04454946615711	0.000305695076875518	0.0188040684163053	LOC109089227	K11255	_
gene45141	2.55539434087942	5.45528628208792	0.000309854463013666	0.01902281371463	LOC109063471	_	molecular_function:phosphotransferase activity, alcohol group as acceptor(GO:0016773);biological_process:phosphorylation(GO:0016310);molecular_function:uridine kinase activity(GO:0004849);molecular_function:ATP binding(GO:0005524);biological_process:axon guidance(GO:0007411);biological_process:neuron migration(GO:0001764);biological_process:skeletal muscle fiber development(GO:0048741);biological…
gene1132	-2.83373052557195	3.30328898530675	0.00031139876590365	0.01902281371463	LOC109091158	_	_
gene24786	-2.83373052557195	3.30328898530675	0.00031139876590365	0.01902281371463	LOC109109894	K10359	_
gene25581	-2.83373052557195	3.30328898530675	0.00031139876590365	0.01902281371463	LOC109110812	K16453	_
gene30668	2.80787511894651	3.25582369560531	0.00031139876590365	0.01902281371463	LOC109047781	K17845	_
gene15654	-3.01864382832204	2.76565025303885	0.000317781225788303	0.0193859679186476	LOC109099731	_	_
gene27519	2.49565801810313	7.50224971878834	0.000319978831505556	0.0194704291956412	LOC109112777	K10808	_
gene37118	-3.14196370404573	2.33017899116916	0.000320044987568624	0.0194704291956412	LOC109054614	_	_
gene31947	2.67876917356646	3.83333012038302	0.000323706800351851	0.0196661872164377	LOC109048855	K04437	_
gene51407	-3.08192852102582	2.66129282554438	0.000325978706714047	0.019683902816012	LOC109070404	K15025	_
gene45910	2.94903599958431	2.58605244719103	0.000325978706714047	0.019683902816012	LOC109064342	K04811	_
gene54173	2.91392934552091	2.86996896063247	0.000326220611595494	0.019683902816012	LOC109073467	K15272	_
gene14302	-2.90827995994657	2.94324530684442	0.000326220611595494	0.019683902816012	LOC109098404	K10249	_
gene53793	-2.90827995994657	2.94324530684442	0.000326220611595494	0.019683902816012	LOC109073050	K17695	_
gene10659	-3.25486536245353	2.18654812138181	0.000327712008217204	0.0196934018072344	LOC109094269	K04147	molecular_function:dopamine neurotransmitter receptor activity(GO:0004952);biological_process:response to chemical(GO:0042221);biological_process:adenylate cyclase-inhibiting dopamine receptor signaling pathway(GO:0007195);biological_process:negative regulation of cAMP metabolic process(GO:0030815);cellular_component:neuron part(GO:0097458);cellular_component:integral component of plasma membrane…
gene32213	-3.25486536245353	2.18654812138181	0.000327712008217204	0.0196934018072344	LOC109049360	K16359	molecular_function:phosphotransferase activity, alcohol group as acceptor(GO:0016773);biological_process:phosphorylation(GO:0016310);molecular_function:uridine kinase activity(GO:0004849);molecular_function:ATP binding(GO:0005524);biological_process:axon guidance(GO:0007411);biological_process:neuron migration(GO:0001764);biological_process:skeletal muscle fiber development(GO:0048741);biological…
gene54668	3.22157003790252	2.07339846357085	0.000327712008217204	0.0196934018072344	LOC109074015	K09442	_
gene21231	-3.40794212891328	2.02677107632316	0.000335144335939897	0.0200855311156185	LOC109106450	K14685	molecular_function:phosphotransferase activity, alcohol group as acceptor(GO:0016773);biological_process:phosphorylation(GO:0016310);molecular_function:uridine kinase activity(GO:0004849);molecular_function:ATP binding(GO:0005524);biological_process:axon guidance(GO:0007411);biological_process:neuron migration(GO:0001764);biological_process:skeletal muscle fiber development(GO:0048741);biological…
gene42630	-3.40794212891328	2.02677107632316	0.000335144335939897	0.0200855311156185	LOC109060687	K17231	_
gene53628	3.65113629622174	1.31528203263949	0.000336207055238845	0.0201219922560449	LOC109072874	_	_
gene24291	-2.74681564620489	3.62639829423318	0.000338351581887607	0.0202230137789747	LOC109109095	_	_
gene13059	-2.84628402412201	3.00907852832204	0.000340890107650392	0.0202585364385194	LOC109096884	K13675	_
gene54442	-2.84628402412201	3.00907852832204	0.000340890107650392	0.0202585364385194	LOC109073769	K07377	_
gene14626	-3.6288797543033	1.84672305695991	0.000341232996525898	0.0202585364385194	LOC109098354	_	molecular_function:phosphotransferase activity, alcohol group as acceptor(GO:0016773);biological_process:phosphorylation(GO:0016310);molecular_function:uridine kinase activity(GO:0004849);molecular_function:ATP binding(GO:0005524);biological_process:axon guidance(GO:0007411);biological_process:neuron migration(GO:0001764);biological_process:skeletal muscle fiber development(GO:0048741);biological…
gene23541	-3.6288797543033	1.84672305695991	0.000341232996525898	0.0202585364385194	LOC109108263	K18597	_
gene51332	-3.6288797543033	1.84672305695991	0.000341232996525898	0.0202585364385194	LOC109070320	_	_
gene53271	-2.62135740341391	4.30131382789133	0.000343396097138605	0.0203109089143326	dyx1c1	_	molecular_function:phosphotransferase activity, alcohol group as acceptor(GO:0016773);biological_process:phosphorylation(GO:0016310);molecular_function:uridine kinase activity(GO:0004849);molecular_function:ATP binding(GO:0005524);biological_process:axon guidance(GO:0007411);biological_process:neuron migration(GO:0001764);biological_process:skeletal muscle fiber development(GO:0048741);biological…
gene34304	-3.98145044316475	1.64046016001675	0.000343490952083702	0.0203109089143326	LOC109051438	_	_
gene56052	-3.98145044316475	1.64046016001675	0.000343490952083702	0.0203109089143326	LOC109075548	K06545	_
gene1017	2.98314842151151	2.36067205160088	0.000345287290162535	0.020389905058678	LOC109090759	_	_
gene40246	-2.7232953661787	3.67413733041217	0.00034680355718999	0.020452174093725	LOC109058075	K02602	_
gene48950	-2.66048152838957	4.02164549533809	0.00035108075074825	0.0206768821408101	LOC109067679	_	_
gene43686	2.6322021012459	4.13035057768937	0.0003523327253661	0.0207230598588834	LOC109061874	K13867	_
gene65288	-2.73891667793111	3.61972070259892	0.000353831239709798	0.0207835965192404	LOC109085793	K19534	_
gene21214	-3.12210357626754	2.31346226012216	0.00035657226098358	0.0208891916226214	LOC109105810	K18663	molecular_function:phosphotransferase activity, alcohol group as acceptor(GO:0016773);biological_process:phosphorylation(GO:0016310);molecular_function:uridine kinase activity(GO:0004849);molecular_function:ATP binding(GO:0005524);biological_process:axon guidance(GO:0007411);biological_process:neuron migration(GO:0001764);biological_process:skeletal muscle fiber development(GO:0048741);biological…
gene6340	-3.12210357626754	2.31346226012216	0.00035657226098358	0.0208891916226214	c9h16orf96	_	_
gene38693	2.51532138788181	5.44647409521036	0.000358847067535196	0.0209946866236015	LOC109056358	K10435	_
gene17834	-2.92482590696071	2.82829914187312	0.000361326270168207	0.0211118458832186	LOC109102169	_	molecular_function:phosphotransferase activity, alcohol group as acceptor(GO:0016773);biological_process:phosphorylation(GO:0016310);molecular_function:uridine kinase activity(GO:0004849);molecular_function:ATP binding(GO:0005524);biological_process:axon guidance(GO:0007411);biological_process:neuron migration(GO:0001764);biological_process:skeletal muscle fiber development(GO:0048741);biological…
gene53937	-2.83402071677476	2.99875891633114	0.000364978048511267	0.0212700142031869	LOC109073209	_	_
gene29938	2.471975877264	7.33151311746581	0.000364993808720496	0.0212700142031869	LOC109046532	K07374	molecular_function:phosphotransferase activity, alcohol group as acceptor(GO:0016773);biological_process:phosphorylation(GO:0016310);molecular_function:uridine kinase activity(GO:0004849);molecular_function:ATP binding(GO:0005524);biological_process:axon guidance(GO:0007411);biological_process:neuron migration(GO:0001764);biological_process:skeletal muscle fiber development(GO:0048741);biological…
gene40588	-2.60038922757136	4.32320988702141	0.000368498828287205	0.0213130196460306	apoc1	_	_
gene14171	-2.80380711194213	3.2779928300902	0.000368607042347976	0.0213130196460306	LOC109098118	_	_
gene11974	-3.23288735412104	2.16802550394095	0.000368942350903677	0.0213130196460306	LOC109095873	K15297	molecular_function:phosphotransferase activity, alcohol group as acceptor(GO:0016773);biological_process:phosphorylation(GO:0016310);molecular_function:uridine kinase activity(GO:0004849);molecular_function:ATP binding(GO:0005524);biological_process:axon guidance(GO:0007411);biological_process:neuron migration(GO:0001764);biological_process:skeletal muscle fiber development(GO:0048741);biological…
gene13750	-3.23288735412104	2.16802550394095	0.000368942350903677	0.0213130196460306	epha5	K05106	_
gene16852	-3.23288735412104	2.16802550394095	0.000368942350903677	0.0213130196460306	LOC109101242	K17594	_
gene45765	-3.23288735412104	2.16802550394095	0.000368942350903677	0.0213130196460306	unc5b	K07521	biological_process:negative regulation of angiogenesis(GO:0016525);biological_process:patterning of blood vessels(GO:0001569);molecular_function:protein binding(GO:0005515);biological_process:signal transduction(GO:0007165);cellular_component:integral component of membrane(GO:0016021)
gene20485	-2.74056784363228	3.39668580274331	0.000369426344382493	0.0213130196460306	LOC109104927	_	molecular_function:GTP binding(GO:0005525);cellular_component:intracellular(GO:0005622);biological_process:small GTPase mediated signal transduction(GO:0007264)
gene52413	2.4713708351322	7.24231144549663	0.000369581591098276	0.0213130196460306	LOC109071525	K17274	_
gene59118	-2.69415287795424	3.71409260848095	0.000370135334586982	0.0213171961424224	LOC109078964	K05126	_
gene30242	2.50637175033176	5.43887896202646	0.000372844003622182	0.0214453091901595	LOC109047008	K16627	_
gene10930	2.53069200976331	5.12226922393697	0.00037647630351013	0.0216261465708951	LOC109094610	K01403	molecular_function:phosphotransferase activity, alcohol group as acceptor(GO:0016773);biological_process:phosphorylation(GO:0016310);molecular_function:uridine kinase activity(GO:0004849);molecular_function:ATP binding(GO:0005524);biological_process:axon guidance(GO:0007411);biological_process:neuron migration(GO:0001764);biological_process:skeletal muscle fiber development(GO:0048741);biological…
gene60039	-2.71334532534693	3.45254995220878	0.000379093268404509	0.0217290050353812	LOC109079978	_	molecular_function:phosphotransferase activity, alcohol group as acceptor(GO:0016773);biological_process:phosphorylation(GO:0016310);molecular_function:uridine kinase activity(GO:0004849);molecular_function:ATP binding(GO:0005524);biological_process:axon guidance(GO:0007411);biological_process:neuron migration(GO:0001764);biological_process:skeletal muscle fiber development(GO:0048741);biological…
gene54277	-2.76086397227225	3.3303860574784	0.000379248140449088	0.0217290050353812	LOC109073573	_	cellular_component:integral component of membrane(GO:0016021)
gene54933	-2.55689667695188	4.69206305480712	0.000382919393568111	0.0218000409074735	LOC109074308	K04598	biological_process:single-organism process(GO:0044699);biological_process:regulation of biological process(GO:0050789)
gene40220	-2.56849074607495	4.64170513420882	0.000383714155707685	0.0218000409074735	LOC109058037	_	molecular_function:phosphotransferase activity, alcohol group as acceptor(GO:0016773);biological_process:phosphorylation(GO:0016310);molecular_function:uridine kinase activity(GO:0004849);molecular_function:ATP binding(GO:0005524);biological_process:axon guidance(GO:0007411);biological_process:neuron migration(GO:0001764);biological_process:skeletal muscle fiber development(GO:0048741);biological…
gene65456	2.58660528480885	4.24943312162904	0.000384740129061785	0.0218000409074735	LOC109085957	_	_
gene1936	4.77665470585165	0.946495238119452	0.00038525294388571	0.0218000409074735	LOC109104785	_	_
gene1023	-4.32789957014012	1.11342719167267	0.00038525294388571	0.0218000409074735	LOC109090790	_	_
gene13346	-4.32789957014012	1.11342719167267	0.00038525294388571	0.0218000409074735	LOC109097305	K04135	_
gene20159	-4.32789957014012	1.11342719167267	0.00038525294388571	0.0218000409074735	LOC109105197	K05202	_
gene33960	-4.32789957014012	1.11342719167267	0.00038525294388571	0.0218000409074735	LOC109051041	K04145	cellular_component:integral component of membrane(GO:0016021);molecular_function:dopamine neurotransmitter receptor activity, coupled via Gi/Go(GO:0001591);biological_process:dopamine receptor signaling pathway(GO:0007212);cellular_component:cell part(GO:0044464)
gene2677	3.87039838864124	0.993145356067983	0.00038525294388571	0.0218000409074735	LOC109111757	_	_
gene36218	2.5632544706858	4.34458665903227	0.000388507518944752	0.0218000409074735	LOC109053528	K13872	cellular_component:basolateral plasma membrane(GO:0016323);biological_process:amino acid transmembrane transport(GO:0003333);molecular_function:amino acid transmembrane transporter activity(GO:0015171);cellular_component:integral component of membrane(GO:0016021)
gene66532	-2.91090607423333	2.81657099729628	0.00039015657072758	0.0218000409074735	LOC109087149	K04853	_
gene28000	-2.78350770420976	3.26087349141439	0.000390158542448127	0.0218000409074735	LOC109044820	_	molecular_function:phosphotransferase activity, alcohol group as acceptor(GO:0016773);biological_process:phosphorylation(GO:0016310);molecular_function:uridine kinase activity(GO:0004849);molecular_function:ATP binding(GO:0005524);biological_process:axon guidance(GO:0007411);biological_process:neuron migration(GO:0001764);biological_process:skeletal muscle fiber development(GO:0048741);biological…
gene25378	7.33341018994627	0.519102393018936	0.00039082463999038	0.0218000409074735	LOC109110251	_	_
gene27782	7.33341018994627	0.519102393018936	0.00039082463999038	0.0218000409074735	slc6a9	K05038	_
gene14385	-7.26535423116136	0.693943162214392	0.00039082463999038	0.0218000409074735	LOC109098267	K11449	_
gene19872	-7.26535423116136	0.693943162214392	0.00039082463999038	0.0218000409074735	LOC109104157	_	molecular_function:phosphotransferase activity, alcohol group as acceptor(GO:0016773);biological_process:phosphorylation(GO:0016310);molecular_function:uridine kinase activity(GO:0004849);molecular_function:ATP binding(GO:0005524);biological_process:axon guidance(GO:0007411);biological_process:neuron migration(GO:0001764);biological_process:skeletal muscle fiber development(GO:0048741);biological…
gene27491	-7.26535423116136	0.693943162214392	0.00039082463999038	0.0218000409074735	LOC109112756	_	molecular_function:phosphotransferase activity, alcohol group as acceptor(GO:0016773);biological_process:phosphorylation(GO:0016310);molecular_function:uridine kinase activity(GO:0004849);molecular_function:ATP binding(GO:0005524);biological_process:axon guidance(GO:0007411);biological_process:neuron migration(GO:0001764);biological_process:skeletal muscle fiber development(GO:0048741);biological…
gene38488	-7.26535423116136	0.693943162214392	0.00039082463999038	0.0218000409074735	LOC109056113	K03327	_
gene45890	-7.26535423116136	0.693943162214392	0.00039082463999038	0.0218000409074735	LOC109064308	_	_
gene53508	-7.26535423116136	0.693943162214392	0.00039082463999038	0.0218000409074735	LOC109072744	K07201	_
gene57295	-7.26535423116136	0.693943162214392	0.00039082463999038	0.0218000409074735	LOC109076912	_	_
gene9206	2.45263431428731	7.85750837470473	0.000391836698328216	0.0218290006695074	LOC109092994	K03982	molecular_function:phosphotransferase activity, alcohol group as acceptor(GO:0016773);biological_process:phosphorylation(GO:0016310);molecular_function:uridine kinase activity(GO:0004849);molecular_function:ATP binding(GO:0005524);biological_process:axon guidance(GO:0007411);biological_process:neuron migration(GO:0001764);biological_process:skeletal muscle fiber development(GO:0048741);biological…
gene46243	2.63469787946407	3.7088296724039	0.000393557735497662	0.0218586283725417	LOC109064699	_	_
gene32527	2.54925465905076	4.51427403988842	0.000394798308411053	0.0218586283725417	LOC109049222	K00458	_
gene22194	-3.60094346069473	1.82309247527153	0.000395255096106125	0.0218586283725417	LOC109106915	_	_
gene45891	-3.60094346069473	1.82309247527153	0.000395255096106125	0.0218586283725417	cxxc4	K03344	_
gene63816	3.32953602984189	1.71032894312956	0.000395255096106125	0.0218586283725417	LOC109084174	_	molecular_function:phosphotransferase activity, alcohol group as acceptor(GO:0016773);biological_process:phosphorylation(GO:0016310);molecular_function:uridine kinase activity(GO:0004849);molecular_function:ATP binding(GO:0005524);biological_process:axon guidance(GO:0007411);biological_process:neuron migration(GO:0001764);biological_process:skeletal muscle fiber development(GO:0048741);biological…
gene26627	-2.52391376090654	5.09383696302452	0.000395802556225845	0.0218586283725417	LOC109111720	_	_
gene44839	3.1455383484866	2.19131510243502	0.000397714840020881	0.0218586283725417	LOC109063151	_	_
gene39717	-3.08154382730672	2.27941581038796	0.000397714840020881	0.0218586283725417	LOC109057477	K13162	_
gene65299	-3.08154382730672	2.27941581038796	0.000397714840020881	0.0218586283725417	LOC109085775	_	_
gene51379	2.97844923954145	2.21052343037672	0.000397714840020881	0.0218586283725417	LOC109070370	K15122	molecular_function:phosphotransferase activity, alcohol group as acceptor(GO:0016773);biological_process:phosphorylation(GO:0016310);molecular_function:uridine kinase activity(GO:0004849);molecular_function:ATP binding(GO:0005524);biological_process:axon guidance(GO:0007411);biological_process:neuron migration(GO:0001764);biological_process:skeletal muscle fiber development(GO:0048741);biological…
gene55296	2.43941986576551	10.056735616696	0.000397797522370534	0.0218586283725417	LOC109074705	K07605	cellular_component:nucleoplasm(GO:0005654);cellular_component:cytoplasm(GO:0005737);molecular_function:structural molecule activity(GO:0005198);cellular_component:nuclear matrix(GO:0016363);cellular_component:keratin filament(GO:0045095)
gene31426	2.63712277168118	3.83924930113405	0.00039872644292644	0.0218825222190448	LOC109048119	_	molecular_function:phosphotransferase activity, alcohol group as acceptor(GO:0016773);biological_process:phosphorylation(GO:0016310);molecular_function:uridine kinase activity(GO:0004849);molecular_function:ATP binding(GO:0005524);biological_process:axon guidance(GO:0007411);biological_process:neuron migration(GO:0001764);biological_process:skeletal muscle fiber development(GO:0048741);biological…
gene9330	-2.49876777493041	5.67169786600878	0.00039997097282731	0.021923656454887	majin	_	_
gene3715	-2.46736274963606	6.4602080574099	0.000403714437519912	0.0220754915714788	LOC109057110	_	_
gene12977	-3.10802856591591	2.50536920568	0.000403737907220705	0.0220754915714788	LOC109096384	K06841	_
gene29337	2.51389051522218	4.90435146983081	0.000404388818110777	0.0220838179596895	LOC109045864	_	molecular_function:phosphotransferase activity, alcohol group as acceptor(GO:0016773);biological_process:phosphorylation(GO:0016310);molecular_function:uridine kinase activity(GO:0004849);molecular_function:ATP binding(GO:0005524);biological_process:axon guidance(GO:0007411);biological_process:neuron migration(GO:0001764);biological_process:skeletal muscle fiber development(GO:0048741);biological…
gene1943	-3.94913350293568	1.61304896817101	0.000405979284994252	0.02208896382446	LOC109100509	_	molecular_function:phosphotransferase activity, alcohol group as acceptor(GO:0016773);biological_process:phosphorylation(GO:0016310);molecular_function:uridine kinase activity(GO:0004849);molecular_function:ATP binding(GO:0005524)
gene383	-3.94913350293568	1.61304896817101	0.000405979284994252	0.02208896382446	LOC109094368	K17492	_
gene63461	-3.94913350293568	1.61304896817101	0.000405979284994252	0.02208896382446	LOC109083788	K06087	_
gene4458	3.60069797249984	1.27246224623393	0.000408153490325432	0.0221800121877584	LOC109056161	_	_
gene2373	-2.77324987743041	3.25223535665935	0.000413096671235202	0.022421125578843	LOC109112490	_	_
gene41834	-3.18790065515409	2.13022476836331	0.000415922433686873	0.0224703510817082	LOC109059806	_	biological_process:response to oxidative stress(GO:0006979);biological_process:response to bacterium(GO:0009617);biological_process:leukocyte migration involved in inflammatory response(GO:0002523);molecular_function:heme binding(GO:0020037);molecular_function:calcium ion binding(GO:0005509);molecular_function:peroxidase activity(GO:0004601);biological_process:hydrogen peroxide biosynthetic proce…
gene48219	-3.18790065515409	2.13022476836331	0.000415922433686873	0.0224703510817082	LOC109066877	_	_
gene59618	-2.73105315014466	3.54211475071417	0.000416012209586352	0.0224703510817082	LOC109079503	_	_
gene34589	2.75310956444265	3.06651792879009	0.000416033053060596	0.0224703510817082	LOC109051758	_	_
gene65628	-2.63457460556374	3.7848800128958	0.00041702776868618	0.0224966417141805	hyi	_	_
gene2110	2.48672337655125	5.47150416984937	0.000421297422673881	0.0226993206238486	LOC109105894	_	molecular_function:phosphotransferase activity, alcohol group as acceptor(GO:0016773);biological_process:phosphorylation(GO:0016310);molecular_function:uridine kinase activity(GO:0004849);molecular_function:ATP binding(GO:0005524)
gene29844	2.93348622224022	2.31819589906794	0.000422388314789428	0.0227261650181006	LOC109046863	_	_
gene6300	-2.4736368385231	6.02873973389198	0.00042282191909763	0.0227261650181006	LOC109085041	_	_
gene28867	-2.68464473088553	3.64155076165633	0.000431517665025762	0.0231654374137285	LOC109045581	_	_
gene8696	-2.46020850037384	6.17485364767337	0.000433851117714825	0.023262508659167	LOC109091962	K06236	molecular_function:phosphotransferase activity, alcohol group as acceptor(GO:0016773);biological_process:phosphorylation(GO:0016310);molecular_function:uridine kinase activity(GO:0004849);molecular_function:ATP binding(GO:0005524);biological_process:axon guidance(GO:0007411);biological_process:neuron migration(GO:0001764);biological_process:skeletal muscle fiber development(GO:0048741);biological…
gene9562	2.49646150696028	4.88959109792633	0.000435367573284012	0.0232644263810012	LOC109092511	_	biological_process:steroid metabolic process(GO:0008202);cellular_component:endoplasmic reticulum(GO:0005783);cellular_component:membrane part(GO:0044425)
gene22666	-2.84307346506611	2.88834456300924	0.000436012809122039	0.0232644263810012	LOC109107249	_	_
gene61667	-3.3583122810801	1.98492281232546	0.000436420594175468	0.0232644263810012	LOC109081791	K05680	_
gene47815	-3.33284207808671	1.96351680341057	0.000436420594175468	0.0232644263810012	LOC109066397	K04946	molecular_function:phosphotransferase activity, alcohol group as acceptor(GO:0016773);biological_process:phosphorylation(GO:0016310);molecular_function:uridine kinase activity(GO:0004849);molecular_function:ATP binding(GO:0005524);biological_process:axon guidance(GO:0007411);biological_process:neuron migration(GO:0001764);biological_process:skeletal muscle fiber development(GO:0048741);biological…
gene29654	2.48128383476368	5.34041296633741	0.000436513317587031	0.0232644263810012	LOC109046091	_	cellular_component:cytoplasm(GO:0005737);molecular_function:translation elongation factor activity(GO:0003746);molecular_function:GTP binding(GO:0005525);biological_process:translational elongation(GO:0006414);molecular_function:GTPase activity(GO:0003924)
gene21025	-2.76291859300917	3.2435440416943	0.000437518733201695	0.02328998458506	LOC109105697	_	molecular_function:nucleic acid binding(GO:0003676)
gene5423	2.49084201991149	5.04019639244607	0.000441477463642126	0.0234725034660818	LOC109074976	K14443	molecular_function:phosphotransferase activity, alcohol group as acceptor(GO:0016773);biological_process:phosphorylation(GO:0016310);molecular_function:uridine kinase activity(GO:0004849);molecular_function:ATP binding(GO:0005524);biological_process:axon guidance(GO:0007411);biological_process:neuron migration(GO:0001764);biological_process:skeletal muscle fiber development(GO:0048741);biological…
gene64121	2.41744184823456	10.6249543411507	0.000442505070880346	0.023483140251279	clu	K17252	_
gene48732	-2.83769651334	3.11084196677472	0.000443062088301176	0.023483140251279	LOC109067434	_	_
gene20659	-3.09057159644262	2.49061892159414	0.00044370647124276	0.023483140251279	LOC109105022	K04596	molecular_function:phosphotransferase activity, alcohol group as acceptor(GO:0016773);biological_process:phosphorylation(GO:0016310);molecular_function:uridine kinase activity(GO:0004849);molecular_function:ATP binding(GO:0005524);biological_process:axon guidance(GO:0007411);biological_process:neuron migration(GO:0001764);biological_process:skeletal muscle fiber development(GO:0048741);biological…
gene13518	-2.69059252129128	3.57898070082718	0.000443798423769345	0.023483140251279	LOC109097241	_	_
gene60153	-2.65201337533914	3.85636871531958	0.000446623127806721	0.023604405378797	LOC109080089	K00522	biological_process:cellular iron ion homeostasis(GO:0006879);molecular_function:oxidoreductase activity(GO:0016491);molecular_function:ferric iron binding(GO:0008199);biological_process:iron ion transport(GO:0006826);biological_process:oxidation-reduction process(GO:0055114)
gene44796	-2.7965926589612	2.96733811960544	0.000449148331825844	0.023709571475846	LOC109063065	_	biological_process:camera-type eye development(GO:0043010);biological_process:purine nucleobase biosynthetic process(GO:0009113);biological_process:pigmentation(GO:0043473);molecular_function:metal ion binding(GO:0046872);molecular_function:ATP binding(GO:0005524);molecular_function:phosphoribosylamine-glycine ligase activity(GO:0004637);molecular_function:phosphoribosylformylglycinamidine cyclo-…
gene41080	2.47252240723464	5.43506613619694	0.000450372569234329	0.02374589371288	LOC109058997	_	_
gene20782	2.5082181775104	4.61879625389944	0.00045243485552254	0.0238241698401993	LOC109105482	_	_
gene53350	-2.57162670420387	4.21873628754572	0.000452933030898142	0.0238241698401993	LOC109072568	_	_
gene23910	2.44724742756404	6.08970729812116	0.000456159092025182	0.0239653974219493	LOC109108832	_	_
gene16231	-3.5724555098787	1.7990528321999	0.000458790521398597	0.0240465957422751	LOC109100445	_	_
gene17381	-3.5724555098787	1.7990528321999	0.000458790521398597	0.0240465957422751	LOC109101558	_	_
gene18176	-2.53875179961917	4.4543725734338	0.000460425979869163	0.0241037898610229	LOC109102647	_	_
gene33831	2.46837678853658	5.32950438154628	0.000461032837683494	0.0241070641654832	LOC109050771	_	_
gene13398	2.88500630763471	2.53110818587792	0.000462261283600362	0.0241427947987929	LOC109097198	K12075	_
gene57258	-2.51223540923456	4.79464748283754	0.000464289560788188	0.024220165321258	LOC109076877	_	_
gene7008	2.90799897890127	2.29649763838261	0.000467856753045244	0.0243218175987391	LOC109090425	_	_
gene16599	-3.16487008264538	2.11093253874819	0.000469533158276817	0.0243218175987391	LOC109101333	_	_
gene54230	-3.16487008264538	2.11093253874819	0.000469533158276817	0.0243218175987391	LOC109073529	_	_
gene26486	3.16158163989212	2.02165915399688	0.000469533158276817	0.0243218175987391	LOC109111631	K16622	_
gene32330	3.16158163989212	2.02165915399688	0.000469533158276817	0.0243218175987391	LOC109049401	K04358	molecular_function:growth factor activity(GO:0008083)
gene34543	3.16158163989212	2.02165915399688	0.000469533158276817	0.0243218175987391	LOC109051712	_	molecular_function:phosphotransferase activity, alcohol group as acceptor(GO:0016773);biological_process:phosphorylation(GO:0016310);molecular_function:uridine kinase activity(GO:0004849);molecular_function:ATP binding(GO:0005524);biological_process:axon guidance(GO:0007411);biological_process:neuron migration(GO:0001764);biological_process:skeletal muscle fiber development(GO:0048741);biological…
gene60935	-2.92950883859656	2.69044445706131	0.000478523939122233	0.0247585826399353	LOC109080972	K06462	molecular_function:phosphotransferase activity, alcohol group as acceptor(GO:0016773);biological_process:phosphorylation(GO:0016310);molecular_function:uridine kinase activity(GO:0004849);molecular_function:ATP binding(GO:0005524);biological_process:axon guidance(GO:0007411);biological_process:neuron migration(GO:0001764);biological_process:skeletal muscle fiber development(GO:0048741);biological…
gene37258	-3.91607603056056	1.58508488517257	0.000481146880057384	0.0248207021092452	LOC109054737	K19636	_
gene34776	3.39423231654642	1.46990424406049	0.000481146880057384	0.0248207021092452	LOC109051957	_	molecular_function:phosphotransferase activity, alcohol group as acceptor(GO:0016773);biological_process:phosphorylation(GO:0016310);molecular_function:uridine kinase activity(GO:0004849);molecular_function:ATP binding(GO:0005524);biological_process:axon guidance(GO:0007411);biological_process:neuron migration(GO:0001764);biological_process:skeletal muscle fiber development(GO:0048741);biological…
gene61479	-2.78389770647746	2.95670660888801	0.000481756063250085	0.0248207021092452	aknad1	_	_
gene17393	-3.07290080332872	2.4757114764161	0.000488046596954728	0.0248207021092452	LOC109101568	_	molecular_function:phosphotransferase activity, alcohol group as acceptor(GO:0016773);biological_process:phosphorylation(GO:0016310);molecular_function:uridine kinase activity(GO:0004849);molecular_function:ATP binding(GO:0005524);biological_process:axon guidance(GO:0007411);biological_process:neuron migration(GO:0001764);biological_process:skeletal muscle fiber development(GO:0048741);biological…
gene11295	4.71282535994192	0.891477802477859	0.000488130947575076	0.0248207021092452	LOC109094815	_	_
gene36113	4.71282535994192	0.891477802477859	0.000488130947575076	0.0248207021092452	LOC109053477	K09400	molecular_function:phosphotransferase activity, alcohol group as acceptor(GO:0016773);biological_process:phosphorylation(GO:0016310);molecular_function:uridine kinase activity(GO:0004849);molecular_function:ATP binding(GO:0005524);biological_process:axon guidance(GO:0007411);biological_process:neuron migration(GO:0001764);biological_process:skeletal muscle fiber development(GO:0048741);biological…
gene41301	4.71282535994192	0.891477802477859	0.000488130947575076	0.0248207021092452	LOC109059223	K09501	_
gene68447	4.71282535994192	0.891477802477859	0.000488130947575076	0.0248207021092452	LOC109089228	_	_
gene15478	-4.27922749288803	1.07320062676224	0.000488130947575076	0.0248207021092452	LOC109099617	K09675	_
gene23217	-4.27922749288803	1.07320062676224	0.000488130947575076	0.0248207021092452	LOC109108042	K07377	_
gene47688	-4.27922749288803	1.07320062676224	0.000488130947575076	0.0248207021092452	LOC109066310	_	molecular_function:phosphotransferase activity, alcohol group as acceptor(GO:0016773);biological_process:phosphorylation(GO:0016310);molecular_function:uridine kinase activity(GO:0004849);molecular_function:ATP binding(GO:0005524);biological_process:axon guidance(GO:0007411);biological_process:neuron migration(GO:0001764);biological_process:skeletal muscle fiber development(GO:0048741);biological…
gene50738	-4.27922749288803	1.07320062676224	0.000488130947575076	0.0248207021092452	LOC109069661	K05063	_
gene52056	-4.27922749288803	1.07320062676224	0.000488130947575076	0.0248207021092452	LOC109071113	K05862	_
gene63206	-4.27922749288803	1.07320062676224	0.000488130947575076	0.0248207021092452	LOC109083504	_	_
gene60425	3.80656904273151	0.939948147098407	0.000488130947575076	0.0248207021092452	LOC109080410	_	_
gene41861	2.45845629921644	5.33428925532716	0.000488858346194488	0.0248291826773024	LOC109059847	_	molecular_function:phosphotransferase activity, alcohol group as acceptor(GO:0016773);biological_process:phosphorylation(GO:0016310);molecular_function:uridine kinase activity(GO:0004849);molecular_function:ATP binding(GO:0005524);biological_process:axon guidance(GO:0007411);biological_process:neuron migration(GO:0001764);biological_process:skeletal muscle fiber development(GO:0048741);biological…
gene46817	2.59049953467052	3.71529694666045	0.000490070966187127	0.0248513694855818	LOC109065385	_	_
gene9389	-2.48068534407241	5.05749603006958	0.000490417415845887	0.0248513694855818	LOC109093105	_	_
gene32690	-2.55581006102033	4.2054658260675	0.00049526233357201	0.0250681982760809	LOC109049652	K08001	_
gene29996	-3.03981071942416	2.2445174419447	0.000496502035961687	0.025102258756515	LOC109046569	K05175	_
gene24197	3.54843218210145	1.2284023350649	0.000497338167391159	0.0251158609983889	LOC109109520	K17592	_
gene24492	2.45966957333911	5.24057943046162	0.000498897360815124	0.025118958440752	LOC109109195	_	_
gene15304	3.21725288882522	1.85960392656948	0.000499278114250389	0.025118958440752	LOC109099509	_	_
gene51319	3.21725288882522	1.85960392656948	0.000499278114250389	0.025118958440752	fam81b	_	_
gene63173	-2.54668383750824	4.35406520384784	0.000499668143022026	0.025118958440752	ccdc152	_	_
gene23599	-2.61538433206251	3.70963279687419	0.000504973734303975	0.0253568953725496	LOC109108280	K12314	_
gene59670	-2.59132164049682	3.74864057172219	0.000510445981554902	0.0256026524089298	LOC109079560	K08038	_
gene3267	2.42340165021735	6.01460651327808	0.000514223148753882	0.0257629287728062	LOC109050674	K05757	_
gene15519	2.58309625475324	3.57268111556855	0.000515658643368487	0.0258056561086406	LOC109099271	_	molecular_function:phosphotransferase activity, alcohol group as acceptor(GO:0016773);biological_process:phosphorylation(GO:0016310);molecular_function:uridine kinase activity(GO:0004849);molecular_function:ATP binding(GO:0005524);biological_process:axon guidance(GO:0007411);biological_process:neuron migration(GO:0001764);biological_process:skeletal muscle fiber development(GO:0048741);biological…
gene12689	2.8820533574172	2.27448084078167	0.00051873729900163	0.0258321722043608	LOC109096677	_	molecular_function:calcium ion binding(GO:0005509)
gene31878	2.83487471904102	2.60051551085137	0.000520354035137737	0.0258321722043608	LOC109048828	_	_
gene24453	-2.69103154543983	3.27177763021987	0.000528541858880677	0.0258321722043608	LOC109109613	_	_
gene28055	2.68732201950449	3.21874565179586	0.000528541858880677	0.0258321722043608	LOC109113442	_	_
gene29323	2.42865667930748	5.6255097061987	0.000529112986863553	0.0258321722043608	LOC109045857	K01296	_
gene6564	-2.49567357786807	4.72633267556092	0.000530063961751475	0.0258321722043608	gas6	K05464	_
gene27854	7.24650632575122	0.445637398029811	0.000530404868558373	0.0258321722043608	LOC109113296	_	_
gene37747	7.24650632575122	0.445637398029811	0.000530404868558373	0.0258321722043608	LOC109055285	_	_
gene1037	-7.19868651168292	0.639295106968177	0.000530404868558373	0.0258321722043608	LOC109095016	K04144	_
gene21230	-7.19868651168292	0.639295106968177	0.000530404868558373	0.0258321722043608	LOC109105821	_	_
gene21812	-7.19868651168292	0.639295106968177	0.000530404868558373	0.0258321722043608	LOC109106217	K04348	_
gene23	-7.19868651168292	0.639295106968177	0.000530404868558373	0.0258321722043608	LOC109104712	_	molecular_function:phosphotransferase activity, alcohol group as acceptor(GO:0016773);biological_process:phosphorylation(GO:0016310);molecular_function:uridine kinase activity(GO:0004849);molecular_function:ATP binding(GO:0005524)
gene3336	-7.19868651168292	0.639295106968177	0.000530404868558373	0.0258321722043608	LOC109051121	_	_
gene343	-7.19868651168292	0.639295106968177	0.000530404868558373	0.0258321722043608	LOC109093343	K14611	_
gene37113	-7.19868651168292	0.639295106968177	0.000530404868558373	0.0258321722043608	LOC109054576	K18273	_
gene37401	-7.19868651168292	0.639295106968177	0.000530404868558373	0.0258321722043608	LOC109054892	_	_
gene43619	-7.19868651168292	0.639295106968177	0.000530404868558373	0.0258321722043608	LOC109061816	K18543	_
gene44923	-7.19868651168292	0.639295106968177	0.000530404868558373	0.0258321722043608	LOC109063226	K02159	molecular_function:phosphotransferase activity, alcohol group as acceptor(GO:0016773);biological_process:phosphorylation(GO:0016310);molecular_function:uridine kinase activity(GO:0004849);molecular_function:ATP binding(GO:0005524);biological_process:axon guidance(GO:0007411);biological_process:neuron migration(GO:0001764);biological_process:skeletal muscle fiber development(GO:0048741);biological…
gene47065	-7.19868651168292	0.639295106968177	0.000530404868558373	0.0258321722043608	LOC109065534	K05222	molecular_function:phosphotransferase activity, alcohol group as acceptor(GO:0016773);biological_process:phosphorylation(GO:0016310);molecular_function:uridine kinase activity(GO:0004849);molecular_function:ATP binding(GO:0005524);biological_process:axon guidance(GO:0007411);biological_process:neuron migration(GO:0001764);biological_process:skeletal muscle fiber development(GO:0048741);biological…
gene49315	-7.19868651168292	0.639295106968177	0.000530404868558373	0.0258321722043608	LOC109068080	_	_
gene53431	-7.19868651168292	0.639295106968177	0.000530404868558373	0.0258321722043608	LOC109072669	_	_
gene67200	-7.19868651168292	0.639295106968177	0.000530404868558373	0.0258321722043608	LOC109087867	_	_
gene9689	-7.19868651168292	0.639295106968177	0.000530404868558373	0.0258321722043608	LOC109092751	_	_
gene24369	-3.14146588741501	2.09136915647143	0.000530802557808181	0.0258321722043608	LOC109109765	K10994	_
gene24247	-2.57278702123073	4.09023082296757	0.000531478876336862	0.0258321722043608	LOC109109057	K03443	_
gene26798	2.5493550043541	4.05983410309794	0.000531478876336862	0.0258321722043608	LOC109112335	K10388	molecular_function:phosphotransferase activity, alcohol group as acceptor(GO:0016773);biological_process:phosphorylation(GO:0016310);molecular_function:uridine kinase activity(GO:0004849);molecular_function:ATP binding(GO:0005524);biological_process:axon guidance(GO:0007411);biological_process:neuron migration(GO:0001764);biological_process:skeletal muscle fiber development(GO:0048741);biological…
gene28026	-3.54339367508827	1.77458954257233	0.000533686413488453	0.0258321722043608	LOC109113418	_	_
gene45276	-3.54339367508827	1.77458954257233	0.000533686413488453	0.0258321722043608	sult4a1	K11823	molecular_function:phosphotransferase activity, alcohol group as acceptor(GO:0016773);biological_process:phosphorylation(GO:0016310);molecular_function:uridine kinase activity(GO:0004849);molecular_function:ATP binding(GO:0005524);biological_process:axon guidance(GO:0007411);biological_process:neuron migration(GO:0001764);biological_process:skeletal muscle fiber development(GO:0048741);biological…
gene5898	-3.54339367508827	1.77458954257233	0.000533686413488453	0.0258321722043608	LOC109079028	_	_
gene62717	-3.51373435858561	1.74968722546121	0.000533686413488453	0.0258321722043608	LOC109082946	_	molecular_function:phosphotransferase activity, alcohol group as acceptor(GO:0016773);biological_process:phosphorylation(GO:0016310);molecular_function:uridine kinase activity(GO:0004849);molecular_function:ATP binding(GO:0005524);biological_process:axon guidance(GO:0007411);biological_process:neuron migration(GO:0001764);biological_process:skeletal muscle fiber development(GO:0048741);biological…
gene61174	-2.55516826867715	3.98219746994695	0.000537901355455846	0.0260077654277117	LOC109081254	_	_
gene37690	-2.61101407870451	3.82192335669983	0.00054104933821152	0.0261314439913304	enox1	_	_
gene33559	-2.75413276285277	3.14174731896586	0.000544691934007132	0.0262525633563109	LOC109050581	_	molecular_function:phosphotransferase activity, alcohol group as acceptor(GO:0016773);biological_process:phosphorylation(GO:0016310);molecular_function:uridine kinase activity(GO:0004849);molecular_function:ATP binding(GO:0005524);biological_process:axon guidance(GO:0007411);biological_process:neuron migration(GO:0001764);biological_process:skeletal muscle fiber development(GO:0048741);biological…
gene13501	-2.78869953149382	2.84282568746341	0.000544887666794025	0.0262525633563109	LOC109097424	_	_
gene67563	-2.59566428686429	3.86369476305281	0.000545335371938993	0.0262525633563109	LOC109088261	_	_
gene41599	2.41668512622467	5.83914941383034	0.000550610165338979	0.0264777129345255	LOC109059553	_	molecular_function:phosphotransferase activity, alcohol group as acceptor(GO:0016773);biological_process:phosphorylation(GO:0016310);molecular_function:uridine kinase activity(GO:0004849);molecular_function:ATP binding(GO:0005524);biological_process:axon guidance(GO:0007411);biological_process:neuron migration(GO:0001764);biological_process:skeletal muscle fiber development(GO:0048741);biological…
gene42023	2.47436335098874	4.42633935000276	0.00055282245104041	0.026555264136799	LOC109060022	K05039	_
gene40800	2.89455784861458	2.13936849330767	0.000555731975696973	0.0266661034362332	LOC109058676	K17533	_
gene31082	2.4010417890797	6.14050012410835	0.000558698758605447	0.0267794473158838	LOC109047900	K13126	_
gene41899	-2.48084402391255	4.71391787888	0.000564437828841254	0.0270252832449193	LOC109059881	_	_
gene957	-2.65435050260697	3.32441480222916	0.000565508694127277	0.0270473159332645	LOC109090512	K04306	_
gene42848	-2.56125204055067	4.08056461432206	0.000566988970055044	0.02706507013106	LOC109060958	K17591	_
gene3992	2.51428050810664	4.24671896099148	0.000567102103945081	0.02706507013106	LOC109058434	K11308	_
gene41942	-2.63043225869287	3.38312527103198	0.000571329090580995	0.0270667430168674	LOC109059934	_	_
gene27789	2.60985355318491	3.33505669192609	0.000571329090580995	0.0270667430168674	LOC109045060	_	_
gene28380	-3.88224329042347	1.5565449093696	0.000571838217579205	0.0270667430168674	LOC109113645	K05627	_
gene31162	-3.88224329042347	1.5565449093696	0.000571838217579205	0.0270667430168674	LOC109047948	_	_
gene67628	-3.88224329042347	1.5565449093696	0.000571838217579205	0.0270667430168674	LOC109088328	K16513	_
gene7512	-3.84759804411435	1.52740457244804	0.000571838217579205	0.0270667430168674	fgf5	K04358	_
gene48993	-3.28051163673792	1.91968960090233	0.00057218534706817	0.0270667430168674	LOC109067728	_	_
gene39125	3.18257610589348	1.82997330630299	0.00057218534706817	0.0270667430168674	LOC109056832	K10343	biological_process:intracellular signal transduction(GO:0035556)
gene64002	-2.49301150920233	4.6675459501937	0.00057270287219278	0.0270667430168674	LOC109084329	_	molecular_function:phosphotransferase activity, alcohol group as acceptor(GO:0016773);biological_process:phosphorylation(GO:0016310);molecular_function:uridine kinase activity(GO:0004849);molecular_function:ATP binding(GO:0005524);biological_process:axon guidance(GO:0007411);biological_process:neuron migration(GO:0001764);biological_process:skeletal muscle fiber development(GO:0048741);biological…
gene29878	2.44255666577321	5.04773520088785	0.000573248548168204	0.0270667430168674	LOC109046494	_	molecular_function:phosphotransferase activity, alcohol group as acceptor(GO:0016773);biological_process:phosphorylation(GO:0016310);molecular_function:uridine kinase activity(GO:0004849);molecular_function:ATP binding(GO:0005524);biological_process:axon guidance(GO:0007411);biological_process:neuron migration(GO:0001764);biological_process:skeletal muscle fiber development(GO:0048741);biological…
gene15022	2.8102671838828	2.68367021469941	0.000577642814434247	0.0272451784967821	LOC109099063	_	_
gene59833	-2.74291806928816	3.13234943739714	0.000579318046774236	0.0272951244399831	LOC109079735	K10483	_
gene28233	2.39063883416816	6.39588208907555	0.000584235427574562	0.0274975588223696	LOC109113547	K13698	_
gene61557	2.42259983017993	5.31713892470561	0.000585622198636141	0.0275050804678286	LOC109081681	_	molecular_function:phosphotransferase activity, alcohol group as acceptor(GO:0016773);biological_process:phosphorylation(GO:0016310);molecular_function:uridine kinase activity(GO:0004849);molecular_function:ATP binding(GO:0005524);biological_process:axon guidance(GO:0007411);biological_process:neuron migration(GO:0001764);biological_process:skeletal muscle fiber development(GO:0048741);biological…
gene33965	-2.69932727902132	3.19024105085506	0.000585846283593251	0.0275050804678286	LOC109051043	K00572	_
gene56278	-2.63208916773819	3.52992083529059	0.000586258347707787	0.0275050804678286	LOC109075792	K02206	molecular_function:cyclin-dependent protein serine/threonine kinase activity(GO:0004693);biological_process:mitotic nuclear division(GO:0007067);biological_process:protein phosphorylation(GO:0006468);molecular_function:ATP binding(GO:0005524);biological_process:cell division(GO:0051301)
gene12534	2.41368244267235	5.36065778417699	0.000588777229424982	0.0275940261523841	LOC109096243	_	_
gene16037	-3.11767574678914	2.07152678381236	0.000600932403581234	0.0280745730192081	LOC109100213	K07377	_
gene59890	-3.11767574678914	2.07152678381236	0.000600932403581234	0.0280745730192081	LOC109079830	_	_
gene8592	3.09899025128456	1.96807787602081	0.000600932403581234	0.0280745730192081	LOC109092152	_	_
gene45747	2.43814176150868	4.72672420030321	0.000604194192254295	0.0280879832946237	LOC109064153	_	_
gene37718	-2.93532597567066	2.5377671002254	0.000605395258236933	0.0280879832946237	LOC109055275	_	_
gene61666	3.49420150602629	1.18302942744354	0.00060834606467827	0.0280879832946237	LOC109081790	_	_
gene11326	-2.65358315254177	3.47702766815871	0.000610717520789669	0.0280879832946237	LOC109095205	K04153	_
gene37650	2.59802894367593	3.43482293722294	0.000610717520789669	0.0280879832946237	LOC109055177	K14610	_
gene46995	2.45607073832658	4.41094840626792	0.000611766212969763	0.0280879832946237	LOC109065575	_	_
gene62662	-2.73161551563155	3.12288846583821	0.000616365902490777	0.0280879832946237	LOC109082904	_	_
gene25722	-2.60409107789175	3.57403999654555	0.000618073968317527	0.0280879832946237	LOC109110906	_	_
gene23058	-2.51158756557177	4.28718668693747	0.000619562629934601	0.0280879832946237	LOC109107933	K06210	biological_process:NAD biosynthetic process(GO:0009435);molecular_function:nicotinate-nucleotide adenylyltransferase activity(GO:0004515);molecular_function:ATP binding(GO:0005524);cellular_component:Golgi apparatus(GO:0005794)
gene62044	-2.68845077812218	3.18115803371255	0.000621674485132153	0.0280879832946237	LOC109082209	_	_
gene34844	4.64604074941548	0.834399234082262	0.000621965454637039	0.0280879832946237	LOC109052066	_	molecular_function:phosphotransferase activity, alcohol group as acceptor(GO:0016773);biological_process:phosphorylation(GO:0016310);molecular_function:uridine kinase activity(GO:0004849);molecular_function:ATP binding(GO:0005524);biological_process:axon guidance(GO:0007411);biological_process:neuron migration(GO:0001764);biological_process:skeletal muscle fiber development(GO:0048741);biological…
gene19613	-4.22885586560421	1.03176658232049	0.000621965454637039	0.0280879832946237	LOC109103997	_	_
gene22778	-4.22885586560421	1.03176658232049	0.000621965454637039	0.0280879832946237	LOC109107687	_	_
gene26464	-4.22885586560421	1.03176658232049	0.000621965454637039	0.0280879832946237	LOC109111614	K04829	molecular_function:ligand-gated sodium channel activity(GO:0015280);cellular_component:integral component of plasma membrane(GO:0005887);biological_process:sodium ion transport(GO:0006814)
gene283	-4.22885586560421	1.03176658232049	0.000621965454637039	0.0280879832946237	LOC109055136	_	_
gene41839	-4.22885586560421	1.03176658232049	0.000621965454637039	0.0280879832946237	LOC109059809	K14946	cellular_component:cytoplasm(GO:0005737);biological_process:regulation of RNA splicing(GO:0043484);molecular_function:RNA binding(GO:0003723);biological_process:mRNA processing(GO:0006397);biological_process:hypothalamus development(GO:0021854);cellular_component:nucleus(GO:0005634);molecular_function:nucleotide binding(GO:0000166)
gene48758	-4.22885586560421	1.03176658232049	0.000621965454637039	0.0280879832946237	LOC109067466	_	_
gene67748	-4.22885586560421	1.03176658232049	0.000621965454637039	0.0280879832946237	LOC109088448	K05037	_
gene12639	-4.17666168935593	0.989049897475363	0.000621965454637039	0.0280879832946237	LOC109096272	_	_
gene1708	-4.17666168935593	0.989049897475363	0.000621965454637039	0.0280879832946237	LOC109099733	K12198	_
gene18044	-4.17666168935593	0.989049897475363	0.000621965454637039	0.0280879832946237	LOC109102765	K08184	molecular_function:phosphotransferase activity, alcohol group as acceptor(GO:0016773);biological_process:phosphorylation(GO:0016310);molecular_function:uridine kinase activity(GO:0004849);molecular_function:ATP binding(GO:0005524);biological_process:axon guidance(GO:0007411);biological_process:neuron migration(GO:0001764);biological_process:skeletal muscle fiber development(GO:0048741);biological…
gene31551	-4.17666168935593	0.989049897475363	0.000621965454637039	0.0280879832946237	LOC109048193	_	_
gene32845	-4.17666168935593	0.989049897475363	0.000621965454637039	0.0280879832946237	LOC109050203	K04953	molecular_function:phosphotransferase activity, alcohol group as acceptor(GO:0016773);biological_process:phosphorylation(GO:0016310);molecular_function:uridine kinase activity(GO:0004849);molecular_function:ATP binding(GO:0005524);biological_process:axon guidance(GO:0007411);biological_process:neuron migration(GO:0001764);biological_process:skeletal muscle fiber development(GO:0048741);biological…
gene33240	-4.17666168935593	0.989049897475363	0.000621965454637039	0.0280879832946237	LOC109049990	K06580	_
gene42300	-4.17666168935593	0.989049897475363	0.000621965454637039	0.0280879832946237	LOC109060324	K17568	_
gene3405	-3.48345247654031	1.72432964529548	0.000622182326904088	0.0280879832946237	LOC109046127	K08555	_
gene44100	-3.48345247654031	1.72432964529548	0.000622182326904088	0.0280879832946237	LOC109062354	K15606	_
gene60661	-3.48345247654031	1.72432964529548	0.000622182326904088	0.0280879832946237	LOC109080681	K04221	_
gene63481	-3.48345247654031	1.72432964529548	0.000622182326904088	0.0280879832946237	LOC109083802	_	_
gene59993	3.25175659137037	1.64403349625912	0.000622182326904088	0.0280879832946237	LOC109079928	_	_
gene41010	2.42666368277603	5.03437345508918	0.000622729047266619	0.0280879832946237	LOC109058904	_	_
gene29320	-2.99683433643984	2.20872277828729	0.000622782171539671	0.0280879832946237	LOC109046198	K06763	_
gene35883	-2.99683433643984	2.20872277828729	0.000622782171539671	0.0280879832946237	cpped1	_	molecular_function:hydrolase activity(GO:0016787);molecular_function:metal ion binding(GO:0046872)
gene38689	-2.99683433643984	2.20872277828729	0.000622782171539671	0.0280879832946237	LOC109056354	K06491	molecular_function:protein binding(GO:0005515);biological_process:cell adhesion(GO:0007155);cellular_component:membrane(GO:0016020)
gene46326	-2.48713798483612	4.37641282941744	0.000624545177553214	0.0281388416771661	jakmip3	_	_
gene13104	2.65960529792529	3.19518559660993	0.000626438478156697	0.0281954611372784	LOC109096922	K13760	molecular_function:phosphotransferase activity, alcohol group as acceptor(GO:0016773);biological_process:phosphorylation(GO:0016310);molecular_function:uridine kinase activity(GO:0004849);molecular_function:ATP binding(GO:0005524);biological_process:axon guidance(GO:0007411);biological_process:neuron migration(GO:0001764);biological_process:skeletal muscle fiber development(GO:0048741);biological…
gene28605	2.44992129277489	4.40578182214086	0.000627553559077692	0.0282169741908547	LOC109045492	K02354	_
gene33566	2.36023882845677	7.29899810260296	0.000628266396767009	0.0282203757063023	pla2g15	K06129	biological_process:lipid metabolic process(GO:0006629);molecular_function:O-acyltransferase activity(GO:0008374)
gene1784	-2.76072425109093	2.81950072659778	0.000633856340526548	0.0284426174929892	LOC109104005	K10418	_
gene67181	2.35206210467586	7.77751036114024	0.000637295733987266	0.0285613039320202	LOC109087858	K01581	_
gene1344	-2.53557267881468	3.91683338103408	0.00063892644305804	0.0285613039320202	LOC109091775	_	_
gene50309	2.8556325678621	2.25213621944276	0.000639658629949495	0.0285613039320202	LOC109069177	K07605	_
gene60035	2.8556325678621	2.25213621944276	0.000639658629949495	0.0285613039320202	LOC109079974	_	_
gene20132	-2.46392748713363	4.67178541837756	0.000639725744554269	0.0285613039320202	LOC109104674	K19533	molecular_function:phosphotransferase activity, alcohol group as acceptor(GO:0016773);biological_process:phosphorylation(GO:0016310);molecular_function:uridine kinase activity(GO:0004849);molecular_function:ATP binding(GO:0005524);biological_process:axon guidance(GO:0007411);biological_process:neuron migration(GO:0001764);biological_process:skeletal muscle fiber development(GO:0048741);biological…
gene61110	-2.5781454404085	3.61684934722199	0.000649512782923311	0.0289690550280871	LOC109081179	_	_
gene21748	-2.39689788811734	5.46610483845499	0.000650709627512047	0.0289807487476506	LOC109106170	_	_
gene53939	-2.44771012271077	4.60058941473231	0.000651083677750961	0.0289807487476506	LOC109073206	_	_
gene11141	-2.56184418337761	3.66492758433259	0.000651810420392527	0.0289839675790809	LOC109095065	K01528	_
gene179	-2.40176099131626	5.35612528175971	0.000655423373375661	0.0290938852640354	LOC109047210	_	_
gene17978	-3.25361694991156	1.89724632085863	0.000656909961029497	0.0290938852640354	LOC109102732	K14208	_
gene67694	-3.25361694991156	1.89724632085863	0.000656909961029497	0.0290938852640354	LOC109088357	_	_
gene30729	3.14704525729279	1.79974978708543	0.000656909961029497	0.0290938852640354	LOC109047244	_	_
gene45645	-2.67749165583119	3.17201611622401	0.000659912417890595	0.0291808313102833	LOC109064042	K17622	_
gene45029	2.36369546231359	6.45540894713366	0.000660190859421163	0.0291808313102833	LOC109063341	_	_
gene66789	-2.40440479438781	5.25284707334766	0.000661399444925913	0.0292051047022171	ccdc73	_	_
gene38746	-2.64955523068428	3.23716118755441	0.000663347561028057	0.0292340575775581	LOC109056398	K06580	_
gene38658	-2.91807771694185	2.52334431910279	0.000663375282021401	0.0292340575775581	LOC109056313	_	_
gene37914	-2.52608319142338	4.05116560255281	0.000667648660285826	0.0293931327190844	LOC109055469	K07614	_
gene56254	-2.85077732857626	2.62453687407723	0.000671796374740871	0.0295463650853013	LOC109075770	_	_
gene35006	-2.58742620209667	3.56014292757985	0.000677461914342755	0.0296826876957981	LOC109052218	_	_
gene61771	-2.58742620209667	3.56014292757985	0.000677461914342755	0.0296826876957981	LOC109081912	K09068	biological_process:ventral spinal cord interneuron differentiation(GO:0021514);biological_process:brain development(GO:0007420);molecular_function:protein dimerization activity(GO:0046983)
gene50421	-2.794430681628	2.71904165520292	0.000678621955135432	0.0296826876957981	LOC109069290	_	molecular_function:phosphotransferase activity, alcohol group as acceptor(GO:0016773);biological_process:phosphorylation(GO:0016310);molecular_function:uridine kinase activity(GO:0004849);molecular_function:ATP binding(GO:0005524);biological_process:axon guidance(GO:0007411);biological_process:neuron migration(GO:0001764);biological_process:skeletal muscle fiber development(GO:0048741);biological…
gene35865	-2.54617481879907	3.65189131505572	0.000680544446514175	0.0296826876957981	dmc1	K10872	molecular_function:DNA binding(GO:0003677);molecular_function:ATP binding(GO:0005524);biological_process:reciprocal meiotic recombination(GO:0007131);molecular_function:DNA-dependent ATPase activity(GO:0008094);cellular_component:nucleus(GO:0005634)
gene36865	-3.09348671822532	2.05139723690168	0.000681329988221001	0.0296826876957981	LOC109054279	K02176	_
gene4157	-3.09348671822532	2.05139723690168	0.000681329988221001	0.0296826876957981	LOC109059777	K04845	molecular_function:sodium channel regulator activity(GO:0017080);cellular_component:voltage-gated sodium channel complex(GO:0001518);molecular_function:voltage-gated sodium channel activity(GO:0005248);biological_process:sodium ion transport(GO:0006814)
gene9158	-3.09348671822532	2.05139723690168	0.000681329988221001	0.0296826876957981	LOC109092546	K04961	_
gene45046	-3.8121003040555	1.49763781228347	0.000681597990169718	0.0296826876957981	LOC109063349	_	_
gene54572	-3.8121003040555	1.49763781228347	0.000681597990169718	0.0296826876957981	LOC109073915	K06805	_
gene56922	-3.8121003040555	1.49763781228347	0.000681597990169718	0.0296826876957981	LOC109076503	_	_
gene5730	2.38088557551358	5.32059363483852	0.000682282757325335	0.0296833212565636	parpbp	_	molecular_function:DNA binding(GO:0003677);cellular_component:chromatin(GO:0000785);biological_process:negative regulation of double-strand break repair via homologous recombination(GO:2000042);cellular_component:cytoplasm(GO:0005737);cellular_component:nucleus(GO:0005634)
gene4319	2.52786618818426	3.70507548092064	0.000683112014801477	0.0296902335854196	LOC109061102	K10949	_
gene59692	2.48379247261818	3.78908313853704	0.000685273003488184	0.0297549569132237	LOC109079590	_	_
gene20399	-2.53468079715318	3.86535898214733	0.000686227281269623	0.0297672086779141	LOC109105327	K00181	_
gene31456	-2.70528864115155	2.89117159063408	0.000688802708544351	0.0298496899791788	grid1	K05206	_
gene32941	-2.73177943801869	3.02196724711651	0.000695805916211478	0.0301237030528741	LOC109050234	_	_
gene1993	-2.69716665204131	3.09411827023394	0.000698480729287106	0.0301936516654657	LOC109105034	K04521	molecular_function:phosphotransferase activity, alcohol group as acceptor(GO:0016773);biological_process:phosphorylation(GO:0016310);molecular_function:uridine kinase activity(GO:0004849);molecular_function:ATP binding(GO:0005524)
gene35835	-2.97485632810735	2.1904745001772	0.000698785092395457	0.0301936516654657	LOC109053130	K17455	_
gene26740	2.63977712966673	3.11226194301899	0.000700736710636016	0.0302484680091214	LOC109111802	_	_
gene53588	-2.45160713623543	4.3815761617954	0.000713496209331039	0.0304811507307548	LOC109072828	_	_
gene10729	-2.98114666453344	2.39869250994447	0.000720674168595307	0.0304811507307548	setd9	_	_
gene33625	-2.98114666453344	2.39869250994447	0.000720674168595307	0.0304811507307548	LOC109050899	K08794	_
gene43055	-2.98114666453344	2.39869250994447	0.000720674168595307	0.0304811507307548	LOC109061160	_	_
gene11731	7.15403016698129	0.36845387635948	0.000726851116172583	0.0304811507307548	LOC109094978	_	_
gene23710	7.15403016698129	0.36845387635948	0.000726851116172583	0.0304811507307548	LOC109109343	K12302	molecular_function:phosphotransferase activity, alcohol group as acceptor(GO:0016773);biological_process:phosphorylation(GO:0016310);molecular_function:uridine kinase activity(GO:0004849);molecular_function:ATP binding(GO:0005524);biological_process:axon guidance(GO:0007411);biological_process:neuron migration(GO:0001764);biological_process:skeletal muscle fiber development(GO:0048741);biological…
gene8214	7.15403016698129	0.36845387635948	0.000726851116172583	0.0304811507307548	LOC109091649	_	molecular_function:peptidase inhibitor activity(GO:0030414)
gene12190	-7.12878814827276	0.582394165457194	0.000726851116172583	0.0304811507307548	LOC109096170	K04358	molecular_function:growth factor activity(GO:0008083)
gene32755	-7.12878814827276	0.582394165457194	0.000726851116172583	0.0304811507307548	LOC109049683	_	_
gene35304	-7.12878814827276	0.582394165457194	0.000726851116172583	0.0304811507307548	LOC109052551	K05085	_
gene40946	-7.12878814827276	0.582394165457194	0.000726851116172583	0.0304811507307548	LOC109058843	_	_
gene44982	-7.12878814827276	0.582394165457194	0.000726851116172583	0.0304811507307548	LOC109063286	K00681	_
gene54509	-7.12878814827276	0.582394165457194	0.000726851116172583	0.0304811507307548	LOC109073839	_	_
gene59800	-7.12878814827276	0.582394165457194	0.000726851116172583	0.0304811507307548	LOC109079710	K08437	_
gene61679	-7.12878814827276	0.582394165457194	0.000726851116172583	0.0304811507307548	LOC109081809	K17495	_
gene10877	-7.05533001746548	0.523046381301943	0.000726851116172583	0.0304811507307548	LOC109094450	K17307	_
gene12637	-7.05533001746548	0.523046381301943	0.000726851116172583	0.0304811507307548	LOC109097076	_	_
gene21143	-7.05533001746548	0.523046381301943	0.000726851116172583	0.0304811507307548	LOC109106420	_	_
gene24409	-7.05533001746548	0.523046381301943	0.000726851116172583	0.0304811507307548	LOC109109777	_	_
gene30742	-7.05533001746548	0.523046381301943	0.000726851116172583	0.0304811507307548	LOC109047532	K06762	_
gene43268	-7.05533001746548	0.523046381301943	0.000726851116172583	0.0304811507307548	LOC109061406	K05175	_
gene45783	-7.05533001746548	0.523046381301943	0.000726851116172583	0.0304811507307548	LOC109064140	_	_
gene45832	-7.05533001746548	0.523046381301943	0.000726851116172583	0.0304811507307548	LOC109064246	K04168	_
gene50798	-7.05533001746548	0.523046381301943	0.000726851116172583	0.0304811507307548	LOC109069721	K13857	_
gene56397	-7.05533001746548	0.523046381301943	0.000726851116172583	0.0304811507307548	LOC109075920	_	_
gene58734	-7.05533001746548	0.523046381301943	0.000726851116172583	0.0304811507307548	LOC109078509	_	_
gene64592	-7.05533001746548	0.523046381301943	0.000726851116172583	0.0304811507307548	LOC109085023	K17843	_
gene7786	-7.05533001746548	0.523046381301943	0.000726851116172583	0.0304811507307548	LOC109091349	_	_
gene8177	-7.05533001746548	0.523046381301943	0.000726851116172583	0.0304811507307548	LOC109091135	K10396	_
gene6714	-3.45252133156447	1.69849964743233	0.000727000819905272	0.0304811507307548	LOC109081352	_	_
gene54656	-2.90062074746856	2.50877125481633	0.000727483275799353	0.0304811507307548	LOC109074000	_	_
gene29471	2.39748279792791	4.67280267410613	0.00072815049951768	0.0304811507307548	LOC109045953	K02132	_
gene58958	-2.83450198669697	2.61097486791183	0.000732513363085632	0.0306348294029268	LOC109078741	K16506	molecular_function:phosphotransferase activity, alcohol group as acceptor(GO:0016773);biological_process:phosphorylation(GO:0016310);molecular_function:uridine kinase activity(GO:0004849);molecular_function:ATP binding(GO:0005524);biological_process:axon guidance(GO:0007411);biological_process:neuron migration(GO:0001764);biological_process:skeletal muscle fiber development(GO:0048741);biological…
gene47745	-2.67810408779506	2.86862911362661	0.000740937968952016	0.0309287480743787	LOC109066370	_	cellular_component:integral component of membrane(GO:0016021);molecular_function:structural constituent of eye lens(GO:0005212)
gene52019	-2.67810408779506	2.86862911362661	0.000740937968952016	0.0309287480743787	LOC109071078	_	molecular_function:phosphotransferase activity, alcohol group as acceptor(GO:0016773);biological_process:phosphorylation(GO:0016310);molecular_function:uridine kinase activity(GO:0004849);molecular_function:ATP binding(GO:0005524);biological_process:axon guidance(GO:0007411);biological_process:neuron migration(GO:0001764);biological_process:skeletal muscle fiber development(GO:0048741);biological…
gene15879	-2.60867602521136	3.43953114646155	0.00074389095497974	0.0310227744869093	LOC109100104	_	_
gene47064	3.43785241755144	1.13626402751949	0.00074710593628716	0.0310690843307249	LOC109065630	K11647	biological_process:regulation of transcription, DNA-templated(GO:0006355);molecular_function:DNA binding(GO:0003677);molecular_function:ATP binding(GO:0005524);molecular_function:helicase activity(GO:0004386);cellular_component:nucleus(GO:0005634)
gene68954	3.43785241755144	1.13626402751949	0.00074710593628716	0.0310690843307249	LOC109089794	K00408	biological_process:tertiary branching involved in mammary gland duct morphogenesis(GO:0060748);biological_process:endoderm development(GO:0007492);biological_process:canonical Wnt signaling pathway(GO:0060070);biological_process:renal vesicle formation(GO:0072033);biological_process:metanephros development(GO:0001656);biological_process:somatotropin secreting cell differentiation(GO:0060126);biol…
gene9988	3.43785241755144	1.13626402751949	0.00074710593628716	0.0310690843307249	LOC109092864	K15603	molecular_function:phosphotransferase activity, alcohol group as acceptor(GO:0016773);biological_process:phosphorylation(GO:0016310);molecular_function:uridine kinase activity(GO:0004849);molecular_function:ATP binding(GO:0005524);biological_process:axon guidance(GO:0007411);biological_process:neuron migration(GO:0001764);biological_process:skeletal muscle fiber development(GO:0048741);biological…
gene17	-3.2262113535288	1.87443427778251	0.000755559012436872	0.0313030431261147	LOC109081232	K05181	_
gene3331	-3.2262113535288	1.87443427778251	0.000755559012436872	0.0313030431261147	LOC109051131	_	biological_process:homophilic cell adhesion via plasma membrane adhesion molecules(GO:0007156);cellular_component:plasma membrane(GO:0005886);molecular_function:calcium ion binding(GO:0005509);cellular_component:integral component of membrane(GO:0016021);biological_process:notochord cell differentiation(GO:0060034)
gene43122	-3.2262113535288	1.87443427778251	0.000755559012436872	0.0313030431261147	LOC109061186	_	_
gene65389	-3.2262113535288	1.87443427778251	0.000755559012436872	0.0313030431261147	LOC109085924	K15109	biological_process:transmembrane transport(GO:0055085);cellular_component:integral component of membrane(GO:0016021)
gene50933	-3.06888519702741	2.03097196503271	0.00077364616216263	0.0319658802119949	LOC109069872	K06259	_
gene64750	-3.06888519702741	2.03097196503271	0.00077364616216263	0.0319658802119949	LOC109085197	_	_
gene31775	2.33085175391943	6.51105605177999	0.000773723127351229	0.0319658802119949	LOC109048632	K09377	biological_process:convergent extension involved in gastrulation(GO:0060027);biological_process:Wnt signaling pathway(GO:0016055);cellular_component:intracellular(GO:0005622);biological_process:JNK cascade(GO:0007254);biological_process:cell migration involved in gastrulation(GO:0042074);biological_process:heart morphogenesis(GO:0003007);molecular_function:zinc ion binding(GO:0008270)
gene22260	2.49367167705274	3.49740556169643	0.000778569893367094	0.0321361435296693	LOC109106965	K11252	_
gene35423	-2.5711127810427	3.47909924138247	0.000780233649245613	0.0321748306251759	LOC109052670	K15009	molecular_function:phosphotransferase activity, alcohol group as acceptor(GO:0016773);biological_process:phosphorylation(GO:0016310);molecular_function:uridine kinase activity(GO:0004849);molecular_function:ATP binding(GO:0005524);biological_process:axon guidance(GO:0007411);biological_process:neuron migration(GO:0001764);biological_process:skeletal muscle fiber development(GO:0048741);biological…
gene47168	-2.9525383206954	2.17198386485925	0.000785051655554849	0.0323133390082423	LOC109065721	_	molecular_function:phospholipid binding(GO:0005543)
gene51840	-2.9525383206954	2.17198386485925	0.000785051655554849	0.0323133390082423	LOC109070866	K04659	_
gene38776	2.80129355469823	2.20642429543782	0.000792095847649855	0.0324526646602158	LOC109056445	K15009	_
gene14076	-2.67373510002916	3.07460633967478	0.000792704719004081	0.0324526646602158	LOC109098051	K07923	_
gene26073	-2.70714768749375	3.00143151129571	0.000794418588116525	0.0324526646602158	cfap157	_	_
gene18467	4.57601387844583	0.775100539965485	0.000797166991154514	0.0324526646602158	LOC109102586	_	_
gene41645	4.57601387844583	0.775100539965485	0.000797166991154514	0.0324526646602158	LOC109059592	K06236	_
gene10962	-4.12250810985662	0.944968188197967	0.000797166991154514	0.0324526646602158	LOC109094630	K05048	cellular_component:integral component of plasma membrane(GO:0005887);biological_process:neurotransmitter transport(GO:0006836);molecular_function:neurotransmitter:sodium symporter activity(GO:0005328)
gene27097	-4.12250810985662	0.944968188197967	0.000797166991154514	0.0324526646602158	LOC109112442	_	_
gene42992	-4.12250810985662	0.944968188197967	0.000797166991154514	0.0324526646602158	LOC109061087	K04807	molecular_function:acetylcholine-activated cation-selective channel activity(GO:0004889);cellular_component:postsynaptic membrane(GO:0045211);cellular_component:cell junction(GO:0030054);cellular_component:plasma membrane(GO:0005886);biological_process:ion transport(GO:0006811);cellular_component:integral component of membrane(GO:0016021)
gene50891	-4.12250810985662	0.944968188197967	0.000797166991154514	0.0324526646602158	LOC109069827	_	_
gene26843	3.66975756123542	0.827647299472986	0.000797166991154514	0.0324526646602158	LOC109111861	_	_
gene67263	3.66975756123542	0.827647299472986	0.000797166991154514	0.0324526646602158	LOC109087917	K01189	cellular_component:cytoplasm(GO:0005737);molecular_function:alpha-galactosidase activity(GO:0004557);biological_process:glycosylceramide catabolic process(GO:0046477);biological_process:oligosaccharide metabolic process(GO:0009311);biological_process:glycoside catabolic process(GO:0016139)
gene44894	-2.66431727802471	2.85722065852221	0.000797417834393655	0.0324526646602158	LOC109063195	K04243	molecular_function:phosphotransferase activity, alcohol group as acceptor(GO:0016773);biological_process:phosphorylation(GO:0016310);molecular_function:uridine kinase activity(GO:0004849);molecular_function:ATP binding(GO:0005524);biological_process:axon guidance(GO:0007411);biological_process:neuron migration(GO:0001764);biological_process:skeletal muscle fiber development(GO:0048741);biological…
gene2652	-2.50043431415449	3.83688372122354	0.000797962288942514	0.0324526646602158	LOC109111843	_	_
gene40462	-2.76378081960281	2.69356137131837	0.000799221341907762	0.0324740495520668	LOC109058303	_	_
gene40181	2.34429360488025	5.67588353340601	0.000814272158709124	0.0329582542417743	LOC109057999	_	_
gene34460	-3.77570705604557	1.46721683173982	0.000814858958087625	0.0329582542417743	LOC109051597	_	_
gene45823	-3.77570705604557	1.46721683173982	0.000814858958087625	0.0329582542417743	LOC109064206	_	_
gene55600	-3.77570705604557	1.46721683173982	0.000814858958087625	0.0329582542417743	tekt1	K18628	biological_process:microtubule cytoskeleton organization(GO:0000226);cellular_component:microtubule(GO:0005874)
gene35961	3.30144061570238	1.39179498577996	0.000814858958087625	0.0329582542417743	LOC109053283	_	_
gene19451	2.31482177294076	6.77581480496551	0.000816177657887522	0.0329814710676829	LOC109103875	K03113	biological_process:translational initiation(GO:0006413);molecular_function:translation initiation factor activity(GO:0003743)
gene46531	-2.56218761075638	3.47168762432234	0.000818915181913414	0.0330575866592385	LOC109065038	K05181	_
gene30269	-2.38097701860833	4.95232572297795	0.000819554068772018	0.0330575866592385	LOC109046746	K11591	cellular_component:nucleus(GO:0005634);molecular_function:DNA binding(GO:0003677)
gene15543	-2.30947181457762	6.9662749599262	0.000823062013217434	0.0331688748893421	LOC109099660	K18405	_
gene49170	-2.4180725858852	4.48488388254413	0.000824826682203379	0.0332097717528231	LOC109067941	_	_
gene45390	2.36718537729739	4.85211225991029	0.000841477114649497	0.0338493913993747	LOC109063796	_	_
gene37813	-2.44474703241253	4.23153955724349	0.000847434917993879	0.0339732789800428	LOC109055366	_	_
gene60625	2.29957933444162	7.28289587156951	0.000849248759071469	0.0339732789800428	LOC109080636	_	molecular_function:phosphotransferase activity, alcohol group as acceptor(GO:0016773);biological_process:phosphorylation(GO:0016310);molecular_function:uridine kinase activity(GO:0004849);molecular_function:ATP binding(GO:0005524);biological_process:axon guidance(GO:0007411);biological_process:neuron migration(GO:0001764);biological_process:skeletal muscle fiber development(GO:0048741);biological…
gene12062	-2.52064159157023	3.56907922553617	0.000850726964136648	0.0339732789800428	LOC109096150	_	_
gene23785	-2.52064159157023	3.56907922553617	0.000850726964136648	0.0339732789800428	LOC109108759	_	_
gene9397	-2.52064159157023	3.56907922553617	0.000850726964136648	0.0339732789800428	LOC109092642	_	_
gene2947	-3.42091247128176	1.67217908755294	0.000851460626066235	0.0339732789800428	LOC109113671	_	_
gene31507	-3.42091247128176	1.67217908755294	0.000851460626066235	0.0339732789800428	LOC109048451	K13207	_
gene38748	-3.42091247128176	1.67217908755294	0.000851460626066235	0.0339732789800428	LOC109056390	K06795	_
gene3802	3.16954370784181	1.57470371848479	0.000851460626066235	0.0339732789800428	LOC109054355	_	_
gene50932	2.60078204888714	2.86100929871974	0.000853943518941846	0.0340416782271966	sema3c	K06840	_
gene24945	2.31050002354018	6.36473030472775	0.000856152595137815	0.0340990488183981	LOC109109994	K19518	_
gene55994	-2.65039744529733	2.84571869767289	0.000858637268963261	0.0341544495207983	LOC109075478	_	_
gene41528	-2.40841576047312	4.34575207250499	0.000859085930279963	0.0341544495207983	LOC109059472	_	_
gene42190	-2.29371645782276	7.52370674845297	0.000860216938080294	0.0341687425745634	LOC109060208	_	_
gene34113	-3.19827505992023	1.85124099308551	0.000870649572412142	0.034552149563227	LOC109051127	K13697	;cellular_component:integral component of membrane(GO:0016021)
gene56537	2.29722605192323	6.99425528259654	0.00087348535427826	0.0345815092739815	LOC109076076	K09490	molecular_function:phosphotransferase activity, alcohol group as acceptor(GO:0016773);biological_process:phosphorylation(GO:0016310);molecular_function:uridine kinase activity(GO:0004849);molecular_function:ATP binding(GO:0005524);biological_process:axon guidance(GO:0007411);biological_process:neuron migration(GO:0001764);biological_process:skeletal muscle fiber development(GO:0048741);biological…
gene13528	2.4677352463147	3.61190624098291	0.000879581038917979	0.0345815092739815	LOC109097437	K09501	molecular_function:phosphotransferase activity, alcohol group as acceptor(GO:0016773);biological_process:phosphorylation(GO:0016310);molecular_function:uridine kinase activity(GO:0004849);molecular_function:ATP binding(GO:0005524);biological_process:axon guidance(GO:0007411);biological_process:neuron migration(GO:0001764);biological_process:skeletal muscle fiber development(GO:0048741);biological…
gene17970	-3.04385687039214	2.01024202840561	0.000879820938487747	0.0345815092739815	LOC109102963	K08038	_
gene27168	-3.04385687039214	2.01024202840561	0.000879820938487747	0.0345815092739815	mei4	_	biological_process:DNA recombination(GO:0006310);biological_process:spermatogenesis(GO:0007283);biological_process:meiotic DNA double-strand break formation(GO:0042138);biological_process:synapsis(GO:0007129);biological_process:oogenesis(GO:0048477);cellular_component:lateral element(GO:0000800)
gene38730	-3.04385687039214	2.01024202840561	0.000879820938487747	0.0345815092739815	LOC109056381	_	_
gene39009	-3.04385687039214	2.01024202840561	0.000879820938487747	0.0345815092739815	LOC109056684	K04873	_
gene67175	-2.40353591601335	4.34171546161129	0.000882412113829705	0.0345815092739815	LOC109087864	_	_
gene1182	-2.9298696291404	2.15324425406581	0.000883101605113529	0.0345815092739815	LOC109091266	_	_
gene39836	-2.9298696291404	2.15324425406581	0.000883101605113529	0.0345815092739815	LOC109057643	K08782	_
gene14052	-2.90683905663168	2.13424877345318	0.000883101605113529	0.0345815092739815	LOC109098191	_	_
gene1542	-2.90683905663168	2.13424877345318	0.000883101605113529	0.0345815092739815	LOC109102177	K04928	molecular_function:delayed rectifier potassium channel activity(GO:0005251);cellular_component:voltage-gated potassium channel complex(GO:0008076);biological_process:synaptic transmission(GO:0007268);biological_process:potassium ion transmembrane transport(GO:0071805)
gene4743	-2.90683905663168	2.13424877345318	0.000883101605113529	0.0345815092739815	LOC109067149	K15682	_
gene5838	-2.90683905663168	2.13424877345318	0.000883101605113529	0.0345815092739815	LOC109078814	K00457	molecular_function:metal ion binding(GO:0046872);biological_process:oxidation-reduction process(GO:0055114);molecular_function:4-hydroxyphenylpyruvate dioxygenase activity(GO:0003868);biological_process:aromatic amino acid family metabolic process(GO:0009072)
gene66565	-2.90683905663168	2.13424877345318	0.000883101605113529	0.0345815092739815	LOC109087189	_	biological_process:neural crest cell development(GO:0014032)
gene56195	2.80548542853548	2.06468059396984	0.000883101605113529	0.0345815092739815	LOC109075704	K17345	_
gene31169	2.33730534642356	5.13808137875233	0.000893316845616958	0.034950627010185	LOC109047958	_	_
gene5169	2.27021870880819	9.09372195743354	0.000917512761037145	0.0358655981231899	LOC109073376	_	_
gene61985	2.27891436691835	7.54361899623421	0.000923545459364448	0.0360695809962893	LOC109082147	K17336	molecular_function:actin binding(GO:0003779);molecular_function:calcium ion binding(GO:0005509)
gene24754	-2.63634199762182	2.83412166186815	0.000925030091455185	0.0360737591041393	LOC109109870	K06535	_
gene42748	2.31692078782396	5.26730335943744	0.000925281454589226	0.0360737591041393	LOC109060833	K06086	_
gene20616	2.32459307771193	5.32335523353942	0.00092825558113629	0.0361578816472693	LOC109105002	_	_
gene33930	-2.50378196446296	3.55512917719091	0.000932222036750999	0.0362804760858216	LOC109051212	_	_
gene62524	-2.67338846376597	2.74710463681629	0.000934074266081971	0.0362887852372846	LOC109082748	K04306	_
gene38153	2.59958797131053	2.69389322768275	0.000934074266081971	0.0362887852372846	LOC109055742	_	_
gene34498	2.45565018670878	3.72628511283353	0.000936480686777091	0.0363185579130215	LOC109051624	_	_
gene8157	2.41627710626733	3.73266812560883	0.000936480686777091	0.0363185579130215	LOC109091612	_	_
gene49347	-2.51877229372923	3.50314838738872	0.000939899516183172	0.0364192560561999	LOC109068119	K01528	_
gene63486	-2.49561999596995	3.72575992770118	0.00094347310579684	0.0365257695652415	ppil6	_	biological_process:protein folding(GO:0006457);molecular_function:peptidyl-prolyl cis-trans isomerase activity(GO:0003755)
gene27732	2.30555831543171	5.59448326528372	0.000946618876532416	0.0366155488408246	LOC109113204	_	_
gene27924	2.56351188245206	3.0480752043959	0.000950885194417378	0.0367484767674967	LOC109113337	K09294	_
gene50152	-2.76749996973512	2.55537294757737	0.000953684792109041	0.0367924614614262	LOC109069001	_	_
gene63203	-2.76749996973512	2.55537294757737	0.000953684792109041	0.0367924614614262	LOC109083500	K09657	_
gene59959	-2.62569844031024	3.03475174116215	0.000961121735290245	0.037014887421104	LOC109079873	_	_
gene46252	2.56935542217757	2.98379213606117	0.000961121735290245	0.037014887421104	LOC109064706	_	_
gene41099	-2.65658546658477	2.95943792086237	0.000972173050160427	0.0370822452012682	LOC109058962	K16621	cellular_component:extracellular region(GO:0005576);molecular_function:growth factor activity(GO:0008083);biological_process:growth(GO:0040007)
gene45254	-2.92315577909678	2.35035657135599	0.000974726118775156	0.0370822452012682	LOC109063569	_	_
gene19973	-3.73837194589315	1.43611194151204	0.000977184386010254	0.0370822452012682	LOC109105208	_	_
gene27408	-3.73837194589315	1.43611194151204	0.000977184386010254	0.0370822452012682	LOC109112989	_	_
gene46648	-3.73837194589315	1.43611194151204	0.000977184386010254	0.0370822452012682	LOC109065120	K01312	molecular_function:phosphotransferase activity, alcohol group as acceptor(GO:0016773);biological_process:phosphorylation(GO:0016310);molecular_function:uridine kinase activity(GO:0004849);molecular_function:ATP binding(GO:0005524);biological_process:axon guidance(GO:0007411);biological_process:neuron migration(GO:0001764);biological_process:skeletal muscle fiber development(GO:0048741);biological…
gene47545	-3.73837194589315	1.43611194151204	0.000977184386010254	0.0370822452012682	LOC109066121	K07996	_
gene66705	-3.73837194589315	1.43611194151204	0.000977184386010254	0.0370822452012682	LOC109087328	_	_
gene23511	3.25270626999332	1.35118216104122	0.000977184386010254	0.0370822452012682	LOC109108249	K03247	cellular_component:eukaryotic translation initiation factor 3 complex(GO:0005852);biological_process:translational initiation(GO:0006413);biological_process:brain development(GO:0007420);biological_process:heart development(GO:0007507);molecular_function:translation initiation factor activity(GO:0003743)
gene61314	3.25270626999332	1.35118216104122	0.000977184386010254	0.0370822452012682	LOC109081416	_	_
gene9131	3.25270626999332	1.35118216104122	0.000977184386010254	0.0370822452012682	LOC109093526	K04317	_
gene54645	-2.48809198149215	3.71952758589101	0.000982800645373539	0.0370822452012682	LOC109073989	_	_
gene43515	-2.50108591007305	3.4885335380164	0.000985716678000039	0.0370822452012682	LOC109061681	K06259	_
gene15170	2.44679106289175	3.45827501782268	0.000985716678000039	0.0370822452012682	LOC109099751	_	_
gene2191	2.32082287113202	5.15208570580934	0.00098793345675232	0.0370822452012682	LOC109106446	_	_
gene31477	-2.88343486140131	2.11499023702327	0.000994699439974227	0.0370822452012682	LOC109048156	_	molecular_function:phosphotransferase activity, alcohol group as acceptor(GO:0016773);biological_process:phosphorylation(GO:0016310);molecular_function:uridine kinase activity(GO:0004849);molecular_function:ATP binding(GO:0005524);biological_process:axon guidance(GO:0007411);biological_process:neuron migration(GO:0001764);biological_process:skeletal muscle fiber development(GO:0048741);biological…
gene3286	-2.88343486140131	2.11499023702327	0.000994699439974227	0.0370822452012682	LOC109050797	K03375	molecular_function:sialyltransferase activity(GO:0008373);biological_process:protein glycosylation(GO:0006486);cellular_component:integral component of Golgi membrane(GO:0030173)
gene39864	-2.88343486140131	2.11499023702327	0.000994699439974227	0.0370822452012682	LOC109057629	K04813	molecular_function:extracellular ligand-gated ion channel activity(GO:0005230);biological_process:transport(GO:0006810);cellular_component:membrane(GO:0016020);cellular_component:synapse(GO:0045202)
gene58713	2.27428730884786	6.39803295550943	0.000996958812215825	0.0370822452012682	LOC109078480	K02263	_
gene65396	-2.62214826650252	2.82242794175238	0.000997073081375673	0.0370822452012682	cunh7orf72	_	molecular_function:phosphotransferase activity, alcohol group as acceptor(GO:0016773);biological_process:phosphorylation(GO:0016310);molecular_function:uridine kinase activity(GO:0004849);molecular_function:ATP binding(GO:0005524);biological_process:axon guidance(GO:0007411);biological_process:neuron migration(GO:0001764);biological_process:skeletal muscle fiber development(GO:0048741);biological…
gene68842	2.57169075538063	2.75603451991016	0.000997073081375673	0.0370822452012682	LOC109089670	K18952	biological_process:nuclear migration(GO:0007097);biological_process:protein phosphorylation(GO:0006468);biological_process:intracellular signal transduction(GO:0035556);molecular_function:zinc ion binding(GO:0008270);molecular_function:protein serine/threonine kinase activity(GO:0004674);biological_process:retina morphogenesis in camera-type eye(GO:0060042);molecular_function:ATP binding(GO:00055…
gene10282	-2.56284429962779	3.16526970200267	0.000999061250924431	0.0370822452012682	LOC109094039	_	_
gene16507	-3.38859553105269	1.64534875415897	0.000999618447644477	0.0370822452012682	LOC109101113	_	_
gene5146	-3.38859553105269	1.64534875415897	0.000999618447644477	0.0370822452012682	LOC109070444	K05101	_
gene56819	-3.38859553105269	1.64534875415897	0.000999618447644477	0.0370822452012682	LOC109076392	K04219	_
gene14845	3.12661093688719	1.53881332922309	0.000999618447644477	0.0370822452012682	LOC109098946	K19518	_
gene11598	-2.39826262975149	4.11512477634062	0.00100070556396033	0.0370822452012682	LOC109094914	_	_
gene16615	-3.01838666739875	1.9891980741598	0.00100213827484975	0.0370822452012682	LOC109101156	K08136	biological_process:signal transduction(GO:0007165);cellular_component:proteinaceous extracellular matrix(GO:0005578);molecular_function:calcium ion binding(GO:0005509)
gene18456	-3.01838666739875	1.9891980741598	0.00100213827484975	0.0370822452012682	LOC109102916	K10429	_
gene201	-3.01838666739875	1.9891980741598	0.00100213827484975	0.0370822452012682	LOC109082518	_	_
gene24720	-2.99245870450414	1.96783031053469	0.00100213827484975	0.0370822452012682	LOC109109846	K10262	_
gene55745	-2.99245870450414	1.96783031053469	0.00100213827484975	0.0370822452012682	LOC109075210	_	cellular_component:cytosol(GO:0005829);biological_process:oxidation-reduction process(GO:0055114);cellular_component:mitochondrion(GO:0005739);molecular_function:methylenetetrahydrofolate dehydrogenase (NAD+) activity(GO:0004487);molecular_function:methylenetetrahydrofolate dehydrogenase (NADP+) activity(GO:0004488);biological_process:folic acid-containing compound biosynthetic process(GO:0009396…
gene45269	2.25809704055707	7.79998011361185	0.00100511909272137	0.0370822452012682	LOC109063641	K07297	molecular_function:phosphotransferase activity, alcohol group as acceptor(GO:0016773);biological_process:phosphorylation(GO:0016310);molecular_function:uridine kinase activity(GO:0004849);molecular_function:ATP binding(GO:0005524);biological_process:axon guidance(GO:0007411);biological_process:neuron migration(GO:0001764);biological_process:skeletal muscle fiber development(GO:0048741);biological…
gene18260	-3.16978710910421	1.82765334226843	0.00100519517891384	0.0370822452012682	LOC109102841	_	molecular_function:phosphotransferase activity, alcohol group as acceptor(GO:0016773);biological_process:phosphorylation(GO:0016310);molecular_function:uridine kinase activity(GO:0004849);molecular_function:ATP binding(GO:0005524);biological_process:axon guidance(GO:0007411);biological_process:neuron migration(GO:0001764);biological_process:skeletal muscle fiber development(GO:0048741);biological…
gene5663	-3.16978710910421	1.82765334226843	0.00100519517891384	0.0370822452012682	LOC109078371	_	_
gene15926	7.05521786252625	0.287155966588219	0.00100640923777743	0.0370822452012682	LOC109100132	_	_
gene27992	7.05521786252625	0.287155966588219	0.00100640923777743	0.0370822452012682	LOC109044816	K18080	_
gene57725	7.05521786252625	0.287155966588219	0.00100640923777743	0.0370822452012682	LOC109077383	K03858	_
gene9089	7.05521786252625	0.287155966588219	0.00100640923777743	0.0370822452012682	LOC109092909	_	molecular_function:phosphotransferase activity, alcohol group as acceptor(GO:0016773);biological_process:phosphorylation(GO:0016310);molecular_function:uridine kinase activity(GO:0004849);molecular_function:ATP binding(GO:0005524);biological_process:axon guidance(GO:0007411);biological_process:neuron migration(GO:0001764);biological_process:skeletal muscle fiber development(GO:0048741);biological…
gene16467	-6.97792998927737	0.46103174287033	0.00100640923777743	0.0370822452012682	LOC109100695	K04908	_
gene16523	-6.97792998927737	0.46103174287033	0.00100640923777743	0.0370822452012682	LOC109101118	K05039	molecular_function:phosphotransferase activity, alcohol group as acceptor(GO:0016773);biological_process:phosphorylation(GO:0016310);molecular_function:uridine kinase activity(GO:0004849);molecular_function:ATP binding(GO:0005524);biological_process:axon guidance(GO:0007411);biological_process:neuron migration(GO:0001764);biological_process:skeletal muscle fiber development(GO:0048741);biological…
gene1800	-6.97792998927737	0.46103174287033	0.00100640923777743	0.0370822452012682	LOC109099978	_	_
gene19725	-6.97792998927737	0.46103174287033	0.00100640923777743	0.0370822452012682	LOC109104074	_	molecular_function:phosphotransferase activity, alcohol group as acceptor(GO:0016773);biological_process:phosphorylation(GO:0016310);molecular_function:uridine kinase activity(GO:0004849);molecular_function:ATP binding(GO:0005524);biological_process:axon guidance(GO:0007411);biological_process:neuron migration(GO:0001764);biological_process:skeletal muscle fiber development(GO:0048741);biological…
gene24108	-6.97792998927737	0.46103174287033	0.00100640923777743	0.0370822452012682	LOC109109477	_	_
gene31490	-6.97792998927737	0.46103174287033	0.00100640923777743	0.0370822452012682	LOC109048441	K03993	molecular_function:phosphotransferase activity, alcohol group as acceptor(GO:0016773);biological_process:phosphorylation(GO:0016310);molecular_function:uridine kinase activity(GO:0004849);molecular_function:ATP binding(GO:0005524);biological_process:axon guidance(GO:0007411);biological_process:neuron migration(GO:0001764);biological_process:skeletal muscle fiber development(GO:0048741);biological…
gene31569	-6.97792998927737	0.46103174287033	0.00100640923777743	0.0370822452012682	LOC109048473	_	_
gene34412	-6.97792998927737	0.46103174287033	0.00100640923777743	0.0370822452012682	LOC109051546	K17102	_
gene39051	-6.97792998927737	0.46103174287033	0.00100640923777743	0.0370822452012682	LOC109056760	_	_
gene46269	-6.97792998927737	0.46103174287033	0.00100640923777743	0.0370822452012682	LOC109064737	_	molecular_function:phosphatase activity(GO:0016791)
gene49863	-6.97792998927737	0.46103174287033	0.00100640923777743	0.0370822452012682	LOC109068684	K00700	_
gene50203	-6.97792998927737	0.46103174287033	0.00100640923777743	0.0370822452012682	LOC109069050	K04908	_
gene58337	-6.97792998927737	0.46103174287033	0.00100640923777743	0.0370822452012682	LOC109078056	_	_
gene7669	-6.97792998927737	0.46103174287033	0.00100640923777743	0.0370822452012682	pdha1	K00161	molecular_function:pyruvate dehydrogenase (acetyl-transferring) activity(GO:0004739);cellular_component:intracellular membrane-bounded organelle(GO:0043231);biological_process:glycolytic process(GO:0006096);biological_process:oxidation-reduction process(GO:0055114)
gene48399	-2.58668614154298	3.09666336171357	0.00101181041013848	0.0372193282845707	serpind1	K03912	_
gene61582	-2.58668614154298	3.09666336171357	0.00101181041013848	0.0372193282845707	LOC109081707	K08815	_
gene64692	-2.47811724505148	3.53394274782241	0.00102232141540031	0.0373506872886613	LOC109085132	_	_
gene67489	2.26663168107825	6.54644658707486	0.00102576116773215	0.0373506872886613	LOC109088197	K00472	_
gene21084	4.50241380136749	0.713403492673214	0.0010280315158364	0.0373506872886613	LOC109106392	_	_
gene62221	4.50241380136749	0.713403492673214	0.0010280315158364	0.0373506872886613	LOC109082405	_	_
gene11952	-4.06624225500185	0.899430894246043	0.0010280315158364	0.0373506872886613	LOC109096135	_	_
gene13751	-4.06624225500185	0.899430894246043	0.0010280315158364	0.0373506872886613	LOC109097569	K05111	cellular_component:integral component of membrane(GO:0016021);biological_process:transmembrane receptor protein tyrosine kinase signaling pathway(GO:0007169);molecular_function:protein tyrosine kinase activity(GO:0004713);molecular_function:nucleotide binding(GO:0000166);biological_process:phosphorylation(GO:0016310)
gene18171	-4.06624225500185	0.899430894246043	0.0010280315158364	0.0373506872886613	LOC109102815	_	_
gene37619	-4.06624225500185	0.899430894246043	0.0010280315158364	0.0373506872886613	LOC109055141	_	_
gene44087	-4.06624225500185	0.899430894246043	0.0010280315158364	0.0373506872886613	LOC109062300	K17495	_
gene5727	-4.06624225500185	0.899430894246043	0.0010280315158364	0.0373506872886613	LOC109072400	K00826	molecular_function:phosphotransferase activity, alcohol group as acceptor(GO:0016773);biological_process:phosphorylation(GO:0016310);molecular_function:uridine kinase activity(GO:0004849);molecular_function:ATP binding(GO:0005524);biological_process:axon guidance(GO:0007411);biological_process:neuron migration(GO:0001764);biological_process:skeletal muscle fiber development(GO:0048741);biological…
gene68501	-4.06624225500185	0.899430894246043	0.0010280315158364	0.0373506872886613	LOC109089276	K03211	_
gene14952	3.59615748415708	0.76824206143679	0.0010280315158364	0.0373506872886613	LOC109099022	_	_
gene24490	3.59615748415708	0.76824206143679	0.0010280315158364	0.0373506872886613	LOC109109192	_	biological_process:transport(GO:0006810);cellular_component:integral component of membrane(GO:0016021)
gene31720	3.59615748415708	0.76824206143679	0.0010280315158364	0.0373506872886613	LOC109048593	K12800	_
gene34735	3.59615748415708	0.76824206143679	0.0010280315158364	0.0373506872886613	LOC109051915	_	_
gene56295	2.25183100121293	7.54400954418741	0.00103945171847631	0.0377346534095059	LOC109075807	K11291	_
gene48658	2.32405635094274	4.7988053566055	0.00104058155671237	0.0377447310116577	LOC109067353	_	_
gene21092	2.25441301821891	7.44734370148799	0.00104186292778248	0.0377602841313898	LOC109105738	K06273	_
gene3052	-2.38306753911229	4.39185039355316	0.00104330231579709	0.0377815341490901	LOC109053395	K11150	_
gene18004	2.28528116783342	5.66505500015476	0.00104529855484491	0.0378228984440572	LOC109102300	_	cellular_component:cytoplasm(GO:0005737);cellular_component:nuclear pore(GO:0005643);molecular_function:protein transporter activity(GO:0008565);biological_process:intracellular protein transport(GO:0006886)
gene37019	2.28135776408484	5.71724898853791	0.00105199339961819	0.0380268423531037	LOC109054483	_	_
gene62107	2.40073587904003	3.86675704072574	0.00105265209701969	0.0380268423531037	LOC109082282	K05754	_
gene1331	2.34776063752721	4.41634435988234	0.00105540034819905	0.0380950497321824	LOC109097171	K15103	biological_process:mitochondrial transport(GO:0006839);biological_process:response to chemical(GO:0042221);cellular_component:integral component of membrane(GO:0016021);cellular_component:mitochondrial membrane(GO:0031966)
gene64111	2.23810612692021	10.4081914039979	0.00105962714288488	0.0382164711166355	LOC109084499	K17252	_
gene21166	-2.81001942521567	2.43353549067205	0.00106076523676034	0.0382263885849299	LOC109105783	_	_
gene9386	-2.46526934078089	3.70066440571766	0.00106693754686666	0.0384175585472987	LOC109093103	K04531	_
gene14234	2.42485080710857	3.61883180767088	0.00107932070423019	0.0388318721930552	LOC109097715	K12075	_
gene32738	-2.37949655934222	4.25154487150073	0.00108365525405698	0.0389561749569234	c48h18orf63	_	_
gene272	2.31445330434029	4.62357917115751	0.00109021124419319	0.0391548526908864	LOC109054121	K08617	_
gene62095	-2.39671650394376	3.89817866087976	0.00109136894920377	0.0391548526908864	LOC109082273	K03097	_
gene15702	-2.29505625233181	5.26773089499057	0.00109183415911953	0.0391548526908864	LOC109099990	_	_
gene45807	-2.44675984444685	3.73993248583938	0.00109853847090066	0.0393634064221031	lrrc23	_	_
gene10496	-2.33495873978089	4.72509588845871	0.00110810606426709	0.0396741386259703	pde9a	K13761	_
gene38860	2.27464667939463	5.58876873885226	0.00111356018149804	0.0398372107256598	LOC109056537	K18733	_
gene32105	2.23661441110621	7.8880877530837	0.00111608116065322	0.0398951723358923	LOC109048966	K06827	_
gene27996	-2.6841802912095	2.62775552608292	0.00111705428926911	0.0398977559818062	LOC109113390	K10138	_
gene27961	2.90998314887307	1.99060456667112	0.00112189697218105	0.039909795181467	LOC109113371	K03916	molecular_function:phosphotransferase activity, alcohol group as acceptor(GO:0016773);biological_process:phosphorylation(GO:0016310);molecular_function:uridine kinase activity(GO:0004849);molecular_function:ATP binding(GO:0005524);biological_process:axon guidance(GO:0007411);biological_process:neuron migration(GO:0001764);biological_process:skeletal muscle fiber development(GO:0048741);biological…
gene51524	2.90998314887307	1.99060456667112	0.00112189697218105	0.039909795181467	LOC109070529	K04703	_
gene62278	2.90998314887307	1.99060456667112	0.00112189697218105	0.039909795181467	LOC109082474	K09228	_
gene10018	-2.85964472077544	2.09546115043192	0.00112189697218105	0.039909795181467	LOC109093494	_	biological_process:tRNA thio-modification(GO:0034227);cellular_component:cytosol(GO:0005829);biological_process:tRNA wobble uridine modification(GO:0002098);molecular_function:tRNA binding(GO:0000049)
gene11125	-2.85964472077544	2.09546115043192	0.00112189697218105	0.039909795181467	LOC109095515	K04261	molecular_function:phosphotransferase activity, alcohol group as acceptor(GO:0016773);biological_process:phosphorylation(GO:0016310);molecular_function:uridine kinase activity(GO:0004849);molecular_function:ATP binding(GO:0005524);biological_process:axon guidance(GO:0007411);biological_process:neuron migration(GO:0001764);biological_process:skeletal muscle fiber development(GO:0048741);biological…
gene52571	-2.30351025849156	5.11350969327604	0.00112737562483693	0.0400725032491195	LOC109071701	_	_
gene57322	-2.33949533773266	4.5686303782451	0.00113835103501836	0.0404301756134146	LOC109076947	_	_
gene35762	3.3792126620632	1.08801918266723	0.00114105268048252	0.0404689845918405	LOC109053050	K10478	_
gene61478	-2.73279474153302	2.5267203242048	0.00114127123563885	0.0404689845918405	fndc7	_	molecular_function:phosphotransferase activity, alcohol group as acceptor(GO:0016773);biological_process:phosphorylation(GO:0016310);molecular_function:uridine kinase activity(GO:0004849);molecular_function:ATP binding(GO:0005524);biological_process:axon guidance(GO:0007411);biological_process:neuron migration(GO:0001764);biological_process:skeletal muscle fiber development(GO:0048741);biological…
gene51725	-2.96605622604996	1.94612847898062	0.0011432920041408	0.0404758269955172	LOC109070757	_	_
gene56308	-2.96605622604996	1.94612847898062	0.0011432920041408	0.0404758269955172	LOC109075826	_	biological_process:protein transport(GO:0015031);cellular_component:integral component of membrane(GO:0016021);cellular_component:endoplasmic reticulum(GO:0005783)
gene53050	-2.57870947502519	2.7867499502726	0.00116025941668463	0.0410356785267236	LOC109072247	K08739	_
gene11980	-3.14072527431378	1.8036575096024	0.00116281190704324	0.0410356785267236	LOC109095681	_	_
gene349	-3.14072527431378	1.8036575096024	0.00116281190704324	0.0410356785267236	LOC109093529	K15682	molecular_function:phosphotransferase activity, alcohol group as acceptor(GO:0016773);biological_process:phosphorylation(GO:0016310);molecular_function:uridine kinase activity(GO:0004849);molecular_function:ATP binding(GO:0005524)
gene66174	-3.14072527431378	1.8036575096024	0.00116281190704324	0.0410356785267236	LOC109086696	K10955	_
gene46496	-2.79119581555938	2.41798943590554	0.00116810294930412	0.0410912201380587	LOC109064991	K04943	_
gene57471	2.67386764537429	2.35300953097172	0.00116810294930412	0.0410912201380587	LOC109077109	_	_
gene28866	-2.58859129247548	3.00410176894413	0.00116940285775278	0.0410912201380587	LOC109045714	_	cellular_component:extracellular region(GO:0005576);molecular_function:neuropeptide hormone activity(GO:0005184);biological_process:hormone-mediated signaling pathway(GO:0009755)
gene24058	-3.70004492441413	1.40429138480314	0.00117558213124902	0.0410912201380587	LOC109108934	_	_
gene36065	-3.70004492441413	1.40429138480314	0.00117558213124902	0.0410912201380587	LOC109053376	_	_
gene4051	-3.70004492441413	1.40429138480314	0.00117558213124902	0.0410912201380587	LOC109058994	_	_
gene45266	3.20226794627142	1.30945595417747	0.00117558213124902	0.0410912201380587	LOC109063572	_	_
gene8249	3.20226794627142	1.30945595417747	0.00117558213124902	0.0410912201380587	LOC109091679	K04866	_
gene9953	3.20226794627142	1.30945595417747	0.00117558213124902	0.0410912201380587	LOC109092850	_	_
gene31905	-3.35553805867756	1.61798828334635	0.00117644713439135	0.0410912201380587	LOC109048841	_	_
gene50886	-3.35553805867756	1.61798828334635	0.00117644713439135	0.0410912201380587	agxt2	K00827	molecular_function:pyridoxal phosphate binding(GO:0030170);molecular_function:transaminase activity(GO:0008483)
gene38454	3.08236125136369	1.5020542389669	0.00117644713439135	0.0410912201380587	LOC109056086	_	_
gene43901	3.08236125136369	1.5020542389669	0.00117644713439135	0.0410912201380587	LOC109062071	_	_
gene44264	2.25164610918022	5.80598757339453	0.00117948548651451	0.0411648799938858	LOC109062510	_	_
gene17846	2.26518483839583	5.43569978666289	0.00118219990690997	0.0412271273048312	LOC109102184	K06635	_
gene18386	2.53827969116236	2.64297583608755	0.00118687754307708	0.0413576864715506	LOC109102531	K16499	_
gene24697	-2.61746583184503	2.92709821116096	0.00119428450969791	0.041414436594524	LOC109109843	K15295	molecular_function:phosphotransferase activity, alcohol group as acceptor(GO:0016773);biological_process:phosphorylation(GO:0016310);molecular_function:uridine kinase activity(GO:0004849);molecular_function:ATP binding(GO:0005524);biological_process:axon guidance(GO:0007411);biological_process:neuron migration(GO:0001764);biological_process:skeletal muscle fiber development(GO:0048741);biological…
gene26727	2.52338202069902	2.87286475224718	0.00119428450969791	0.041414436594524	hoxa5	K09305	molecular_function:phosphotransferase activity, alcohol group as acceptor(GO:0016773);biological_process:phosphorylation(GO:0016310);molecular_function:uridine kinase activity(GO:0004849);molecular_function:ATP binding(GO:0005524);biological_process:axon guidance(GO:0007411);biological_process:neuron migration(GO:0001764);biological_process:skeletal muscle fiber development(GO:0048741);biological…
gene45371	2.44700781909218	3.41008044183988	0.00119496222189679	0.041414436594524	LOC109063719	K07374	_
gene33172	-2.88315830861155	2.31717653324377	0.00119785710396679	0.041414436594524	LOC109050314	K05644	_
gene66747	-2.88315830861155	2.31717653324377	0.00119785710396679	0.041414436594524	LOC109087370	_	_
gene29484	-2.86273590235776	2.30028564677634	0.00119785710396679	0.041414436594524	lrrc73	_	_
gene30937	-2.86273590235776	2.30028564677634	0.00119785710396679	0.041414436594524	LOC109047335	K04914	_
gene52723	-2.86273590235776	2.30028564677634	0.00119785710396679	0.041414436594524	LOC109071866	K06087	_
gene56499	-2.86273590235776	2.30028564677634	0.00119785710396679	0.041414436594524	LOC109076026	K08114	_
gene66758	-2.86273590235776	2.30028564677634	0.00119785710396679	0.041414436594524	LOC109087375	_	_
gene13635	-2.29447696638976	4.78948218545116	0.00121548805475679	0.041963569802425	LOC109097729	K10951	cellular_component:basolateral plasma membrane(GO:0016323);biological_process:inner ear morphogenesis(GO:0042472);molecular_function:cation:chloride symporter activity(GO:0015377);biological_process:swim bladder inflation(GO:0048798);biological_process:transmembrane transport(GO:0055085);biological_process:ion transport(GO:0006811);cellular_component:integral component of membrane(GO:0016021)
gene18765	2.26405642992599	5.24862376048134	0.00121656569720014	0.041963569802425	LOC109103155	K09044	molecular_function:phosphotransferase activity, alcohol group as acceptor(GO:0016773);biological_process:phosphorylation(GO:0016310);molecular_function:uridine kinase activity(GO:0004849);molecular_function:ATP binding(GO:0005524);biological_process:axon guidance(GO:0007411);biological_process:neuron migration(GO:0001764);biological_process:skeletal muscle fiber development(GO:0048741);biological…
gene19027	-2.66771924688429	2.61421470485084	0.00121658252898719	0.041963569802425	LOC109103606	_	_
gene27889	2.28433852353684	4.71232420955594	0.00121865104339963	0.0420022070514602	LOC109045068	_	_
gene49326	-2.23696079272772	6.34805527095279	0.00122943084450567	0.0423407952350789	LOC109068095	K12622	_
gene10116	2.22967108489641	6.3212409628082	0.0012391303828314	0.0426416826147785	LOC109093928	K09276	_
gene7121	2.21181425580178	8.01847421003368	0.00124075879751725	0.0426645701733242	LOC109090077	_	_
gene19902	2.34388039671956	4.04559647385637	0.0012480814118355	0.0428830703248892	fzd4	K02354	_
gene16383	-2.57600707514943	2.99373478966767	0.0012494102773519	0.0428954509873164	LOC109100631	_	_
gene47816	2.20514569946044	8.97710167645772	0.00125145545721016	0.0429323863240748	pdia3	K08056	molecular_function:electron carrier activity(GO:0009055);biological_process:cell redox homeostasis(GO:0045454);biological_process:glycerol ether metabolic process(GO:0006662);molecular_function:isomerase activity(GO:0016853);molecular_function:protein disulfide oxidoreductase activity(GO:0015035);cellular_component:endoplasmic reticulum(GO:0005783)
gene13861	-2.56393428538868	2.77465254665103	0.00125261489791246	0.0429389018681464	LOC109097892	_	_
gene11557	-2.32603696309348	4.52904013017908	0.0012588133332656	0.0431180075150814	LOC109095554	_	cellular_component:membrane(GO:0016020);molecular_function:glycerol-3-phosphate O-acyltransferase activity(GO:0004366);biological_process:phospholipid biosynthetic process(GO:0008654)
gene34965	2.39384332151846	3.63453438792968	0.0012598107866409	0.0431188252933066	LOC109052176	K09377	molecular_function:zinc ion binding(GO:0008270)
gene58416	2.87763877022644	1.96352536593021	0.00126708381916788	0.0432008277653012	LOC109078146	_	_
gene62441	2.87763877022644	1.96352536593021	0.00126708381916788	0.0432008277653012	LOC109082654	_	_
gene68080	-2.83545569221163	2.07565369308701	0.00126708381916788	0.0432008277653012	LOC109088828	_	_
gene6771	2.71054966128129	1.9860991168972	0.00126708381916788	0.0432008277653012	LOC109089075	_	_
gene7940	2.71054966128129	1.9860991168972	0.00126708381916788	0.0432008277653012	bnc1	_	_
gene27289	2.20174222454874	9.24230022489196	0.00126821147199322	0.0432060137562368	LOC109112647	K09584	_
gene15963	-2.30099570971636	4.61931682562464	0.00127009811713974	0.0432198174674903	LOC109100162	K04840	biological_process:sodium ion transport(GO:0006814);biological_process:regulation of ion transmembrane transport(GO:0034765);biological_process:mechanosensory behavior(GO:0007638);biological_process:larval locomotory behavior(GO:0008345);biological_process:motor neuron axon guidance(GO:0008045);cellular_component:voltage-gated sodium channel complex(GO:0001518);molecular_function:voltage-gated so…
gene35549	-2.39997943140194	3.75397117914394	0.00127115438392929	0.0432198174674903	LOC109052834	_	_
gene47399	-2.50587818881634	3.11840005911025	0.00127154422452844	0.0432198174674903	LOC109065976	_	_
gene15351	2.29532502481888	4.52672954081786	0.00127635250144286	0.0433499815463212	LOC109099539	_	_
gene36061	-2.60418662549368	2.9161506913903	0.00128019582775284	0.0434051972602604	LOC109053388	K02541	_
gene38844	2.50548369582709	2.8580165903408	0.00128019582775284	0.0434051972602604	LOC109056521	_	_
gene26625	2.39245506990749	3.59194148384023	0.0012809183503615	0.0434051972602604	LOC109112289	K05465	_
gene19083	2.60950278743635	2.61143271591124	0.0012870583591096	0.0435255148041327	LOC109103370	_	_
gene67809	2.51725063817261	2.62561025694148	0.0012870583591096	0.0435255148041327	LOC109088550	K04174	_
gene32241	-2.77212335377134	2.40226824124843	0.00128741729082648	0.0435255148041327	LOC109049056	_	_
gene57042	-2.30734377462578	4.67689448209518	0.00129126205276411	0.0436222006520744	LOC109076631	K02602	molecular_function:phosphotransferase activity, alcohol group as acceptor(GO:0016773);biological_process:phosphorylation(GO:0016310);molecular_function:uridine kinase activity(GO:0004849);molecular_function:ATP binding(GO:0005524);biological_process:axon guidance(GO:0007411);biological_process:neuron migration(GO:0001764);biological_process:skeletal muscle fiber development(GO:0048741);biological…
gene12601	2.26701552291484	5.00822933168363	0.00129278336546186	0.0436403067629119	LOC109096626	K04415	_
gene62891	-2.39568766505618	3.58679901877742	0.0013036527049275	0.0439737049874593	LOC109083109	_	molecular_function:phosphotransferase activity, alcohol group as acceptor(GO:0016773);biological_process:phosphorylation(GO:0016310);molecular_function:uridine kinase activity(GO:0004849);molecular_function:ATP binding(GO:0005524);biological_process:axon guidance(GO:0007411);biological_process:neuron migration(GO:0001764);biological_process:skeletal muscle fiber development(GO:0048741);biological…
gene27218	-2.9391615392236	1.92408182402207	0.00130646533473298	0.0440015537718548	LOC109112597	_	_
gene27742	-2.9391615392236	1.92408182402207	0.00130646533473298	0.0440015537718548	LOC109113794	_	_
gene13807	2.24459726788972	5.2201277444222	0.00131392801565911	0.0442060934830285	LOC109097853	_	_
gene37625	2.50898367683369	2.78458154410434	0.00131453465007448	0.0442060934830285	LOC109055145	K13375	cellular_component:extracellular space(GO:0005615);molecular_function:growth factor activity(GO:0008083);biological_process:cell growth(GO:0016049);biological_process:positive regulation of cell division(GO:0051781);molecular_function:transforming growth factor beta receptor binding(GO:0005160)
gene18298	-2.65106821340662	2.60054149007893	0.00132587564936726	0.0444001333568994	LOC109102481	K00357	molecular_function:oxidoreductase activity(GO:0016491);biological_process:oxidation-reduction process(GO:0055114);molecular_function:nucleotide binding(GO:0000166)
gene47923	2.62073694044838	2.52404061202523	0.00132587564936726	0.0444001333568994	LOC109066561	K08574	cellular_component:intracellular(GO:0005622);biological_process:proteolysis(GO:0006508);molecular_function:calcium-dependent cysteine-type endopeptidase activity(GO:0004198)
gene53891	4.42485616385529	0.649107375861918	0.00133433984732175	0.0444001333568994	LOC109073157	K13807	_
gene8973	4.42485616385529	0.649107375861918	0.00133433984732175	0.0444001333568994	LOC109092495	_	_
gene14332	-4.00769263333427	0.852338163936082	0.00133433984732175	0.0444001333568994	LOC109098251	K04615	_
gene14744	-4.00769263333427	0.852338163936082	0.00133433984732175	0.0444001333568994	LOC109098861	_	molecular_function:phosphotransferase activity, alcohol group as acceptor(GO:0016773);biological_process:phosphorylation(GO:0016310);molecular_function:uridine kinase activity(GO:0004849);molecular_function:ATP binding(GO:0005524);biological_process:axon guidance(GO:0007411);biological_process:neuron migration(GO:0001764);biological_process:skeletal muscle fiber development(GO:0048741);biological…
gene23109	-4.00769263333427	0.852338163936082	0.00133433984732175	0.0444001333568994	LOC109108391	K18595	molecular_function:phosphotransferase activity, alcohol group as acceptor(GO:0016773);biological_process:phosphorylation(GO:0016310);molecular_function:uridine kinase activity(GO:0004849);molecular_function:ATP binding(GO:0005524);biological_process:axon guidance(GO:0007411);biological_process:neuron migration(GO:0001764);biological_process:skeletal muscle fiber development(GO:0048741);biological…
gene30080	-4.00769263333427	0.852338163936082	0.00133433984732175	0.0444001333568994	LOC109047084	_	_
gene40962	-4.00769263333427	0.852338163936082	0.00133433984732175	0.0444001333568994	LOC109058850	_	_
gene45595	-4.00769263333427	0.852338163936082	0.00133433984732175	0.0444001333568994	LOC109063960	K09228	_
gene48847	-4.00769263333427	0.852338163936082	0.00133433984732175	0.0444001333568994	LOC109067569	_	_
gene58190	-4.00769263333427	0.852338163936082	0.00133433984732175	0.0444001333568994	LOC109077900	_	_
gene29487	3.51859984664487	0.706435611150944	0.00133433984732175	0.0444001333568994	LOC109046255	_	_
gene52462	3.51859984664487	0.706435611150944	0.00133433984732175	0.0444001333568994	LOC109071578	_	_
gene25726	-3.08078407576581	1.75438227903712	0.0013478488169123	0.0447487827977726	LOC109110913	_	molecular_function:calcium ion binding(GO:0005509)
gene57883	-3.08078407576581	1.75438227903712	0.0013478488169123	0.0447487827977726	LOC109077562	_	_
gene47178	2.9954660330494	1.67242985583213	0.0013478488169123	0.0447487827977726	LOC109065734	K04419	_
gene33448	2.51288195489346	2.7072566281463	0.00135305680376393	0.0448880395370043	LOC109050119	_	_
gene43209	-2.34899585432514	3.85905532095068	0.0013589410508417	0.0450495061382694	LOC109061369	_	molecular_function:phosphotransferase activity, alcohol group as acceptor(GO:0016773);biological_process:phosphorylation(GO:0016310);molecular_function:uridine kinase activity(GO:0004849);molecular_function:ATP binding(GO:0005524);biological_process:axon guidance(GO:0007411);biological_process:neuron migration(GO:0001764);biological_process:skeletal muscle fiber development(GO:0048741);biological…
gene22278	-2.44877726220668	3.2331135396492	0.00136464573427896	0.0451890572995925	LOC109106976	K16523	_
gene28286	2.24826713017071	4.91740894168243	0.00136519132666926	0.0451890572995925	LOC109113585	_	_
gene15882	-2.69723402855627	2.49746780328027	0.00136989975308814	0.0453110456792536	mycbp	_	molecular_function:transcription coactivator activity(GO:0003713);biological_process:regulation of transcription, DNA-templated(GO:0006355)
gene44789	2.48736052888305	2.84301886161184	0.00137289937899452	0.0453763735793195	LOC109063060	_	_
gene6295	2.25452840115004	4.99794569413561	0.00138175962096279	0.0454493825380146	LOC109080144	_	_
gene11074	-3.32170531854048	1.59007606491563	0.0013880602552756	0.0454493825380146	LOC109094700	K08437	_
gene21487	-3.32170531854048	1.59007606491563	0.0013880602552756	0.0454493825380146	LOC109105979	_	molecular_function:phosphotransferase activity, alcohol group as acceptor(GO:0016773);biological_process:phosphorylation(GO:0016310);molecular_function:uridine kinase activity(GO:0004849);molecular_function:ATP binding(GO:0005524);biological_process:axon guidance(GO:0007411);biological_process:neuron migration(GO:0001764);biological_process:skeletal muscle fiber development(GO:0048741);biological…
gene39375	-3.28706007223135	1.56158913874225	0.0013880602552756	0.0454493825380146	LOC109057106	_	_
gene40467	-3.28706007223135	1.56158913874225	0.0013880602552756	0.0454493825380146	LOC109058323	K17551	molecular_function:phosphotransferase activity, alcohol group as acceptor(GO:0016773);biological_process:phosphorylation(GO:0016310);molecular_function:uridine kinase activity(GO:0004849);molecular_function:ATP binding(GO:0005524);biological_process:axon guidance(GO:0007411);biological_process:neuron migration(GO:0001764);biological_process:skeletal muscle fiber development(GO:0048741);biological…
gene54507	-3.28706007223135	1.56158913874225	0.0013880602552756	0.0454493825380146	LOC109073840	_	_
gene17553	3.03671129800984	1.46438414561657	0.0013880602552756	0.0454493825380146	LOC109101974	K05633	_
gene31310	3.03671129800984	1.46438414561657	0.0013880602552756	0.0454493825380146	b3gnt5	K03766	_
gene22795	2.19252342113016	7.33033480282934	0.00138925780547387	0.0454493825380146	LOC109107695	K01581	molecular_function:phosphotransferase activity, alcohol group as acceptor(GO:0016773);biological_process:phosphorylation(GO:0016310);molecular_function:uridine kinase activity(GO:0004849);molecular_function:ATP binding(GO:0005524);biological_process:axon guidance(GO:0007411);biological_process:neuron migration(GO:0001764);biological_process:skeletal muscle fiber development(GO:0048741);biological…
gene24666	-2.30230374783122	4.25848380916986	0.00140600881987111	0.0454493825380146	sphkap	_	biological_process:regulation of transcription, DNA-templated(GO:0006355);molecular_function:DNA binding(GO:0003677);molecular_function:ATP binding(GO:0005524);molecular_function:sequence-specific DNA binding transcription factor activity(GO:0003700);cellular_component:nucleus(GO:0005634)
gene48855	6.9491368648178	0.201280468821358	0.00140897293288839	0.0454493825380146	LOC109067576	K05103	_
gene14968	-6.89614089573618	0.396099313936539	0.00140897293288839	0.0454493825380146	LOC109098799	_	_
gene15838	-6.89614089573618	0.396099313936539	0.00140897293288839	0.0454493825380146	LOC109099877	_	_
gene22644	-6.89614089573618	0.396099313936539	0.00140897293288839	0.0454493825380146	LOC109107637	K01081	_
gene23453	-6.89614089573618	0.396099313936539	0.00140897293288839	0.0454493825380146	LOC109108213	_	_
gene23845	-6.89614089573618	0.396099313936539	0.00140897293288839	0.0454493825380146	LOC109108803	_	_
gene23991	-6.89614089573618	0.396099313936539	0.00140897293288839	0.0454493825380146	LOC109109448	K18078	_
gene2467	-6.89614089573618	0.396099313936539	0.00140897293288839	0.0454493825380146	LOC109108241	K07377	molecular_function:receptor activity(GO:0004872);biological_process:angiogenesis(GO:0001525);molecular_function:metal ion binding(GO:0046872);biological_process:synaptic transmission(GO:0007268);biological_process:synapse assembly(GO:0007416);biological_process:cell adhesion(GO:0007155);cellular_component:integral component of membrane(GO:0016021)
gene31696	-6.89614089573618	0.396099313936539	0.00140897293288839	0.0454493825380146	LOC109048772	K19721	molecular_function:phosphotransferase activity, alcohol group as acceptor(GO:0016773);biological_process:phosphorylation(GO:0016310);molecular_function:uridine kinase activity(GO:0004849);molecular_function:ATP binding(GO:0005524);biological_process:axon guidance(GO:0007411);biological_process:neuron migration(GO:0001764);biological_process:skeletal muscle fiber development(GO:0048741);biological…
gene31722	-6.89614089573618	0.396099313936539	0.00140897293288839	0.0454493825380146	LOC109048779	_	_
gene32082	-6.89614089573618	0.396099313936539	0.00140897293288839	0.0454493825380146	LOC109049311	K05048	_
gene33747	-6.89614089573618	0.396099313936539	0.00140897293288839	0.0454493825380146	LOC109050709	_	_
gene35947	-6.89614089573618	0.396099313936539	0.00140897293288839	0.0454493825380146	LOC109053206	K06841	molecular_function:receptor activity(GO:0004872);biological_process:axon extension(GO:0048675);cellular_component:membrane(GO:0016020)
gene37328	-6.89614089573618	0.396099313936539	0.00140897293288839	0.0454493825380146	LOC109054843	K13207	cellular_component:cytoplasm(GO:0005737);biological_process:positive regulation of mRNA splicing, via spliceosome(GO:0048026);molecular_function:RNA binding(GO:0003723);cellular_component:nucleus(GO:0005634);molecular_function:nucleotide binding(GO:0000166)
gene39363	-6.89614089573618	0.396099313936539	0.00140897293288839	0.0454493825380146	LOC109057088	_	_
gene41141	-6.89614089573618	0.396099313936539	0.00140897293288839	0.0454493825380146	LOC109059045	K06762	_
gene43682	-6.89614089573618	0.396099313936539	0.00140897293288839	0.0454493825380146	LOC109061873	_	_
gene44293	-6.89614089573618	0.396099313936539	0.00140897293288839	0.0454493825380146	LOC109062542	_	_
gene53444	-6.89614089573618	0.396099313936539	0.00140897293288839	0.0454493825380146	LOC109072678	K13165	molecular_function:nucleic acid binding(GO:0003676);molecular_function:nucleotide binding(GO:0000166)
gene55955	-6.89614089573618	0.396099313936539	0.00140897293288839	0.0454493825380146	LOC109075424	_	_
gene59039	-6.89614089573618	0.396099313936539	0.00140897293288839	0.0454493825380146	LOC109078848	_	_
gene61507	-6.89614089573618	0.396099313936539	0.00140897293288839	0.0454493825380146	LOC109081624	K01312	molecular_function:phosphotransferase activity, alcohol group as acceptor(GO:0016773);biological_process:phosphorylation(GO:0016310);molecular_function:uridine kinase activity(GO:0004849);molecular_function:ATP binding(GO:0005524);biological_process:axon guidance(GO:0007411);biological_process:neuron migration(GO:0001764);biological_process:skeletal muscle fiber development(GO:0048741);biological…
gene68055	-6.89614089573618	0.396099313936539	0.00140897293288839	0.0454493825380146	LOC109088753	K11150	_
gene24034	2.48990166183944	2.76881402942864	0.0014149224229145	0.0456080780119798	LOC109109458	_	_
gene36570	-3.66067184397268	1.37172114126055	0.00141891316373699	0.0456892924912356	LOC109054003	_	_
gene21805	3.31808808145888	1.03819951503944	0.00141950521501818	0.0456892924912356	LOC109106210	_	_
gene44571	2.29995036922804	4.2046998872218	0.00142500320236008	0.0458329461360389	LOC109062857	_	molecular_function:phosphotransferase activity, alcohol group as acceptor(GO:0016773);biological_process:phosphorylation(GO:0016310);molecular_function:uridine kinase activity(GO:0004849);molecular_function:ATP binding(GO:0005524);biological_process:axon guidance(GO:0007411);biological_process:neuron migration(GO:0001764);biological_process:skeletal muscle fiber development(GO:0048741);biological…
gene10006	-2.53758209479933	2.96216684758631	0.0014279603111841	0.0458664552412894	mmab	K00798	_
gene8356	-2.31531018855101	4.33612638059626	0.00142811627667678	0.0458664552412894	LOC109091209	K19533	_
gene28036	2.2720651937621	4.50756325092395	0.00143281745225079	0.0459249178744244	LOC109045076	_	molecular_function:selenium binding(GO:0008430);cellular_component:endoplasmic reticulum lumen(GO:0005788)
gene55240	2.84455258692719	1.93595158625019	0.00143304740460283	0.0459249178744244	LOC109074653	_	_
gene47713	-2.81085417101372	2.05555969892981	0.00143304740460283	0.0459249178744244	LOC109066331	K14792	_
gene30740	-2.21748732054044	5.82704859305862	0.00144060021582143	0.0461126149934752	LOC109047530	K18407	_
gene28461	2.19533987029554	6.4570800270344	0.00144098668181647	0.0461126149934752	ccnb2	K05868	_
gene64910	2.17615063040696	8.47912922300297	0.00144327007137052	0.0461523380439919	LOC109085369	K06829	_
gene2393	-2.61717827424766	2.57278717686707	0.00144597865248596	0.0461659773789446	LOC109107998	_	_
gene24210	-2.61717827424766	2.57278717686707	0.00144597865248596	0.0461659773789446	LOC109109744	K09373	molecular_function:phosphotransferase activity, alcohol group as acceptor(GO:0016773);biological_process:phosphorylation(GO:0016310);molecular_function:uridine kinase activity(GO:0004849);molecular_function:ATP binding(GO:0005524);biological_process:axon guidance(GO:0007411);biological_process:neuron migration(GO:0001764);biological_process:skeletal muscle fiber development(GO:0048741);biological…
gene34059	2.27612548829756	4.28590896525972	0.0014468237395736	0.0461659773789446	pif1	K15255	_
gene44004	2.21063390967416	5.86947020062979	0.00145439661699502	0.0463742057380074	LOC109062232	_	_
gene37640	-2.38573075881021	3.68978979610245	0.00146089950673847	0.0465480419093093	LOC109055170	_	molecular_function:phosphotransferase activity, alcohol group as acceptor(GO:0016773);biological_process:phosphorylation(GO:0016310);molecular_function:uridine kinase activity(GO:0004849);molecular_function:ATP binding(GO:0005524);biological_process:axon guidance(GO:0007411);biological_process:neuron migration(GO:0001764);biological_process:skeletal muscle fiber development(GO:0048741);biological…
gene7070	-2.53392205269199	2.75013970596255	0.0014623565962027	0.0465609714516331	LOC109090470	_	_
gene30391	-2.3562649405705	3.91078323803929	0.00146429608396771	0.0465892307922743	LOC109047122	_	_
gene38616	-2.57725580688847	2.89399616635622	0.00147297978048168	0.0468318747291839	LOC109056282	_	cellular_component:integral component of membrane(GO:0016021)
gene21140	-2.8210027944752	2.26587696239442	0.00147797586091763	0.046889737037379	LOC109105770	_	molecular_function:phosphotransferase activity, alcohol group as acceptor(GO:0016773);biological_process:phosphorylation(GO:0016310);molecular_function:uridine kinase activity(GO:0004849);molecular_function:ATP binding(GO:0005524);biological_process:axon guidance(GO:0007411);biological_process:neuron migration(GO:0001764);biological_process:skeletal muscle fiber development(GO:0048741);biological…
gene25533	-2.8210027944752	2.26587696239442	0.00147797586091763	0.046889737037379	LOC109110345	_	_
gene44307	2.63769541280582	2.20232163099769	0.00147797586091763	0.046889737037379	LOC109062537	_	_
gene9556	-2.44203138692783	3.14918608965001	0.00148454273844562	0.0470306962396408	LOC109093213	K04161	molecular_function:serotonin receptor activity(GO:0004993);biological_process:behavior(GO:0007610);biological_process:G-protein coupled receptor signaling pathway(GO:0007186);biological_process:negative regulation of cAMP metabolic process(GO:0030815);cellular_component:integral component of plasma membrane(GO:0005887)
gene37976	2.40308649459537	3.10438575069402	0.00148454273844562	0.0470306962396408	LOC109055553	K00327	molecular_function:phosphotransferase activity, alcohol group as acceptor(GO:0016773);biological_process:phosphorylation(GO:0016310);molecular_function:uridine kinase activity(GO:0004849);molecular_function:ATP binding(GO:0005524);biological_process:axon guidance(GO:0007411);biological_process:neuron migration(GO:0001764);biological_process:skeletal muscle fiber development(GO:0048741);biological…
gene39583	-2.22065548748772	5.53818013936414	0.00148830991526157	0.0471163386969405	rheb	K07208	_
gene38497	-2.91175594284084	1.90167906065261	0.00149542689799218	0.0471270031377818	LOC109056120	_	_
gene43484	-2.91175594284084	1.90167906065261	0.00149542689799218	0.0471270031377818	LOC109061625	_	_
gene50394	-2.91175594284084	1.90167906065261	0.00149542689799218	0.0471270031377818	LOC109069270	K10659	_
gene59635	2.89306119461328	1.79487496232262	0.00149542689799218	0.0471270031377818	LOC109079525	K16944	_
gene7279	2.89306119461328	1.79487496232262	0.00149542689799218	0.0471270031377818	LOC109090611	_	_
gene7953	2.89306119461328	1.79487496232262	0.00149542689799218	0.0471270031377818	LOC109091468	_	_
gene4047	2.1646610788371	10.7313955521158	0.00149609533770736	0.0471270031377818	LOC109054930	K00522	_
gene24965	2.16755255959934	8.59509447062965	0.00149973965884866	0.0472082229927137	LOC109110010	K19518	molecular_function:phosphotransferase activity, alcohol group as acceptor(GO:0016773);biological_process:phosphorylation(GO:0016310);molecular_function:uridine kinase activity(GO:0004849);molecular_function:ATP binding(GO:0005524);biological_process:axon guidance(GO:0007411);biological_process:neuron migration(GO:0001764);biological_process:skeletal muscle fiber development(GO:0048741);biological…
gene1019	-2.67911947907023	2.48260850256663	0.00150260220952097	0.0472647366885469	LOC109094940	_	_
gene52980	2.16535774610338	8.90592472007393	0.00150912691969533	0.0474362825737306	LOC109072154	K07232	cellular_component:cytosol(GO:0005829);biological_process:apoptotic process(GO:0006915);biological_process:neurogenesis(GO:0022008);biological_process:negative regulation of protein processing(GO:0010955);molecular_function:Notch binding(GO:0005112);cellular_component:trans-Golgi network(GO:0005802);biological_process:negative regulation of Notch signaling pathway(GO:0045746);biological_process:r…
gene6297	2.27928719958329	4.13452853620972	0.00151052594477835	0.0474465840909846	LOC109080159	K13403	_
gene35845	-2.5643292576219	2.6576247286562	0.00151627812865382	0.0475935095959951	LOC109053133	K04905	_
gene25332	-2.37006139423167	3.67697174590402	0.001522555680997	0.0476763914009962	LOC109110629	K00735	molecular_function:phosphotransferase activity, alcohol group as acceptor(GO:0016773);biological_process:phosphorylation(GO:0016310);molecular_function:uridine kinase activity(GO:0004849);molecular_function:ATP binding(GO:0005524);biological_process:axon guidance(GO:0007411);biological_process:neuron migration(GO:0001764);biological_process:skeletal muscle fiber development(GO:0048741);biological…
gene1727	2.35336547595141	3.64134701884503	0.001522555680997	0.0476763914009962	LOC109103381	K14480	_
gene57344	2.35336547595141	3.64134701884503	0.001522555680997	0.0476763914009962	LOC109076977	_	cellular_component:integral component of membrane(GO:0016021);biological_process:vesicle-mediated transport(GO:0016192)
gene29593	2.47056386894674	2.75287804285943	0.0015237373556069	0.0476763914009962	LOC109046043	_	_
gene23944	2.17623074789973	6.8755463020571	0.00152567055548945	0.0476763914009962	LOC109108868	_	_
gene26404	-2.37934224805761	3.51446691978006	0.00152599790515948	0.0476763914009962	LOC109111577	K10053	molecular_function:phosphotransferase activity, alcohol group as acceptor(GO:0016773);biological_process:phosphorylation(GO:0016310);molecular_function:uridine kinase activity(GO:0004849);molecular_function:ATP binding(GO:0005524);biological_process:axon guidance(GO:0007411);biological_process:neuron migration(GO:0001764);biological_process:skeletal muscle fiber development(GO:0048741);biological…
gene40001	-2.25227845465185	4.73114855995961	0.00152654424419279	0.0476763914009962	armc9	_	molecular_function:phosphotransferase activity, alcohol group as acceptor(GO:0016773);biological_process:phosphorylation(GO:0016310);molecular_function:uridine kinase activity(GO:0004849);molecular_function:ATP binding(GO:0005524);biological_process:axon guidance(GO:0007411);biological_process:neuron migration(GO:0001764);biological_process:skeletal muscle fiber development(GO:0048741);biological…
gene4325	2.46760288332653	2.89919464998853	0.00152753052446462	0.0476763914009962	LOC109061164	_	_
gene62388	-2.30443528549227	4.18995475734185	0.00153204077551822	0.0477834886668497	LOC109082596	_	_
gene640	2.21767498476	5.12085521202912	0.00153318034774719	0.0477853796068792	LOC109085586	K01280	_
gene44903	2.65575506956965	2.08567260338383	0.00154493876463462	0.0481179978529556	LOC109063215	_	_
gene10969	-2.15909318231203	8.91965074141458	0.00155821592169679	0.0484871253181963	LOC109094635	K02156	biological_process:meiotic nuclear division(GO:0007126);biological_process:regulation of translation(GO:0006417);molecular_function:piRNA binding(GO:0034584);biological_process:gene silencing by RNA(GO:0031047);cellular_component:P granule(GO:0043186);biological_process:piRNA metabolic process(GO:0034587);biological_process:germ cell development(GO:0007281);biological_process:anatomical structure…
gene17383	-2.30329231618699	4.03725364808928	0.00156372657825037	0.0484871253181963	LOC109101906	_	_
gene25170	-2.38911283081802	3.46093652528627	0.00156394852818498	0.0484871253181963	LOC109110388	K07521	molecular_function:phosphotransferase activity, alcohol group as acceptor(GO:0016773);biological_process:phosphorylation(GO:0016310);molecular_function:uridine kinase activity(GO:0004849);molecular_function:ATP binding(GO:0005524);biological_process:axon guidance(GO:0007411);biological_process:neuron migration(GO:0001764);biological_process:skeletal muscle fiber development(GO:0048741);biological…
gene17874	2.33887980159181	3.41586416274269	0.00156394852818498	0.0484871253181963	LOC109102712	K10382	molecular_function:phosphotransferase activity, alcohol group as acceptor(GO:0016773);biological_process:phosphorylation(GO:0016310);molecular_function:uridine kinase activity(GO:0004849);molecular_function:ATP binding(GO:0005524);biological_process:axon guidance(GO:0007411);biological_process:neuron migration(GO:0001764);biological_process:skeletal muscle fiber development(GO:0048741);biological…
gene3791	-3.04985293078997	1.72907132643112	0.00156554876391476	0.0484871253181963	LOC109061497	K04219	_
gene46054	-3.04985293078997	1.72907132643112	0.00156554876391476	0.0484871253181963	LOC109064468	K14435	_
gene46604	-3.04985293078997	1.72907132643112	0.00156554876391476	0.0484871253181963	LOC109065082	_	_
gene46891	-3.04985293078997	1.72907132643112	0.00156554876391476	0.0484871253181963	pcsk2	K01360	molecular_function:serine-type endopeptidase activity(GO:0004252);biological_process:proteolysis(GO:0006508)
gene4734	-2.73320493012271	2.37028408078509	0.00156800722450223	0.0485293305143112	LOC109067128	K09856	_
gene17823	-2.59993001551884	2.55870052039937	0.00157805749307489	0.0487722179419357	LOC109102170	_	_
gene1918	-2.59993001551884	2.55870052039937	0.00157805749307489	0.0487722179419357	LOC109100409	K19521	_
gene18084	2.1623008174976	7.37704999359927	0.0015888023357809	0.0490700604249654	LOC109102344	_	_
gene20508	2.37981194678464	3.25266886666928	0.00161237177355684	0.0497632985916786	LOC109105363	K13302	biological_process:protein phosphorylation(GO:0006468);molecular_function:ATP binding(GO:0005524);molecular_function:protein serine/threonine kinase activity(GO:0004674)
gene68438	-2.40510351451684	3.1974931619562	0.00161966681853794	0.0498512577549512	LOC109089223	K15465	_
gene23745	2.15906516988888	7.49767385098663	0.00161988414555166	0.0498512577549512	LOC109108741	K01121	molecular_function:phosphotransferase activity, alcohol group as acceptor(GO:0016773);biological_process:phosphorylation(GO:0016310);molecular_function:uridine kinase activity(GO:0004849);molecular_function:ATP binding(GO:0005524);biological_process:axon guidance(GO:0007411);biological_process:neuron migration(GO:0001764);biological_process:skeletal muscle fiber development(GO:0048741);biological…
gene1734	-2.25976577490798	4.41603684609221	0.00162059140514648	0.0498512577549512	vipas39	_	_
gene20920	-2.78582584437845	2.03517063578165	0.00162304437276357	0.0498512577549512	LOC109105632	_	_
gene4250	-2.78582584437845	2.03517063578165	0.00162304437276357	0.0498512577549512	LOC109060476	_	_
gene62230	-2.78582584437845	2.03517063578165	0.00162304437276357	0.0498512577549512	agmat	K01480	molecular_function:metal ion binding(GO:0046872);molecular_function:hydrolase activity, acting on carbon-nitrogen (but not peptide) bonds, in linear amidines(GO:0016813)
gene39880	-2.21600767853846	5.0792385317117	0.00162310085309309	0.0498512577549512	LOC109057681	_	_
gene29268	-2.23855902861253	4.81285706879356	0.00162710951865612	0.0499079571204395	LOC109046181	K03234	_
gene8712	-2.4465699209255	3.06991517287236	0.00162720066115547	0.0499079571204395	LOC109092232	K11579	_
gene26643	2.25193645973375	4.29019515346908	0.00163212119763661	0.0500242323336525	LOC109112293	K10467	molecular_function:phosphotransferase activity, alcohol group as acceptor(GO:0016773);biological_process:phosphorylation(GO:0016310);molecular_function:uridine kinase activity(GO:0004849);molecular_function:ATP binding(GO:0005524);biological_process:axon guidance(GO:0007411);biological_process:neuron migration(GO:0001764);biological_process:skeletal muscle fiber development(GO:0048741);biological…
gene18567	-2.37990277142973	3.45342404809783	0.00164129814208079	0.0501533523164912	LOC109103027	K05871	molecular_function:phosphotransferase activity, alcohol group as acceptor(GO:0016773);biological_process:phosphorylation(GO:0016310);molecular_function:uridine kinase activity(GO:0004849);molecular_function:ATP binding(GO:0005524);biological_process:axon guidance(GO:0007411);biological_process:neuron migration(GO:0001764);biological_process:skeletal muscle fiber development(GO:0048741);biological…
gene20735	2.45096334792551	2.73677002500154	0.00164174967343881	0.0501533523164912	LOC109105085	_	_
gene273	-3.25156233217251	1.53250308017055	0.0016419960003367	0.0501533523164912	adamts5	_	_
gene60073	-3.25156233217251	1.53250308017055	0.0016419960003367	0.0501533523164912	LOC109080010	_	biological_process:photoreceptor cell development(GO:0042461);biological_process:posterior lateral line neuromast mantle cell differentiation(GO:0048924);biological_process:regulation of transcription, DNA-templated(GO:0006355);biological_process:posterior lateral line neuromast hair cell differentiation(GO:0048923);molecular_function:sequence-specific DNA binding(GO:0043565);molecular_function:s…
gene7780	-3.25156233217251	1.53250308017055	0.0016419960003367	0.0501533523164912	LOC109091020	_	_
gene51536	-2.7996746247787	2.24834851372331	0.00164425429839021	0.0501738033606285	LOC109070540	_	molecular_function:phosphotransferase activity, alcohol group as acceptor(GO:0016773);biological_process:phosphorylation(GO:0016310);molecular_function:uridine kinase activity(GO:0004849);molecular_function:ATP binding(GO:0005524);biological_process:axon guidance(GO:0007411);biological_process:neuron migration(GO:0001764);biological_process:skeletal muscle fiber development(GO:0048741);biological…
gene32147	2.5665021484765	2.57572069143154	0.0016473044552885	0.0501738033606285	sulf1	K14607	molecular_function:phosphotransferase activity, alcohol group as acceptor(GO:0016773);biological_process:phosphorylation(GO:0016310);molecular_function:uridine kinase activity(GO:0004849);molecular_function:ATP binding(GO:0005524);biological_process:axon guidance(GO:0007411);biological_process:neuron migration(GO:0001764);biological_process:skeletal muscle fiber development(GO:0048741);biological…
gene40836	-2.66077458715956	2.46758932030296	0.00164946279421696	0.0501738033606285	LOC109058707	K04344	_
gene18118	-2.64219341928013	2.45240672419462	0.00164946279421696	0.0501738033606285	LOC109102794	_	_
gene17531	2.58475114547729	2.39069273643042	0.00164946279421696	0.0501738033606285	LOC109101966	_	_
gene66293	2.58475114547729	2.39069273643042	0.00164946279421696	0.0501738033606285	LOC109086888	K09228	_
gene60141	2.19789058503749	5.30191947779065	0.00165147697121351	0.0502005927097289	LOC109080095	K00522	molecular_function:phosphotransferase activity, alcohol group as acceptor(GO:0016773);biological_process:phosphorylation(GO:0016310);molecular_function:uridine kinase activity(GO:0004849);molecular_function:ATP binding(GO:0005524);biological_process:axon guidance(GO:0007411);biological_process:neuron migration(GO:0001764);biological_process:skeletal muscle fiber development(GO:0048741);biological…
gene39719	2.17245697004649	6.00800609707491	0.00165326611683833	0.0502205096355644	LOC109057492	_	_
gene2345	2.26679467978326	4.2033068118722	0.00166534585274573	0.0505527775683725	LOC109109996	K08800	_
gene55519	2.32880018176331	3.5808517379961	0.00169550329592039	0.0513222285799033	LOC109074961	_	molecular_function:phosphotransferase activity, alcohol group as acceptor(GO:0016773);biological_process:phosphorylation(GO:0016310);molecular_function:uridine kinase activity(GO:0004849);molecular_function:ATP binding(GO:0005524);biological_process:axon guidance(GO:0007411);biological_process:neuron migration(GO:0001764);biological_process:skeletal muscle fiber development(GO:0048741);biological…
gene23740	-2.29504696041276	3.98995204739407	0.00170203290103952	0.0513222285799033	LOC109109353	K14405	_
gene12530	2.15496215872277	6.90336431360954	0.0017067327153697	0.0513222285799033	LOC109096585	_	biological_process:regulation of BMP signaling pathway(GO:0030510);biological_process:notochord cell differentiation(GO:0060034);molecular_function:calcium ion binding(GO:0005509);biological_process:dorsal/ventral pattern formation(GO:0009953)
gene8111	-2.23086612915646	4.68950264212002	0.00171090248606657	0.0513222285799033	LOC109091119	K17503	_
gene12488	-2.50327219066681	2.72519001886402	0.00171102205274912	0.0513222285799033	LOC109096232	K05462	_
gene5680	-2.50327219066681	2.72519001886402	0.00171102205274912	0.0513222285799033	LOC109072256	K08114	_
gene10705	-2.88381964923227	1.87890833901529	0.00171464701223079	0.0513222285799033	LOC109093856	K07817	molecular_function:phosphotransferase activity, alcohol group as acceptor(GO:0016773);biological_process:phosphorylation(GO:0016310);molecular_function:uridine kinase activity(GO:0004849);molecular_function:ATP binding(GO:0005524);biological_process:axon guidance(GO:0007411);biological_process:neuron migration(GO:0001764);biological_process:skeletal muscle fiber development(GO:0048741);biological…
gene14612	-2.88381964923227	1.87890833901529	0.00171464701223079	0.0513222285799033	LOC109098350	K08458	_
gene41125	-2.88381964923227	1.87890833901529	0.00171464701223079	0.0513222285799033	LOC109059029	K04943	_
gene53226	-2.88381964923227	1.87890833901529	0.00171464701223079	0.0513222285799033	LOC109072429	K09451	molecular_function:phosphotransferase activity, alcohol group as acceptor(GO:0016773);biological_process:phosphorylation(GO:0016310);molecular_function:uridine kinase activity(GO:0004849);molecular_function:ATP binding(GO:0005524);biological_process:axon guidance(GO:0007411);biological_process:neuron migration(GO:0001764);biological_process:skeletal muscle fiber development(GO:0048741);biological…
gene37622	2.37487664578795	3.13917973843462	0.00171588431857217	0.0513222285799033	LOC109055156	K07845	_
gene1232	-3.62019399840562	1.33836470716159	0.00171842503754939	0.0513222285799033	LOC109096551	_	_
gene40545	-3.62019399840562	1.33836470716159	0.00171842503754939	0.0513222285799033	LOC109058400	K04812	molecular_function:acetylcholine-activated cation-selective channel activity(GO:0004889);cellular_component:postsynaptic membrane(GO:0045211);cellular_component:cell junction(GO:0030054);cellular_component:plasma membrane(GO:0005886);biological_process:ion transport(GO:0006811);cellular_component:integral component of membrane(GO:0016021)
gene62947	-3.62019399840562	1.33836470716159	0.00171842503754939	0.0513222285799033	LOC109083220	_	_
gene657	-3.62019399840562	1.33836470716159	0.00171842503754939	0.0513222285799033	mdh1b	_	biological_process:carbohydrate metabolic process(GO:0005975);biological_process:malate metabolic process(GO:0006108);biological_process:tricarboxylic acid cycle(GO:0006099);molecular_function:malate dehydrogenase activity(GO:0016615);molecular_function:oxidoreductase activity, acting on the CH-OH group of donors, NAD or NADP as acceptor(GO:0016616)
gene66701	-3.62019399840562	1.33836470716159	0.00171842503754939	0.0513222285799033	LOC109087326	_	_
gene67069	-3.62019399840562	1.33836470716159	0.00171842503754939	0.0513222285799033	LOC109087726	K13194	_
gene2263	-3.57854759652034	1.30418284831575	0.00171842503754939	0.0513222285799033	LOC109107397	_	_
gene35649	-3.57854759652034	1.30418284831575	0.00171842503754939	0.0513222285799033	LOC109052917	K05107	_
gene36958	-3.57854759652034	1.30418284831575	0.00171842503754939	0.0513222285799033	LOC109054412	_	_
gene4761	-3.57854759652034	1.30418284831575	0.00171842503754939	0.0513222285799033	LOC109067341	_	molecular_function:phosphotransferase activity, alcohol group as acceptor(GO:0016773);biological_process:phosphorylation(GO:0016310);molecular_function:uridine kinase activity(GO:0004849);molecular_function:ATP binding(GO:0005524);biological_process:axon guidance(GO:0007411);biological_process:neuron migration(GO:0001764);biological_process:skeletal muscle fiber development(GO:0048741);biological…
gene58925	-3.57854759652034	1.30418284831575	0.00171842503754939	0.0513222285799033	LOC109078724	_	_
gene18082	3.09577147979787	1.22241113210225	0.00171842503754939	0.0513222285799033	LOC109102341	K15118	cellular_component:integral component of membrane(GO:0016021);biological_process:hemoglobin metabolic process(GO:0020027);biological_process:transmembrane transport(GO:0055085)
gene64802	2.22683634559496	4.62818378652012	0.00171850493314359	0.0513222285799033	LOC109085255	_	_
gene60173	-2.58247304604555	2.5444703474451	0.00172341410070716	0.0514341557319537	LOC109080150	K10053	_
gene51409	-2.30468730377427	3.77566044028747	0.00173894996907534	0.0517252554933779	LOC109070412	K05456	_
gene64313	2.15702565354503	6.26751687297819	0.0017396775417272	0.0517252554933779	LOC109084672	_	_
gene15290	-3.94666598191307	0.803579542512872	0.00174367916303401	0.0517252554933779	LOC109099506	_	_
gene19976	-3.94666598191307	0.803579542512872	0.00174367916303401	0.0517252554933779	LOC109105209	K05849	_
gene33272	-3.94666598191307	0.803579542512872	0.00174367916303401	0.0517252554933779	LOC109050011	_	_
gene34119	-3.94666598191307	0.803579542512872	0.00174367916303401	0.0517252554933779	LOC109051285	_	_
gene35550	-3.94666598191307	0.803579542512872	0.00174367916303401	0.0517252554933779	LOC109052835	_	_
gene57492	-3.94666598191307	0.803579542512872	0.00174367916303401	0.0517252554933779	gabbr2	K04615	cellular_component:integral component of membrane(GO:0016021);molecular_function:G-protein coupled GABA receptor activity(GO:0004965);biological_process:G-protein coupled receptor signaling pathway(GO:0007186);cellular_component:plasma membrane(GO:0005886)
gene66873	-3.94666598191307	0.803579542512872	0.00174367916303401	0.0517252554933779	LOC109087515	_	_
gene35593	2.14509748462428	6.87666649121532	0.00176230350436988	0.0522427442470132	LOC109052860	_	_
gene26935	3.25425873554915	0.986700089787879	0.00177410599369218	0.0525285194767411	LOC109111937	_	molecular_function:phosphotransferase activity, alcohol group as acceptor(GO:0016773);biological_process:phosphorylation(GO:0016310);molecular_function:uridine kinase activity(GO:0004849);molecular_function:ATP binding(GO:0005524);biological_process:axon guidance(GO:0007411);biological_process:neuron migration(GO:0001764);biological_process:skeletal muscle fiber development(GO:0048741);biological…
gene63332	-2.19149032114887	5.16596304070737	0.00177435666532412	0.0525285194767411	LOC109083642	_	_
gene823	-2.24281049244572	4.37193345258722	0.00177550167438148	0.0525285194767411	LOC109090057	K10408	_
gene11169	2.12679995456331	10.7365487238412	0.00178367743844463	0.0527351736123327	LOC109095078	K09276	_
gene60019	2.14055331327831	7.14589142975054	0.00178720013630746	0.0528040739405746	pgm1	K01835	_
gene12804	2.45225930421355	2.57226991058486	0.0017907839119761	0.0528746857850063	LOC109096737	_	biological_process:negative regulation of peptidase activity(GO:0010466);cellular_component:extracellular region(GO:0005576);molecular_function:serine-type endopeptidase inhibitor activity(GO:0004867)
gene51982	2.21595238576314	4.61928018619244	0.00179350873344889	0.0529198589578401	LOC109071042	K06540	_
gene19407	-2.4136100209813	3.27872113595971	0.00179520383538053	0.0529346089648258	LOC109103849	_	_
gene10414	-2.35191447123519	3.4306437535528	0.00180882001728452	0.0533006185931564	LOC109094123	_	_
gene14209	-3.01824407050726	1.70328895941279	0.00182224711412174	0.0534473526075085	rexo2	_	_
gene16965	-3.01824407050726	1.70328895941279	0.00182224711412174	0.0534473526075085	LOC109101043	K16362	_
gene4919	-3.01824407050726	1.70328895941279	0.00182224711412174	0.0534473526075085	LOC109068585	_	_
gene58364	-3.01824407050726	1.70328895941279	0.00182224711412174	0.0534473526075085	LOC109078089	_	_
gene68044	-3.01824407050726	1.70328895941279	0.00182224711412174	0.0534473526075085	LOC109088821	_	molecular_function:phosphotransferase activity, alcohol group as acceptor(GO:0016773);biological_process:phosphorylation(GO:0016310);molecular_function:uridine kinase activity(GO:0004849);molecular_function:ATP binding(GO:0005524);biological_process:axon guidance(GO:0007411);biological_process:neuron migration(GO:0001764);biological_process:skeletal muscle fiber development(GO:0048741);biological…
gene2581	2.91325314952083	1.60452110607811	0.00182224711412174	0.0534473526075085	LOC109111438	K18496	_
gene9418	2.91325314952083	1.60452110607811	0.00182224711412174	0.0534473526075085	LOC109093548	K11252	_
gene36057	-2.23348278287583	4.50985965518449	0.00182766186291084	0.0535316537279008	LOC109053371	K02541	_
gene41260	-2.77802641149089	2.23059654783284	0.00183116474514597	0.0535316537279008	LOC109059166	K15682	_
gene56367	-2.77802641149089	2.23059654783284	0.00183116474514597	0.0535316537279008	LOC109075898	K06802	molecular_function:phosphotransferase activity, alcohol group as acceptor(GO:0016773);biological_process:phosphorylation(GO:0016310);molecular_function:uridine kinase activity(GO:0004849);molecular_function:ATP binding(GO:0005524);biological_process:axon guidance(GO:0007411);biological_process:neuron migration(GO:0001764);biological_process:skeletal muscle fiber development(GO:0048741);biological…
gene6719	-2.77802641149089	2.23059654783284	0.00183116474514597	0.0535316537279008	LOC109088554	K09341	biological_process:regulation of transcription, DNA-templated(GO:0006355);biological_process:otic placode formation(GO:0043049);molecular_function:sequence-specific DNA binding transcription factor activity(GO:0003700);cellular_component:nucleus(GO:0005634);molecular_function:transcription regulatory region sequence-specific DNA binding(GO:0000976)
gene19178	2.58010212060493	2.15509145226224	0.00183116474514597	0.0535316537279008	LOC109103439	K00213	_
gene17826	2.81068977273579	1.9078652222821	0.00184088572418924	0.0536741197094253	LOC109102165	_	_
gene63032	2.81068977273579	1.9078652222821	0.00184088572418924	0.0536741197094253	LOC109083314	K17345	cellular_component:integral component of membrane(GO:0016021)
gene5491	-2.73442767849045	1.99347120817921	0.00184088572418924	0.0536741197094253	LOC109071659	K06794	_
gene54698	2.64360066379064	1.93134457478203	0.00184088572418924	0.0536741197094253	LOC109074047	_	biological_process:carbohydrate metabolic process(GO:0005975);molecular_function:hyalurononglucosaminidase activity(GO:0004415)
gene16242	-2.48769956786476	2.71254635794865	0.00185236439243597	0.0539377821016413	LOC109100518	_	_
gene29306	-2.48769956786476	2.71254635794865	0.00185236439243597	0.0539377821016413	LOC109045851	K09657	_
gene29173	-2.22473961639823	4.41723532248117	0.00185448933981032	0.053964177641826	LOC109046139	_	_
gene36991	-2.37081041270206	3.38176396676003	0.00186650306609163	0.0542781052489377	LOC109054472	K06711	_
gene54547	-2.14625210264386	6.43502871069525	0.00186984667909289	0.0543396585107251	LOC109073882	K06636	_
gene41541	-2.48470305733978	2.9189410213504	0.00187458918571419	0.054441757669571	LOC109059480	_	_
gene50079	2.27715357460263	3.83299054186317	0.0018815016915993	0.0546067027649027	LOC109068925	_	_
gene39242	-2.17644771954497	5.31565571668215	0.0018828872263823	0.0546111279431863	LOC109056949	K11757	_
gene45012	-2.247113361452	4.31283788027482	0.00188543213818672	0.0546183241431683	LOC109063335	_	cellular_component:cytoplasm(GO:0005737)
gene41100	-2.2263954859776	4.38890426574844	0.00188560178859094	0.0546183241431683	spo11	K10878	biological_process:DNA metabolic process(GO:0006259);molecular_function:DNA binding(GO:0003677);molecular_function:ATP binding(GO:0005524);cellular_component:chromosome(GO:0005694);molecular_function:catalytic activity(GO:0003824)
gene11670	-2.40312861916208	3.27017861009954	0.0018950017068063	0.0548547258776106	LOC109094944	K06521	_
gene63753	-2.34246306260623	3.42296788187046	0.00189950103188861	0.0549159396807671	LOC109084122	_	_
gene32112	2.12508723827916	7.23240147421837	0.00189959627878108	0.0549159396807671	LOC109048974	K06827	_
gene68433	-2.27796314149335	3.80122337096603	0.00190421316017486	0.0550135007508052	metrn	_	_
gene4013	2.17246797429066	5.22236723941508	0.00191014638011326	0.0551489393929833	LOC109058624	_	molecular_function:phosphotransferase activity, alcohol group as acceptor(GO:0016773);biological_process:phosphorylation(GO:0016310);molecular_function:uridine kinase activity(GO:0004849);molecular_function:ATP binding(GO:0005524);biological_process:axon guidance(GO:0007411);biological_process:neuron migration(GO:0001764);biological_process:skeletal muscle fiber development(GO:0048741);biological…
gene36173	2.56910030370969	2.26651480353217	0.00191669269439573	0.0553018910371939	LOC109053539	K11253	_
gene52564	2.34453687292778	3.11433506565517	0.00192756907495364	0.0555794965889465	LOC109071693	_	_
gene2089	-3.21516908416258	1.50279187300894	0.00194757718538983	0.0559157726027726	gpr39	K08412	_
gene24672	-3.21516908416258	1.50279187300894	0.00194757718538983	0.0559157726027726	LOC109109289	_	_
gene45309	-3.21516908416258	1.50279187300894	0.00194757718538983	0.0559157726027726	LOC109063666	K04997	molecular_function:phosphotransferase activity, alcohol group as acceptor(GO:0016773);biological_process:phosphorylation(GO:0016310);molecular_function:uridine kinase activity(GO:0004849);molecular_function:ATP binding(GO:0005524);biological_process:axon guidance(GO:0007411);biological_process:neuron migration(GO:0001764);biological_process:skeletal muscle fiber development(GO:0048741);biological…
gene44485	2.98956955051965	1.42575758788451	0.00194757718538983	0.0559157726027726	LOC109062753	_	_
gene49894	2.98956955051965	1.42575758788451	0.00194757718538983	0.0559157726027726	LOC109068719	_	molecular_function:phosphotransferase activity, alcohol group as acceptor(GO:0016773);biological_process:phosphorylation(GO:0016310);molecular_function:uridine kinase activity(GO:0004849);molecular_function:ATP binding(GO:0005524);biological_process:axon guidance(GO:0007411);biological_process:neuron migration(GO:0001764);biological_process:skeletal muscle fiber development(GO:0048741);biological…
gene57462	-2.51494183793973	2.617451889215	0.00194800571922306	0.0559157726027726	LOC109077099	K11981	molecular_function:ubiquitin-protein transferase activity(GO:0004842);biological_process:protein ubiquitination(GO:0016567);molecular_function:zinc ion binding(GO:0008270)
gene7540	2.17574184930519	4.9037668535805	0.00195216548463782	0.0559157726027726	LOC109090798	K09233	_
gene8565	-2.30934737303255	3.51649803432997	0.00196079901758275	0.0559157726027726	LOC109092123	K01937	molecular_function:CTP synthase activity(GO:0003883);biological_process:pyrimidine nucleotide biosynthetic process(GO:0006221)
gene10484	-2.85533169841624	1.85575720609317	0.00196943869217604	0.0559157726027726	LOC109094385	K08397	_
gene40817	-2.85533169841624	1.85575720609317	0.00196943869217604	0.0559157726027726	slc12a5	K14427	molecular_function:phosphotransferase activity, alcohol group as acceptor(GO:0016773);biological_process:phosphorylation(GO:0016310);molecular_function:uridine kinase activity(GO:0004849);molecular_function:ATP binding(GO:0005524);biological_process:axon guidance(GO:0007411);biological_process:neuron migration(GO:0001764);biological_process:skeletal muscle fiber development(GO:0048741);biological…
gene5860	-2.85533169841624	1.85575720609317	0.00196943869217604	0.0559157726027726	LOC109078891	K08048	molecular_function:phosphorus-oxygen lyase activity(GO:0016849);biological_process:axon midline choice point recognition(GO:0016199);biological_process:retinal ganglion cell axon guidance(GO:0031290)
gene9227	2.81732383659445	1.73243471473951	0.00196943869217604	0.0559157726027726	LOC109093001	K06706	_
gene893	-2.1510206709771	5.76186404516734	0.00197536189332719	0.0559157726027726	LOC109093954	_	molecular_function:RNA binding(GO:0003723);cellular_component:nucleus(GO:0005634);molecular_function:nucleotide binding(GO:0000166);molecular_function:zinc ion binding(GO:0008270)
gene57576	-2.2167176070507	4.381056217027	0.00198416208801167	0.0559157726027726	mns1	_	_
gene32698	2.29066020791894	3.50819541767182	0.00198931024742556	0.0559157726027726	LOC109049621	K16943	_
gene46824	-2.6042973478358	2.42153656027578	0.00199245658164037	0.0559157726027726	LOC109065390	_	_
gene27033	2.53421912149205	2.34917293290617	0.00199245658164037	0.0559157726027726	LOC109112008	K08497	_
gene12833	6.83463227871448	0.110280552629737	0.00199604498825856	0.0559157726027726	LOC109096327	K12828	_
gene25952	6.83463227871448	0.110280552629737	0.00199604498825856	0.0559157726027726	LOC109111047	_	cellular_component:membrane(GO:0016020);molecular_function:GTPase activity(GO:0003924);molecular_function:GTP binding(GO:0005525)
gene26872	6.83463227871448	0.110280552629737	0.00199604498825856	0.0559157726027726	LOC109111894	_	_
gene53770	6.83463227871448	0.110280552629737	0.00199604498825856	0.0559157726027726	LOC109073028	_	_
gene55649	6.83463227871448	0.110280552629737	0.00199604498825856	0.0559157726027726	LOC109075105	_	_
gene63284	6.83463227871448	0.110280552629737	0.00199604498825856	0.0559157726027726	LOC109083589	_	molecular_function:hydrogen ion transmembrane transporter activity(GO:0015078);molecular_function:ATPase activity, coupled to transmembrane movement of ions, rotational mechanism(GO:0044769);cellular_component:membrane(GO:0016020);molecular_function:cation-transporting ATPase activity(GO:0019829)
gene67621	6.83463227871448	0.110280552629737	0.00199604498825856	0.0559157726027726	LOC109088322	K06527	_
gene12271	-6.80943487931911	0.32796117323941	0.00199604498825856	0.0559157726027726	stac3	_	molecular_function:metal ion binding(GO:0046872);biological_process:intracellular signal transduction(GO:0035556)
gene1258	-6.80943487931911	0.32796117323941	0.00199604498825856	0.0559157726027726	LOC109096713	K09114	_
gene18427	-6.80943487931911	0.32796117323941	0.00199604498825856	0.0559157726027726	LOC109102562	K04182	_
gene26553	-6.80943487931911	0.32796117323941	0.00199604498825856	0.0559157726027726	LOC109112262	K04597	_
gene29912	-6.80943487931911	0.32796117323941	0.00199604498825856	0.0559157726027726	LOC109046520	K10371	_
gene31057	-6.80943487931911	0.32796117323941	0.00199604498825856	0.0559157726027726	LOC109047416	_	molecular_function:phosphotransferase activity, alcohol group as acceptor(GO:0016773);biological_process:phosphorylation(GO:0016310);molecular_function:uridine kinase activity(GO:0004849);molecular_function:ATP binding(GO:0005524);biological_process:axon guidance(GO:0007411);biological_process:neuron migration(GO:0001764);biological_process:skeletal muscle fiber development(GO:0048741);biological…
gene35933	-6.80943487931911	0.32796117323941	0.00199604498825856	0.0559157726027726	LOC109053248	_	_
gene38472	-6.80943487931911	0.32796117323941	0.00199604498825856	0.0559157726027726	LOC109056099	_	_
gene39520	-6.80943487931911	0.32796117323941	0.00199604498825856	0.0559157726027726	LOC109057314	_	molecular_function:phosphotransferase activity, alcohol group as acceptor(GO:0016773);biological_process:phosphorylation(GO:0016310);molecular_function:uridine kinase activity(GO:0004849);molecular_function:ATP binding(GO:0005524);biological_process:axon guidance(GO:0007411);biological_process:neuron migration(GO:0001764);biological_process:skeletal muscle fiber development(GO:0048741);biological…
gene40974	-6.80943487931911	0.32796117323941	0.00199604498825856	0.0559157726027726	LOC109058867	_	_
gene48882	-6.80943487931911	0.32796117323941	0.00199604498825856	0.0559157726027726	upp2	K00757	_
gene49332	-6.80943487931911	0.32796117323941	0.00199604498825856	0.0559157726027726	LOC109068103	_	molecular_function:phosphotransferase activity, alcohol group as acceptor(GO:0016773);biological_process:phosphorylation(GO:0016310);molecular_function:uridine kinase activity(GO:0004849);molecular_function:ATP binding(GO:0005524);biological_process:axon guidance(GO:0007411);biological_process:neuron migration(GO:0001764);biological_process:skeletal muscle fiber development(GO:0048741);biological…
gene51083	-6.80943487931911	0.32796117323941	0.00199604498825856	0.0559157726027726	LOC109070041	K05190	_
gene54223	-6.80943487931911	0.32796117323941	0.00199604498825856	0.0559157726027726	LOC109073525	K08039	_
gene54599	-6.80943487931911	0.32796117323941	0.00199604498825856	0.0559157726027726	LOC109073939	_	_
gene5493	-6.80943487931911	0.32796117323941	0.00199604498825856	0.0559157726027726	LOC109075555	K07522	_
gene55369	-6.80943487931911	0.32796117323941	0.00199604498825856	0.0559157726027726	LOC109074799	K13299	_
gene56927	-6.80943487931911	0.32796117323941	0.00199604498825856	0.0559157726027726	LOC109076506	_	cellular_component:integral component of membrane(GO:0016021);biological_process:multicellular organismal development(GO:0007275)
gene67813	-6.80943487931911	0.32796117323941	0.00199604498825856	0.0559157726027726	LOC109088473	K04615	_
gene7219	-6.80943487931911	0.32796117323941	0.00199604498825856	0.0559157726027726	LOC109090109	K09087	molecular_function:phosphotransferase activity, alcohol group as acceptor(GO:0016773);biological_process:phosphorylation(GO:0016310);molecular_function:uridine kinase activity(GO:0004849);molecular_function:ATP binding(GO:0005524);biological_process:axon guidance(GO:0007411);biological_process:neuron migration(GO:0001764);biological_process:skeletal muscle fiber development(GO:0048741);biological…
gene7621	-6.80943487931911	0.32796117323941	0.00199604498825856	0.0559157726027726	LOC109090851	K12043	_
gene12731	2.12162127176435	6.49194867960636	0.00199945607799821	0.0559566168536974	LOC109096687	_	_
gene48504	2.14130807081333	5.518450712324	0.00200116123984636	0.0559566168536974	LOC109067197	_	_
gene53771	2.12117820770831	6.84968169338233	0.00200129334815093	0.0559566168536974	LOC109073027	_	_
gene23397	-2.38368272245224	3.10174684155322	0.00200583872801226	0.0560325317592879	LOC109108153	_	_
gene810	-2.45604078682886	2.68691090843283	0.00200653876516134	0.0560325317592879	LOC109090012	K02434	_
gene3638	-2.45751850398329	2.89681828574538	0.00200870428256004	0.0560576584563968	LOC109056542	_	_
gene11256	2.11303636588606	7.04692870825721	0.00201911954039563	0.0563128371061601	LOC109095149	K01343	molecular_function:serine-type endopeptidase activity(GO:0004252);biological_process:proteolysis(GO:0006508)
gene31276	-2.31607342552	3.46302871616495	0.00202518141104521	0.0564463558928767	LOC109048362	K10359	molecular_function:phosphotransferase activity, alcohol group as acceptor(GO:0016773);biological_process:phosphorylation(GO:0016310);molecular_function:uridine kinase activity(GO:0004849);molecular_function:ATP binding(GO:0005524);biological_process:axon guidance(GO:0007411);biological_process:neuron migration(GO:0001764);biological_process:skeletal muscle fiber development(GO:0048741);biological…
gene41146	-2.34858380753615	3.15166132803614	0.00204395734979897	0.0569338535001552	drc1	_	_
gene66743	2.10692322249137	7.44784439802569	0.00204974649919126	0.0570592223146961	LOC109087388	_	_
gene15016	-2.42573062225354	2.96489338555706	0.00205303998344514	0.0571150049163329	LOC109099056	_	_
gene67462	-2.13454680022629	5.79215449153355	0.00205678155643286	0.0571831753627464	LOC109088180	K17540	_
gene2501	2.41094486856595	2.70402309102276	0.00205986212820133	0.0571995219108954	LOC109110898	K15272	_
gene5804	-2.54691233306881	2.51556735092706	0.00205995252653883	0.0571995219108954	LOC109072646	_	molecular_function:phosphotransferase activity, alcohol group as acceptor(GO:0016773);biological_process:phosphorylation(GO:0016310);molecular_function:uridine kinase activity(GO:0004849);molecular_function:ATP binding(GO:0005524);biological_process:axon guidance(GO:0007411);biological_process:neuron migration(GO:0001764);biological_process:skeletal muscle fiber development(GO:0048741);biological…
gene34291	-2.34129513754152	3.35779481139596	0.00206611406392193	0.0573346652738337	LOC109051430	_	molecular_function:phosphotransferase activity, alcohol group as acceptor(GO:0016773);biological_process:phosphorylation(GO:0016310);molecular_function:uridine kinase activity(GO:0004849);molecular_function:ATP binding(GO:0005524);biological_process:axon guidance(GO:0007411);biological_process:neuron migration(GO:0001764);biological_process:skeletal muscle fiber development(GO:0048741);biological…
gene9209	2.1102212591595	6.90719165157664	0.00207680502647414	0.0575952522338842	LOC109092992	K03982	_
gene1195	-3.53566315731421	1.2691333215242	0.00208845136183976	0.0576650080304746	LOC109091297	_	;cellular_component:intracellular(GO:0005622)
gene32510	-3.53566315731421	1.2691333215242	0.00208845136183976	0.0576650080304746	LOC109049278	_	molecular_function:phosphotransferase activity, alcohol group as acceptor(GO:0016773);biological_process:phosphorylation(GO:0016310);molecular_function:uridine kinase activity(GO:0004849);molecular_function:ATP binding(GO:0005524);biological_process:axon guidance(GO:0007411);biological_process:neuron migration(GO:0001764);biological_process:skeletal muscle fiber development(GO:0048741);biological…
gene11540	3.03942239132302	1.17695255489004	0.00208845136183976	0.0576650080304746	ppcdc	K01598	_
gene17687	3.03942239132302	1.17695255489004	0.00208845136183976	0.0576650080304746	LOC109101746	K17271	cellular_component:integral component of membrane(GO:0016021);biological_process:myelination(GO:0042552)
gene46214	2.12329821498899	5.86705685484729	0.0020892955962756	0.0576650080304746	LOC109064673	K16682	_
gene23009	-2.253712848257	4.07479564420465	0.00209094065718296	0.0576650080304746	LOC109108344	K00255	_
gene3607	2.77601298980405	1.87924727503769	0.00209103847223785	0.0576650080304746	LOC109046788	K06115	_
gene62368	-2.70802520003627	1.97214174009768	0.00209103847223785	0.0576650080304746	LOC109082579	_	_
gene26547	2.6089238808589	1.9032058383287	0.00209103847223785	0.0576650080304746	LOC109111669	_	_
gene30346	-2.15165392511249	5.15069474949986	0.00210133353540508	0.0578974369003709	orc4	K02606	biological_process:DNA replication(GO:0006260);molecular_function:DNA binding(GO:0003677);molecular_function:ATP binding(GO:0005524);molecular_function:nucleoside-triphosphatase activity(GO:0017111);cellular_component:origin recognition complex(GO:0000808);cellular_component:nucleus(GO:0005634)
gene30798	2.11210733846333	6.38406107015446	0.00210456532646582	0.0578974369003709	LOC109047548	K08871	_
gene3056	-2.32018828246068	3.58188229939602	0.00210675891137235	0.0578974369003709	LOC109049087	K05462	_
gene12667	2.17527106790099	4.54827764186544	0.00210728339111313	0.0578974369003709	LOC109096666	K02375	_
gene43078	-2.49330891779525	2.8253526372018	0.00210861761882856	0.0578974369003709	LOC109061207	_	_
gene50473	-2.49330891779525	2.8253526372018	0.00210861761882856	0.0578974369003709	LOC109069360	_	_
gene67795	-2.49330891779525	2.8253526372018	0.00210861761882856	0.0578974369003709	LOC109088495	_	_
gene43033	-2.2631187939921	3.87926078011865	0.00211900519710321	0.0578975958196824	LOC109061118	_	_
gene11123	-2.48105189878077	2.59001365379317	0.00212040320846021	0.0578975958196824	LOC109094766	_	molecular_function:ribulose-phosphate 3-epimerase activity(GO:0004750);molecular_function:metal ion binding(GO:0046872);biological_process:pentose-phosphate shunt(GO:0006098)
gene46748	-2.48105189878077	2.59001365379317	0.00212040320846021	0.0578975958196824	LOC109065262	_	_
gene19248	-2.6727850533837	2.32088819133255	0.00212207429166114	0.0578975958196824	LOC109103755	K08596	_
gene4467	-2.6727850533837	2.32088819133255	0.00212207429166114	0.0578975958196824	LOC109063152	_	_
gene9737	-2.6727850533837	2.32088819133255	0.00212207429166114	0.0578975958196824	LOC109093320	K17527	_
gene67842	-2.65206939685345	2.30402580679607	0.00212207429166114	0.0578975958196824	LOC109088576	K16360	_
gene15108	2.54167497783229	2.2440907556698	0.00212207429166114	0.0578975958196824	LOC109099125	_	_
gene14090	-2.98592713027819	1.6770170683582	0.00212561789163909	0.0578975958196824	LOC109098048	K05496	molecular_function:phosphotransferase activity, alcohol group as acceptor(GO:0016773);biological_process:phosphorylation(GO:0016310);molecular_function:uridine kinase activity(GO:0004849);molecular_function:ATP binding(GO:0005524);biological_process:axon guidance(GO:0007411);biological_process:neuron migration(GO:0001764);biological_process:skeletal muscle fiber development(GO:0048741);biological…
gene17856	-2.98592713027819	1.6770170683582	0.00212561789163909	0.0578975958196824	efcab9	_	_
gene39379	-2.98592713027819	1.6770170683582	0.00212561789163909	0.0578975958196824	LOC109057114	K08816	_
gene55144	-2.98592713027819	1.6770170683582	0.00212561789163909	0.0578975958196824	LOC109074547	_	_
gene63779	2.87032037856621	1.56939301551327	0.00212561789163909	0.0578975958196824	LOC109084147	_	_
gene27907	-2.11259673828275	6.47539761618884	0.00212820295841022	0.0579323791180272	tex11	_	_
gene30525	-2.33700921480634	3.14231299152744	0.00216804932083263	0.0589445895459524	LOC109047660	_	_
gene56097	-2.33700921480634	3.14231299152744	0.00216804932083263	0.0589445895459524	LOC109075597	K16675	_
gene15126	-2.43994700415279	2.67391474331262	0.00217481304303851	0.0590559747781315	LOC109099401	K04739	molecular_function:phosphotransferase activity, alcohol group as acceptor(GO:0016773);biological_process:phosphorylation(GO:0016310);molecular_function:uridine kinase activity(GO:0004849);molecular_function:ATP binding(GO:0005524);biological_process:axon guidance(GO:0007411);biological_process:neuron migration(GO:0001764);biological_process:skeletal muscle fiber development(GO:0048741);biological…
gene55505	-2.43994700415279	2.67391474331262	0.00217481304303851	0.0590559747781315	pusl1	_	_
gene9962	2.13507352236597	5.43442639477829	0.00218573633589291	0.0593162233948291	dnajb6	K09512	_
gene38429	2.13929501441949	4.93290824092324	0.00219793219565523	0.0596106668789801	LOC109056053	_	_
gene4583	2.21961042002691	4.0021367599104	0.00221035337343922	0.0599108571335678	glt8d2	_	_
gene57392	3.18747412502271	0.933405085588994	0.00222797953938056	0.0603147835083286	LOC109076982	K06087	_
gene58426	3.18747412502271	0.933405085588994	0.00222797953938056	0.0603147835083286	LOC109078156	K08291	_
gene47716	2.23263072053468	3.61981565739079	0.00224670505615939	0.060678365679943	LOC109066332	_	_
gene32146	-2.52879778358276	2.50088823319073	0.00225458279597364	0.060678365679943	c47h8orf34	_	_
gene16207	-2.25965550416021	3.83213244437637	0.00225846029108158	0.060678365679943	LOC109100407	K16449	molecular_function:phosphotransferase activity, alcohol group as acceptor(GO:0016773);biological_process:phosphorylation(GO:0016310);molecular_function:uridine kinase activity(GO:0004849);molecular_function:ATP binding(GO:0005524);biological_process:axon guidance(GO:0007411);biological_process:neuron migration(GO:0001764);biological_process:skeletal muscle fiber development(GO:0048741);biological…
gene55461	-2.82626986362581	1.8322125641015	0.00226612900394902	0.060678365679943	LOC109074899	K05213	_
gene6804	-2.79661054712315	1.80826062523547	0.00226612900394902	0.060678365679943	LOC109089951	K06762	_
gene37819	-2.34750611289021	3.07249534569171	0.00226772866925353	0.060678365679943	LOC109055368	K13963	_
gene4905	2.30804012350292	3.02669286797525	0.00226772866925353	0.060678365679943	LOC109068527	K13215	_
gene6950	-2.4788302929272	2.81357799038998	0.00226869011192081	0.060678365679943	LOC109090392	K18668	_
gene27975	2.08223224063096	7.8272542222492	0.00227620080106914	0.060678365679943	LOC109113381	K00933	molecular_function:kinase activity(GO:0016301);molecular_function:ATP binding(GO:0005524);biological_process:phosphorylation(GO:0016310)
gene13585	-2.73373039574644	2.19439838824043	0.00227847657049036	0.060678365679943	LOC109097260	_	_
gene19991	-2.73373039574644	2.19439838824043	0.00227847657049036	0.060678365679943	LOC109104581	_	_
gene23079	2.55041969475516	2.13090959425259	0.00227847657049036	0.060678365679943	LOC109108376	_	_
gene35476	2.55041969475516	2.13090959425259	0.00227847657049036	0.060678365679943	LOC109052737	K09228	molecular_function:phosphotransferase activity, alcohol group as acceptor(GO:0016773);biological_process:phosphorylation(GO:0016310);molecular_function:uridine kinase activity(GO:0004849);molecular_function:ATP binding(GO:0005524);biological_process:axon guidance(GO:0007411);biological_process:neuron migration(GO:0001764);biological_process:skeletal muscle fiber development(GO:0048741);biological…
gene47094	-2.19907195192966	4.17463393370774	0.00228708889265582	0.060678365679943	LOC109065543	K04853	molecular_function:phosphotransferase activity, alcohol group as acceptor(GO:0016773);biological_process:phosphorylation(GO:0016310);molecular_function:uridine kinase activity(GO:0004849);molecular_function:ATP binding(GO:0005524);biological_process:axon guidance(GO:0007411);biological_process:neuron migration(GO:0001764);biological_process:skeletal muscle fiber development(GO:0048741);biological…
gene23665	2.25602706918953	3.30154361495259	0.0022892212383385	0.060678365679943	LOC109108687	_	_
gene2272	2.08211186852733	7.45956626775187	0.00229138991781874	0.060678365679943	LOC109107560	K10381	_
gene14007	4.34289105404034	0.581985008045765	0.00229484211686659	0.060678365679943	LOC109097996	_	_
gene29500	4.34289105404034	0.581985008045765	0.00229484211686659	0.060678365679943	LOC109046258	K03914	_
gene53567	4.34289105404034	0.581985008045765	0.00229484211686659	0.060678365679943	LOC109072809	K11252	molecular_function:binding(GO:0005488);cellular_component:chromosome(GO:0005694)
gene67275	4.34289105404034	0.581985008045765	0.00229484211686659	0.060678365679943	LOC109087925	K07370	molecular_function:phosphotransferase activity, alcohol group as acceptor(GO:0016773);biological_process:phosphorylation(GO:0016310);molecular_function:uridine kinase activity(GO:0004849);molecular_function:ATP binding(GO:0005524);biological_process:axon guidance(GO:0007411);biological_process:neuron migration(GO:0001764);biological_process:skeletal muscle fiber development(GO:0048741);biological…
gene7264	4.34289105404034	0.581985008045765	0.00229484211686659	0.060678365679943	LOC109090603	_	_
gene11978	-3.88294341754821	0.753032421154994	0.00229484211686659	0.060678365679943	LOC109095679	K13162	_
gene26022	-3.88294341754821	0.753032421154994	0.00229484211686659	0.060678365679943	LOC109111095	_	_
gene36064	-3.88294341754821	0.753032421154994	0.00229484211686659	0.060678365679943	LOC109053389	_	_
gene3895	-3.88294341754821	0.753032421154994	0.00229484211686659	0.060678365679943	LOC109058359	_	_
gene40713	-3.88294341754821	0.753032421154994	0.00229484211686659	0.060678365679943	LOC109058558	K08895	molecular_function:phosphotransferase activity, alcohol group as acceptor(GO:0016773);biological_process:phosphorylation(GO:0016310);molecular_function:uridine kinase activity(GO:0004849);molecular_function:ATP binding(GO:0005524);biological_process:axon guidance(GO:0007411);biological_process:neuron migration(GO:0001764);biological_process:skeletal muscle fiber development(GO:0048741);biological…
gene41123	-3.88294341754821	0.753032421154994	0.00229484211686659	0.060678365679943	LOC109058955	_	_
gene56357	-3.88294341754821	0.753032421154994	0.00229484211686659	0.060678365679943	LOC109075879	K04807	molecular_function:acetylcholine-activated cation-selective channel activity(GO:0004889);cellular_component:postsynaptic membrane(GO:0045211);cellular_component:cell junction(GO:0030054);cellular_component:plasma membrane(GO:0005886);biological_process:ion transport(GO:0006811);cellular_component:integral component of membrane(GO:0016021)
gene57744	-3.88294341754821	0.753032421154994	0.00229484211686659	0.060678365679943	LOC109077406	_	_
gene5931	-3.88294341754821	0.753032421154994	0.00229484211686659	0.060678365679943	LOC109078585	_	molecular_function:phosphotransferase activity, alcohol group as acceptor(GO:0016773);biological_process:phosphorylation(GO:0016310);molecular_function:uridine kinase activity(GO:0004849);molecular_function:ATP binding(GO:0005524);biological_process:axon guidance(GO:0007411);biological_process:neuron migration(GO:0001764);biological_process:skeletal muscle fiber development(GO:0048741);biological…
gene62651	-3.88294341754821	0.753032421154994	0.00229484211686659	0.060678365679943	LOC109082888	K05206	_
gene62718	-3.88294341754821	0.753032421154994	0.00229484211686659	0.060678365679943	LOC109082947	_	_
gene1199	3.43663473682992	0.64202714789481	0.00229484211686659	0.060678365679943	LOC109091314	K01441	_
gene19486	3.43663473682992	0.64202714789481	0.00229484211686659	0.060678365679943	LOC109103893	_	_
gene40538	3.43663473682992	0.64202714789481	0.00229484211686659	0.060678365679943	LOC109058380	K15376	_
gene41761	3.43663473682992	0.64202714789481	0.00229484211686659	0.060678365679943	LOC109059742	_	_
gene42000	3.43663473682992	0.64202714789481	0.00229484211686659	0.060678365679943	LOC109059992	K09228	_
gene57008	3.43663473682992	0.64202714789481	0.00229484211686659	0.060678365679943	LOC109076597	_	_
gene63928	3.43663473682992	0.64202714789481	0.00229484211686659	0.060678365679943	LOC109084293	K09445	_
gene24924	-2.32534100876305	3.13290207879766	0.00230039848929229	0.0607251391438461	LOC109109978	_	_
gene46080	2.12724532279322	5.25588510506837	0.00230049266452167	0.0607251391438461	LOC109064486	_	molecular_function:phosphotransferase activity, alcohol group as acceptor(GO:0016773);biological_process:phosphorylation(GO:0016310);molecular_function:uridine kinase activity(GO:0004849);molecular_function:ATP binding(GO:0005524);biological_process:axon guidance(GO:0007411);biological_process:neuron migration(GO:0001764);biological_process:skeletal muscle fiber development(GO:0048741);biological…
gene27147	-2.2945235630492	3.56107808104046	0.0023007244120069	0.0607251391438461	ppp1r32	K17571	_
gene43588	2.476453671458	2.50163338085527	0.00230957107172127	0.0608840795308291	LOC109061756	_	_
gene46657	2.476453671458	2.50163338085527	0.00230957107172127	0.0608840795308291	LOC109065152	K06278	molecular_function:beta-catenin binding(GO:0008013);cellular_component:Golgi membrane(GO:0000139);cellular_component:caveola(GO:0005901);biological_process:dorsal/ventral pattern formation(GO:0009953);biological_process:heart development(GO:0007507);biological_process:notochord cell vacuolation(GO:0060036);biological_process:intestinal cholesterol absorption(GO:0030299);biological_process:neuroma…
gene44398	2.07675004124207	8.06249085701062	0.00231091450447552	0.0608840795308291	LOC109062666	K17092	molecular_function:phosphotransferase activity, alcohol group as acceptor(GO:0016773);biological_process:phosphorylation(GO:0016310);molecular_function:uridine kinase activity(GO:0004849);molecular_function:ATP binding(GO:0005524);biological_process:axon guidance(GO:0007411);biological_process:neuron migration(GO:0001764);biological_process:skeletal muscle fiber development(GO:0048741);biological…
gene55454	2.09999960062397	6.06289071070911	0.00231634724326099	0.0608840795308291	ier5l	_	_
gene17881	-3.17783397401016	1.4724277684838	0.00231636916637195	0.0608840795308291	LOC109102715	K04515	_
gene40567	-3.17783397401016	1.4724277684838	0.00231636916637195	0.0608840795308291	LOC109058390	K17699	molecular_function:phospholipid binding(GO:0005543)
gene51070	2.94083520481059	1.38612562138812	0.00231636916637195	0.0608840795308291	LOC109070026	K06821	_
gene25039	2.15094577499064	4.67426973853572	0.00232488758315956	0.0610717355697235	LOC109110048	K14943	_
gene17181	-2.16750841072918	4.61354011729229	0.00233558139605621	0.0612805486244528	LOC109101450	_	molecular_function:phosphotransferase activity, alcohol group as acceptor(GO:0016773);biological_process:phosphorylation(GO:0016310);molecular_function:uridine kinase activity(GO:0004849);molecular_function:ATP binding(GO:0005524);biological_process:axon guidance(GO:0007411);biological_process:neuron migration(GO:0001764);biological_process:skeletal muscle fiber development(GO:0048741);biological…
gene45400	2.08421701169978	7.01702144787636	0.00233560401178795	0.0612805486244528	LOC109063733	K14163	_
gene7438	-2.14302397778654	5.07435020682354	0.00234344709574173	0.0614499280185348	LOC109090166	_	_
gene32270	-2.39929332333019	2.94347718413203	0.0023467012625207	0.0614988474649582	LOC109049380	K18449	molecular_function:phosphotransferase activity, alcohol group as acceptor(GO:0016773);biological_process:phosphorylation(GO:0016310);molecular_function:uridine kinase activity(GO:0004849);molecular_function:ATP binding(GO:0005524);biological_process:axon guidance(GO:0007411);biological_process:neuron migration(GO:0001764);biological_process:skeletal muscle fiber development(GO:0048741);biological…
gene60392	2.51371818291501	2.2213276966808	0.00235169346872807	0.0615290641520112	LOC109080368	K15701	_
gene7913	2.51371818291501	2.2213276966808	0.00235169346872807	0.0615290641520112	LOC109091437	_	_
gene8974	2.06921076610955	8.76989373825036	0.00235202207341224	0.0615290641520112	p4hb	K09580	_
gene46442	2.07242164025947	8.15872704427709	0.00235449666359477	0.0615574396304301	LOC109064940	K00522	_
gene10592	-2.2422746483642	3.86239417721566	0.00236025710178397	0.0616716382188262	LOC109094233	_	_
gene56310	-2.26415890430397	3.47999062535964	0.00236250623633488	0.0616940086680633	LOC109075835	K03139	biological_process:transcription initiation from RNA polymerase II promoter(GO:0006367);molecular_function:ATP-dependent helicase activity(GO:0008026);molecular_function:ATP binding(GO:0005524);cellular_component:transcription factor TFIIF complex(GO:0005674)
gene20681	-2.18119406640314	4.1940742499881	0.00236814424247576	0.061804796909257	LOC109105044	K06626	_
gene23067	2.12995357990287	4.86659477380527	0.00237364782051569	0.0618724399213769	LOC109108371	_	_
gene42909	-2.68113051320991	1.95047894213059	0.0023787472214816	0.0618724399213769	LOC109060949	_	_
gene9327	-2.68113051320991	1.95047894213059	0.0023787472214816	0.0618724399213769	LOC109093070	K11584	_
gene9878	2.57339303225822	1.87453441760433	0.0023787472214816	0.0618724399213769	LOC109093406	K00907	_
gene17067	-2.37202365944071	3.00943526032716	0.00238093128966228	0.0618724399213769	LOC109101756	_	_
gene29470	-2.37202365944071	3.00943526032716	0.00238093128966228	0.0618724399213769	LOC109046252	K16584	biological_process:centrosome organization(GO:0051297);cellular_component:HAUS complex(GO:0070652);biological_process:spindle assembly(GO:0051225)
gene50769	-2.35921600565134	2.99909708716367	0.00238093128966228	0.0618724399213769	LOC109069688	K06491	_
gene9611	2.14482133307276	4.46490706656309	0.00238191221445388	0.0618724399213769	LOC109093242	_	_
gene14213	-2.32952854208374	3.2810316086787	0.00238567457464965	0.0619338459769392	LOC109098144	K04314	cellular_component:integral component of membrane(GO:0016021);biological_process:G-protein coupled receptor signaling pathway(GO:0007186);molecular_function:neuropeptide Y receptor activity(GO:0004983)
gene11591	2.06528029713074	8.69012537290831	0.00239661550309722	0.0621217715256072	LOC109095368	_	_
gene22270	-2.1615762636253	4.39524274791483	0.00239808365991322	0.0621217715256072	LOC109106971	_	_
gene4198	2.21848791866512	3.7169887499363	0.00239848061173288	0.0621217715256072	LOC109055355	K18727	cellular_component:nuclear pore(GO:0005643);molecular_function:protein transporter activity(GO:0008565);biological_process:intracellular protein transport(GO:0006886)
gene45948	2.12888133587178	5.00834235218362	0.00239852399712769	0.0621217715256072	LOC109064386	K16449	_
gene12483	2.36978458120411	2.67054241684739	0.00240252498480768	0.0621890292531545	LOC109096548	K15593	_
gene42907	2.291571963455	3.0133398152128	0.00241246472779585	0.0624098424820971	LOC109060955	K04608	_
gene62893	-2.44942969928536	2.7897275260984	0.00244209916937329	0.0631027596921665	LOC109083163	_	_
gene7791	-2.44942969928536	2.7897275260984	0.00244209916937329	0.0631027596921665	LOC109091337	_	_
gene44529	-2.1215473279031	5.03915444691014	0.00244439391140948	0.0631252256223992	inip	_	cellular_component:SOSS complex(GO:0070876);biological_process:response to ionizing radiation(GO:0010212);biological_process:DNA repair(GO:0006281)
gene44684	-2.07230629030743	7.26253555801665	0.00244897678631157	0.0632067207977581	LOC109063000	K11251	cellular_component:nucleosome(GO:0000786);molecular_function:DNA binding(GO:0003677);biological_process:nucleosome assembly(GO:0006334);cellular_component:nucleus(GO:0005634);molecular_function:protein heterodimerization activity(GO:0046982)
gene34114	-2.51045289167209	2.48605300213913	0.00246943439210297	0.0636605237438001	LOC109051126	K19625	biological_process:optokinetic behavior(GO:0007634);cellular_component:intracellular(GO:0005622);biological_process:transport(GO:0006810);molecular_function:transporter activity(GO:0005215)
gene62769	-2.49187172379266	2.47105824759163	0.00246943439210297	0.0636605237438001	LOC109083024	K05742	_
gene45313	2.11163854558833	5.26593324389318	0.0024756963972129	0.0637676565112889	LOC109063668	_	molecular_function:phosphotransferase activity, alcohol group as acceptor(GO:0016773);biological_process:phosphorylation(GO:0016310);molecular_function:uridine kinase activity(GO:0004849);molecular_function:ATP binding(GO:0005524);biological_process:axon guidance(GO:0007411);biological_process:neuron migration(GO:0001764);biological_process:skeletal muscle fiber development(GO:0048741);biological…
gene45943	-2.41575641381005	2.86296562858366	0.00247790956797237	0.0637676565112889	LOC109064330	K12559	_
gene50218	-2.41575641381005	2.86296562858366	0.00247790956797237	0.0637676565112889	LOC109069102	_	_
gene20544	-2.95286965790307	1.6502364781568	0.00248497941631823	0.063838314019326	LOC109104956	K12314	cellular_component:cytoskeleton(GO:0005856);cellular_component:cytoplasm(GO:0005737);molecular_function:ATP binding(GO:0005524)
gene27501	2.82607069304271	1.53343410107123	0.00248497941631823	0.063838314019326	LOC109113039	K17341	_
gene36578	2.82607069304271	1.53343410107123	0.00248497941631823	0.063838314019326	LOC109053964	_	_
gene46651	2.06862154183269	6.91967407338821	0.00249169227028987	0.0639509300003531	LOC109065153	K06278	molecular_function:beta-catenin binding(GO:0008013);cellular_component:Golgi membrane(GO:0000139);cellular_component:caveola(GO:0005901);biological_process:dorsal/ventral pattern formation(GO:0009953);biological_process:heart development(GO:0007507);biological_process:notochord cell vacuolation(GO:0060036);biological_process:intestinal cholesterol absorption(GO:0030299);biological_process:neuroma…
gene24380	-2.33858888553906	3.21780597459599	0.0024936786377258	0.0639509300003531	LOC109109583	_	_
gene9494	-2.21089884927061	3.74707611717575	0.00249369496061347	0.0639509300003531	LOC109093171	K11114	_
gene25889	-2.38589075288474	2.9326452104436	0.00251045184771936	0.0643420833678496	LOC109111001	_	_
gene58509	2.0943972300727	5.58241984293435	0.00251185310445058	0.0643420833678496	LOC109078257	_	molecular_function:phosphotransferase activity, alcohol group as acceptor(GO:0016773);biological_process:phosphorylation(GO:0016310);molecular_function:uridine kinase activity(GO:0004849);molecular_function:ATP binding(GO:0005524);biological_process:axon guidance(GO:0007411);biological_process:neuron migration(GO:0001764);biological_process:skeletal muscle fiber development(GO:0048741);biological…
gene34948	-2.27715654371024	3.54703647324943	0.00251431086762945	0.064367811570197	LOC109052144	K15290	_
gene11418	-2.3189704336396	3.27249982551019	0.00251703581485968	0.0643695304164168	ncs1	_	molecular_function:calcium ion binding(GO:0005509)
gene53005	2.45303508904743	2.48252464225246	0.00251728480392951	0.0643695304164168	LOC109072181	_	_
gene15425	2.06840244584332	6.67669087780668	0.00252800140006705	0.06457860193462	LOC109099586	K06088	_
gene34946	-2.29072015909029	3.31691775085447	0.00253883837993309	0.06457860193462	LOC109052142	K17332	molecular_function:phosphotransferase activity, alcohol group as acceptor(GO:0016773);biological_process:phosphorylation(GO:0016310);molecular_function:uridine kinase activity(GO:0004849);molecular_function:ATP binding(GO:0005524);biological_process:axon guidance(GO:0007411);biological_process:neuron migration(GO:0001764);biological_process:skeletal muscle fiber development(GO:0048741);biological…
gene11021	-2.71106170419145	2.17593975702598	0.00254576568878847	0.06457860193462	LOC109094667	_	_
gene4741	-2.71106170419145	2.17593975702598	0.00254576568878847	0.06457860193462	LOC109066988	K06756	_
gene14942	-2.68803113168273	2.15723270727483	0.00254576568878847	0.06457860193462	LOC109098785	K04860	_
gene25265	-2.68803113168273	2.15723270727483	0.00254576568878847	0.06457860193462	LOC109110390	_	molecular_function:phosphotransferase activity, alcohol group as acceptor(GO:0016773);biological_process:phosphorylation(GO:0016310);molecular_function:uridine kinase activity(GO:0004849);molecular_function:ATP binding(GO:0005524);biological_process:axon guidance(GO:0007411);biological_process:neuron migration(GO:0001764);biological_process:skeletal muscle fiber development(GO:0048741);biological…
gene23821	-3.49146481252067	1.2331705596782	0.00254733269163407	0.06457860193462	LOC109109383	_	_
gene39283	-3.49146481252067	1.2331705596782	0.00254733269163407	0.06457860193462	LOC109057007	K15294	_
gene40263	-3.49146481252067	1.2331705596782	0.00254733269163407	0.06457860193462	LOC109058086	_	_
gene40294	-3.49146481252067	1.2331705596782	0.00254733269163407	0.06457860193462	LOC109058123	_	_
gene50207	-3.49146481252067	1.2331705596782	0.00254733269163407	0.06457860193462	LOC109069055	_	_
gene50312	-3.49146481252067	1.2331705596782	0.00254733269163407	0.06457860193462	LOC109069182	K17579	cellular_component:cytoskeleton(GO:0005856);molecular_function:protein binding(GO:0005515)
gene6301	-3.49146481252067	1.2331705596782	0.00254733269163407	0.06457860193462	LOC109080171	K05206	_
gene24795	2.98078263583479	1.13009932874528	0.00254733269163407	0.06457860193462	LOC109109898	_	_
gene66886	2.98078263583479	1.13009932874528	0.00254733269163407	0.06457860193462	LOC109087536	K19684	_
gene7382	2.16640214514711	4.06931838633948	0.00255117950895831	0.0646391242976284	LOC109090684	K07374	biological_process:microtubule-based process(GO:0007017);molecular_function:GTP binding(GO:0005525);;cellular_component:cytoplasm(GO:0005737);cellular_component:microtubule(GO:0005874);biological_process:protein polymerization(GO:0051258);biological_process:myelination(GO:0042552);molecular_function:GTPase activity(GO:0003924);molecular_function:structural constituent of cytoskeleton(GO:0005200);…
gene12544	2.11502550481105	4.86943743208122	0.00255694466518269	0.0646999562042528	LOC109096592	K14380	molecular_function:zinc ion binding(GO:0008270)
gene15568	-2.27451052701508	3.36803448656968	0.00255923400630574	0.0646999562042528	acot11	K12417	_
gene50980	-2.27451052701508	3.36803448656968	0.00255923400630574	0.0646999562042528	tgfbi	K19519	_
gene25844	-2.40721061794829	2.64755411486767	0.00255942385851681	0.0646999562042528	LOC109111207	K04929	_
gene11174	-2.32287436236527	3.05265038233578	0.00256732469847212	0.0648565036339191	LOC109094794	K10994	biological_process:DNA damage checkpoint(GO:0000077);cellular_component:checkpoint clamp complex(GO:0030896);biological_process:DNA repair(GO:0006281)
gene977	-2.07265764017607	6.35458464098248	0.00256854540346122	0.0648565036339191	LOC109090629	_	_
gene17527	-2.09209886565965	5.59900804007394	0.00257137029546428	0.0648908370460499	LOC109101646	K14284	_
gene56509	2.2818733841125	3.06336265495906	0.00259229987955908	0.0653817593199271	LOC109076044	_	_
gene8112	2.06413935588715	6.63133436736699	0.00260840516029362	0.0656824057881162	LOC109091120	_	_
gene25520	2.48520891278282	2.19821546118688	0.00260866923573114	0.0656824057881162	LOC109110690	_	molecular_function:phosphotransferase activity, alcohol group as acceptor(GO:0016773);biological_process:phosphorylation(GO:0016310);molecular_function:uridine kinase activity(GO:0004849);molecular_function:ATP binding(GO:0005524);biological_process:axon guidance(GO:0007411);biological_process:neuron migration(GO:0001764);biological_process:skeletal muscle fiber development(GO:0048741);biological…
gene47508	2.48520891278282	2.19821546118688	0.00260866923573114	0.0656824057881162	LOC109066090	K13869	_
gene51877	2.77791001937146	1.70022320196328	0.00261226770101751	0.0656983101705647	LOC109070922	_	_
gene12611	-2.76632866507785	1.78388686238424	0.00261226770101751	0.0656983101705647	rab27b	K07886	_
gene13112	2.2002460001209	3.77034739624717	0.00261943875778711	0.0658412730667612	LOC109096926	_	_
gene8215	-2.11374791104158	4.79906985007403	0.00262181300788915	0.0658635713592754	kiz	K16539	molecular_function:phosphotransferase activity, alcohol group as acceptor(GO:0016773);biological_process:phosphorylation(GO:0016310);molecular_function:uridine kinase activity(GO:0004849);molecular_function:ATP binding(GO:0005524);biological_process:axon guidance(GO:0007411);biological_process:neuron migration(GO:0001764);biological_process:skeletal muscle fiber development(GO:0048741);biological…
gene63385	2.06191005390626	6.71620685652002	0.00262370852552136	0.0658738247657684	vmp1	_	cellular_component:vacuolar membrane(GO:0005774);cellular_component:integral component of membrane(GO:0016021);cellular_component:endoplasmic reticulum-Golgi intermediate compartment membrane(GO:0033116);cellular_component:endoplasmic reticulum(GO:0005783);cellular_component:plasma membrane(GO:0005886)
gene4287	-2.15752116297212	4.30297504947267	0.00262873754623711	0.0659209860951273	LOC109060458	K07968	_
gene24831	-2.43450162419354	2.77764819441576	0.00263005221228951	0.0659209860951273	LOC109109916	K06808	_
gene9353	-2.43450162419354	2.77764819441576	0.00263005221228951	0.0659209860951273	LOC109093083	K03917	biological_process:peptide cross-linking(GO:0018149);molecular_function:metal ion binding(GO:0046872);molecular_function:protein-glutamine gamma-glutamyltransferase activity(GO:0003810)
gene43762	2.1033452613103	4.81480942226291	0.00263345124215014	0.0659688473210336	LOC109061973	K07604	cellular_component:intermediate filament(GO:0005882);molecular_function:structural molecule activity(GO:0005198)
gene21045	-2.0687540748443	6.30139398558675	0.00263772796663681	0.0660386285553293	LOC109106375	K00963	_
gene39035	2.03996828898431	12.1547198627919	0.0026441629503825	0.0661623349771133	LOC109056719	K05692	molecular_function:phosphotransferase activity, alcohol group as acceptor(GO:0016773);biological_process:phosphorylation(GO:0016310);molecular_function:uridine kinase activity(GO:0004849);molecular_function:ATP binding(GO:0005524);biological_process:axon guidance(GO:0007411);biological_process:neuron migration(GO:0001764);biological_process:skeletal muscle fiber development(GO:0048741);biological…
gene16070	-2.18174054909126	3.93886937341432	0.00266551712988791	0.0666589995288569	LOC109100238	_	_
gene15203	-2.17490190754215	4.22208047642928	0.00267611489689995	0.0668862599711071	cntd1	_	molecular_function:phosphotransferase activity, alcohol group as acceptor(GO:0016773);biological_process:phosphorylation(GO:0016310);molecular_function:uridine kinase activity(GO:0004849);molecular_function:ATP binding(GO:0005524);biological_process:axon guidance(GO:0007411);biological_process:neuron migration(GO:0001764);biological_process:skeletal muscle fiber development(GO:0048741);biological…
gene63417	-2.20522763576244	3.69530630924111	0.00268459625137876	0.0670511768664433	erich3	_	molecular_function:phosphotransferase activity, alcohol group as acceptor(GO:0016773);biological_process:phosphorylation(GO:0016310);molecular_function:uridine kinase activity(GO:0004849);molecular_function:ATP binding(GO:0005524);biological_process:axon guidance(GO:0007411);biological_process:neuron migration(GO:0001764);biological_process:skeletal muscle fiber development(GO:0048741);biological…
gene1244	2.14858862658616	3.97297897473909	0.0026857411041358	0.0670511768664433	LOC109096659	K06086	molecular_function:phosphotransferase activity, alcohol group as acceptor(GO:0016773);biological_process:phosphorylation(GO:0016310);molecular_function:uridine kinase activity(GO:0004849);molecular_function:ATP binding(GO:0005524)
gene22337	-2.26453637364893	3.36000918325513	0.00269171399082676	0.0671624343322402	znf704	_	molecular_function:phosphotransferase activity, alcohol group as acceptor(GO:0016773);biological_process:phosphorylation(GO:0016310);molecular_function:uridine kinase activity(GO:0004849);molecular_function:ATP binding(GO:0005524);biological_process:axon guidance(GO:0007411);biological_process:neuron migration(GO:0001764);biological_process:skeletal muscle fiber development(GO:0048741);biological…
gene66524	-2.47304811413637	2.45590044565249	0.00270679459149103	0.0673406069251888	LOC109087141	_	_
gene12654	-2.65372491682714	1.9284720815337	0.00271017980465844	0.0673406069251888	LOC109096657	_	_
gene28421	-2.65372491682714	1.9284720815337	0.00271017980465844	0.0673406069251888	LOC109044987	K04904	biological_process:transmembrane transport(GO:0055085);biological_process:phosphorelay signal transduction system(GO:0000160);molecular_function:voltage-gated potassium channel activity(GO:0005249);cellular_component:integral component of membrane(GO:0016021);biological_process:potassium ion transport(GO:0006813);biological_process:somitogenesis(GO:0001756);biological_process:hindbrain formation(…
gene29039	-2.65372491682714	1.9284720815337	0.00271017980465844	0.0673406069251888	LOC109045411	_	_
gene55852	-2.65372491682714	1.9284720815337	0.00271017980465844	0.0673406069251888	LOC109075328	_	_
gene55906	-2.65372491682714	1.9284720815337	0.00271017980465844	0.0673406069251888	LOC109075387	_	_
gene68586	-2.65372491682714	1.9284720815337	0.00271017980465844	0.0673406069251888	LOC109089388	K05186	_
gene30734	-2.33325446348361	2.97818940204112	0.00271101858582518	0.0673406069251888	LOC109047253	_	_
gene8049	-2.22696054472114	3.45008920978726	0.00272256493851631	0.0675895059203749	LOC109091525	_	_
gene22557	-2.31039896505546	3.04262172350888	0.00273307696066384	0.0678124624710593	LOC109107167	K05244	_
gene9812	2.06742431937487	5.78407905451865	0.00274469020310771	0.0680450205982377	LOC109093374	K07187	_
gene44046	-2.42867587746476	2.54781795600291	0.00274552263110594	0.0680450205982377	LOC109062262	_	_
gene41894	-2.2897592551312	3.10428522593067	0.00275318745210732	0.068196822744061	LOC109059878	K04612	_
gene47972	2.05911083099848	6.01047128672069	0.00275539784035677	0.0682051610490116	LOC109066608	_	_
gene2061	2.18083466089867	3.53982223484363	0.00276203367901352	0.0682051610490116	LOC109105558	K13781	_
gene36553	-3.13950695253114	1.44138112825071	0.00276276409315918	0.0682051610490116	LOC109053944	_	biological_process:axonogenesis(GO:0007409);biological_process:retina development in camera-type eye(GO:0060041)
gene52919	-3.13950695253114	1.44138112825071	0.00276276409315918	0.0682051610490116	LOC109072094	K07604	cellular_component:intermediate filament(GO:0005882);molecular_function:structural molecule activity(GO:0005198)
gene45567	2.89039688108869	1.34543545191105	0.00276276409315918	0.0682051610490116	LOC109063944	K06521	_
gene65807	2.89039688108869	1.34543545191105	0.00276276409315918	0.0682051610490116	LOC109086363	_	_
gene50154	-2.22646814501793	3.61300478632232	0.00277368056737369	0.0684365117818459	LOC109069002	_	_
gene14230	-2.12729983998718	4.3677012276219	0.00279134731951776	0.0688340653864822	LOC109097713	_	_
gene6660	3.11744725405306	0.878186224401444	0.00281198466110548	0.0692649147564953	LOC109087937	K03456	_
gene10633	-2.11988540559328	4.49882466499534	0.00282346509028988	0.0692649147564953	LOC109094267	K08214	_
gene62987	2.06943432614432	5.43124177230486	0.00284248491130173	0.0692649147564953	slc6a8	K05039	cellular_component:integral component of membrane(GO:0016021);molecular_function:neurotransmitter:sodium symporter activity(GO:0005328);biological_process:neurotransmitter transport(GO:0006836)
gene67461	-2.24019645626589	3.40185104788616	0.00284404615587488	0.0692649147564953	LOC109088178	K17540	_
gene2918	-2.11738311328345	4.59778495108552	0.00284623876294592	0.0692649147564953	LOC109113567	K06236	_
gene58513	-2.17593633751398	3.89367420896898	0.00284720124531777	0.0692649147564953	LOC109078260	K00506	molecular_function:copper ion binding(GO:0005507);biological_process:oxidation-reduction process(GO:0055114);molecular_function:oxidoreductase activity, acting on paired donors, with incorporation or reduction of molecular oxygen, another compound as one donor, and incorporation of one atom of oxygen(GO:0016716);cellular_component:integral component of membrane(GO:0016021);cellular_component:mela…
gene32048	-2.66462693645236	2.13827036003936	0.00284760238019995	0.0692649147564953	LOC109049295	_	_
gene51256	-2.66462693645236	2.13827036003936	0.00284760238019995	0.0692649147564953	LOC109070232	K13963	_
gene51703	-2.66462693645236	2.13827036003936	0.00284760238019995	0.0692649147564953	LOC109070731	K04280	_
gene67355	-2.66462693645236	2.13827036003936	0.00284760238019995	0.0692649147564953	LOC109088036	K09100	molecular_function:phosphotransferase activity, alcohol group as acceptor(GO:0016773);biological_process:phosphorylation(GO:0016310);molecular_function:uridine kinase activity(GO:0004849);molecular_function:ATP binding(GO:0005524);biological_process:axon guidance(GO:0007411);biological_process:neuron migration(GO:0001764);biological_process:skeletal muscle fiber development(GO:0048741);biological…
gene16286	2.07696842559075	5.09622742361969	0.00285043615466365	0.0692649147564953	cdc42ep3	_	molecular_function:phosphotransferase activity, alcohol group as acceptor(GO:0016773);biological_process:phosphorylation(GO:0016310);molecular_function:uridine kinase activity(GO:0004849);molecular_function:ATP binding(GO:0005524);biological_process:axon guidance(GO:0007411);biological_process:neuron migration(GO:0001764);biological_process:skeletal muscle fiber development(GO:0048741);biological…
gene42762	-2.11735511544647	4.35973334339437	0.00286347020967501	0.0692649147564953	LOC109060842	K19528	_
gene10583	-6.71718273005537	0.256284795630498	0.0028638906353275	0.0692649147564953	LOC109093812	K06810	_
gene10779	-6.71718273005537	0.256284795630498	0.0028638906353275	0.0692649147564953	LOC109094348	_	_
gene18143	-6.71718273005537	0.256284795630498	0.0028638906353275	0.0692649147564953	LOC109102383	_	_
gene19881	-6.71718273005537	0.256284795630498	0.0028638906353275	0.0692649147564953	LOC109104526	_	molecular_function:phosphotransferase activity, alcohol group as acceptor(GO:0016773);biological_process:phosphorylation(GO:0016310);molecular_function:uridine kinase activity(GO:0004849);molecular_function:ATP binding(GO:0005524);biological_process:axon guidance(GO:0007411);biological_process:neuron migration(GO:0001764);biological_process:skeletal muscle fiber development(GO:0048741);biological…
gene2065	-6.71718273005537	0.256284795630498	0.0028638906353275	0.0692649147564953	LOC109107194	_	_
gene22531	-6.71718273005537	0.256284795630498	0.0028638906353275	0.0692649147564953	LOC109107786	_	_
gene24444	-6.71718273005537	0.256284795630498	0.0028638906353275	0.0692649147564953	LOC109109609	_	_
gene25874	-6.71718273005537	0.256284795630498	0.0028638906353275	0.0692649147564953	LOC109111313	_	_
gene27020	-6.71718273005537	0.256284795630498	0.0028638906353275	0.0692649147564953	LOC109112412	K04144	_
gene31851	-6.71718273005537	0.256284795630498	0.0028638906353275	0.0692649147564953	LOC109048822	K10056	_
gene32171	-6.71718273005537	0.256284795630498	0.0028638906353275	0.0692649147564953	LOC109049353	K17599	_
gene32852	-6.71718273005537	0.256284795630498	0.0028638906353275	0.0692649147564953	LOC109049746	K00485	_
gene33416	-6.71718273005537	0.256284795630498	0.0028638906353275	0.0692649147564953	LOC109050387	_	molecular_function:LIM domain binding(GO:0030274);molecular_function:transcription cofactor activity(GO:0003712);cellular_component:nucleus(GO:0005634)
gene36140	-6.71718273005537	0.256284795630498	0.0028638906353275	0.0692649147564953	LOC109053472	K19584	_
gene43041	-6.71718273005537	0.256284795630498	0.0028638906353275	0.0692649147564953	LOC109061157	_	molecular_function:phosphotransferase activity, alcohol group as acceptor(GO:0016773);biological_process:phosphorylation(GO:0016310);molecular_function:uridine kinase activity(GO:0004849);molecular_function:ATP binding(GO:0005524);biological_process:axon guidance(GO:0007411);biological_process:neuron migration(GO:0001764);biological_process:skeletal muscle fiber development(GO:0048741);biological…
gene44579	-6.71718273005537	0.256284795630498	0.0028638906353275	0.0692649147564953	LOC109062843	K08041	molecular_function:phosphorus-oxygen lyase activity(GO:0016849);biological_process:axon midline choice point recognition(GO:0016199);biological_process:retinal ganglion cell axon guidance(GO:0031290)
gene5005	-6.71718273005537	0.256284795630498	0.0028638906353275	0.0692649147564953	LOC109065129	K06798	_
gene5071	-6.71718273005537	0.256284795630498	0.0028638906353275	0.0692649147564953	LOC109070079	_	_
gene55066	-6.71718273005537	0.256284795630498	0.0028638906353275	0.0692649147564953	LOC109074459	K05175	_
gene61792	-6.71718273005537	0.256284795630498	0.0028638906353275	0.0692649147564953	LOC109081935	_	_
gene63978	-6.71718273005537	0.256284795630498	0.0028638906353275	0.0692649147564953	LOC109084358	_	_
gene64712	-6.71718273005537	0.256284795630498	0.0028638906353275	0.0692649147564953	LOC109085149	_	_
gene65540	-6.71718273005537	0.256284795630498	0.0028638906353275	0.0692649147564953	LOC109086054	_	_
gene40796	-2.05177076482536	6.32367666341089	0.002867162183894	0.0692649147564953	nepro	_	_
gene25749	2.15970559859679	3.95356706758443	0.00286810383369499	0.0692649147564953	LOC109110925	_	_
gene15190	2.11883232200055	4.36180100551489	0.00286824840622756	0.0692649147564953	LOC109099440	K06493	_
gene21348	2.07972416558227	5.02199055482237	0.00288121331205292	0.0694801518986894	LOC109105887	_	_
gene56956	-2.05129443345094	6.31618065497306	0.00288507696134053	0.0694801518986894	LOC109076553	K19528	_
gene22730	2.17696689005345	3.57479222080199	0.00289445458702512	0.0694801518986894	LOC109107670	K07610	cellular_component:intermediate filament(GO:0005882);molecular_function:structural molecule activity(GO:0005198)
gene22832	-2.3200963709116	2.96761753132943	0.00289449338841193	0.0694801518986894	LOC109107708	_	_
gene53831	-2.3200963709116	2.96761753132943	0.00289449338841193	0.0694801518986894	LOC109073091	K05766	molecular_function:phosphotransferase activity, alcohol group as acceptor(GO:0016773);biological_process:phosphorylation(GO:0016310);molecular_function:uridine kinase activity(GO:0004849);molecular_function:ATP binding(GO:0005524);biological_process:axon guidance(GO:0007411);biological_process:neuron migration(GO:0001764);biological_process:skeletal muscle fiber development(GO:0048741);biological…
gene13335	2.24963524263829	2.91925502855956	0.00289449338841193	0.0694801518986894	LOC109097299	K19331	molecular_function:phosphotransferase activity, alcohol group as acceptor(GO:0016773);biological_process:phosphorylation(GO:0016310);molecular_function:uridine kinase activity(GO:0004849);molecular_function:ATP binding(GO:0005524);biological_process:axon guidance(GO:0007411);biological_process:neuron migration(GO:0001764);biological_process:skeletal muscle fiber development(GO:0048741);biological…
gene34070	-2.58807556251683	2.25217701814641	0.0028965542916538	0.0694801518986894	LOC109051332	_	_
gene14363	2.45612489071412	2.17474342478386	0.0028965542916538	0.0694801518986894	LOC109098444	_	_
gene29065	2.45612489071412	2.17474342478386	0.0028965542916538	0.0694801518986894	LOC109045425	K04589	molecular_function:vasoactive intestinal polypeptide receptor activity(GO:0004999);cellular_component:integral component of membrane(GO:0016021);biological_process:G-protein coupled receptor signaling pathway(GO:0007186);cellular_component:plasma membrane(GO:0005886)
gene54829	2.45612489071412	2.17474342478386	0.0028965542916538	0.0694801518986894	LOC109074194	K00502	_
gene18575	2.07988730434282	4.89927118514351	0.0029076571811127	0.0694801518986894	LOC109103040	K13375	_
gene27213	-2.91903691776598	1.62292686309328	0.0029116747256422	0.0694801518986894	LOC109112911	_	molecular_function:phosphotransferase activity, alcohol group as acceptor(GO:0016773);biological_process:phosphorylation(GO:0016310);molecular_function:uridine kinase activity(GO:0004849);molecular_function:ATP binding(GO:0005524);biological_process:axon guidance(GO:0007411);biological_process:neuron migration(GO:0001764);biological_process:skeletal muscle fiber development(GO:0048741);biological…
gene16323	-2.88439167145685	1.59506665307462	0.0029116747256422	0.0694801518986894	LOC109100580	K10451	_
gene45593	-2.88439167145685	1.59506665307462	0.0029116747256422	0.0694801518986894	LOC109063958	K07380	_
gene46558	-2.88439167145685	1.59506665307462	0.0029116747256422	0.0694801518986894	LOC109065050	_	_
gene54646	-2.88439167145685	1.59506665307462	0.0029116747256422	0.0694801518986894	LOC109073991	K09672	molecular_function:phosphotransferase activity, alcohol group as acceptor(GO:0016773);biological_process:phosphorylation(GO:0016310);molecular_function:uridine kinase activity(GO:0004849);molecular_function:ATP binding(GO:0005524);biological_process:axon guidance(GO:0007411);biological_process:neuron migration(GO:0001764);biological_process:skeletal muscle fiber development(GO:0048741);biological…
gene56359	-2.88439167145685	1.59506665307462	0.0029116747256422	0.0694801518986894	LOC109075880	_	_
gene6373	-2.88439167145685	1.59506665307462	0.0029116747256422	0.0694801518986894	LOC109085615	_	molecular_function:phosphotransferase activity, alcohol group as acceptor(GO:0016773);biological_process:phosphorylation(GO:0016310);molecular_function:uridine kinase activity(GO:0004849);molecular_function:ATP binding(GO:0005524);biological_process:axon guidance(GO:0007411);biological_process:neuron migration(GO:0001764);biological_process:skeletal muscle fiber development(GO:0048741);biological…
gene64258	-2.88439167145685	1.59506665307462	0.0029116747256422	0.0694801518986894	LOC109084655	_	molecular_function:phosphotransferase activity, alcohol group as acceptor(GO:0016773);biological_process:phosphorylation(GO:0016310);molecular_function:uridine kinase activity(GO:0004849);molecular_function:ATP binding(GO:0005524);biological_process:axon guidance(GO:0007411);biological_process:neuron migration(GO:0001764);biological_process:skeletal muscle fiber development(GO:0048741);biological…
gene21804	2.78042073968886	1.49660488621011	0.0029116747256422	0.0694801518986894	LOC109106208	K10416	molecular_function:GTP binding(GO:0005525);molecular_function:motor activity(GO:0003774);biological_process:small GTPase mediated signal transduction(GO:0007264)
gene4889	2.78042073968886	1.49660488621011	0.0029116747256422	0.0694801518986894	LOC109068385	K14026	_
gene52521	2.78042073968886	1.49660488621011	0.0029116747256422	0.0694801518986894	LOC109071646	_	molecular_function:phosphotransferase activity, alcohol group as acceptor(GO:0016773);biological_process:phosphorylation(GO:0016310);molecular_function:uridine kinase activity(GO:0004849);molecular_function:ATP binding(GO:0005524);biological_process:axon guidance(GO:0007411);biological_process:neuron migration(GO:0001764);biological_process:skeletal muscle fiber development(GO:0048741);biological…
gene37638	-2.14726718777112	4.23219032778322	0.00291693266771412	0.0695529233083928	mmp24	K08002	_
gene7885	-2.1800616229057	3.72232944699418	0.00291786519241784	0.0695529233083928	LOC109091046	_	_
gene42307	2.03475526430866	6.82450954717971	0.0029234452174745	0.0696484482177129	LOC109060330	_	_
gene28707	-2.52538145370194	2.35766592930827	0.00293641950599323	0.0699199373660937	LOC109045202	_	_
gene34590	2.0265832109223	7.63234035157384	0.00294228177491226	0.0700218793815632	LOC109051757	K14619	_
gene28244	2.03655757979614	6.5703555929859	0.00294517858056811	0.0700515103291792	LOC109113563	K10808	_
gene59450	2.01825600147504	9.18308536808719	0.00294669023331439	0.0700515103291792	LOC109079321	K04374	molecular_function:phosphotransferase activity, alcohol group as acceptor(GO:0016773);biological_process:phosphorylation(GO:0016310);molecular_function:uridine kinase activity(GO:0004849);molecular_function:ATP binding(GO:0005524);biological_process:axon guidance(GO:0007411);biological_process:neuron migration(GO:0001764);biological_process:skeletal muscle fiber development(GO:0048741);biological…
gene56944	2.03339879768954	6.61510041917172	0.00295142354078425	0.0701263933464559	LOC109076528	_	_
gene44670	2.24197788435022	3.19202334897855	0.0029607393315813	0.0703100183680451	LOC109062994	_	_
gene12500	2.15094104016678	3.94649554537653	0.00296430516454072	0.0703569729005058	LOC109096237	K10429	_
gene59681	-2.45397565234834	2.44057595358766	0.0029692297657888	0.0704361098537868	LOC109079575	_	_
gene61524	-2.20799540069143	3.43489741251237	0.00299561207978811	0.0708542263924515	LOC109081643	_	_
gene45350	-2.11678532771116	4.33022572863173	0.00301117581125239	0.0708542263924515	LOC109063708	_	_
gene15528	2.73738911749016	1.66731337287939	0.00301688174393118	0.0708542263924515	LOC109099800	K07965	_
gene36987	-2.73539752010201	1.7590759553727	0.00301688174393118	0.0708542263924515	LOC109054470	_	molecular_function:phosphotransferase activity, alcohol group as acceptor(GO:0016773);biological_process:phosphorylation(GO:0016310);molecular_function:uridine kinase activity(GO:0004849);molecular_function:ATP binding(GO:0005524);biological_process:axon guidance(GO:0007411);biological_process:neuron migration(GO:0001764);biological_process:skeletal muscle fiber development(GO:0048741);biological…
gene35373	-2.37371412496927	2.62068641125031	0.0030193329737682	0.0708542263924515	LOC109052616	_	_
gene36209	-2.37371412496927	2.62068641125031	0.0030193329737682	0.0708542263924515	LOC109053524	_	_
gene28716	-2.35666964531166	2.60705613281477	0.0030193329737682	0.0708542263924515	LOC109045524	K09506	_
gene65418	-2.35666964531166	2.60705613281477	0.0030193329737682	0.0708542263924515	lrrc69	_	_
gene59563	2.05383312522374	5.5586776207309	0.00303311731507794	0.0708542263924515	LOC109079428	_	_
gene6961	-2.16439225832716	3.70979187449245	0.00303578232819849	0.0708542263924515	LOC109090010	_	_
gene25104	4.25598718984529	0.511777842997896	0.00304284898278224	0.0708542263924515	LOC109110070	K15183	_
gene65072	4.25598718984529	0.511777842997896	0.00304284898278224	0.0708542263924515	LOC109085544	K06274	_
gene1009	-3.81627569806978	0.700560192285101	0.00304284898278224	0.0708542263924515	LOC109094867	_	_
gene10139	-3.81627569806978	0.700560192285101	0.00304284898278224	0.0708542263924515	LOC109094362	K01301	molecular_function:peptidase activity(GO:0008233);biological_process:proteolysis(GO:0006508)
gene10919	-3.81627569806978	0.700560192285101	0.00304284898278224	0.0708542263924515	LOC109094465	K05227	_
gene15675	-3.81627569806978	0.700560192285101	0.00304284898278224	0.0708542263924515	LOC109099331	_	_
gene16725	-3.81627569806978	0.700560192285101	0.00304284898278224	0.0708542263924515	LOC109101348	_	_
gene20708	-3.81627569806978	0.700560192285101	0.00304284898278224	0.0708542263924515	LOC109105449	K06238	_
gene28188	-3.81627569806978	0.700560192285101	0.00304284898278224	0.0708542263924515	LOC109113515	K04459	_
gene31209	-3.81627569806978	0.700560192285101	0.00304284898278224	0.0708542263924515	LOC109047981	K06532	_
gene3345	-3.81627569806978	0.700560192285101	0.00304284898278224	0.0708542263924515	LOC109051429	K07858	_
gene40237	-3.81627569806978	0.700560192285101	0.00304284898278224	0.0708542263924515	LOC109058065	K16449	biological_process:termination of G-protein coupled receptor signaling pathway(GO:0038032);biological_process:positive regulation of GTPase activity(GO:0043547);molecular_function:GTPase activator activity(GO:0005096);cellular_component:cytoplasm(GO:0005737);cellular_component:plasma membrane(GO:0005886)
gene40793	-3.81627569806978	0.700560192285101	0.00304284898278224	0.0708542263924515	LOC109058675	K08518	_
gene42193	-3.81627569806978	0.700560192285101	0.00304284898278224	0.0708542263924515	LOC109060185	_	_
gene42986	-3.81627569806978	0.700560192285101	0.00304284898278224	0.0708542263924515	LOC109061054	_	_
gene45515	-3.81627569806978	0.700560192285101	0.00304284898278224	0.0708542263924515	LOC109063879	_	_
gene46324	-3.81627569806978	0.700560192285101	0.00304284898278224	0.0708542263924515	LOC109064802	_	_
gene56840	-3.81627569806978	0.700560192285101	0.00304284898278224	0.0708542263924515	LOC109076413	_	_
gene61538	-3.81627569806978	0.700560192285101	0.00304284898278224	0.0708542263924515	LOC109081657	_	_
gene63608	-3.81627569806978	0.700560192285101	0.00304284898278224	0.0708542263924515	LOC109083940	_	_
gene66188	-3.81627569806978	0.700560192285101	0.00304284898278224	0.0708542263924515	LOC109086703	K02165	_
gene9196	-3.81627569806978	0.700560192285101	0.00304284898278224	0.0708542263924515	LOC109092558	_	_
gene15800	3.34973087263487	0.574789405308299	0.00304284898278224	0.0708542263924515	LOC109100321	_	_
gene53676	3.34973087263487	0.574789405308299	0.00304284898278224	0.0708542263924515	LOC109072942	_	_
gene67265	3.34973087263487	0.574789405308299	0.00304284898278224	0.0708542263924515	LOC109087926	K04372	biological_process:protein phosphorylation(GO:0006468);molecular_function:ATP binding(GO:0005524);molecular_function:protein serine/threonine kinase activity(GO:0004674);biological_process:Wnt signaling pathway(GO:0016055);biological_process:cell morphogenesis(GO:0000902);cellular_component:nuclear speck(GO:0016607);cellular_component:centrosome(GO:0005813);biological_process:cell division(GO:005…
gene37877	2.05530673408014	5.32889012004731	0.00305078745898805	0.0710017476464118	LOC109055421	K06635	_
gene57606	2.04828510846275	5.53632760670024	0.00306563396673041	0.0713098018658209	LOC109077266	_	molecular_function:phosphotransferase activity, alcohol group as acceptor(GO:0016773);biological_process:phosphorylation(GO:0016310);molecular_function:uridine kinase activity(GO:0004849);molecular_function:ATP binding(GO:0005524);biological_process:axon guidance(GO:0007411);biological_process:neuron migration(GO:0001764);biological_process:skeletal muscle fiber development(GO:0048741);biological…
gene67781	-2.37274929521875	2.82827480745299	0.00306905257738204	0.0713144121719166	LOC109088462	K12324	molecular_function:phosphotransferase activity, alcohol group as acceptor(GO:0016773);biological_process:phosphorylation(GO:0016310);molecular_function:uridine kinase activity(GO:0004849);molecular_function:ATP binding(GO:0005524);biological_process:axon guidance(GO:0007411);biological_process:neuron migration(GO:0001764);biological_process:skeletal muscle fiber development(GO:0048741);biological…
gene30191	-2.35812389121342	2.81651755800268	0.00306905257738204	0.0713144121719166	LOC109046989	K01365	_
gene11462	-2.33099955703052	2.88846048210344	0.003081127331266	0.0715199414960376	LOC109095289	_	_
gene3717	-2.33099955703052	2.88846048210344	0.003081127331266	0.0715199414960376	LOC109057134	_	_
gene30410	-2.1257643248801	4.2465618749961	0.00308596202268854	0.0715946422330291	LOC109047432	K18450	_
gene67356	2.66668235543149	1.78999742445786	0.00309260201601634	0.071673600568994	LOC109088037	_	_
gene35357	-2.62578862321858	1.90610989701584	0.00309260201601634	0.071673600568994	LOC109052628	_	_
gene944	-2.10087056377856	4.45720959000944	0.00309888706504008	0.0717816993847071	LOC109094471	_	_
gene50876	2.24100862862886	2.97254629632412	0.00310065084739836	0.0717850106536467	LOC109069810	K04608	_
gene27482	-3.44586949890069	1.19624531465811	0.00311863394616439	0.0720131276546792	LOC109113029	_	molecular_function:phosphotransferase activity, alcohol group as acceptor(GO:0016773);biological_process:phosphorylation(GO:0016310);molecular_function:uridine kinase activity(GO:0004849);molecular_function:ATP binding(GO:0005524);biological_process:axon guidance(GO:0007411);biological_process:neuron migration(GO:0001764);biological_process:skeletal muscle fiber development(GO:0048741);biological…
gene35092	-3.44586949890069	1.19624531465811	0.00311863394616439	0.0720131276546792	LOC109052320	_	_
gene49171	-3.44586949890069	1.19624531465811	0.00311863394616439	0.0720131276546792	LOC109067926	_	_
gene56251	-3.44586949890069	1.19624531465811	0.00311863394616439	0.0720131276546792	LOC109075768	K15293	_
gene61343	-3.44586949890069	1.19624531465811	0.00311863394616439	0.0720131276546792	LOC109081440	_	_
gene11325	-2.28250863960068	3.17262233744366	0.00312163423418339	0.072044845543381	LOC109095204	_	_
gene47911	-2.24894356266995	3.28334006569428	0.00313180641904262	0.072204359444549	LOC109066542	K08042	_
gene49980	2.23506156603105	3.23633499186376	0.00313180641904262	0.072204359444549	LOC109068817	_	_
gene8133	-2.21068118110535	3.37820738978749	0.00313982746673423	0.0723290045641002	LOC109091589	K12895	molecular_function:phosphotransferase activity, alcohol group as acceptor(GO:0016773);biological_process:phosphorylation(GO:0016310);molecular_function:uridine kinase activity(GO:0004849);molecular_function:ATP binding(GO:0005524);biological_process:axon guidance(GO:0007411);biological_process:neuron migration(GO:0001764);biological_process:skeletal muscle fiber development(GO:0048741);biological…
gene3729	2.01464230284612	7.17203065428084	0.00314047903038598	0.0723290045641002	LOC109057394	K10949	molecular_function:ER retention sequence binding(GO:0046923);biological_process:protein retention in ER lumen(GO:0006621);cellular_component:integral component of membrane(GO:0016021);cellular_component:endoplasmic reticulum(GO:0005783);biological_process:protein transport(GO:0015031)
gene46493	-2.2011042396898	3.59264574466383	0.00315354281253742	0.072592129742448	LOC109064990	K17916	molecular_function:phosphotransferase activity, alcohol group as acceptor(GO:0016773);biological_process:phosphorylation(GO:0016310);molecular_function:uridine kinase activity(GO:0004849);molecular_function:ATP binding(GO:0005524);biological_process:axon guidance(GO:0007411);biological_process:neuron migration(GO:0001764);biological_process:skeletal muscle fiber development(GO:0048741);biological…
gene899	-2.17053535846647	3.8046766034261	0.00316288115525483	0.0727692693428993	LOC109094248	_	molecular_function:RNA binding(GO:0003723);cellular_component:nucleus(GO:0005634);molecular_function:nucleotide binding(GO:0000166);molecular_function:zinc ion binding(GO:0008270);biological_process:RNA splicing(GO:0008380);molecular_function:RS domain binding(GO:0050733);cellular_component:nuclear speck(GO:0016607);biological_process:mRNA processing(GO:0006397);cellular_component:catalytic step …
gene50274	-2.10141795950816	4.31793772717069	0.00317273347149573	0.0728398744571825	LOC109069140	K10612	molecular_function:ubiquitin protein ligase binding(GO:0031625);cellular_component:cullin-RING ubiquitin ligase complex(GO:0031461);biological_process:ubiquitin-dependent protein catabolic process(GO:0006511)
gene43445	-2.06508902110207	4.88171903309491	0.00317396091808855	0.0728398744571825	LOC109061589	K11478	molecular_function:phosphotransferase activity, alcohol group as acceptor(GO:0016773);biological_process:phosphorylation(GO:0016310);molecular_function:uridine kinase activity(GO:0004849);molecular_function:ATP binding(GO:0005524);biological_process:axon guidance(GO:0007411);biological_process:neuron migration(GO:0001764);biological_process:skeletal muscle fiber development(GO:0048741);biological…
gene14176	-2.09963309097604	4.55897684768578	0.00317400927825315	0.0728398744571825	LOC109098122	_	molecular_function:phosphotransferase activity, alcohol group as acceptor(GO:0016773);biological_process:phosphorylation(GO:0016310);molecular_function:uridine kinase activity(GO:0004849);molecular_function:ATP binding(GO:0005524);biological_process:axon guidance(GO:0007411);biological_process:neuron migration(GO:0001764);biological_process:skeletal muscle fiber development(GO:0048741);biological…
gene9955	-2.09528295523285	4.5554962989201	0.00317400927825315	0.0728398744571825	rnf32	_	molecular_function:zinc ion binding(GO:0008270)
gene1896	2.08448531548235	4.65487049930174	0.00317417321913708	0.0728398744571825	LOC109104656	K14620	_
gene41833	-2.64083679582649	2.11904554531329	0.00318885687054186	0.0731010776083997	LOC109059817	K17232	_
gene58421	2.45752233398697	2.05594920952469	0.00318885687054186	0.0731010776083997	LOC109078150	K09308	biological_process:regulation of transcription, DNA-templated(GO:0006355);molecular_function:sequence-specific DNA binding transcription factor activity(GO:0003700);biological_process:multicellular organismal development(GO:0007275);cellular_component:nucleus(GO:0005634);molecular_function:transcription regulatory region sequence-specific DNA binding(GO:0000976)
gene16097	-2.56609755418433	2.234455488101	0.00321939960877738	0.0737249168940752	LOC109100251	_	_
gene48921	-2.56609755418433	2.234455488101	0.00321939960877738	0.0737249168940752	LOC109067655	_	molecular_function:phosphotransferase activity, alcohol group as acceptor(GO:0016773);biological_process:phosphorylation(GO:0016310);molecular_function:uridine kinase activity(GO:0004849);molecular_function:ATP binding(GO:0005524);biological_process:axon guidance(GO:0007411);biological_process:neuron migration(GO:0001764);biological_process:skeletal muscle fiber development(GO:0048741);biological…
gene2489	-2.00900899521409	7.34399622213422	0.00322507582854285	0.0738167355919041	oard1	_	_
gene1068	-2.08127757680035	4.70815433093214	0.0032383570298436	0.0740587352906584	LOC109095179	K03013	_
gene30402	-2.48424339091791	2.32459721538899	0.00324233754947248	0.0740587352906584	LOC109047447	K00710	cellular_component:integral component of membrane(GO:0016021);cellular_component:Golgi apparatus(GO:0005794);molecular_function:transferase activity, transferring glycosyl groups(GO:0016757)
gene408	-2.48424339091791	2.32459721538899	0.00324233754947248	0.0740587352906584	LOC109065094	K10897	_
gene46332	-2.48424339091791	2.32459721538899	0.00324233754947248	0.0740587352906584	LOC109064808	K09391	_
gene12794	2.02950038760209	5.82102007744649	0.00325848177841266	0.0743768107226699	LOC109096729	_	_
gene22253	-2.43464767042123	2.4250810044098	0.0032596217935086	0.0743768107226699	LOC109106961	K19572	_
gene55288	2.02087105606507	6.134266670366	0.00326351282517721	0.0744272500073498	pdia4	K09582	molecular_function:phosphotransferase activity, alcohol group as acceptor(GO:0016773);biological_process:phosphorylation(GO:0016310);molecular_function:uridine kinase activity(GO:0004849);molecular_function:ATP binding(GO:0005524);biological_process:axon guidance(GO:0007411);biological_process:neuron migration(GO:0001764);biological_process:skeletal muscle fiber development(GO:0048741);biological…
gene16597	-2.39267140811587	2.51896137284122	0.00327264882070956	0.0744821909662928	rgr	K04254	_
gene27225	-2.39267140811587	2.51896137284122	0.00327264882070956	0.0744821909662928	ankef1	_	molecular_function:phosphotransferase activity, alcohol group as acceptor(GO:0016773);biological_process:phosphorylation(GO:0016310);molecular_function:uridine kinase activity(GO:0004849);molecular_function:ATP binding(GO:0005524);biological_process:axon guidance(GO:0007411);biological_process:neuron migration(GO:0001764);biological_process:skeletal muscle fiber development(GO:0048741);biological…
gene39732	-2.39267140811587	2.51896137284122	0.00327264882070956	0.0744821909662928	LOC109057499	K11836	molecular_function:phosphotransferase activity, alcohol group as acceptor(GO:0016773);biological_process:phosphorylation(GO:0016310);molecular_function:uridine kinase activity(GO:0004849);molecular_function:ATP binding(GO:0005524);biological_process:axon guidance(GO:0007411);biological_process:neuron migration(GO:0001764);biological_process:skeletal muscle fiber development(GO:0048741);biological…
gene67357	2.31277353622363	2.45953047439216	0.00327264882070956	0.0744821909662928	LOC109088038	_	_
gene33431	2.01598028708874	6.27518752752211	0.00327590850936989	0.0744850523496995	ptrf	K19387	_
gene38659	2.03026006347587	5.57492060324284	0.0032764596199645	0.0744850523496995	LOC109056314	K16336	_
gene46280	-2.1569034791226	3.65662237496019	0.00328914963177975	0.0744850523496995	LOC109064743	K16483	_
gene45785	1.99806027853653	8.05839190807179	0.00329477223094505	0.0744850523496995	sptbn1	K06115	_
gene36997	-2.38876760456349	2.74077171599522	0.00329508991069848	0.0744850523496995	LOC109054446	_	molecular_function:phosphotransferase activity, alcohol group as acceptor(GO:0016773);biological_process:phosphorylation(GO:0016310);molecular_function:uridine kinase activity(GO:0004849);molecular_function:ATP binding(GO:0005524);biological_process:axon guidance(GO:0007411);biological_process:neuron migration(GO:0001764);biological_process:skeletal muscle fiber development(GO:0048741);biological…
gene23793	-2.21467078463464	3.49676141691896	0.00329569687748869	0.0744850523496995	LOC109109374	_	_
gene30365	-2.21467078463464	3.49676141691896	0.00329569687748869	0.0744850523496995	LOC109046812	K11426	molecular_function:phosphotransferase activity, alcohol group as acceptor(GO:0016773);biological_process:phosphorylation(GO:0016310);molecular_function:uridine kinase activity(GO:0004849);molecular_function:ATP binding(GO:0005524);biological_process:axon guidance(GO:0007411);biological_process:neuron migration(GO:0001764);biological_process:skeletal muscle fiber development(GO:0048741);biological…
gene59902	-2.34334870157691	2.80466071337535	0.00329894392384431	0.0744850523496995	LOC109079802	K11828	_
gene10867	2.28822715442813	2.8217819116508	0.00330161382405608	0.0744850523496995	LOC109094569	_	_
gene38914	2.17204933032502	3.23388796277062	0.00330257603131566	0.0744850523496995	LOC109056593	K05449	_
gene32154	-2.25394579992629	3.22019387377865	0.00330353657379833	0.0744850523496995	LOC109049343	K08048	biological_process:intracellular signal transduction(GO:0035556);cellular_component:integral component of membrane(GO:0016021);molecular_function:adenylate cyclase activity(GO:0004016);biological_process:cyclic nucleotide biosynthetic process(GO:0009190);molecular_function:nucleotide binding(GO:0000166);biological_process:axon midline choice point recognition(GO:0016199);biological_process:retina…
gene8819	2.21870488217461	3.1216095021115	0.0033042629536182	0.0744850523496995	LOC109092311	_	_
gene1212	-3.10013387208968	1.40962024925445	0.00330472866551874	0.0744850523496995	LOC109096382	_	molecular_function:phosphotransferase activity, alcohol group as acceptor(GO:0016773);biological_process:phosphorylation(GO:0016310);molecular_function:uridine kinase activity(GO:0004849);molecular_function:ATP binding(GO:0005524)
gene32229	-3.10013387208968	1.40962024925445	0.00330472866551874	0.0744850523496995	LOC109049052	_	_
gene46864	-3.10013387208968	1.40962024925445	0.00330472866551874	0.0744850523496995	LOC109065347	_	_
gene47794	-3.10013387208968	1.40962024925445	0.00330472866551874	0.0744850523496995	LOC109066449	_	_
gene61270	-3.10013387208968	1.40962024925445	0.00330472866551874	0.0744850523496995	LOC109081359	K19501	_
gene4850	2.8381310906903	1.3036300188212	0.00330472866551874	0.0744850523496995	LOC109068005	K09228	_
gene66547	2.8381310906903	1.3036300188212	0.00330472866551874	0.0744850523496995	LOC109087188	_	_
gene2111	-2.08323995679573	4.66477938331952	0.00330733208527697	0.0745058142038818	LOC109105917	_	_
gene22870	1.9983245899458	7.77287639039543	0.00331726877483923	0.0746916709551878	LOC109107723	_	biological_process:regulation of transcription, DNA-templated(GO:0006355);molecular_function:DNA binding(GO:0003677);molecular_function:ATP binding(GO:0005524);molecular_function:sequence-specific DNA binding transcription factor activity(GO:0003700);cellular_component:nucleus(GO:0005634)
gene61010	-2.09913591683941	4.40155583330287	0.00333371660895117	0.0750238693566252	LOC109081063	_	_
gene26475	2.08551479830862	4.15535734781993	0.0033580218338997	0.0755324677509313	LOC109111626	_	_
gene8076	1.99255448835169	7.92153833368003	0.0033661436430441	0.0756767186836447	LOC109091547	K13126	molecular_function:nucleotide binding(GO:0000166);molecular_function:RNA binding(GO:0003723)
gene59324	-2.12105529647312	3.92971020096787	0.0033897571151685	0.0761689258618455	LOC109079149	K10873	molecular_function:phosphotransferase activity, alcohol group as acceptor(GO:0016773);biological_process:phosphorylation(GO:0016310);molecular_function:uridine kinase activity(GO:0004849);molecular_function:ATP binding(GO:0005524);biological_process:axon guidance(GO:0007411);biological_process:neuron migration(GO:0001764);biological_process:skeletal muscle fiber development(GO:0048741);biological…
gene39312	-2.16375710178042	3.75497180042367	0.00341183085348252	0.0764504201665774	LOC109057041	_	molecular_function:phosphotransferase activity, alcohol group as acceptor(GO:0016773);biological_process:phosphorylation(GO:0016310);molecular_function:uridine kinase activity(GO:0004849);molecular_function:ATP binding(GO:0005524);biological_process:axon guidance(GO:0007411);biological_process:neuron migration(GO:0001764);biological_process:skeletal muscle fiber development(GO:0048741);biological…
gene10530	-2.84889393139801	1.56663293012642	0.00341954621576441	0.0764504201665774	LOC109093790	_	_
gene10833	-2.84889393139801	1.56663293012642	0.00341954621576441	0.0764504201665774	LOC109094554	_	_
gene36686	-2.84889393139801	1.56663293012642	0.00341954621576441	0.0764504201665774	LOC109054082	K07906	_
gene43137	-2.84889393139801	1.56663293012642	0.00341954621576441	0.0764504201665774	LOC109061248	_	_
gene43364	-2.84889393139801	1.56663293012642	0.00341954621576441	0.0764504201665774	LOC109061511	K00893	molecular_function:phosphotransferase activity, alcohol group as acceptor(GO:0016773);molecular_function:kinase activity(GO:0016301);biological_process:phosphorylation(GO:0016310);biological_process:nucleobase-containing compound metabolic process(GO:0006139);molecular_function:ATP binding(GO:0005524)
gene49736	-2.84889393139801	1.56663293012642	0.00341954621576441	0.0764504201665774	LOC109068553	_	_
gene31742	2.73327899219868	1.45886302078028	0.00341954621576441	0.0764504201665774	LOC109048788	_	_
gene43629	2.73327899219868	1.45886302078028	0.00341954621576441	0.0764504201665774	LOC109061825	K19625	biological_process:optokinetic behavior(GO:0007634);cellular_component:intracellular(GO:0005622);biological_process:transport(GO:0006810);molecular_function:transporter activity(GO:0005215)
gene7389	2.73327899219868	1.45886302078028	0.00341954621576441	0.0764504201665774	LOC109090689	K07374	cellular_component:microtubule(GO:0005874);biological_process:protein polymerization(GO:0051258);;biological_process:microtubule-based process(GO:0007017);molecular_function:GTPase activity(GO:0003924);molecular_function:structural constituent of cytoskeleton(GO:0005200);cellular_component:cytoplasm(GO:0005737);molecular_function:GTP binding(GO:0005525)
gene45298	2.03490697549539	5.28088948380003	0.00343564767512551	0.0767716447445175	LOC109063665	K17099	_
gene34195	-2.09412921592171	4.25220461572241	0.00344170382521226	0.0768681899721763	LOC109051300	K06236	molecular_function:phosphotransferase activity, alcohol group as acceptor(GO:0016773);biological_process:phosphorylation(GO:0016310);molecular_function:uridine kinase activity(GO:0004849);molecular_function:ATP binding(GO:0005524);biological_process:axon guidance(GO:0007411);biological_process:neuron migration(GO:0001764);biological_process:skeletal muscle fiber development(GO:0048741);biological…
gene13655	2.16843466020625	3.40920885486502	0.00345620503380702	0.0771331599691673	LOC109097744	K09502	biological_process:protein folding(GO:0006457);molecular_function:metal ion binding(GO:0046872);molecular_function:heat shock protein binding(GO:0031072);molecular_function:ATP binding(GO:0005524);molecular_function:unfolded protein binding(GO:0051082);biological_process:response to heat(GO:0009408)
gene4830	2.04228948585552	4.91124223232054	0.0034570507922689	0.0771331599691673	fam3c	_	cellular_component:extracellular region(GO:0005576);biological_process:multicellular organismal development(GO:0007275)
gene22543	-2.2167975606812	3.2576205533221	0.00348352884146098	0.0774600789886032	LOC109107155	_	molecular_function:phosphotransferase activity, alcohol group as acceptor(GO:0016773);biological_process:phosphorylation(GO:0016310);molecular_function:uridine kinase activity(GO:0004849);molecular_function:ATP binding(GO:0005524);biological_process:axon guidance(GO:0007411);biological_process:neuron migration(GO:0001764);biological_process:skeletal muscle fiber development(GO:0048741);biological…
gene37507	2.20623727798945	3.21311032831416	0.00348352884146098	0.0774600789886032	LOC109054989	_	_
gene58324	2.20623727798945	3.21311032831416	0.00348352884146098	0.0774600789886032	LOC109078044	K17279	_
gene21846	-2.7037886598193	1.73381173223599	0.00349078639046714	0.0774600789886032	LOC109106235	_	_
gene28706	-2.7037886598193	1.73381173223599	0.00349078639046714	0.0774600789886032	LOC109045519	_	_
gene32220	-2.7037886598193	1.73381173223599	0.00349078639046714	0.0774600789886032	pou6f2	K09368	molecular_function:phosphotransferase activity, alcohol group as acceptor(GO:0016773);biological_process:phosphorylation(GO:0016310);molecular_function:uridine kinase activity(GO:0004849);molecular_function:ATP binding(GO:0005524);biological_process:axon guidance(GO:0007411);biological_process:neuron migration(GO:0001764);biological_process:skeletal muscle fiber development(GO:0048741);biological…
gene37253	-2.7037886598193	1.73381173223599	0.00349078639046714	0.0774600789886032	LOC109054719	_	_
gene4219	-2.7037886598193	1.73381173223599	0.00349078639046714	0.0774600789886032	LOC109061907	_	_
gene51145	2.69569713584289	1.6336749157623	0.00349078639046714	0.0774600789886032	LOC109070108	K19289	_
gene60835	2.69569713584289	1.6336749157623	0.00349078639046714	0.0774600789886032	LOC109080880	K11252	_
gene18299	-2.24281761102725	3.21128399807	0.00349094171602999	0.0774600789886032	LOC109102482	_	_
gene22893	2.07638551866481	4.38971146734949	0.00349779265958358	0.0775642646538629	LOC109107809	_	molecular_function:phosphotransferase activity, alcohol group as acceptor(GO:0016773);biological_process:phosphorylation(GO:0016310);molecular_function:uridine kinase activity(GO:0004849);molecular_function:ATP binding(GO:0005524);biological_process:axon guidance(GO:0007411);biological_process:neuron migration(GO:0001764);biological_process:skeletal muscle fiber development(GO:0048741);biological…
gene21598	-2.01379169008326	5.85754287622401	0.00349913975882088	0.0775642646538629	LOC109106048	K10739	molecular_function:nucleic acid binding(GO:0003676)
gene18620	-2.27988634595505	2.93541506888735	0.00353101307699289	0.0779210301022251	LOC109103480	K10518	_
[truncated: 42,290 more rows]
